# Supplementary material for: The unique interplay of mitochondrial oxidative phosphorylation (OXPHOS) and immunity and its potential implication for the sex‐ and age‐related morbidity of severe COVID‐19 patients
Source: MedComm (2020). 2023 Sep 23;4(5):e371. doi: 10.1002/mco2.371 (PMC10518039; doi:10.1002/mco2.371)
Supplement: Supplementary file 1 — Supporting Information [file MCO2-4-e371-s013.xlsx]

## Sheet: patients counts
	control patients
	control.F.Agegroup1	0
	control.M.Agegroup1	0
	control.F.Agegroup2	0
	control.M.Agegroup2	3
	control.F.Agegroup3	0
	control.M.Agegroup3	4
	control.F.Agegroup4	0
	control.M.Agegroup4	4
	control.F.Agegroup5	2
	control.M.Agegroup5	2
	control.F.Agegroup6	1
	control.M.Agegroup6	0
	control.F.Agegroup7	1
	control.M.Agegroup7	0
	sum of control	17
	mild/moderate patients
	mild/moderate.F.Agegroup1	2
	mild/moderate.M.Agegroup1	6
	mild/moderate.F.Agegroup2	3
	mild/moderate.M.Agegroup2	0
	mild/moderate.F.Agegroup3	6
	mild/moderate.M.Agegroup3	12
	mild/moderate.F.Agegroup4	8
	mild/moderate.M.Agegroup4	10
	mild/moderate.F.Agegroup5	5
	mild/moderate.M.Agegroup5	6
	mild/moderate.F.Agegroup6	3
	mild/moderate.M.Agegroup6	0
	mild/moderate.F.Agegroup7	4
	mild/moderate.M.Agegroup7	1
	sum of mild/moderate patients	66
	severe/critical patients
	severe/critical.F.Agegroup1	0
	severe/critical.M.Agegroup1	0
	severe/critical.F.Agegroup2	0
	severe/critical.M.Agegroup2	0
	severe/critical.F.Agegroup3	2
	severe/critical.M.Agegroup3	4
	severe/critical.F.Agegroup4	0
	severe/critical.M.Agegroup4	4
	severe/critical.F.Agegroup5	8
	severe/critical.M.Agegroup5	7
	severe/critical.F.Agegroup6	6
	severe/critical.M.Agegroup6	11
	severe/critical.F.Agegroup7	4
	severe/critical.M.Agegroup7	9
	sum of severe/critical patients	55
	Total	138

## Sheet: patients grouping information
Patients	sampleID	Sample.time	Age	Agegroup	Sex	severity	severity.sex	severity.sex.age	Outcome	Comorbidities	Sampling.day..Days.after.symptom.onset.	COVID.19.related.medication.and.anti.microbials	Sample.type
P-S070	S-S070-1	progression	32	Agegroup3	F	severe/critical	severe/critical.F	severe/critical.F.Agegroup3	discharged	none	7	Moxifloxacin, Lopinavir/ ritonavir tablet, Chloroquine	frozen PBMC
P-S070	S-S070-2	progression	32	Agegroup3	F	severe/critical	severe/critical.F	severe/critical.F.Agegroup3	discharged	none	7	Moxifloxacin, Lopinavir/ ritonavir tablet, Chloroquine	frozen PBMC
P-S070	S-S070-3	progression	32	Agegroup3	F	severe/critical	severe/critical.F	severe/critical.F.Agegroup3	discharged	none	14	Moxifloxacin, Lopinavir/ ritonavir tablet, Chloroquine	frozen PBMC
P-S069	S-S069-1	progression	63	Agegroup6	F	severe/critical	severe/critical.F	severe/critical.F.Agegroup6	discharged	none	3	Arbidol hydrochloride, Moxifloxacin, Lopinavir/ ritonavir tablet	frozen PBMC
P-S069	S-S069-2	progression	63	Agegroup6	F	severe/critical	severe/critical.F	severe/critical.F.Agegroup6	discharged	none	9	Arbidol hydrochloride, Moxifloxacin, Lopinavir/ ritonavir tablet	frozen PBMC
P-S069	S-S069-3	progression	63	Agegroup6	F	severe/critical	severe/critical.F	severe/critical.F.Agegroup6	discharged	none	15	Arbidol hydrochloride, Moxifloxacin, Lopinavir/ ritonavir tablet	frozen PBMC
P-S071	S-S071-1	progression	67	Agegroup6	M	severe/critical	severe/critical.M	severe/critical.M.Agegroup6	discharged	Controlled hypertension, hyperglycemia, diabetic retinopathy, gout, and renal disfunction	3	Arbidol hydrochloride, Moxifloxacin	frozen PBMC
P-S071	S-S071-2	progression	67	Agegroup6	M	severe/critical	severe/critical.M	severe/critical.M.Agegroup6	discharged	Controlled hypertension, hyperglycemia, diabetic retinopathy, gout, and renal disfunction	9	Arbidol hydrochloride, Moxifloxacin	frozen PBMC
P-S072	S-S072-1	progression	38	Agegroup3	M	severe/critical	severe/critical.M	severe/critical.M.Agegroup3	discharged	Controlled gout	4	Arbidol hydrochloride, Moxifloxacin, Lopinavir/ ritonavir tablet, Chloroquine	frozen PBMC
P-S072	S-S072-2	progression	38	Agegroup3	M	severe/critical	severe/critical.M	severe/critical.M.Agegroup3	discharged	Controlled gout	9	Arbidol hydrochloride, Moxifloxacin, Lopinavir/ ritonavir tablet, Chloroquine	frozen PBMC
P-S072	S-S072-3	progression	38	Agegroup3	M	severe/critical	severe/critical.M	severe/critical.M.Agegroup3	discharged	Controlled gout	12	Arbidol hydrochloride, Moxifloxacin, Lopinavir/ ritonavir tablet, Chloroquine	frozen PBMC
P-M056	S-M056	progression	16	Agegroup1	M	mild/moderate	mild/moderate.M	mild/moderate.M.Agegroup1	discharged	none	16	Oseltamivir, IFN-alpha2a	frozen PBMC
P-M057	S-M057	progression	6	Agegroup1	M	mild/moderate	mild/moderate.M	mild/moderate.M.Agegroup1	discharged	none	2	Montelukast sodium Chewable Tablets, IFN-alpha2a	frozen PBMC
P-M044	S-M044-1	progression	55	Agegroup5	F	mild/moderate	mild/moderate.F	mild/moderate.F.Agegroup5	discharged	asthma	6	Interferon alpha 2 b, Lopinavir/ ritonavir, antibiotics	fresh PBMC
P-M043	S-M043-1	convalescence	36	Agegroup3	M	mild/moderate	mild/moderate.M	mild/moderate.M.Agegroup3	discharged	none	9	Interferon alpha 2 b, Lopinavir/ ritonavir, antibiotics	fresh PBMC
P-M048	S-M048	convalescence	43	Agegroup4	M	mild/moderate	mild/moderate.M	mild/moderate.M.Agegroup4	discharged	Obesity, type 2 diabetes	11	Interferon alpha 2 b, Lopinavir/ ritonavir	fresh PBMC
P-M044	S-M044-2	convalescence	55	Agegroup5	F	mild/moderate	mild/moderate.F	mild/moderate.F.Agegroup5	discharged	asthma	19	Interferon alpha 2 b, Lopinavir/ ritonavir, antibiotics	fresh PBMC
P-M043	S-M043-2	progression	36	Agegroup3	M	mild/moderate	mild/moderate.M	mild/moderate.M.Agegroup3	discharged	none	5	Interferon alpha 2 b, Lopinavir/ ritonavir, antibiotics	fresh PBMC
P-S054	S-S054	progression	40	Agegroup4	M	severe/critical	severe/critical.M	severe/critical.M.Agegroup4	discharged	diabetes	4	Interferon alpha 2 b, Lopinavir/ ritonavir, steroids, Human immunoglobulin, antibiotics, antifungal, MSC(mesenchymal stem cell)	fresh PBMC
P-S056	S-S056	progression	79	Agegroup7	F	severe/critical	severe/critical.F	severe/critical.F.Agegroup7	deceased	hypertension	5	Convalescent plasma, Interferon alpha 2 b, Lopinavir/ ritonavir, steroids, Human immunoglobulin, antibiotics, antifungal	fresh PBMC
P-M042	S-M042-1	progression	41	Agegroup4	F	mild/moderate	mild/moderate.F	mild/moderate.F.Agegroup4	discharged	none	10	Interferon alpha 2 b, Lopinavir/ ritonavir	fresh PBMC
P-M041	S-M041-1	progression	15	Agegroup1	M	mild/moderate	mild/moderate.M	mild/moderate.M.Agegroup1	discharged	none	4	Interferon alpha 2 b, Lopinavir/ ritonavir	fresh PBMC
P-M049	S-M049	progression	35	Agegroup3	M	mild/moderate	mild/moderate.M	mild/moderate.M.Agegroup3	discharged	none	8	Interferon alpha 2 b, Lopinavir/ ritonavir, Traditional Chinese medicine	fresh PBMC
P-M046	S-M046	progression	60	Agegroup6	F	mild/moderate	mild/moderate.F	mild/moderate.F.Agegroup6	discharged	asthma	7	Interferon alpha 2 b, Lopinavir/ ritonavir, steroids, Human immunoglobulin, antibiotics	fresh PBMC
P-M047	S-M047	progression	37	Agegroup3	M	mild/moderate	mild/moderate.M	mild/moderate.M.Agegroup3	discharged	none	7	Interferon alpha 2 b, Lopinavir/ ritonavir, Arbidol, ribavirin, steroids, Human immunoglobulin	fresh PBMC
P-S055	S-S055	progression	50	Agegroup5	F	severe/critical	severe/critical.F	severe/critical.F.Agegroup5	discharged	cervical spondylosis	15	Interferon alpha 2 b, Lopinavir/ ritonavir, steroids, Human immunoglobulin, antibiotics	fresh PBMC
P-S057	S-S057	progression	78	Agegroup7	M	severe/critical	severe/critical.M	severe/critical.M.Agegroup7	discharged	hypertension, diabetes, prostate cancer	10	Interferon alpha 2 b, Lopinavir/ ritonavir, steroids, Human immunoglobulin, antibiotics	fresh PBMC
P-M045	S-M045	convalescence	48	Agegroup4	M	mild/moderate	mild/moderate.M	mild/moderate.M.Agegroup4	discharged	Hyperthyroidism	26	Interferon alpha 2 b, Lopinavir/ ritonavir	fresh PBMC
P-M041	S-M041-2	convalescence	15	Agegroup1	M	mild/moderate	mild/moderate.M	mild/moderate.M.Agegroup1	discharged	none	21	Interferon alpha 2 b, Lopinavir/ ritonavir	fresh PBMC
P-M042	S-M042-2	convalescence	41	Agegroup4	F	mild/moderate	mild/moderate.F	mild/moderate.F.Agegroup4	discharged	none	27	Interferon alpha 2 b, Lopinavir/ ritonavir	fresh PBMC
P-HC008	S-HC008	control	44	Agegroup4	M	control	control.M	control.M.Agegroup4	control	control	control	control	fresh PBMC
P-HC009	S-HC009	control	29	Agegroup2	M	control	control.M	control.M.Agegroup2	control	control	control	control	fresh PBMC
P-HC010	S-HC010	control	58	Agegroup5	M	control	control.M	control.M.Agegroup5	control	control	control	control	fresh PBMC
P-HC011	S-HC011	control	35	Agegroup3	M	control	control.M	control.M.Agegroup3	control	control	control	control	fresh PBMC
P-HC012	S-HC012	control	33	Agegroup3	M	control	control.M	control.M.Agegroup3	control	control	control	control	fresh PBMC
P-M055	S-M055	convalescence	58	Agegroup5	M	mild/moderate	mild/moderate.M	mild/moderate.M.Agegroup5	discharged	coronary heart disease	64	Oseltamivir	frozen PBMC
P-M053	S-M053	convalescence	43	Agegroup4	M	mild/moderate	mild/moderate.M	mild/moderate.M.Agegroup4	discharged	tumor and gastritis	66	Oseltamivir, Lopinavir and Ritonavir Tablets	frozen PBMC
P-S067	S-S067	convalescence	69	Agegroup6	F	severe/critical	severe/critical.F	severe/critical.F.Agegroup6	discharged	HBV	62	Oseltamivir	frozen PBMC
P-S065	S-S065	convalescence	50	Agegroup5	F	severe/critical	severe/critical.F	severe/critical.F.Agegroup5	discharged	diabetes	65	Oseltamivir, Ritonavir, Methylprednisolone	frozen PBMC
P-M051	S-M051	convalescence	70	Agegroup7	F	mild/moderate	mild/moderate.F	mild/moderate.F.Agegroup7	discharged	hypertension	66	Oseltamivir	frozen PBMC
P-S064	S-S064	convalescence	74	Agegroup7	M	severe/critical	severe/critical.M	severe/critical.M.Agegroup7	discharged	hypertension,coronary heart disease	77	Oseltamivir	frozen PBMC
P-M054	S-M054	convalescence	48	Agegroup4	M	mild/moderate	mild/moderate.M	mild/moderate.M.Agegroup4	discharged	hypertension,coronary heart disease,HBV	75	Oseltamivir, Lopinavir and Ritonavir Tablets	frozen PBMC
P-M052	S-M052	convalescence	49	Agegroup4	M	mild/moderate	mild/moderate.M	mild/moderate.M.Agegroup4	discharged	hypertension	74	Oseltamivir	frozen PBMC
P-S068	S-S068	convalescence	72	Agegroup7	F	severe/critical	severe/critical.F	severe/critical.F.Agegroup7	discharged	hypertension,coronary heart disease,diabetes	71	Oseltamivir	frozen PBMC
P-S066	S-S066	convalescence	33	Agegroup3	F	severe/critical	severe/critical.F	severe/critical.F.Agegroup3	discharged	unknown	80	Oseltamivir, Lopinavir and Ritonavir Tablets	frozen PBMC
P-S058	S-S058	progression	77	Agegroup7	M	severe/critical	severe/critical.M	severe/critical.M.Agegroup7	deceased	tumor,cerebrovascular disease	64	Arbidol, Lopinavir and Ritonavir Tablets	frozen PBMC
P-S059	S-S059	progression	70	Agegroup7	F	severe/critical	severe/critical.F	severe/critical.F.Agegroup7	deceased	hypertension	24	Arbidol, Ribavirin	frozen PBMC
P-S060	S-S060	convalescence	81	Agegroup7	M	severe/critical	severe/critical.M	severe/critical.M.Agegroup7	discharged	hypertension,diabetes	75	unknown	frozen PBMC
P-M050	S-M050	convalescence	50	Agegroup5	M	mild/moderate	mild/moderate.M	mild/moderate.M.Agegroup5	discharged	unknown	74	Arbidol, Interferon	frozen PBMC
P-S061	S-S061	progression	54	Agegroup5	F	severe/critical	severe/critical.F	severe/critical.F.Agegroup5	discharged	hypertension	68	Ribavirin	frozen PBMC
P-S062	S-S062	convalescence	50	Agegroup5	M	severe/critical	severe/critical.M	severe/critical.M.Agegroup5	discharged	unknown	57	Oseltamivir, Arbidol, Ribavirin	frozen PBMC
P-S063	S-S063	convalescence	82	Agegroup7	F	severe/critical	severe/critical.F	severe/critical.F.Agegroup7	deceased	hypertension,diabetes,coronary heart disease,cerebrovascular disease	45	unknown	frozen PBMC
P-HC013	S-HC013	control	45	Agegroup4	M	control	control.M	control.M.Agegroup4	control	control	control	control	frozen PBMC
P-HC014	S-HC014	control	37	Agegroup3	M	control	control.M	control.M.Agegroup3	control	control	control	control	frozen PBMC
P-HC015	S-HC015	control	69	Agegroup6	F	control	control.F	control.F.Agegroup6	control	control	control	control	frozen PBMC
P-HC016	S-HC016	control	55	Agegroup5	F	control	control.F	control.F.Agegroup5	control	control	control	control	frozen PBMC
P-HC017	S-HC017	control	71	Agegroup7	F	control	control.F	control.F.Agegroup7	control	control	control	control	frozen PBMC
P-M058	S-M058-1	convalescence	46	Agegroup4	F	mild/moderate	mild/moderate.F	mild/moderate.F.Agegroup4	discharged	unknown	21	unknown	CD19+ B cell sorted from fresh PBMC (FACS)
P-M058	S-M058-2	convalescence	46	Agegroup4	F	mild/moderate	mild/moderate.F	mild/moderate.F.Agegroup4	discharged	unknown	21	unknown	CD3+ T cell sorted from fresh PBMC (FACS)
P-M063	S-M063-1	convalescence	35	Agegroup3	M	mild/moderate	mild/moderate.M	mild/moderate.M.Agegroup3	discharged	unknown	30	unknown	CD19+ B cell sorted from fresh PBMC (FACS)
P-M063	S-M063-2	convalescence	35	Agegroup3	M	mild/moderate	mild/moderate.M	mild/moderate.M.Agegroup3	discharged	unknown	30	unknown	CD3+ T cell sorted from fresh PBMC (FACS)
P-HC019	S-HC019-1	control	26	Agegroup2	M	control	control.M	control.M.Agegroup2	control	control	control	control	CD19+ B cell sorted from fresh PBMC (FACS)
P-HC019	S-HC019-2	control	26	Agegroup2	M	control	control.M	control.M.Agegroup2	control	control	control	control	CD3+ T cell sorted from fresh PBMC (FACS)
P-M059	S-M059-1	convalescence	62	Agegroup6	F	mild/moderate	mild/moderate.F	mild/moderate.F.Agegroup6	discharged	unknown	23	unknown	CD19+ B cell sorted from fresh PBMC (FACS)
P-M059	S-M059-2	convalescence	62	Agegroup6	F	mild/moderate	mild/moderate.F	mild/moderate.F.Agegroup6	discharged	unknown	23	unknown	CD3+ T cell sorted from fresh PBMC (FACS)
P-M061	S-M061-1	convalescence	26	Agegroup2	F	mild/moderate	mild/moderate.F	mild/moderate.F.Agegroup2	discharged	unknown	18	unknown	CD19+ B cell sorted from fresh PBMC (FACS)
P-M061	S-M061-2	convalescence	26	Agegroup2	F	mild/moderate	mild/moderate.F	mild/moderate.F.Agegroup2	discharged	unknown	18	unknown	CD3+ T cell sorted from fresh PBMC (FACS)
P-HC018	S-HC018-1	control	55	Agegroup5	M	control	control.M	control.M.Agegroup5	control	control	control	control	CD19+ B cell sorted from fresh PBMC (FACS)
P-HC018	S-HC018-2	control	55	Agegroup5	M	control	control.M	control.M.Agegroup5	control	control	control	control	CD3+ T cell sorted from fresh PBMC (FACS)
P-S073	S-S073-1	progression	67	Agegroup6	M	severe/critical	severe/critical.M	severe/critical.M.Agegroup6	deceased	unknown	60	unknown	CD19+ B cell sorted from fresh PBMC (FACS)
P-S073	S-S073-2	progression	67	Agegroup6	M	severe/critical	severe/critical.M	severe/critical.M.Agegroup6	deceased	unknown	60	unknown	CD3+ T cell sorted from fresh PBMC (FACS)
P-S074	S-S074-1	progression	57	Agegroup5	M	severe/critical	severe/critical.M	severe/critical.M.Agegroup5	deceased	unknown	34	unknown	CD19+ B cell sorted from fresh PBMC (FACS)
P-S074	S-S074-2	progression	57	Agegroup5	M	severe/critical	severe/critical.M	severe/critical.M.Agegroup5	deceased	unknown	34	unknown	CD3+ T cell sorted from fresh PBMC (FACS)
P-M062	S-M062-1	convalescence	35	Agegroup3	F	mild/moderate	mild/moderate.F	mild/moderate.F.Agegroup3	discharged	unknown	25	unknown	CD19+ B cell sorted from fresh PBMC (FACS)
P-M062	S-M062-2	convalescence	35	Agegroup3	F	mild/moderate	mild/moderate.F	mild/moderate.F.Agegroup3	discharged	unknown	25	unknown	CD3+ T cell sorted from fresh PBMC (FACS)
P-M060	S-M060-1	convalescence	87	Agegroup7	F	mild/moderate	mild/moderate.F	mild/moderate.F.Agegroup7	discharged	unknown	25	unknown	CD19+ B cell sorted from fresh PBMC (FACS)
P-M060	S-M060-2	convalescence	87	Agegroup7	F	mild/moderate	mild/moderate.F	mild/moderate.F.Agegroup7	discharged	unknown	25	unknown	CD3+ T cell sorted from fresh PBMC (FACS)
P-S075	S-S075-1	progression	58	Agegroup5	F	severe/critical	severe/critical.F	severe/critical.F.Agegroup5	discharged	unknown	45	unknown	CD19+ B cell sorted from fresh PBMC (FACS)
P-S075	S-S075-2	progression	58	Agegroup5	F	severe/critical	severe/critical.F	severe/critical.F.Agegroup5	discharged	unknown	45	unknown	CD3+ T cell sorted from fresh PBMC (FACS)
P-S076	S-S076-1	progression	78	Agegroup7	M	severe/critical	severe/critical.M	severe/critical.M.Agegroup7	discharged	unknown	15	unknown	CD19+ B cell sorted from fresh PBMC (FACS)
P-S076	S-S076-2	progression	78	Agegroup7	M	severe/critical	severe/critical.M	severe/critical.M.Agegroup7	discharged	unknown	15	unknown	CD3+ T cell sorted from fresh PBMC (FACS)
P-HC020	S-HC020-1	control	29	Agegroup2	M	control	control.M	control.M.Agegroup2	control	control	control	control	CD19+ B cell sorted from fresh PBMC (FACS)
P-HC020	S-HC020-2	control	29	Agegroup2	M	control	control.M	control.M.Agegroup2	control	control	control	control	CD3+ T cell sorted from fresh PBMC (FACS)
P-S035	S-S035-1	progression	39	Agegroup3	M	severe/critical	severe/critical.M	severe/critical.M.Agegroup3	discharged	steatohepatitis	9	Tocilizumab, antibiotics	frozen PBMC
P-S035	S-S035-2	progression	39	Agegroup3	M	severe/critical	severe/critical.M	severe/critical.M.Agegroup3	discharged	steatohepatitis	9	Tocilizumab, antibiotics	frozen PBMC
P-S035	S-S035-3	convalescence	39	Agegroup3	M	severe/critical	severe/critical.M	severe/critical.M.Agegroup3	discharged	steatohepatitis	14	Tocilizumab, antibiotics	frozen PBMC
P-S035	S-S035-4	convalescence	39	Agegroup3	M	severe/critical	severe/critical.M	severe/critical.M.Agegroup3	discharged	steatohepatitis	14	Tocilizumab, antibiotics	frozen PBMC
P-S036	S-S036-1	progression	78	Agegroup7	M	severe/critical	severe/critical.M	severe/critical.M.Agegroup7	discharged	CHD, hypertension	14	Tocilizumab, antibiotics	frozen PBMC
P-S036	S-S036-2	convalescence	78	Agegroup7	M	severe/critical	severe/critical.M	severe/critical.M.Agegroup7	discharged	CHD, hypertension	19	Tocilizumab, antibiotics	frozen PBMC
P-S036	S-S036-3	convalescence	78	Agegroup7	M	severe/critical	severe/critical.M	severe/critical.M.Agegroup7	discharged	CHD, hypertension	21	Tocilizumab, antibiotics	frozen PBMC
P-M064	S-M064	convalescence	19	Agegroup1	F	mild/moderate	mild/moderate.F	mild/moderate.F.Agegroup1	discharged	none	15	none	fresh PBMC
P-M065	S-M065	convalescence	20	Agegroup2	F	mild/moderate	mild/moderate.F	mild/moderate.F.Agegroup2	discharged	none	15	none	fresh PBMC
P-M066	S-M066	progression	15	Agegroup1	M	mild/moderate	mild/moderate.M	mild/moderate.M.Agegroup1	discharged	none	15	none	fresh PBMC
P-M067	S-M067	progression	48	Agegroup4	M	mild/moderate	mild/moderate.M	mild/moderate.M.Agegroup4	discharged	none	15	none	fresh PBMC
P-M068	S-M068	progression	19	Agegroup1	M	mild/moderate	mild/moderate.M	mild/moderate.M.Agegroup1	discharged	none	15	none	fresh PBMC
P-M074	S-M074-1	progression	36	Agegroup3	M	mild/moderate	mild/moderate.M	mild/moderate.M.Agegroup3	discharged	none	11	Interferon atomization, Ribavirin	fresh BALF
P-M075	S-M075	progression	37	Agegroup3	F	mild/moderate	mild/moderate.F	mild/moderate.F.Agegroup3	discharged	none	9	none	fresh BALF
P-S086	S-S086-1	progression	66	Agegroup6	M	severe/critical	severe/critical.M	severe/critical.M.Agegroup6	deceased	Hypertension	18	Interferon atomization, Ribavirin, Methyl-prednisolone	fresh BALF
P-M076	S-M076-1	progression	35	Agegroup3	M	mild/moderate	mild/moderate.M	mild/moderate.M.Agegroup3	discharged	none	13	Interferon atomization, Ribavirin	fresh BALF
P-S085	S-S085-1	progression	62	Agegroup6	M	severe/critical	severe/critical.M	severe/critical.M.Agegroup6	discharged	none	11	Interferon atomization, Ribavirin	fresh BALF
P-S087	S-S087-1	progression	63	Agegroup6	M	severe/critical	severe/critical.M	severe/critical.M.Agegroup6	deceased	Sleep apnea	14	Interferon atomization, Ribavirin, Methyl-prednisolone	fresh BALF
P-S088	S-S088-1	progression	65	Agegroup6	F	severe/critical	severe/critical.F	severe/critical.F.Agegroup6	discharged	Diabetes	25	Interferon atomization, Ribavirin, Methyl-prednisolone	fresh BALF
P-S089	S-S089-1	progression	57	Agegroup5	F	severe/critical	severe/critical.F	severe/critical.F.Agegroup5	discharged	none	8	Interferon atomization, Methyl-prednisolone	fresh BALF
P-S090	S-S090-1	progression	46	Agegroup4	M	severe/critical	severe/critical.M	severe/critical.M.Agegroup4	discharged	none	12	Interferon atomization, Ribavirin	fresh BALF
P-S091	S-S091	convalescence	73	Agegroup7	M	severe/critical	severe/critical.M	severe/critical.M.Agegroup7	discharged	none	13	Interferon atomization, Ribavirin	fresh PBMC
P-S090	S-S090-2	progression	46	Agegroup4	M	severe/critical	severe/critical.M	severe/critical.M.Agegroup4	discharged	none	12	Interferon atomization, Ribavirin	fresh PBMC
P-S092	S-S092	progression	67	Agegroup6	M	severe/critical	severe/critical.M	severe/critical.M.Agegroup6	discharged	Bronchitis	11	Interferon atomization, Methyl-prednisolone	fresh PBMC
P-M076	S-M076-2	progression	35	Agegroup3	M	mild/moderate	mild/moderate.M	mild/moderate.M.Agegroup3	discharged	none	20	Interferon atomization, Ribavirin	fresh PBMC
P-M074	S-M074-2	progression	36	Agegroup3	M	mild/moderate	mild/moderate.M	mild/moderate.M.Agegroup3	discharged	none	13	Interferon atomization, Ribavirin	fresh PBMC
P-S088	S-S088-2	progression	65	Agegroup6	F	severe/critical	severe/critical.F	severe/critical.F.Agegroup6	discharged	Diabetes	24	Interferon atomization, Ribavirin, Methyl-prednisolone	fresh PBMC
P-S085	S-S085-2	progression	62	Agegroup6	M	severe/critical	severe/critical.M	severe/critical.M.Agegroup6	discharged	none	19	Interferon atomization, Ribavirin	fresh PBMC
P-S089	S-S089-2	progression	57	Agegroup5	F	severe/critical	severe/critical.F	severe/critical.F.Agegroup5	discharged	none	8	Interferon atomization, Methyl-prednisolone	fresh PBMC
P-S087	S-S087-2	progression	63	Agegroup6	M	severe/critical	severe/critical.M	severe/critical.M.Agegroup6	deceased	COPD	21	Interferon atomization, Ribavirin, Methyl-prednisolone	fresh PBMC
P-S086	S-S086-2	progression	66	Agegroup6	M	severe/critical	severe/critical.M	severe/critical.M.Agegroup6	deceased	Hyperpression	28	Interferon atomization, Ribavirin, Methyl-prednisolone	fresh PBMC
P-M077	S-M077	progression	42	Agegroup4	M	mild/moderate	mild/moderate.M	mild/moderate.M.Agegroup4	discharged	none	5	Interferon atomization, Ribavirin	fresh PBMC
P-M078	S-M078	progression	49	Agegroup4	F	mild/moderate	mild/moderate.F	mild/moderate.F.Agegroup4	discharged	none	6	Interferon atomization, Ribavirin	fresh PBMC
P-M079	S-M079	progression	32	Agegroup3	F	mild/moderate	mild/moderate.F	mild/moderate.F.Agegroup3	discharged	none	7	Interferon atomization	fresh PBMC
P-HC001	S-HC001	control	53	Agegroup5	F	control	control.F	control.F.Agegroup5	control	control	control	control	CD3+ T cell and CD19+ B cell sorted from fresh PBMC (FACS)
P-HC002	S-HC002	control	49	Agegroup4	M	control	control.M	control.M.Agegroup4	control	control	control	control	CD3+ T cell and CD19+ B cell sorted from fresh PBMC (FACS)
P-S024	S-S024	convalescence	44	Agegroup4	M	severe/critical	severe/critical.M	severe/critical.M.Agegroup4	discharged	diabetes	66	Ribavirin, Interferon alfa2b injection, Moxifloxacin, Methylprednisolone Sodium Succinate for Injection, Lopinavir/ ritonavir	CD3+ T cell and CD19+ B cell sorted from fresh PBMC (FACS)
P-S026	S-S026	convalescence	50	Agegroup5	F	severe/critical	severe/critical.F	severe/critical.F.Agegroup5	discharged	none	74	Tereqing Injection, Ganciclovir, Cefmenoxime, Methylprednisolone Sodium Succinate for Injection, Meropenem, Moxifloxacin, Xuebijing injection, Cefoperazone Sodium and Sulbactam Sodium for Injection, Linezolid Tablets, Fluconazole	CD3+ T cell and CD19+ B cell sorted from fresh PBMC (FACS)
P-M013	S-M013	convalescence	45	Agegroup4	F	mild/moderate	mild/moderate.F	mild/moderate.F.Agegroup4	discharged	diabetes	69	Ribavirin, Tereqing Injection, Xuebijing injection, Lung Cleansing and Detoxifying Decoction, Lopinavir/ ritonavir	CD3+ T cell and CD19+ B cell sorted from fresh PBMC (FACS)
P-M014	S-M014	convalescence	56	Agegroup5	M	mild/moderate	mild/moderate.M	mild/moderate.M.Agegroup5	discharged	Hypertension, diabetes	57	Hospitalized at Harbin Medical University, no cases	CD3+ T cell and CD19+ B cell sorted from fresh PBMC (FACS)
P-M015	S-M015	convalescence	50	Agegroup5	F	mild/moderate	mild/moderate.F	mild/moderate.F.Agegroup5	discharged	none	69	Ganciclovir, Xuebijing injection	CD3+ T cell and CD19+ B cell sorted from fresh PBMC (FACS)
P-M016	S-M016	convalescence	30	Agegroup3	M	mild/moderate	mild/moderate.M	mild/moderate.M.Agegroup3	discharged	none	83	Not admitted for treatment	CD3+ T cell and CD19+ B cell sorted from fresh PBMC (FACS)
P-S023	S-S023	convalescence	67	Agegroup6	M	severe/critical	severe/critical.M	severe/critical.M.Agegroup6	discharged	hypertension	65	Moxifloxacin, Lopinavir/ ritonavir, Ribavirin, Xuebijing injection, Fluconazole, Chinese medicine decoction, Methylprednisolone Sodium Succinate for Injection	CD3+ T cell and CD19+ B cell sorted from fresh PBMC (FACS)
P-S025	S-S025	convalescence	67	Agegroup6	F	severe/critical	severe/critical.F	severe/critical.F.Agegroup6	discharged	none	68	Moxifloxacin, Lopinavir/ ritonavir, Ribavirin, Xuebijing injection, Lung Cleansing and Detoxifying Decoction, Tereqing Injection	CD3+ T cell and CD19+ B cell sorted from fresh PBMC (FACS)
P-S027	S-S027	convalescence	57	Agegroup5	F	severe/critical	severe/critical.F	severe/critical.F.Agegroup5	discharged	hypertension	69	Tereqing Injection, Ganciclovir, Cefmenoxime, Methylprednisolone Sodium Succinate for Injection, Meropenem, Moxifloxacin, Xuebijing injection, Piperacillin Sodium/ Tazobactam Sodium, Linezolid Tablets, Chinese medicine decoction, Cefoperazone Sodium and Sulbactam Sodium for Injection	CD3+ T cell and CD19+ B cell sorted from fresh PBMC (FACS)
P-S034	S-S034	convalescence	38	Agegroup3	M	severe/critical	severe/critical.M	severe/critical.M.Agegroup3	discharged	none	23	rhIFna1b, Lopinavir Ritonavir tablets, Bicyclic alcohol tablets	frozen PBMC
P-M025	S-M025	convalescence	73	Agegroup7	M	mild/moderate	mild/moderate.M	mild/moderate.M.Agegroup7	discharged	none	22	rhIFna1b, Lopinavir Ritonavir tablets, PiPa Lu, Metformin Hydrochloride Tablets, Acarbose Tablets,	frozen PBMC
P-S033	S-S033	convalescence	52	Agegroup5	M	severe/critical	severe/critical.M	severe/critical.M.Agegroup5	discharged	none	34	rhIFna1b, Lopinavir Ritonavir tablets, Estazolam tablets, Potassium Chloride Sustained Release Tablets, Moxifloxacin Hydrochloride Tablets	frozen PBMC
P-HC003	S-HC003	control	46	Agegroup4	M	control	control.M	control.M.Agegroup4	control	control	control	control	fresh PBMC
P-HC004	S-HC004	control	34	Agegroup3	M	control	control.M	control.M.Agegroup3	control	control	control	control	fresh PBMC
P-M028	S-M028	convalescence	32	Agegroup3	M	mild/moderate	mild/moderate.M	mild/moderate.M.Agegroup3	discharged	none	17	rhIFna1b, Benazepril Hydrochloride Tablets, Metoprolol Succinate extended-release tablets, Sodium bicarbonate tablets	frozen PBMC
P-M029	S-M029	convalescence	47	Agegroup4	M	mild/moderate	mild/moderate.M	mild/moderate.M.Agegroup4	discharged	none	23	rhIFna1b, Ribavirin effervescent granules, Metformin Hydrochloride Tablets, Acarbose Tablets, Bicyclic alcohol tablets	frozen PBMC
P-M027	S-M027	convalescence	54	Agegroup5	M	mild/moderate	mild/moderate.M	mild/moderate.M.Agegroup5	discharged	none	16	rhIFna1b, Lopinavir Ritonavir tablets,	frozen PBMC
P-M026	S-M026-1	progression	32	Agegroup3	F	mild/moderate	mild/moderate.F	mild/moderate.F.Agegroup3	discharged	none	11	rhIFna1b, Lopinavir Ritonavir tablets, Potassium Chloride Sustained Release Tablets	frozen PBMC
P-S032	S-S032-1	progression	70	Agegroup7	M	severe/critical	severe/critical.M	severe/critical.M.Agegroup7	discharged	none	22	rhIFna1b, Lopinavir Ritonavir tablets, Ribavirin effervescent granules, Estazolam tablets, Potassium Chloride Sustained Release Tablets, L-Amlodipine Besylate Tablets, Moxifloxacin Hydrochloride Tablets	frozen PBMC
P-S032	S-S032-2	convalescence	70	Agegroup7	M	severe/critical	severe/critical.M	severe/critical.M.Agegroup7	discharged	none	49	rhIFna1b, Lopinavir Ritonavir tablets, Ribavirin effervescent granules, Estazolam tablets, Potassium Chloride Sustained Release Tablets, L-Amlodipine Besylate Tablets, Moxifloxacin Hydrochloride Tablets	frozen PBMC
P-S032	S-S032-3	progression	70	Agegroup7	M	severe/critical	severe/critical.M	severe/critical.M.Agegroup7	discharged	none	16	rhIFna1b, Lopinavir Ritonavir tablets, Ribavirin effervescent granules, Estazolam tablets, Potassium Chloride Sustained Release Tablets, L-Amlodipine Besylate Tablets, Moxifloxacin Hydrochloride Tablets	frozen PBMC
P-M026	S-M026-2	progression	62	Agegroup6	F	mild/moderate	mild/moderate.F	mild/moderate.F.Agegroup6	discharged	none	7	rhIFna1b, Lopinavir Ritonavir tablets, Potassium Chloride Sustained Release Tablets	frozen PBMC
P-M026	S-M026-3	convalescence	62	Agegroup6	F	mild/moderate	mild/moderate.F	mild/moderate.F.Agegroup6	discharged	none	22	rhIFna1b, Lopinavir Ritonavir tablets, Potassium Chloride Sustained Release Tablets	frozen PBMC
P-M004	S-M004-2	progression	41	Agegroup4	F	mild/moderate	mild/moderate.F	mild/moderate.F.Agegroup4	discharged	unknown	10	Interferon atomization/ Lopinavir/ litonavir	B cells sorted from frozen PBMC (MACS, STEMCELL 19054)
P-M004	S-M004-3	progression	41	Agegroup4	F	mild/moderate	mild/moderate.F	mild/moderate.F.Agegroup4	discharged	unknown	10	Interferon atomization/ Lopinavir/ litonavir	B cells sorted from frozen PBMC (MACS, STEMCELL 19054)
P-M004	S-M004-5	convalescence	41	Agegroup4	F	mild/moderate	mild/moderate.F	mild/moderate.F.Agegroup4	discharged	unknown	28	Interferon atomization/ Lopinavir/ litonavir	B cells sorted from frozen PBMC (MACS, STEMCELL 19054)
P-M004	S-M004-6	convalescence	41	Agegroup4	F	mild/moderate	mild/moderate.F	mild/moderate.F.Agegroup4	discharged	unknown	28	Interferon atomization/ Lopinavir/ litonavir	B cells sorted from frozen PBMC (MACS, STEMCELL 19054)
P-M007	S-M007-1	progression	15	Agegroup1	M	mild/moderate	mild/moderate.M	mild/moderate.M.Agegroup1	discharged	unknown	4	Interferon atomization/ Lopinavir/ litonavir	B cells sorted from frozen PBMC (MACS, STEMCELL 19054)
P-M007	S-M007-3	progression	15	Agegroup1	M	mild/moderate	mild/moderate.M	mild/moderate.M.Agegroup1	discharged	unknown	4	Interferon atomization/ Lopinavir/ litonavir	B cells sorted from frozen PBMC (MACS, STEMCELL 19054)
P-M007	S-M007-4	convalescence	15	Agegroup1	M	mild/moderate	mild/moderate.M	mild/moderate.M.Agegroup1	discharged	unknown	22	Interferon atomization/ Lopinavir/ litonavir	B cells sorted from frozen PBMC (MACS, STEMCELL 19054)
P-M007	S-M007-5	convalescence	15	Agegroup1	M	mild/moderate	mild/moderate.M	mild/moderate.M.Agegroup1	discharged	unknown	22	Interferon atomization/ Lopinavir/ litonavir	B cells sorted from frozen PBMC (MACS, STEMCELL 19054)
P-M007	S-M007-6	convalescence	15	Agegroup1	M	mild/moderate	mild/moderate.M	mild/moderate.M.Agegroup1	discharged	unknown	22	Interferon atomization/ Lopinavir/ litonavir	B cells sorted from frozen PBMC (MACS, STEMCELL 19054)
P-M008	S-M008-1	convalescence	48	Agegroup4	M	mild/moderate	mild/moderate.M	mild/moderate.M.Agegroup4	discharged	unknown	29	Interferon atomization/ Lopinavir/ litonavir	B cells sorted from frozen PBMC (MACS, STEMCELL 19054)
P-M008	S-M008-2	convalescence	48	Agegroup4	M	mild/moderate	mild/moderate.M	mild/moderate.M.Agegroup4	discharged	unknown	29	Interferon atomization/ Lopinavir/ litonavir	B cells sorted from frozen PBMC (MACS, STEMCELL 19054)
P-M009	S-M009-3	convalescence	58	Agegroup5	F	mild/moderate	mild/moderate.F	mild/moderate.F.Agegroup5	discharged	unknown	36	Interferon atomization/ Methylprednisolone	B cells sorted from frozen PBMC (MACS, STEMCELL 19054)
P-M009	S-M009-4	convalescence	58	Agegroup5	F	mild/moderate	mild/moderate.F	mild/moderate.F.Agegroup5	discharged	unknown	42	Interferon atomization/ Methylprednisolone	B cells sorted from frozen PBMC (MACS, STEMCELL 19054)
P-M009	S-M009-5	convalescence	58	Agegroup5	F	mild/moderate	mild/moderate.F	mild/moderate.F.Agegroup5	discharged	unknown	42	Interferon atomization/ Methylprednisolone	B cells sorted from frozen PBMC (MACS, STEMCELL 19054)
P-S021	S-S021-1	convalescence	55	Agegroup5	M	severe/critical	severe/critical.M	severe/critical.M.Agegroup5	discharged	unknown	29	none	B cells sorted from frozen PBMC (MACS, STEMCELL 19054)
P-S021	S-S021-2	convalescence	55	Agegroup5	M	severe/critical	severe/critical.M	severe/critical.M.Agegroup5	discharged	unknown	29	none	B cells sorted from frozen PBMC (MACS, STEMCELL 19054)
P-S021	S-S021-3	convalescence	55	Agegroup5	M	severe/critical	severe/critical.M	severe/critical.M.Agegroup5	discharged	unknown	29	none	B cells sorted from frozen PBMC (MACS, STEMCELL 19054)
P-S021	S-S021-4	convalescence	55	Agegroup5	M	severe/critical	severe/critical.M	severe/critical.M.Agegroup5	discharged	unknown	42	none	B cells sorted from frozen PBMC (MACS, STEMCELL 19054)
P-S021	S-S021-5	convalescence	55	Agegroup5	M	severe/critical	severe/critical.M	severe/critical.M.Agegroup5	discharged	unknown	42	none	B cells sorted from frozen PBMC (MACS, STEMCELL 19054)
P-S022	S-S022-1	convalescence	63	Agegroup6	M	severe/critical	severe/critical.M	severe/critical.M.Agegroup6	discharged	unknown	33	Methylprednisolone	B cells sorted from frozen PBMC (MACS, STEMCELL 19054)
P-S022	S-S022-2	convalescence	63	Agegroup6	M	severe/critical	severe/critical.M	severe/critical.M.Agegroup6	discharged	unknown	33	Methylprednisolone	B cells sorted from frozen PBMC (MACS, STEMCELL 19054)
P-S022	S-S022-3	convalescence	63	Agegroup6	M	severe/critical	severe/critical.M	severe/critical.M.Agegroup6	discharged	unknown	44	Methylprednisolone	B cells sorted from frozen PBMC (MACS, STEMCELL 19054)
P-S022	S-S022-4	convalescence	63	Agegroup6	M	severe/critical	severe/critical.M	severe/critical.M.Agegroup6	discharged	unknown	44	Methylprednisolone	B cells sorted from frozen PBMC (MACS, STEMCELL 19054)
P-S022	S-S022-5	convalescence	63	Agegroup6	M	severe/critical	severe/critical.M	severe/critical.M.Agegroup6	discharged	unknown	44	Methylprednisolone	B cells sorted from frozen PBMC (MACS, STEMCELL 19054)
P-M010	S-M010-1	convalescence	31	Agegroup3	F	mild/moderate	mild/moderate.F	mild/moderate.F.Agegroup3	discharged	unknown	47	none	B cells sorted from frozen PBMC (MACS, STEMCELL 19054)
P-M010	S-M010-2	convalescence	31	Agegroup3	F	mild/moderate	mild/moderate.F	mild/moderate.F.Agegroup3	discharged	unknown	47	none	B cells sorted from frozen PBMC (MACS, STEMCELL 19054)
P-M010	S-M010-3	convalescence	31	Agegroup3	F	mild/moderate	mild/moderate.F	mild/moderate.F.Agegroup3	discharged	unknown	47	none	B cells sorted from frozen PBMC (MACS, STEMCELL 19054)
P-M010	S-M010-4	convalescence	31	Agegroup3	F	mild/moderate	mild/moderate.F	mild/moderate.F.Agegroup3	discharged	unknown	53	none	B cells sorted from frozen PBMC (MACS, STEMCELL 19054)
P-M010	S-M010-5	convalescence	31	Agegroup3	F	mild/moderate	mild/moderate.F	mild/moderate.F.Agegroup3	discharged	unknown	53	none	B cells sorted from frozen PBMC (MACS, STEMCELL 19054)
P-M010	S-M010-6	convalescence	31	Agegroup3	F	mild/moderate	mild/moderate.F	mild/moderate.F.Agegroup3	discharged	unknown	53	none	B cells sorted from frozen PBMC (MACS, STEMCELL 19054)
P-M009	S-M009-1	convalescence	58	Agegroup5	F	mild/moderate	mild/moderate.F	mild/moderate.F.Agegroup5	discharged	unknown	36	Interferon atomization/ Methylprednisolone	frozen PBMC
P-M009	S-M009-2	convalescence	58	Agegroup5	F	mild/moderate	mild/moderate.F	mild/moderate.F.Agegroup5	discharged	unknown	36	Interferon atomization/ Methylprednisolone	frozen PBMC
P-M011	S-M011	convalescence	43	Agegroup4	F	mild/moderate	mild/moderate.F	mild/moderate.F.Agegroup4	discharged	none	44	Interferon atomization / Methylprednisolone	frozen PBMC
P-M012	S-M012	convalescence	48	Agegroup4	F	mild/moderate	mild/moderate.F	mild/moderate.F.Agegroup4	discharged	none	51	none	frozen PBMC
P-M005	S-M005	convalescence	36	Agegroup3	M	mild/moderate	mild/moderate.M	mild/moderate.M.Agegroup3	discharged	Hypertension, Diabetes	44	Methylprednisolone	frozen PBMC
P-M006	S-M006	convalescence	51	Agegroup5	M	mild/moderate	mild/moderate.M	mild/moderate.M.Agegroup5	discharged	none	51	none	frozen PBMC
P-S013	S-S013	convalescence	55	Agegroup5	M	severe/critical	severe/critical.M	severe/critical.M.Agegroup5	discharged	none	42	none	frozen PBMC
P-S014	S-S014	convalescence	60	Agegroup6	M	severe/critical	severe/critical.M	severe/critical.M.Agegroup6	discharged	none	46	Methylprednisolone	frozen PBMC
P-S015	S-S015	convalescence	59	Agegroup5	M	severe/critical	severe/critical.M	severe/critical.M.Agegroup5	discharged	Diabetes	45	Methylprednisolone	frozen PBMC
P-S016	S-S016	convalescence	61	Agegroup6	F	severe/critical	severe/critical.F	severe/critical.F.Agegroup6	discharged	Hypertension	47	Methylprednisolone	frozen PBMC
P-S017	S-S017	convalescence	32	Agegroup3	M	severe/critical	severe/critical.M	severe/critical.M.Agegroup3	discharged	none	56	Interferon atomization / Methylprednisolone	frozen PBMC
P-S018	S-S018	convalescence	60	Agegroup6	M	severe/critical	severe/critical.M	severe/critical.M.Agegroup6	discharged	Diabetes	45	Methylprednisolone	frozen PBMC
P-S019	S-S019	convalescence	56	Agegroup5	M	severe/critical	severe/critical.M	severe/critical.M.Agegroup5	discharged	Hypertension	55	Methylprednisolone	frozen PBMC
P-S020	S-S020	convalescence	42	Agegroup4	M	severe/critical	severe/critical.M	severe/critical.M.Agegroup4	discharged	Diabetes	44	Methylprednisolone	frozen PBMC
P-M018	S-M018	convalescence	54	Agegroup5	F	mild/moderate	mild/moderate.F	mild/moderate.F.Agegroup5	discharged	none	15	Antibiotics	fresh PBMC
P-S029	S-S029	convalescence	62	Agegroup6	F	severe/critical	severe/critical.F	severe/critical.F.Agegroup6	discharged	Cardiovascular diseases	34	Antibiotics, Glucocorticoid	fresh PBMC
P-S030	S-S030	convalescence	60	Agegroup6	M	severe/critical	severe/critical.M	severe/critical.M.Agegroup6	discharged	Cardiovascular diseases, type 2 diabetes	32	Antibiotics, Glucocorticoid	fresh PBMC
P-M023	S-M023	convalescence	32	Agegroup3	F	mild/moderate	mild/moderate.F	mild/moderate.F.Agegroup3	discharged	none	17	Antibiotics	fresh PBMC
P-S031	S-S031	convalescence	59	Agegroup5	F	severe/critical	severe/critical.F	severe/critical.F.Agegroup5	discharged	none	35	Antibiotics, Traditional Chinese medicine	fresh PBMC
P-M024	S-M024	convalescence	79	Agegroup7	F	mild/moderate	mild/moderate.F	mild/moderate.F.Agegroup7	discharged	Cardiovascular diseases	20	Antibiotics, Glucocorticoid	fresh PBMC
P-M017	S-M017	convalescence	47	Agegroup4	M	mild/moderate	mild/moderate.M	mild/moderate.M.Agegroup4	discharged	none	19	Antibiotics, Glucocorticoid, Traditional Chinese medicine	fresh PBMC
P-M019	S-M019	convalescence	53	Agegroup5	M	mild/moderate	mild/moderate.M	mild/moderate.M.Agegroup5	discharged	Cardiovascular diseases	14	Antibiotics	fresh PBMC
P-M020	S-M020	convalescence	59	Agegroup5	F	mild/moderate	mild/moderate.F	mild/moderate.F.Agegroup5	discharged	none	25	Antibiotics	fresh PBMC
P-M021	S-M021	convalescence	47	Agegroup4	F	mild/moderate	mild/moderate.F	mild/moderate.F.Agegroup4	discharged	Cardiovascular diseases	30	Antibiotics	fresh PBMC
P-S028	S-S028	convalescence	70	Agegroup7	M	severe/critical	severe/critical.M	severe/critical.M.Agegroup7	discharged	Cardiovascular diseases	35	Antibiotics, Glucocorticoid	fresh PBMC
P-M022	S-M022	convalescence	76	Agegroup7	F	mild/moderate	mild/moderate.F	mild/moderate.F.Agegroup7	discharged	Cardiovascular diseases	31	Antibiotics, Glucocorticoid	fresh PBMC
P-M001	S-M001	convalescence	33	Agegroup3	M	mild/moderate	mild/moderate.M	mild/moderate.M.Agegroup3	discharged	none	29	Moxifloxacin, Ambroxol Hydrochloride	frozen PBMC
P-M030	S-M030	convalescence	8	Agegroup1	F	mild/moderate	mild/moderate.F	mild/moderate.F.Agegroup1	discharged	none	15	thymosin, no antibiotics and glucocorticoids	frozen PBMC
P-M031	S-M031-1	convalescence	29	Agegroup2	F	mild/moderate	mild/moderate.F	mild/moderate.F.Agegroup2	discharged	none	34	thymosin, no antibiotics and glucocorticoids	fresh PBMC
P-M031	S-M031-2	convalescence	29	Agegroup2	F	mild/moderate	mild/moderate.F	mild/moderate.F.Agegroup2	discharged	none	34	thymosin, no antibiotics and glucocorticoids	CD19+ B cell sorted from fresh PBMC (MACS)
P-M033	S-M033	convalescence	34	Agegroup3	M	mild/moderate	mild/moderate.M	mild/moderate.M.Agegroup3	discharged	none	22	thymosin, no antibiotics and glucocorticoids	CD19+ B cell sorted from fresh PBMC (MACS)
P-M034	S-M034	convalescence	35	Agegroup3	M	mild/moderate	mild/moderate.M	mild/moderate.M.Agegroup3	discharged	none	20	thymosin, no antibiotics and glucocorticoids	fresh PBMC

## Sheet: severe.critical patients
Patients	sampleID	Sample.time	Age	Agegroup	Sex	severity	severity.sex	severity.sex.age	Outcome	Comorbidities	Sampling.day..Days.after.symptom.onset.	COVID.19.related.medication.and.anti.microbials	Sample.type
P-S070	S-S070-1	progression	32	Agegroup3	F	severe/critical	severe/critical.F	severe/critical.F.Agegroup3	discharged	none	7	Moxifloxacin, Lopinavir/ ritonavir tablet, Chloroquine	frozen PBMC
P-S070	S-S070-2	progression	32	Agegroup3	F	severe/critical	severe/critical.F	severe/critical.F.Agegroup3	discharged	none	7	Moxifloxacin, Lopinavir/ ritonavir tablet, Chloroquine	frozen PBMC
P-S070	S-S070-3	progression	32	Agegroup3	F	severe/critical	severe/critical.F	severe/critical.F.Agegroup3	discharged	none	14	Moxifloxacin, Lopinavir/ ritonavir tablet, Chloroquine	frozen PBMC
P-S072	S-S072-1	progression	38	Agegroup3	M	severe/critical	severe/critical.M	severe/critical.M.Agegroup3	discharged	Controlled gout	4	Arbidol hydrochloride, Moxifloxacin, Lopinavir/ ritonavir tablet, Chloroquine	frozen PBMC
P-S072	S-S072-2	progression	38	Agegroup3	M	severe/critical	severe/critical.M	severe/critical.M.Agegroup3	discharged	Controlled gout	9	Arbidol hydrochloride, Moxifloxacin, Lopinavir/ ritonavir tablet, Chloroquine	frozen PBMC
P-S072	S-S072-3	progression	38	Agegroup3	M	severe/critical	severe/critical.M	severe/critical.M.Agegroup3	discharged	Controlled gout	12	Arbidol hydrochloride, Moxifloxacin, Lopinavir/ ritonavir tablet, Chloroquine	frozen PBMC
P-S035	S-S035-1	progression	39	Agegroup3	M	severe/critical	severe/critical.M	severe/critical.M.Agegroup3	discharged	steatohepatitis	9	Tocilizumab, antibiotics	frozen PBMC
P-S035	S-S035-2	progression	39	Agegroup3	M	severe/critical	severe/critical.M	severe/critical.M.Agegroup3	discharged	steatohepatitis	9	Tocilizumab, antibiotics	frozen PBMC
P-S055	S-S055	progression	50	Agegroup5	F	severe/critical	severe/critical.F	severe/critical.F.Agegroup5	discharged	cervical spondylosis	15	Interferon alpha 2 b, Lopinavir/ ritonavir, steroids, Human immunoglobulin, antibiotics	fresh PBMC
P-S061	S-S061	progression	54	Agegroup5	F	severe/critical	severe/critical.F	severe/critical.F.Agegroup5	discharged	hypertension	68	Ribavirin	frozen PBMC
P-S074	S-S074-1	progression	57	Agegroup5	M	severe/critical	severe/critical.M	severe/critical.M.Agegroup5	deceased	unknown	34	unknown	CD19+ B cell sorted from fresh PBMC (FACS)
P-S054	S-S054	progression	40	Agegroup4	M	severe/critical	severe/critical.M	severe/critical.M.Agegroup4	discharged	diabetes	4	Interferon alpha 2 b, Lopinavir/ ritonavir, steroids, Human immunoglobulin, antibiotics, antifungal, MSC(mesenchymal stem cell)	fresh PBMC
P-S074	S-S074-2	progression	57	Agegroup5	M	severe/critical	severe/critical.M	severe/critical.M.Agegroup5	deceased	unknown	34	unknown	CD3+ T cell sorted from fresh PBMC (FACS)
P-S075	S-S075-1	progression	58	Agegroup5	F	severe/critical	severe/critical.F	severe/critical.F.Agegroup5	discharged	unknown	45	unknown	CD19+ B cell sorted from fresh PBMC (FACS)
P-S075	S-S075-2	progression	58	Agegroup5	F	severe/critical	severe/critical.F	severe/critical.F.Agegroup5	discharged	unknown	45	unknown	CD3+ T cell sorted from fresh PBMC (FACS)
P-S066	S-S066	convalescence	33	Agegroup3	F	severe/critical	severe/critical.F	severe/critical.F.Agegroup3	discharged	unknown	80	Oseltamivir, Lopinavir and Ritonavir Tablets	frozen PBMC
P-S035	S-S035-3	convalescence	39	Agegroup3	M	severe/critical	severe/critical.M	severe/critical.M.Agegroup3	discharged	steatohepatitis	14	Tocilizumab, antibiotics	frozen PBMC
P-S035	S-S035-4	convalescence	39	Agegroup3	M	severe/critical	severe/critical.M	severe/critical.M.Agegroup3	discharged	steatohepatitis	14	Tocilizumab, antibiotics	frozen PBMC
P-S034	S-S034	convalescence	38	Agegroup3	M	severe/critical	severe/critical.M	severe/critical.M.Agegroup3	discharged	none	23	rhIFna1b, Lopinavir Ritonavir tablets, Bicyclic alcohol tablets	frozen PBMC
P-S017	S-S017	convalescence	32	Agegroup3	M	severe/critical	severe/critical.M	severe/critical.M.Agegroup3	discharged	none	56	Interferon atomization / Methylprednisolone	frozen PBMC
P-S089	S-S089-1	progression	57	Agegroup5	F	severe/critical	severe/critical.F	severe/critical.F.Agegroup5	discharged	none	8	Interferon atomization, Methyl-prednisolone	fresh BALF
P-S089	S-S089-2	progression	57	Agegroup5	F	severe/critical	severe/critical.F	severe/critical.F.Agegroup5	discharged	none	8	Interferon atomization, Methyl-prednisolone	fresh PBMC
P-S065	S-S065	convalescence	50	Agegroup5	F	severe/critical	severe/critical.F	severe/critical.F.Agegroup5	discharged	diabetes	65	Oseltamivir, Ritonavir, Methylprednisolone	frozen PBMC
P-S069	S-S069-1	progression	63	Agegroup6	F	severe/critical	severe/critical.F	severe/critical.F.Agegroup6	discharged	none	3	Arbidol hydrochloride, Moxifloxacin, Lopinavir/ ritonavir tablet	frozen PBMC
P-S062	S-S062	convalescence	50	Agegroup5	M	severe/critical	severe/critical.M	severe/critical.M.Agegroup5	discharged	unknown	57	Oseltamivir, Arbidol, Ribavirin	frozen PBMC
P-S026	S-S026	convalescence	50	Agegroup5	F	severe/critical	severe/critical.F	severe/critical.F.Agegroup5	discharged	none	74	Tereqing Injection, Ganciclovir, Cefmenoxime, Methylprednisolone Sodium Succinate for Injection, Meropenem, Moxifloxacin, Xuebijing injection, Cefoperazone Sodium and Sulbactam Sodium for Injection, Linezolid Tablets, Fluconazole	CD3+ T cell and CD19+ B cell sorted from fresh PBMC (FACS)
P-S069	S-S069-2	progression	63	Agegroup6	F	severe/critical	severe/critical.F	severe/critical.F.Agegroup6	discharged	none	9	Arbidol hydrochloride, Moxifloxacin, Lopinavir/ ritonavir tablet	frozen PBMC
P-S069	S-S069-3	progression	63	Agegroup6	F	severe/critical	severe/critical.F	severe/critical.F.Agegroup6	discharged	none	15	Arbidol hydrochloride, Moxifloxacin, Lopinavir/ ritonavir tablet	frozen PBMC
P-S071	S-S071-1	progression	67	Agegroup6	M	severe/critical	severe/critical.M	severe/critical.M.Agegroup6	discharged	Controlled hypertension, hyperglycemia, diabetic retinopathy, gout, and renal disfunction	3	Arbidol hydrochloride, Moxifloxacin	frozen PBMC
P-S071	S-S071-2	progression	67	Agegroup6	M	severe/critical	severe/critical.M	severe/critical.M.Agegroup6	discharged	Controlled hypertension, hyperglycemia, diabetic retinopathy, gout, and renal disfunction	9	Arbidol hydrochloride, Moxifloxacin	frozen PBMC
P-S073	S-S073-1	progression	67	Agegroup6	M	severe/critical	severe/critical.M	severe/critical.M.Agegroup6	deceased	unknown	60	unknown	CD19+ B cell sorted from fresh PBMC (FACS)
P-S073	S-S073-2	progression	67	Agegroup6	M	severe/critical	severe/critical.M	severe/critical.M.Agegroup6	deceased	unknown	60	unknown	CD3+ T cell sorted from fresh PBMC (FACS)
P-S086	S-S086-1	progression	66	Agegroup6	M	severe/critical	severe/critical.M	severe/critical.M.Agegroup6	deceased	Hypertension	18	Interferon atomization, Ribavirin, Methyl-prednisolone	fresh BALF
P-S085	S-S085-1	progression	62	Agegroup6	M	severe/critical	severe/critical.M	severe/critical.M.Agegroup6	discharged	none	11	Interferon atomization, Ribavirin	fresh BALF
P-S087	S-S087-1	progression	63	Agegroup6	M	severe/critical	severe/critical.M	severe/critical.M.Agegroup6	deceased	Sleep apnea	14	Interferon atomization, Ribavirin, Methyl-prednisolone	fresh BALF
P-S088	S-S088-1	progression	65	Agegroup6	F	severe/critical	severe/critical.F	severe/critical.F.Agegroup6	discharged	Diabetes	25	Interferon atomization, Ribavirin, Methyl-prednisolone	fresh BALF
P-S027	S-S027	convalescence	57	Agegroup5	F	severe/critical	severe/critical.F	severe/critical.F.Agegroup5	discharged	hypertension	69	Tereqing Injection, Ganciclovir, Cefmenoxime, Methylprednisolone Sodium Succinate for Injection, Meropenem, Moxifloxacin, Xuebijing injection, Piperacillin Sodium/ Tazobactam Sodium, Linezolid Tablets, Chinese medicine decoction, Cefoperazone Sodium and Sulbactam Sodium for Injection	CD3+ T cell and CD19+ B cell sorted from fresh PBMC (FACS)
P-S033	S-S033	convalescence	52	Agegroup5	M	severe/critical	severe/critical.M	severe/critical.M.Agegroup5	discharged	none	34	rhIFna1b, Lopinavir Ritonavir tablets, Estazolam tablets, Potassium Chloride Sustained Release Tablets, Moxifloxacin Hydrochloride Tablets	frozen PBMC
P-S092	S-S092	progression	67	Agegroup6	M	severe/critical	severe/critical.M	severe/critical.M.Agegroup6	discharged	Bronchitis	11	Interferon atomization, Methyl-prednisolone	fresh PBMC
P-S021	S-S021-1	convalescence	55	Agegroup5	M	severe/critical	severe/critical.M	severe/critical.M.Agegroup5	discharged	unknown	29	none	B cells sorted from frozen PBMC (MACS, STEMCELL 19054)
P-S021	S-S021-2	convalescence	55	Agegroup5	M	severe/critical	severe/critical.M	severe/critical.M.Agegroup5	discharged	unknown	29	none	B cells sorted from frozen PBMC (MACS, STEMCELL 19054)
P-S088	S-S088-2	progression	65	Agegroup6	F	severe/critical	severe/critical.F	severe/critical.F.Agegroup6	discharged	Diabetes	24	Interferon atomization, Ribavirin, Methyl-prednisolone	fresh PBMC
P-S085	S-S085-2	progression	62	Agegroup6	M	severe/critical	severe/critical.M	severe/critical.M.Agegroup6	discharged	none	19	Interferon atomization, Ribavirin	fresh PBMC
P-S087	S-S087-2	progression	63	Agegroup6	M	severe/critical	severe/critical.M	severe/critical.M.Agegroup6	deceased	COPD	21	Interferon atomization, Ribavirin, Methyl-prednisolone	fresh PBMC
P-S086	S-S086-2	progression	66	Agegroup6	M	severe/critical	severe/critical.M	severe/critical.M.Agegroup6	deceased	Hyperpression	28	Interferon atomization, Ribavirin, Methyl-prednisolone	fresh PBMC
P-S056	S-S056	progression	79	Agegroup7	F	severe/critical	severe/critical.F	severe/critical.F.Agegroup7	deceased	hypertension	5	Convalescent plasma, Interferon alpha 2 b, Lopinavir/ ritonavir, steroids, Human immunoglobulin, antibiotics, antifungal	fresh PBMC
P-S090	S-S090-1	progression	46	Agegroup4	M	severe/critical	severe/critical.M	severe/critical.M.Agegroup4	discharged	none	12	Interferon atomization, Ribavirin	fresh BALF
P-S021	S-S021-3	convalescence	55	Agegroup5	M	severe/critical	severe/critical.M	severe/critical.M.Agegroup5	discharged	unknown	29	none	B cells sorted from frozen PBMC (MACS, STEMCELL 19054)
P-S090	S-S090-2	progression	46	Agegroup4	M	severe/critical	severe/critical.M	severe/critical.M.Agegroup4	discharged	none	12	Interferon atomization, Ribavirin	fresh PBMC
P-S057	S-S057	progression	78	Agegroup7	M	severe/critical	severe/critical.M	severe/critical.M.Agegroup7	discharged	hypertension, diabetes, prostate cancer	10	Interferon alpha 2 b, Lopinavir/ ritonavir, steroids, Human immunoglobulin, antibiotics	fresh PBMC
P-S058	S-S058	progression	77	Agegroup7	M	severe/critical	severe/critical.M	severe/critical.M.Agegroup7	deceased	tumor,cerebrovascular disease	64	Arbidol, Lopinavir and Ritonavir Tablets	frozen PBMC
P-S059	S-S059	progression	70	Agegroup7	F	severe/critical	severe/critical.F	severe/critical.F.Agegroup7	deceased	hypertension	24	Arbidol, Ribavirin	frozen PBMC
P-S076	S-S076-1	progression	78	Agegroup7	M	severe/critical	severe/critical.M	severe/critical.M.Agegroup7	discharged	unknown	15	unknown	CD19+ B cell sorted from fresh PBMC (FACS)
P-S076	S-S076-2	progression	78	Agegroup7	M	severe/critical	severe/critical.M	severe/critical.M.Agegroup7	discharged	unknown	15	unknown	CD3+ T cell sorted from fresh PBMC (FACS)
P-S036	S-S036-1	progression	78	Agegroup7	M	severe/critical	severe/critical.M	severe/critical.M.Agegroup7	discharged	CHD, hypertension	14	Tocilizumab, antibiotics	frozen PBMC
P-S024	S-S024	convalescence	44	Agegroup4	M	severe/critical	severe/critical.M	severe/critical.M.Agegroup4	discharged	diabetes	66	Ribavirin, Interferon alfa2b injection, Moxifloxacin, Methylprednisolone Sodium Succinate for Injection, Lopinavir/ ritonavir	CD3+ T cell and CD19+ B cell sorted from fresh PBMC (FACS)
P-S021	S-S021-4	convalescence	55	Agegroup5	M	severe/critical	severe/critical.M	severe/critical.M.Agegroup5	discharged	unknown	42	none	B cells sorted from frozen PBMC (MACS, STEMCELL 19054)
P-S021	S-S021-5	convalescence	55	Agegroup5	M	severe/critical	severe/critical.M	severe/critical.M.Agegroup5	discharged	unknown	42	none	B cells sorted from frozen PBMC (MACS, STEMCELL 19054)
P-S013	S-S013	convalescence	55	Agegroup5	M	severe/critical	severe/critical.M	severe/critical.M.Agegroup5	discharged	none	42	none	frozen PBMC
P-S015	S-S015	convalescence	59	Agegroup5	M	severe/critical	severe/critical.M	severe/critical.M.Agegroup5	discharged	Diabetes	45	Methylprednisolone	frozen PBMC
P-S019	S-S019	convalescence	56	Agegroup5	M	severe/critical	severe/critical.M	severe/critical.M.Agegroup5	discharged	Hypertension	55	Methylprednisolone	frozen PBMC
P-S031	S-S031	convalescence	59	Agegroup5	F	severe/critical	severe/critical.F	severe/critical.F.Agegroup5	discharged	none	35	Antibiotics, Traditional Chinese medicine	fresh PBMC
P-S032	S-S032-1	progression	70	Agegroup7	M	severe/critical	severe/critical.M	severe/critical.M.Agegroup7	discharged	none	22	rhIFna1b, Lopinavir Ritonavir tablets, Ribavirin effervescent granules, Estazolam tablets, Potassium Chloride Sustained Release Tablets, L-Amlodipine Besylate Tablets, Moxifloxacin Hydrochloride Tablets	frozen PBMC
P-S067	S-S067	convalescence	69	Agegroup6	F	severe/critical	severe/critical.F	severe/critical.F.Agegroup6	discharged	HBV	62	Oseltamivir	frozen PBMC
P-S032	S-S032-3	progression	70	Agegroup7	M	severe/critical	severe/critical.M	severe/critical.M.Agegroup7	discharged	none	16	rhIFna1b, Lopinavir Ritonavir tablets, Ribavirin effervescent granules, Estazolam tablets, Potassium Chloride Sustained Release Tablets, L-Amlodipine Besylate Tablets, Moxifloxacin Hydrochloride Tablets	frozen PBMC
P-S023	S-S023	convalescence	67	Agegroup6	M	severe/critical	severe/critical.M	severe/critical.M.Agegroup6	discharged	hypertension	65	Moxifloxacin, Lopinavir/ ritonavir, Ribavirin, Xuebijing injection, Fluconazole, Chinese medicine decoction, Methylprednisolone Sodium Succinate for Injection	CD3+ T cell and CD19+ B cell sorted from fresh PBMC (FACS)
P-S025	S-S025	convalescence	67	Agegroup6	F	severe/critical	severe/critical.F	severe/critical.F.Agegroup6	discharged	none	68	Moxifloxacin, Lopinavir/ ritonavir, Ribavirin, Xuebijing injection, Lung Cleansing and Detoxifying Decoction, Tereqing Injection	CD3+ T cell and CD19+ B cell sorted from fresh PBMC (FACS)
P-S022	S-S022-1	convalescence	63	Agegroup6	M	severe/critical	severe/critical.M	severe/critical.M.Agegroup6	discharged	unknown	33	Methylprednisolone	B cells sorted from frozen PBMC (MACS, STEMCELL 19054)
P-S022	S-S022-2	convalescence	63	Agegroup6	M	severe/critical	severe/critical.M	severe/critical.M.Agegroup6	discharged	unknown	33	Methylprednisolone	B cells sorted from frozen PBMC (MACS, STEMCELL 19054)
P-S022	S-S022-3	convalescence	63	Agegroup6	M	severe/critical	severe/critical.M	severe/critical.M.Agegroup6	discharged	unknown	44	Methylprednisolone	B cells sorted from frozen PBMC (MACS, STEMCELL 19054)
P-S022	S-S022-4	convalescence	63	Agegroup6	M	severe/critical	severe/critical.M	severe/critical.M.Agegroup6	discharged	unknown	44	Methylprednisolone	B cells sorted from frozen PBMC (MACS, STEMCELL 19054)
P-S022	S-S022-5	convalescence	63	Agegroup6	M	severe/critical	severe/critical.M	severe/critical.M.Agegroup6	discharged	unknown	44	Methylprednisolone	B cells sorted from frozen PBMC (MACS, STEMCELL 19054)
P-S014	S-S014	convalescence	60	Agegroup6	M	severe/critical	severe/critical.M	severe/critical.M.Agegroup6	discharged	none	46	Methylprednisolone	frozen PBMC
P-S016	S-S016	convalescence	61	Agegroup6	F	severe/critical	severe/critical.F	severe/critical.F.Agegroup6	discharged	Hypertension	47	Methylprednisolone	frozen PBMC
P-S018	S-S018	convalescence	60	Agegroup6	M	severe/critical	severe/critical.M	severe/critical.M.Agegroup6	discharged	Diabetes	45	Methylprednisolone	frozen PBMC
P-S029	S-S029	convalescence	62	Agegroup6	F	severe/critical	severe/critical.F	severe/critical.F.Agegroup6	discharged	Cardiovascular diseases	34	Antibiotics, Glucocorticoid	fresh PBMC
P-S030	S-S030	convalescence	60	Agegroup6	M	severe/critical	severe/critical.M	severe/critical.M.Agegroup6	discharged	Cardiovascular diseases, type 2 diabetes	32	Antibiotics, Glucocorticoid	fresh PBMC
P-S064	S-S064	convalescence	74	Agegroup7	M	severe/critical	severe/critical.M	severe/critical.M.Agegroup7	discharged	hypertension,coronary heart disease	77	Oseltamivir	frozen PBMC
P-S068	S-S068	convalescence	72	Agegroup7	F	severe/critical	severe/critical.F	severe/critical.F.Agegroup7	discharged	hypertension,coronary heart disease,diabetes	71	Oseltamivir	frozen PBMC
P-S060	S-S060	convalescence	81	Agegroup7	M	severe/critical	severe/critical.M	severe/critical.M.Agegroup7	discharged	hypertension,diabetes	75	unknown	frozen PBMC
P-S063	S-S063	convalescence	82	Agegroup7	F	severe/critical	severe/critical.F	severe/critical.F.Agegroup7	deceased	hypertension,diabetes,coronary heart disease,cerebrovascular disease	45	unknown	frozen PBMC
P-S036	S-S036-2	convalescence	78	Agegroup7	M	severe/critical	severe/critical.M	severe/critical.M.Agegroup7	discharged	CHD, hypertension	19	Tocilizumab, antibiotics	frozen PBMC
P-S020	S-S020	convalescence	42	Agegroup4	M	severe/critical	severe/critical.M	severe/critical.M.Agegroup4	discharged	Diabetes	44	Methylprednisolone	frozen PBMC
P-S036	S-S036-3	convalescence	78	Agegroup7	M	severe/critical	severe/critical.M	severe/critical.M.Agegroup7	discharged	CHD, hypertension	21	Tocilizumab, antibiotics	frozen PBMC
P-S091	S-S091	convalescence	73	Agegroup7	M	severe/critical	severe/critical.M	severe/critical.M.Agegroup7	discharged	none	13	Interferon atomization, Ribavirin	fresh PBMC
P-S032	S-S032-2	convalescence	70	Agegroup7	M	severe/critical	severe/critical.M	severe/critical.M.Agegroup7	discharged	none	49	rhIFna1b, Lopinavir Ritonavir tablets, Ribavirin effervescent granules, Estazolam tablets, Potassium Chloride Sustained Release Tablets, L-Amlodipine Besylate Tablets, Moxifloxacin Hydrochloride Tablets	frozen PBMC
P-S028	S-S028	convalescence	70	Agegroup7	M	severe/critical	severe/critical.M	severe/critical.M.Agegroup7	discharged	Cardiovascular diseases	35	Antibiotics, Glucocorticoid	fresh PBMC
