# Supplementary material for: The unique interplay of mitochondrial oxidative phosphorylation (OXPHOS) and immunity and its potential implication for the sex‐ and age‐related morbidity of severe COVID‐19 patients
Source: MedComm (2020). 2023 Sep 23;4(5):e371. doi: 10.1002/mco2.371 (PMC10518039; doi:10.1002/mco2.371)
Supplement: Supplementary file 3 — Supporting Information [file MCO2-4-e371-s015.xlsx]

## Sheet: CD4.M3.F3.prog
feature	Up_regulated	avgExpr	logFC	statistic	auc	pval	padj	pct_in	pct_out
Chemokines	M	0.0740251	0.0581917	391528	0.779575	4.97085e-81	2.43571e-79	75.7463	36.1793
HALLMARK_TNFA_SIGNALING_VIA_NFKB	F	2.00264	0.483554	384631	0.765843	8.38255e-65	2.05372e-63	100	100
HALLMARK_IL6_JAK_STAT3_SIGNALING	F	0.564675	0.193942	382586	0.76177	6.88519e-63	1.12458e-61	99.8933	99.2537
KEGG_cytokine_cytokine_receptor_interaction	M	0.75897	0.230607	379980	0.756584	1.71256e-60	2.09789e-59	99.8134	99.7866
PID_IL1_PATHWAY	F	0.236777	0.104559	379502	0.755631	4.58914e-60	4.49735e-59	97.7588	90.4851
PID_NFKAPPAB_CANONICAL_PATHWAY	F	0.386443	0.135266	377708	0.752058	1.92798e-58	1.42253e-57	99.5731	97.9478
KEGG_RIG_I_like_receptor_signaling_pathway	F	0.397701	0.142775	377682	0.752007	2.03218e-58	1.42253e-57	99.7866	98.8806
PID_IL2_1PATHWAY	F	0.477556	0.153332	372599	0.741886	5.80297e-54	3.55432e-53	100	98.694
KEGG_TOLL_like_receptor_signaling_pathway	F	0.439807	0.137028	368304	0.733334	2.43998e-50	1.32843e-49	99.5731	99.4403
KEGG_NOD_like_receptor_signaling_pathway	F	0.494804	0.150735	367195	0.731126	2.00469e-49	9.82301e-49	99.8933	98.5075
PID_IL23_PATHWAY	F	0.27652	0.0939555	356842	0.710511	2.66082e-41	1.18527e-40	99.2529	94.7761
PID_IL6_7_PATHWAY	F	0.4732	0.126932	353922	0.704698	3.80645e-39	1.5543e-38	99.8933	99.0672
PID_IFNG_PATHWAY	F	0.302317	0.0887907	352010	0.700891	9.10702e-38	3.43265e-37	99.4664	96.8284
KEGG_natural_killer_cell_mediated_cytotoxicity	F	1.08873	0.219456	346780	0.690479	3.9852e-34	1.39482e-33	100	100
HALLMARK_IL2_STAT5_SIGNALING	F	1.02382	0.19414	346455	0.689831	6.61833e-34	2.16199e-33	100	100
KEGG_Fc_epsilon_ri_signaling_pathway	F	0.302377	0.0809904	343496	0.683938	6.16231e-32	1.88721e-31	99.7866	98.5075
PID_IL12_STAT4_PATHWAY	F	0.389412	0.101098	341894	0.68075	6.75144e-31	1.946e-30	99.5731	99.0672
PID_IL4_2PATHWAY	F	0.293044	0.075727	339148	0.675281	3.72774e-29	1.01477e-28	99.3597	97.7612
PID_NFKAPPAB_ATYPICAL_PATHWAY	F	0.221542	0.0661223	338209	0.673412	1.42409e-28	3.67266e-28	98.6126	93.097
PID_TNF_PATHWAY	F	0.411575	0.0883895	333482	0.664001	9.94699e-26	2.43701e-25	100	98.694
PID_CXCR3_PATHWAY	F	0.202986	0.0582225	331642	0.660337	1.1528e-24	2.68988e-24	98.6126	94.403
KEGG_JAK_STAT_signaling_pathway	F	0.568414	0.102696	330728	0.658515	3.82789e-24	8.52575e-24	100	100
PID_IL2_PI3K_PATHWAY	M	0.655545	0.11449	330068	0.657201	9.01303e-24	1.92017e-23	99.8134	99.8933
KEGG_graft_versus_host_disease	F	0.699418	0.160272	322919	0.642968	6.14506e-20	1.25462e-19	99.7866	100
KEGG_allograft_rejection	F	0.697119	0.160214	322320	0.641775	1.24051e-19	2.4314e-19	99.7866	100
PID_IL27_PATHWAY	F	0.159086	0.0398833	317346	0.631871	3.35628e-17	6.3253e-17	95.7311	89.1791
PID_IL2_STAT5_PATHWAY	F	0.231888	0.0484772	316490	0.630168	8.54982e-17	1.55163e-16	99.0395	94.2164
KEGG_leukocyte_transendothelial_migration	M	0.951798	0.197077	316355	0.629898	9.89544e-17	1.7317e-16	100	100
PID_IL3_PATHWAY	F	0.158676	0.0379787	314080	0.625368	1.08538e-15	1.83392e-15	97.4386	91.6045
KEGG_complement_and_coagulation_cascades	F	0.0767101	0.0247019	308357	0.613973	2.40707e-13	3.93154e-13	83.9915	69.0299
PID_IL5_PATHWAY	F	0.0881845	0.0253006	305756	0.608793	2.98798e-12	4.72294e-12	85.699	74.4403
KEGG_chemokine_signaling_pathway	F	0.783965	0.0723472	303910	0.605119	1.79788e-11	2.753e-11	100	100
PID_IL8_CXCR1_PATHWAY	F	0.0961513	0.0231374	302448	0.602209	6.0072e-11	8.91978e-11	89.1142	81.903
KEGG_cytosolic_DNA_sensing_pathway	F	0.213326	0.0338798	301366	0.600054	1.57665e-10	2.27223e-10	98.5059	96.2687
PID_IL8_CXCR2_PATHWAY	F	0.137139	0.0223587	293876	0.585139	5.19066e-08	7.26693e-08	94.8773	91.791
Cytokine_storm_signature_of_COVID19	F	0.134917	0.0420487	293095	0.583585	8.35895e-08	1.13775e-07	83.3511	80.7836
Interferon_stimulated_genes_ISG	F	0.0783816	0.0153581	289782	0.576988	6.95493e-07	9.21058e-07	79.4023	66.791
HALLMARK_INTERFERON_ALPHA_RESPONSE	M	1.66195	0.136919	287970	0.573379	2.70482e-06	3.4878e-06	100	100
KEGG_TGF_beta_signaling_pathway	F	0.335271	0.0339445	286505	0.570463	6.61881e-06	8.31594e-06	99.6798	99.4403
Receptors_of_cytokines_and_chemokines	M	0.362482	0.0291773	281906	0.561306	8.85279e-05	0.000108447	99.4403	99.2529
HALLMARK_INFLAMMATORY_RESPONSE	F	0.989963	0.0510861	279623	0.556761	0.000284092	0.000339525	100	100
HALLMARK_INTERFERON_GAMMA_RESPONSE	F	2.70231	0.128956	277148	0.551834	0.000918593	0.00107169	100	100
PID_CXCR4_PATHWAY	F	0.917376	0.0348609	276602	0.550746	0.00117522	0.00133921	100	100
Cytokines	M	0.204047	0.0122352	272698	0.542971	0.00599015	0.00667084	94.403	90.8218
KEGG_antigen_processing_and_presentation	F	1.7841	0.0889844	264342	0.526333	0.0922242	0.100422	100	100
PID_TOLL_ENDOGENOUS_PATHWAY	F	0.173663	0.00398019	261264	0.520205	0.19638	0.209187	96.5848	95.1493
PID_TGFBR_PATHWAY	F	0.316904	0.0096836	258712	0.515124	0.333522	0.347715	99.7866	99.8134
KEGG_Fc_gamma_r_mediated_phagocytosis	F	0.610879	-0.0280179	253396	0.504539	0.771696	0.77496	100	100
PID_IL12_2PATHWAY	M	1.27432	-0.0069042	253362	0.504472	0.77496	0.77496	100	100

## Sheet: CD4.M5.F5.prog
feature	Up_regulated	avgExpr	logFC	statistic	auc	pval	padj	pct_in	pct_out
PID_CXCR4_PATHWAY	M	1.41759	0.293062	1.20375e+06	0.776427	3.50215e-89	1.71605e-87	100	100
KEGG_leukocyte_transendothelial_migration	M	2.12387	0.669579	1172346	0.75617	7.39581e-77	1.81197e-75	100	100
PID_IL6_7_PATHWAY	M	0.952005	0.304179	1.16793e+06	0.753324	3.3533e-75	5.47705e-74	100	99.7363
PID_IL2_1PATHWAY	M	0.817131	0.216492	1154051	0.744369	4.15523e-70	5.09016e-69	100	99.9341
PID_TGFBR_PATHWAY	M	0.415459	0.116547	1.13512e+06	0.732162	1.8549e-63	1.81781e-62	100	99.4397
PID_NFKAPPAB_ATYPICAL_PATHWAY	M	0.271863	0.088452	1.12979e+06	0.728724	1.19007e-61	9.71891e-61	99.4129	95.2208
PID_IL2_STAT5_PATHWAY	M	0.339696	0.0899778	1125998	0.726275	2.25911e-60	1.58138e-59	100	99.5386
KEGG_TOLL_like_receptor_signaling_pathway	M	0.749811	0.203209	1124383	0.725233	7.79415e-60	4.77392e-59	100	99.6045
KEGG_JAK_STAT_signaling_pathway	M	0.75876	0.15992	1123939	0.724947	1.09446e-59	5.95873e-59	100	100
PID_IL27_PATHWAY	M	0.193719	0.0629408	1.1211e+06	0.723114	9.42401e-59	4.54501e-58	99.4129	95.122
Interferon_stimulated_genes_ISG	F	0.31748	0.178308	1.121e+06	0.723053	1.02031e-58	4.54501e-58	98.385	92.5636
KEGG_Fc_gamma_r_mediated_phagocytosis	M	0.784086	0.186683	1.11714e+06	0.720559	1.88368e-57	7.6917e-57	100	100
PID_IL12_STAT4_PATHWAY	M	0.713035	0.17	1116446	0.720114	3.15614e-57	1.18962e-56	100	99.8352
PID_IL2_PI3K_PATHWAY	M	0.844455	0.173382	1.11183e+06	0.717138	9.714e-56	3.3999e-55	100	100
PID_IL23_PATHWAY	M	0.40289	0.103259	1.10695e+06	0.713988	3.47527e-54	1.13525e-53	99.2172	99.4067
KEGG_chemokine_signaling_pathway	M	0.968021	0.177428	1090892	0.703632	3.08941e-49	9.4613e-49	100	100
PID_IL1_PATHWAY	M	0.375019	0.114811	1089174	0.702523	1.00781e-48	2.90485e-48	99.6086	96.2755
PID_NFKAPPAB_CANONICAL_PATHWAY	M	0.409702	0.0842651	1088338	0.701984	1.79724e-48	4.89248e-48	99.8043	99.1101
KEGG_NOD_like_receptor_signaling_pathway	M	0.56392	0.114665	1081096	0.697313	2.45277e-46	6.32555e-46	100	99.8352
PID_TNF_PATHWAY	M	0.644292	0.108704	1.07723e+06	0.69482	3.22633e-45	7.9045e-45	100	99.967
PID_CXCR3_PATHWAY	M	0.187257	0.0538576	1062777	0.685497	3.68999e-41	8.60998e-41	99.0215	95.5504
HALLMARK_IL6_JAK_STAT3_SIGNALING	M	0.714098	0.146392	1.05589e+06	0.681055	2.7215e-39	6.06152e-39	100	99.967
HALLMARK_TNFA_SIGNALING_VIA_NFKB	M	2.80836	0.302177	1050885	0.677827	5.78892e-38	1.23329e-37	100	100
KEGG_Fc_epsilon_ri_signaling_pathway	M	0.323025	0.0632781	1039365	0.670396	5.355e-35	1.09331e-34	100	99.4726
PID_IL4_2PATHWAY	M	0.298441	0.0557366	1032030	0.665665	3.5664e-33	6.99014e-33	100	99.4397
PID_IL8_CXCR2_PATHWAY	M	0.228186	0.0579726	1.02186e+06	0.659103	9.94271e-31	1.87382e-30	98.6301	97.9235
KEGG_TGF_beta_signaling_pathway	M	0.319959	0.0572628	1.02041e+06	0.658168	2.17809e-30	3.95283e-30	99.8043	99.6374
KEGG_RIG_I_like_receptor_signaling_pathway	M	0.372563	0.045147	1005097	0.648293	6.50638e-27	1.13862e-26	99.8043	98.9453
KEGG_natural_killer_cell_mediated_cytotoxicity	M	1.62276	0.189989	1002405	0.646557	2.52152e-26	4.26051e-26	100	100
PID_IFNG_PATHWAY	M	0.271207	0.0434527	991672	0.639634	4.78081e-24	7.80865e-24	99.2172	99.0771
PID_IL8_CXCR1_PATHWAY	M	0.0919119	0.0266967	989064	0.637952	1.36613e-23	2.15937e-23	93.3464	83.0587
Cytokines	F	0.372376	0.087997	980138	0.632195	1.01546e-21	1.55493e-21	99.4397	99.4129
HALLMARK_IL2_STAT5_SIGNALING	M	1.19561	0.123446	979487	0.631775	1.36269e-21	2.0234e-21	100	100
KEGG_cytosolic_DNA_sensing_pathway	M	0.283758	0.0356912	962856	0.621048	1.82011e-18	2.6231e-18	99.4129	97.7587
Receptors_of_cytokines_and_chemokines	M	0.53207	0.0555823	952727	0.614514	1.08906e-16	1.52469e-16	99.8043	99.967
KEGG_graft_versus_host_disease	M	1.06032	0.0933475	942474	0.607901	5.46995e-15	7.44521e-15	100	100
KEGG_allograft_rejection	M	1.06408	0.0927964	941174	0.607063	8.8402e-15	1.17073e-14	100	100
KEGG_complement_and_coagulation_cascades	M	0.0541557	0.0149847	935744	0.60356	2.84873e-14	3.67336e-14	84.9315	67.4357
PID_IL3_PATHWAY	M	0.197106	0.018182	893680	0.576429	3.0945e-08	3.88796e-08	98.8258	98.4838
HALLMARK_INFLAMMATORY_RESPONSE	M	1.39449	-0.0432622	886018	0.571487	2.24245e-07	2.74701e-07	100	100
Cytokine_storm_signature_of_COVID19	F	0.141447	0.0279043	864537	0.557631	2.96413e-05	3.5425e-05	90.6394	89.6282
HALLMARK_INTERFERON_ALPHA_RESPONSE	F	2.63777	0.501485	861374	0.555591	5.65751e-05	6.60043e-05	100	100
PID_IL5_PATHWAY	M	0.0956737	0.00508112	853442	0.550475	0.000255092	0.000290686	95.8904	90.9361
Chemokines	F	0.0396976	0.0112058	821794	0.530062	0.0110324	0.012286	36.1239	33.0724
KEGG_cytokine_cytokine_receptor_interaction	M	0.700748	-0.0181929	809670	0.522242	0.10717	0.116696	100	100
PID_IL12_2PATHWAY	F	1.87003	0.142327	799036	0.515383	0.265182	0.282477	100	100
HALLMARK_INTERFERON_GAMMA_RESPONSE	M	3.35977	-0.369129	796183	0.513543	0.326637	0.339011	100	100
KEGG_antigen_processing_and_presentation	M	2.47677	-0.1402	795948	0.513391	0.332093	0.339011	100	100
PID_TOLL_ENDOGENOUS_PATHWAY	F	0.171689	0.00426203	784694	0.506132	0.656938	0.656938	98.1543	98.6301

## Sheet: CD4.M6.F6.prog
feature	Up_regulated	avgExpr	logFC	statistic	auc	pval	padj	pct_in	pct_out
HALLMARK_TNFA_SIGNALING_VIA_NFKB	F	1.84303	0.422509	2.75024e+07	0.670531	2.03137e-223	9.95372e-222	100	100
Interferon_stimulated_genes_ISG	M	0.326567	0.136996	2.66364e+07	0.649417	5.25234e-172	1.28682e-170	98.4784	94.6044
PID_IL6_7_PATHWAY	F	0.455503	0.106739	2.5669e+07	0.625832	1.41957e-122	2.31862e-121	99.8548	99.7582
PID_IL1_PATHWAY	F	0.185842	0.0533687	25008697	0.609732	1.09743e-93	1.34436e-92	97.1207	96.1608
KEGG_NOD_like_receptor_signaling_pathway	F	0.379609	0.05406	2.49576e+07	0.608486	1.30731e-91	1.28117e-90	99.9032	99.607
KEGG_JAK_STAT_signaling_pathway	F	0.515039	0.0505801	2.4376e+07	0.594307	1.08903e-69	8.89378e-69	99.9758	99.9597
KEGG_leukocyte_transendothelial_migration	M	1.67365	0.33353	2.42722e+07	0.591775	4.27342e-66	2.9914e-65	100	100
HALLMARK_IL6_JAK_STAT3_SIGNALING	F	0.514075	0.05664	24143881	0.588647	8.64823e-62	4.70848e-61	99.9758	99.8791
PID_IL2_1PATHWAY	F	0.457392	0.0702217	24116781	0.587986	6.72076e-61	3.29317e-60	99.9516	99.869
PID_NFKAPPAB_CANONICAL_PATHWAY	F	0.251278	0.0451458	2.38956e+07	0.582595	7.02585e-54	3.1297e-53	99.2015	98.8513
PID_IL5_PATHWAY	F	0.0906057	0.0171121	23839323	0.581222	3.01439e-52	1.23088e-51	90.3702	87.1624
Chemokines	M	0.0645822	0.0446571	2.37388e+07	0.578771	1.21737e-64	7.45637e-64	41.5054	27.2683
KEGG_TOLL_like_receptor_signaling_pathway	F	0.364155	0.0342341	23295809	0.56797	4.68791e-37	1.76698e-36	99.5403	99.4256
PID_IL8_CXCR2_PATHWAY	M	0.178725	0.0228643	23141324	0.564204	3.01889e-33	1.05661e-32	97.6421	97.7498
PID_IL3_PATHWAY	F	0.178435	0.0170801	22833100	0.556689	2.7548e-26	8.99901e-26	98.5241	97.6018
PID_NFKAPPAB_ATYPICAL_PATHWAY	F	0.145734	0.0234739	22760464	0.554918	9.00571e-25	2.758e-24	96.661	95.133
PID_TNF_PATHWAY	M	0.455605	0.0269473	22718869	0.553904	6.36027e-24	1.83325e-23	99.9597	99.9516
HALLMARK_IL2_STAT5_SIGNALING	F	1.00988	0.027131	22709773	0.553682	9.69673e-24	2.63966e-23	100	100
KEGG_allograft_rejection	F	0.819561	0.00164648	2.26656e+07	0.552606	7.32226e-23	1.88837e-22	100	99.9698
KEGG_graft_versus_host_disease	F	0.814115	0.00113736	2.26592e+07	0.552449	9.80796e-23	2.40295e-22	100	99.9698
PID_CXCR4_PATHWAY	M	1.11083	0.0607565	2.26477e+07	0.552168	1.64891e-22	3.84747e-22	100	100
KEGG_complement_and_coagulation_cascades	F	0.0396431	0.0090244	22587381	0.550698	2.55142e-22	5.68271e-22	66.0779	63.0391
KEGG_Fc_epsilon_ri_signaling_pathway	M	0.279114	0.025604	2.25619e+07	0.550077	7.24683e-21	1.54389e-20	99.5667	99.6371
KEGG_Fc_gamma_r_mediated_phagocytosis	M	0.672453	0.0632459	22544117	0.549643	1.55809e-20	3.18109e-20	100	100
KEGG_antigen_processing_and_presentation	F	2.37983	-0.0194422	22383502	0.545728	1.16614e-17	2.28563e-17	100	100
PID_IL12_STAT4_PATHWAY	F	0.40398	0.041082	2.23697e+07	0.545391	2.00835e-17	3.78497e-17	99.9032	99.7884
KEGG_cytokine_cytokine_receptor_interaction	F	0.597029	-0.0145547	2.23162e+07	0.544087	1.59297e-16	2.8835e-16	100	99.9899
Cytokines	M	0.460916	0.0565184	22315340	0.544066	1.64771e-16	2.8835e-16	99.7179	99.2015
PID_CXCR3_PATHWAY	M	0.149876	0.0131842	2.21127e+07	0.539124	2.4647e-13	4.16449e-13	96.6747	95.9835
PID_IFNG_PATHWAY	F	0.211913	0.011324	2.19758e+07	0.535787	2.13887e-11	3.49348e-11	99.2015	98.8009
PID_IL12_2PATHWAY	F	1.71061	-0.0277408	21965924	0.535547	2.90604e-11	4.59342e-11	100	100
PID_IL2_PI3K_PATHWAY	F	0.741525	0.0206553	21901584	0.533978	2.04747e-10	3.13519e-10	99.9758	99.9698
KEGG_cytosolic_DNA_sensing_pathway	M	0.211056	0.0454564	2.16811e+07	0.528602	8.70227e-08	1.29216e-07	97.2793	97.1449
HALLMARK_INTERFERON_GAMMA_RESPONSE	M	3.54449	0.471084	21662275	0.528143	1.39416e-07	2.00923e-07	100	100
KEGG_RIG_I_like_receptor_signaling_pathway	F	0.2494	-0.0108221	2.16027e+07	0.52669	5.90993e-07	8.2739e-07	99.2015	98.7505
PID_TOLL_ENDOGENOUS_PATHWAY	M	0.182902	0.0161488	2.15769e+07	0.526062	1.07945e-06	1.46925e-06	98.3273	98.6934
KEGG_natural_killer_cell_mediated_cytotoxicity	F	1.23439	-0.0326108	21517268	0.524608	4.13462e-06	5.47557e-06	100	100
PID_IL2_STAT5_PATHWAY	F	0.227449	0.00644205	2.15063e+07	0.524341	5.25029e-06	6.77011e-06	99.5887	98.9923
KEGG_TGF_beta_signaling_pathway	F	0.246625	0.00789867	2.13763e+07	0.521172	7.44535e-05	9.35441e-05	99.7338	99.4861
HALLMARK_INFLAMMATORY_RESPONSE	F	1.08269	-0.059051	21289678	0.519059	0.000362142	0.000443624	99.9758	100
PID_IL23_PATHWAY	F	0.24637	0.00650224	2.12286e+07	0.517571	0.00100993	0.00120699	99.2741	99.4559
HALLMARK_INTERFERON_ALPHA_RESPONSE	F	2.29532	-0.228511	21217559	0.517301	0.00120695	0.0014081	100	100
KEGG_chemokine_signaling_pathway	M	0.741657	0.0603694	2.10988e+07	0.514405	0.00703039	0.00801138	100	99.9758
PID_TGFBR_PATHWAY	M	0.267767	0.00426779	20996781	0.511918	0.0257441	0.0286696	99.6372	99.6371
PID_IL27_PATHWAY	M	0.124167	0.00713572	20981046	0.511535	0.0308988	0.0336453	95.5361	95.0157
PID_IL8_CXCR1_PATHWAY	M	0.0691692	0.000121954	2.08228e+07	0.507676	0.150273	0.160073	85.7819	84.5149
PID_IL4_2PATHWAY	F	0.232572	0.00242908	2.07701e+07	0.50639	0.231806	0.24167	99.4435	99.476
Cytokine_storm_signature_of_COVID19	F	0.169147	-0.0306773	2.07035e+07	0.504768	0.372265	0.38002	93.6608	93.3293
Receptors_of_cytokines_and_chemokines	M	0.4065	0.024508	20630962	0.502999	0.574666	0.574666	99.8489	99.879

## Sheet: CD4.M7.F7.prog
feature	Up_regulated	avgExpr	logFC	statistic	auc	pval	padj	pct_in	pct_out
HALLMARK_INTERFERON_GAMMA_RESPONSE	F	5.11262	1.64736	3.88891e+06	0.817946	5.61924e-289	2.75343e-287	100	100
Interferon_stimulated_genes_ISG	F	0.598627	0.305335	3.8137e+06	0.802127	3.70056e-261	9.06637e-260	99.7563	93.5693
HALLMARK_INTERFERON_ALPHA_RESPONSE	F	3.71375	1.24592	3.80447e+06	0.800186	7.90179e-258	1.29062e-256	100	100
HALLMARK_INFLAMMATORY_RESPONSE	F	1.79041	0.521274	3752315	0.789216	1.75385e-239	2.14847e-238	100	100
PID_IL23_PATHWAY	F	0.437188	0.167243	3723275	0.783108	1.45748e-229	1.42833e-228	99.8051	98.8779
KEGG_cytosolic_DNA_sensing_pathway	F	0.363569	0.160708	3.69454e+06	0.777065	5.87241e-220	4.79581e-219	99.8538	96.8062
PID_NFKAPPAB_ATYPICAL_PATHWAY	F	0.265023	0.12133	3.68161e+06	0.774345	1.04466e-215	7.31263e-215	99.269	94.4325
KEGG_RIG_I_like_receptor_signaling_pathway	F	0.434041	0.173383	3635183	0.76458	9.15999e-201	5.6105e-200	99.9025	98.921
KEGG_graft_versus_host_disease	F	1.50407	0.48766	3.59252e+06	0.755606	1.62383e-187	8.84085e-187	100	99.6116
KEGG_allograft_rejection	F	1.50731	0.487034	3589614	0.754995	1.24708e-186	6.11068e-186	100	99.5684
PID_NFKAPPAB_CANONICAL_PATHWAY	F	0.36799	0.125019	3521838	0.74074	1.43002e-166	6.3701e-166	99.9025	98.8347
KEGG_antigen_processing_and_presentation	F	3.64459	0.958423	3510895	0.738439	1.93317e-163	7.89376e-163	100	100
KEGG_natural_killer_cell_mediated_cytotoxicity	F	1.96714	0.422556	3.38764e+06	0.712514	3.01729e-130	1.13729e-129	100	100
KEGG_chemokine_signaling_pathway	F	0.953611	0.181377	3329687	0.700326	5.90016e-116	2.06506e-115	100	99.9568
KEGG_NOD_like_receptor_signaling_pathway	F	0.52587	0.137732	3305011	0.695136	3.99031e-110	1.3035e-109	100	99.6116
PID_TOLL_ENDOGENOUS_PATHWAY	F	0.216651	0.0554768	3.21635e+06	0.676488	1.94208e-90	5.94761e-90	99.6589	94.864
PID_IL12_2PATHWAY	F	2.42713	0.416926	3176186	0.66804	3.66004e-82	1.05495e-81	100	100
PID_IL1_PATHWAY	M	0.273867	0.109589	3151127	0.66277	3.31118e-77	9.01376e-77	98.3599	98.3918
PID_IL12_STAT4_PATHWAY	M	0.617585	0.14133	2958058	0.622162	2.79544e-44	7.20929e-44	99.6979	100
PID_IL2_1PATHWAY	M	0.669301	0.143445	2.86573e+06	0.602742	8.00071e-32	1.96017e-31	99.8705	100
PID_TNF_PATHWAY	F	0.513548	0.0378178	2.82775e+06	0.594755	2.56735e-27	5.99048e-27	99.9513	99.8274
PID_CXCR4_PATHWAY	F	1.26629	0.0678708	2.74589e+06	0.577538	8.03091e-19	1.7887e-18	100	100
HALLMARK_TNFA_SIGNALING_VIA_NFKB	F	2.3046	0.127254	2.74391e+06	0.577121	1.22979e-18	2.61999e-18	100	100
Receptors_of_cytokines_and_chemokines	F	0.495221	0.0497383	2740454	0.576394	2.5724e-18	5.25198e-18	100	99.7842
PID_IFNG_PATHWAY	F	0.241339	0.0146057	2.72915e+06	0.574016	2.73949e-17	5.36941e-17	100	98.7484
PID_IL8_CXCR2_PATHWAY	F	0.199787	0.0165872	2.68803e+06	0.565367	8.08094e-14	1.52295e-13	99.3177	96.3315
Cytokine_storm_signature_of_COVID19	F	0.25114	0.0309464	2683335	0.56438	1.88483e-13	3.42062e-13	98.4893	91.2387
PID_IL2_PI3K_PATHWAY	M	0.706218	0.0385764	2.68035e+06	0.563752	3.23204e-13	5.65608e-13	99.8274	100
KEGG_leukocyte_transendothelial_migration	M	1.80686	0.123809	2.66557e+06	0.560643	4.23422e-12	7.15438e-12	100	100
PID_IL4_2PATHWAY	F	0.256048	0.0137351	2642802	0.555855	1.74734e-10	2.854e-10	99.8051	99.0073
PID_IL27_PATHWAY	F	0.145775	0.00347743	2633220	0.553839	7.65903e-10	1.21062e-09	98.6842	95.8567
PID_CXCR3_PATHWAY	M	0.158338	0.0201168	2594473	0.54569	1.78303e-07	2.73027e-07	96.1588	98.2943
HALLMARK_IL2_STAT5_SIGNALING	F	1.22988	0.0293603	2575863	0.541776	1.81196e-06	2.69049e-06	100	100
KEGG_Fc_gamma_r_mediated_phagocytosis	M	0.711372	0.0385778	2548356	0.53599	3.91774e-05	5.64615e-05	100	100
PID_IL2_STAT5_PATHWAY	F	0.263179	2.44581e-05	2533105	0.532782	0.000179849	0.000244794	99.8538	98.8347
KEGG_JAK_STAT_signaling_pathway	F	0.616298	0.00688015	2.52927e+06	0.531976	0.000258582	0.000342447	100	100
Chemokines	F	0.0427186	0.00199774	2519573	0.529936	8.35653e-05	0.000116991	42.3489	33.2326
PID_IL8_CXCR1_PATHWAY	F	0.0703807	-0.00111869	2.50437e+06	0.526739	0.00221865	0.00286088	91.2281	81.6573
KEGG_Fc_epsilon_ri_signaling_pathway	M	0.280477	0.0191027	2501371	0.526108	0.00285332	0.00358495	99.4821	99.9513
PID_IL6_7_PATHWAY	F	0.701825	-0.0331609	2449947	0.515292	0.0805909	0.0987238	100	99.8274
KEGG_cytokine_cytokine_receptor_interaction	M	0.895617	0.0260204	2443790	0.513997	0.109754	0.131169	100	100
KEGG_TGF_beta_signaling_pathway	F	0.296467	-0.0030542	2.42782e+06	0.510638	0.224161	0.261521	99.8538	99.6116
KEGG_TOLL_like_receptor_signaling_pathway	F	0.525487	-0.029477	2.42164e+06	0.509338	0.286007	0.325916	99.9513	99.9137
PID_IL3_PATHWAY	F	0.187554	-0.0022961	2.41837e+06	0.50865	0.32295	0.359649	99.3665	96.202
Cytokines	M	0.629535	0.00223874	2.41058e+06	0.507011	0.423089	0.460697	99.5684	100
PID_IL5_PATHWAY	F	0.0985416	-0.0032011	2.40373e+06	0.505571	0.52431	0.558504	95.6628	87.9154
HALLMARK_IL6_JAK_STAT3_SIGNALING	F	0.657351	-0.0142596	2.39188e+06	0.503078	0.72507	0.755924	100	99.9568
PID_TGFBR_PATHWAY	F	0.299449	-0.00623403	2389578	0.502595	0.766885	0.782861	99.9025	99.5684
KEGG_complement_and_coagulation_cascades	M	0.0399189	0.00626446	2388515	0.502371	0.782974	0.782974	64.4799	72.0273

## Sheet: CD4.F3.F5.prog
feature	Up_regulated	avgExpr	logFC	statistic	auc	pval	padj	pct_in	pct_out
KEGG_leukocyte_transendothelial_migration	Agegroup5	1.45429	0.699571	2.55416e+06	0.898446	1.76289e-298	8.63817e-297	100	100
Interferon_stimulated_genes_ISG	Agegroup5	0.31748	0.239098	2453581	0.863068	2.99076e-248	7.32735e-247	98.385	79.4023
HALLMARK_INTERFERON_ALPHA_RESPONSE	Agegroup5	2.63777	1.11274	2298775	0.808614	6.55552e-180	1.07073e-178	100	100
Cytokines	Agegroup5	0.372376	0.180565	2225488	0.782835	1.94039e-151	2.37698e-150	99.4397	90.8218
PID_IL12_2PATHWAY	Agegroup5	1.87003	0.588804	2.11632e+06	0.744434	1.30327e-113	1.27721e-112	100	100
KEGG_antigen_processing_and_presentation	Agegroup5	2.61697	0.832862	2.10469e+06	0.740342	6.63713e-110	5.42032e-109	100	100
HALLMARK_INTERFERON_GAMMA_RESPONSE	Agegroup5	3.7289	1.02659	2023164	0.711666	1.12606e-85	7.07174e-85	100	100
PID_CXCR4_PATHWAY	Agegroup5	1.12453	0.207154	2023125	0.711652	1.15457e-85	7.07174e-85	100	100
PID_CXCR3_PATHWAY	Agegroup3	0.202986	0.0695864	1983075	0.697564	6.92114e-75	3.76818e-74	98.6126	95.5504
HALLMARK_INFLAMMATORY_RESPONSE	Agegroup5	1.43775	0.447791	1970822	0.693254	9.886e-72	4.84414e-71	100	100
KEGG_complement_and_coagulation_cascades	Agegroup3	0.0767101	0.0375391	1.96278e+06	0.690425	2.45637e-71	1.0942e-70	83.9915	67.4357
Receptors_of_cytokines_and_chemokines	Agegroup5	0.476488	0.143183	1.95273e+06	0.686889	3.32464e-67	1.35756e-66	99.967	99.2529
PID_NFKAPPAB_CANONICAL_PATHWAY	Agegroup3	0.386443	0.061006	1940664	0.682645	2.86013e-64	1.07805e-63	99.5731	99.1101
KEGG_cytokine_cytokine_receptor_interaction	Agegroup5	0.718941	0.190578	1.93583e+06	0.680946	4.1033e-63	1.43616e-62	100	99.7866
PID_IL2_PI3K_PATHWAY	Agegroup5	0.671073	0.130018	1926979	0.677832	5.06092e-61	1.65323e-60	100	99.8933
KEGG_natural_killer_cell_mediated_cytotoxicity	Agegroup5	1.43277	0.344049	1922504	0.676257	5.59217e-60	1.7126e-59	100	100
PID_IFNG_PATHWAY	Agegroup3	0.302317	0.0745621	1916335	0.674087	1.48169e-58	4.27075e-58	99.4664	99.0771
PID_TNF_PATHWAY	Agegroup5	0.535587	0.124012	1.91098e+06	0.672203	2.46937e-57	6.72219e-57	99.967	100
KEGG_RIG_I_like_receptor_signaling_pathway	Agegroup3	0.397701	0.0702852	1901445	0.66885	3.41859e-55	8.81637e-55	99.7866	98.9453
KEGG_allograft_rejection	Agegroup5	0.971279	0.27416	1887381	0.663903	4.13822e-52	1.01387e-51	100	99.7866
KEGG_graft_versus_host_disease	Agegroup5	0.966977	0.267559	1872830	0.658784	5.13833e-49	1.19894e-48	100	99.7866
KEGG_TGF_beta_signaling_pathway	Agegroup3	0.335271	0.072575	1867983	0.657079	5.2462e-48	1.16847e-47	99.6798	99.6374
PID_NFKAPPAB_ATYPICAL_PATHWAY	Agegroup3	0.221542	0.0381313	1.80972e+06	0.636586	1.00338e-36	2.13763e-36	98.6126	95.2208
PID_IL8_CXCR1_PATHWAY	Agegroup3	0.0961513	0.0309361	1.80489e+06	0.634887	5.51411e-36	1.1258e-35	89.1142	83.0587
KEGG_NOD_like_receptor_signaling_pathway	Agegroup3	0.494804	0.0455482	1799202	0.632885	7.51003e-35	1.47197e-34	99.8933	99.8352
PID_IL4_2PATHWAY	Agegroup3	0.293044	0.050339	1771340	0.623084	3.86506e-30	7.28415e-30	99.3597	99.4397
KEGG_Fc_epsilon_ri_signaling_pathway	Agegroup3	0.302377	0.0426296	1.73271e+06	0.609495	3.40252e-24	6.17494e-24	99.7866	99.4726
PID_IL8_CXCR2_PATHWAY	Agegroup5	0.170214	0.0330748	1724521	0.606615	5.0488e-23	8.8354e-23	97.9235	94.8773
PID_IL12_STAT4_PATHWAY	Agegroup5	0.543035	0.153623	1.7209e+06	0.605341	1.63112e-22	2.75602e-22	99.8352	99.5731
PID_IL27_PATHWAY	Agegroup3	0.159086	0.0283078	1687959	0.593754	3.65196e-18	5.96487e-18	95.7311	95.122
PID_IL3_PATHWAY	Agegroup5	0.178924	0.0202481	1.61918e+06	0.569562	1.14365e-10	1.80771e-10	98.4838	97.4386
PID_IL2_1PATHWAY	Agegroup5	0.600639	0.123083	1600569	0.563014	5.22559e-09	8.00168e-09	99.9341	100
KEGG_Fc_gamma_r_mediated_phagocytosis	Agegroup3	0.610879	0.013476	1.58351e+06	0.557012	1.26693e-07	1.8812e-07	100	100
PID_TGFBR_PATHWAY	Agegroup3	0.316904	0.0179929	1543545	0.542955	6.86602e-05	9.89515e-05	99.7866	99.4397
PID_IL1_PATHWAY	Agegroup3	0.236777	-0.0234302	1.54237e+06	0.542541	8.06127e-05	0.000112858	97.7588	96.2755
PID_IL6_7_PATHWAY	Agegroup5	0.647826	0.174626	1531129	0.538588	0.000348721	0.000474648	99.7363	99.8933
PID_IL2_STAT5_PATHWAY	Agegroup5	0.249718	0.0178297	1.52754e+06	0.537325	0.000542088	0.0007179	99.5386	99.0395
HALLMARK_IL6_JAK_STAT3_SIGNALING	Agegroup3	0.564675	-0.00303047	1527275	0.537232	0.000559569	0.00072155	99.8933	99.967
KEGG_chemokine_signaling_pathway	Agegroup3	0.783965	-0.00662758	1.48723e+06	0.523147	0.0319397	0.0401293	100	100
KEGG_TOLL_like_receptor_signaling_pathway	Agegroup3	0.439807	-0.106794	1486417	0.52286	0.0341287	0.0418077	99.5731	99.6045
PID_IL5_PATHWAY	Agegroup5	0.0905926	0.00240811	1467444	0.516186	0.133391	0.155623	90.9361	85.699
Chemokines	Agegroup5	0.0396976	0.0238641	1464133	0.515022	0.105491	0.126075	36.1239	36.1793
Cytokine_storm_signature_of_COVID19	Agegroup5	0.141447	0.00652908	1463900	0.51494	0.165914	0.189065	90.6394	83.3511
KEGG_JAK_STAT_signaling_pathway	Agegroup5	0.59884	0.0304265	1.44159e+06	0.507092	0.51103	0.55856	100	100
PID_IL23_PATHWAY	Agegroup5	0.299631	0.0231112	1441198	0.506954	0.51929	0.55856	99.4067	99.2529
PID_TOLL_ENDOGENOUS_PATHWAY	Agegroup5	0.171689	-0.00197396	1.44096e+06	0.50687	0.524362	0.55856	98.1543	96.5848
KEGG_cytosolic_DNA_sensing_pathway	Agegroup3	0.213326	-0.0347404	1428993	0.502661	0.805244	0.83951	98.5059	97.7587
HALLMARK_IL2_STAT5_SIGNALING	Agegroup5	1.07216	0.0483417	1.42818e+06	0.502373	0.825937	0.843144	100	100
HALLMARK_TNFA_SIGNALING_VIA_NFKB	Agegroup3	2.00264	-0.503544	1.42505e+06	0.501273	0.906112	0.906112	100	100

## Sheet: CD4.F3.F6.prog
feature	Up_regulated	avgExpr	logFC	statistic	auc	pval	padj	pct_in	pct_out
KEGG_leukocyte_transendothelial_migration	Agegroup6	1.34012	0.585396	3374260	0.871312	9.74616e-277	4.77562e-275	100	100
HALLMARK_INTERFERON_ALPHA_RESPONSE	Agegroup6	2.29532	0.770286	3.21795e+06	0.830949	2.78453e-220	6.82211e-219	100	100
Cytokines	Agegroup6	0.404397	0.212586	3.13114e+06	0.808533	9.96078e-192	1.62693e-190	99.2015	90.8218
Interferon_stimulated_genes_ISG	Agegroup6	0.189571	0.111189	3.032e+06	0.782933	1.20579e-161	1.47709e-160	94.6044	79.4023
KEGG_RIG_I_like_receptor_signaling_pathway	Agegroup3	0.397701	0.148301	2973335	0.767784	6.2444e-145	6.11951e-144	99.7866	99.2015
PID_IL2_PI3K_PATHWAY	Agegroup6	0.741525	0.200469	2939549	0.759059	9.04645e-136	7.38793e-135	99.9758	99.8933
PID_NFKAPPAB_CANONICAL_PATHWAY	Agegroup3	0.386443	0.135165	2.93127e+06	0.756922	1.42707e-133	9.98951e-133	99.5731	99.2015
KEGG_antigen_processing_and_presentation	Agegroup6	2.37983	0.595729	2870657	0.74127	5.00283e-118	3.06423e-117	100	100
PID_IL12_2PATHWAY	Agegroup6	1.71061	0.429381	2844308	0.734466	1.42188e-111	7.74133e-111	100	100
PID_IFNG_PATHWAY	Agegroup3	0.302317	0.0904042	2739625	0.707434	9.47309e-88	4.64181e-87	99.4664	99.2015
PID_NFKAPPAB_ATYPICAL_PATHWAY	Agegroup3	0.221542	0.075808	2.7094e+06	0.69963	2.05357e-81	9.14773e-81	98.6126	96.661
KEGG_TGF_beta_signaling_pathway	Agegroup3	0.335271	0.0886457	2694022	0.695659	2.80289e-78	1.14451e-77	99.6798	99.7338
KEGG_complement_and_coagulation_cascades	Agegroup3	0.0767101	0.0370669	2677431	0.691374	3.96443e-77	1.49429e-76	83.9915	66.0779
PID_CXCR3_PATHWAY	Agegroup3	0.202986	0.0662945	2.66315e+06	0.687688	3.49063e-72	1.22172e-71	98.6126	95.9835
KEGG_NOD_like_receptor_signaling_pathway	Agegroup3	0.494804	0.115195	2662748	0.687583	4.21335e-72	1.37636e-71	99.8933	99.9032
KEGG_TOLL_like_receptor_signaling_pathway	Agegroup3	0.439807	0.0756526	2534494	0.654465	1.78119e-49	5.45489e-49	99.5731	99.5403
PID_CXCR4_PATHWAY	Agegroup6	1.05007	0.132699	2.52932e+06	0.653128	1.18293e-48	3.40963e-48	100	100
HALLMARK_INTERFERON_GAMMA_RESPONSE	Agegroup6	3.07341	0.371097	2502703	0.646256	1.53736e-44	4.18504e-44	100	100
PID_IL1_PATHWAY	Agegroup3	0.236777	0.0509353	2.49393e+06	0.64399	3.17163e-43	8.17946e-43	97.7588	97.1207
KEGG_cytosolic_DNA_sensing_pathway	Agegroup3	0.213326	0.0477266	2482797	0.641115	1.3833e-41	3.38909e-41	98.5059	97.1449
PID_IL4_2PATHWAY	Agegroup3	0.293044	0.0604717	2.48175e+06	0.640846	1.96618e-41	4.58776e-41	99.3597	99.4435
KEGG_chemokine_signaling_pathway	Agegroup3	0.783965	0.102677	2.47682e+06	0.639573	1.01807e-40	2.26751e-40	100	99.9758
PID_IL27_PATHWAY	Agegroup3	0.159086	0.0420544	2.46309e+06	0.636026	9.12033e-39	1.94303e-38	95.7311	95.0157
KEGG_allograft_rejection	Agegroup6	0.819561	0.122442	2.45046e+06	0.632765	5.23733e-37	1.06929e-36	100	99.7866
KEGG_natural_killer_cell_mediated_cytotoxicity	Agegroup6	1.23439	0.145664	2.44667e+06	0.631785	1.72891e-36	3.38867e-36	100	100
KEGG_graft_versus_host_disease	Agegroup6	0.814115	0.114697	2.4237e+06	0.625856	1.98484e-33	3.74066e-33	100	99.7866
PID_TGFBR_PATHWAY	Agegroup3	0.316904	0.0534051	2.40984e+06	0.622277	1.19374e-31	2.16642e-31	99.7866	99.6371
PID_IL8_CXCR1_PATHWAY	Agegroup3	0.0961513	0.027104	2396873	0.618928	4.04924e-30	7.08618e-30	89.1142	84.5149
HALLMARK_TNFA_SIGNALING_VIA_NFKB	Agegroup3	2.00264	0.159615	2391852	0.617631	2.04917e-29	3.4624e-29	100	100
KEGG_Fc_epsilon_ri_signaling_pathway	Agegroup3	0.302377	0.0488667	2.3803e+06	0.614647	5.03409e-28	8.22234e-28	99.7866	99.6371
Receptors_of_cytokines_and_chemokines	Agegroup6	0.381992	0.0486876	2274251	0.587264	6.61351e-17	1.04536e-16	99.879	99.2529
Cytokine_storm_signature_of_COVID19	Agegroup6	0.169147	0.0342296	2.26923e+06	0.585968	1.84165e-16	2.82003e-16	93.6608	83.3511
KEGG_cytokine_cytokine_receptor_interaction	Agegroup6	0.597029	0.0686662	2259557	0.58347	1.34382e-15	1.99537e-15	100	99.7866
KEGG_JAK_STAT_signaling_pathway	Agegroup3	0.568414	0.0533746	2.25301e+06	0.581778	4.93298e-15	7.1093e-15	100	99.9758
HALLMARK_INFLAMMATORY_RESPONSE	Agegroup6	1.08269	0.0927296	2246207	0.580022	1.85206e-14	2.59289e-14	99.9758	100
HALLMARK_IL6_JAK_STAT3_SIGNALING	Agegroup3	0.564675	0.0506002	2.24318e+06	0.579241	3.30787e-14	4.50238e-14	99.8933	99.9758
PID_IL3_PATHWAY	Agegroup6	0.178435	0.0197587	2226313	0.574885	7.56865e-13	1.00233e-12	98.5241	97.4386
PID_IL6_7_PATHWAY	Agegroup3	0.4732	0.0176972	2222012	0.573775	1.63636e-12	2.11005e-12	99.8933	99.8548
PID_IL8_CXCR2_PATHWAY	Agegroup6	0.155861	0.018722	2.21825e+06	0.572804	3.17947e-12	3.99471e-12	97.7498	94.8773
PID_IL23_PATHWAY	Agegroup3	0.27652	0.0301502	2.19354e+06	0.566421	2.03752e-10	2.49596e-10	99.2529	99.2741
PID_IL2_1PATHWAY	Agegroup3	0.477556	0.020164	2177232	0.562211	2.59327e-09	3.09927e-09	100	99.9516
PID_TNF_PATHWAY	Agegroup6	0.428658	0.0170829	2.10327e+06	0.543112	3.67411e-05	4.18678e-05	99.9516	100
Chemokines	Agegroup3	0.0158334	-0.00409168	2085179	0.538441	4.28503e-06	4.9992e-06	36.1793	27.2683
PID_IL5_PATHWAY	Agegroup6	0.0906057	0.00242122	2027250	0.523483	0.024495	0.0272785	90.3702	85.699
KEGG_Fc_gamma_r_mediated_phagocytosis	Agegroup3	0.610879	0.00167107	2004194	0.517529	0.0933393	0.101636	100	100
HALLMARK_IL2_STAT5_SIGNALING	Agegroup3	1.02382	0.0139388	2003173	0.517265	0.0983713	0.104787	100	100
PID_IL2_STAT5_PATHWAY	Agegroup3	0.231888	0.00443934	1.97634e+06	0.510337	0.322376	0.336094	99.0395	99.5887
PID_IL12_STAT4_PATHWAY	Agegroup3	0.389412	-0.0145681	1.95942e+06	0.505967	0.567842	0.579672	99.5731	99.9032
PID_TOLL_ENDOGENOUS_PATHWAY	Agegroup6	0.166754	-0.00690944	1.93706e+06	0.500193	0.985297	0.985297	98.6934	96.5848

## Sheet: CD4.F3.F7.prog
feature	Up_regulated	avgExpr	logFC	statistic	auc	pval	padj	pct_in	pct_out
Interferon_stimulated_genes_ISG	Agegroup7	0.598627	0.520245	1879189	0.977358	0	0	99.7563	79.4023
HALLMARK_INTERFERON_ALPHA_RESPONSE	Agegroup7	3.71375	2.18871	1.85302e+06	0.963745	0	0	100	100
KEGG_leukocyte_transendothelial_migration	Agegroup7	1.68306	0.928334	1826340	0.949871	0	0	100	100
Cytokines	Agegroup7	0.627297	0.435485	1.82039e+06	0.946775	0	0	100	90.8218
HALLMARK_INTERFERON_GAMMA_RESPONSE	Agegroup7	5.11262	2.41031	1781910	0.926763	1.40788e-307	1.37972e-306	100	100
KEGG_antigen_processing_and_presentation	Agegroup7	3.64459	1.86049	1.77128e+06	0.921235	1.02082e-299	8.3367e-299	100	100
HALLMARK_INFLAMMATORY_RESPONSE	Agegroup7	1.79041	0.80045	1749825	0.910076	3.67662e-284	2.57364e-283	100	100
KEGG_natural_killer_cell_mediated_cytotoxicity	Agegroup7	1.96714	0.878418	1736714	0.903257	7.34491e-275	4.49875e-274	100	100
KEGG_allograft_rejection	Agegroup7	1.50731	0.810189	1727463	0.898446	2.16106e-268	1.17658e-267	100	99.7866
PID_IL12_2PATHWAY	Agegroup7	2.42713	1.1459	1.72589e+06	0.89763	2.65302e-267	1.29998e-266	100	100
KEGG_graft_versus_host_disease	Agegroup7	1.50407	0.804648	1724243	0.896771	3.69859e-266	1.64755e-265	100	99.7866
PID_CXCR4_PATHWAY	Agegroup7	1.26629	0.348913	1623939	0.844603	2.72786e-201	1.11388e-200	100	100
KEGG_cytokine_cytokine_receptor_interaction	Agegroup7	0.869597	0.341234	1604630	0.834561	7.54021e-190	2.84208e-189	100	99.7866
PID_IL23_PATHWAY	Agegroup7	0.437188	0.160668	1477977	0.768689	3.6089e-123	1.26312e-122	99.8051	99.2529
Receptors_of_cytokines_and_chemokines	Agegroup7	0.495221	0.161917	1.45258e+06	0.755481	1.51399e-111	4.94571e-111	100	99.2529
KEGG_cytosolic_DNA_sensing_pathway	Agegroup7	0.363569	0.150243	1.44666e+06	0.7524	6.41808e-109	1.96554e-108	99.8538	98.5059
Cytokine_storm_signature_of_COVID19	Agegroup7	0.25114	0.116223	1392773	0.724375	1.68626e-86	4.8604e-86	98.4893	83.3511
KEGG_complement_and_coagulation_cascades	Agegroup3	0.0767101	0.0430556	1.38706e+06	0.721403	1.93118e-85	5.25709e-85	83.9915	72.0273
PID_IL8_CXCR2_PATHWAY	Agegroup7	0.199787	0.0626485	1372153	0.713651	1.37882e-78	3.55591e-78	99.3177	94.8773
PID_TNF_PATHWAY	Agegroup7	0.513548	0.101973	1366311	0.710612	2.02494e-76	4.96109e-76	99.9513	100
PID_IL2_PI3K_PATHWAY	Agegroup7	0.667642	0.126586	1.33665e+06	0.695183	6.76683e-66	1.57893e-65	100	99.8933
PID_IL6_7_PATHWAY	Agegroup7	0.701825	0.228625	1335895	0.694793	1.21987e-65	2.71699e-65	100	99.8933
PID_CXCR3_PATHWAY	Agegroup3	0.202986	0.064765	1318939	0.685974	5.4033e-60	1.15114e-59	98.6126	98.2943
PID_IL1_PATHWAY	Agegroup3	0.236777	0.0724995	1.30982e+06	0.681232	4.58636e-57	9.36382e-57	97.7588	98.3918
KEGG_chemokine_signaling_pathway	Agegroup7	0.953611	0.169645	1.29987e+06	0.676056	5.93028e-54	1.16233e-53	100	100
HALLMARK_IL2_STAT5_SIGNALING	Agegroup7	1.22988	0.20606	1.29775e+06	0.674952	2.66203e-53	5.0169e-53	100	100
PID_TOLL_ENDOGENOUS_PATHWAY	Agegroup7	0.216651	0.0429878	1246397	0.648245	9.11335e-39	1.6539e-38	99.6589	96.5848
PID_IFNG_PATHWAY	Agegroup3	0.302317	0.0609778	1234362	0.641986	1.05278e-35	1.84237e-35	99.4664	100
PID_IL12_STAT4_PATHWAY	Agegroup7	0.476256	0.0868436	1.2194e+06	0.634205	4.44323e-32	7.50753e-32	100	99.5731
PID_IL3_PATHWAY	Agegroup7	0.187554	0.0288781	1185067	0.616348	1.60528e-24	2.62196e-24	99.3665	97.4386
HALLMARK_IL6_JAK_STAT3_SIGNALING	Agegroup7	0.657351	0.0926761	1.17648e+06	0.61188	8.53328e-23	1.34881e-22	100	99.8933
PID_IL8_CXCR1_PATHWAY	Agegroup3	0.0961513	0.0257706	1167306	0.607111	4.82271e-21	7.38477e-21	89.1142	91.2281
HALLMARK_TNFA_SIGNALING_VIA_NFKB	Agegroup7	2.3046	0.301955	1.14599e+06	0.596022	3.31353e-17	4.92009e-17	100	100
PID_IL2_STAT5_PATHWAY	Agegroup7	0.263179	0.0312908	1141170	0.593517	2.12271e-16	3.0592e-16	99.8538	99.0395
PID_NFKAPPAB_ATYPICAL_PATHWAY	Agegroup7	0.265023	0.0434802	1.13079e+06	0.588119	9.88475e-15	1.38387e-14	99.269	98.6126
KEGG_Fc_epsilon_ri_signaling_pathway	Agegroup3	0.302377	0.0410026	1127569	0.586444	3.1127e-14	4.23673e-14	99.7866	99.9513
KEGG_TOLL_like_receptor_signaling_pathway	Agegroup7	0.525487	0.0856799	1127338	0.586323	3.37678e-14	4.47195e-14	99.9513	99.5731
PID_IL4_2PATHWAY	Agegroup3	0.293044	0.0369958	1.1108e+06	0.577722	8.64458e-12	1.1147e-11	99.3597	99.8051
KEGG_TGF_beta_signaling_pathway	Agegroup3	0.335271	0.0388039	1.11037e+06	0.577496	9.92668e-12	1.2472e-11	99.6798	99.8538
KEGG_Fc_gamma_r_mediated_phagocytosis	Agegroup7	0.672794	0.061916	1.09855e+06	0.57135	3.66483e-10	4.48941e-10	100	100
PID_IL2_1PATHWAY	Agegroup7	0.525856	0.0483001	1.09473e+06	0.569364	1.10649e-09	1.32239e-09	100	100
KEGG_JAK_STAT_signaling_pathway	Agegroup7	0.616298	0.0478838	1.09021e+06	0.567011	3.94452e-09	4.60194e-09	100	100
PID_IL5_PATHWAY	Agegroup7	0.0985416	0.0103572	1.08934e+06	0.566562	4.9679e-09	5.66109e-09	95.6628	85.699
KEGG_RIG_I_like_receptor_signaling_pathway	Agegroup7	0.434041	0.0363404	1.05169e+06	0.54698	3.67689e-05	4.09472e-05	99.9025	99.7866
PID_NFKAPPAB_CANONICAL_PATHWAY	Agegroup3	0.386443	0.0184529	1047777	0.544944	7.87887e-05	8.57922e-05	99.5731	99.9025
PID_IL27_PATHWAY	Agegroup3	0.159086	0.0133104	1.02669e+06	0.533979	0.00283702	0.00295774	95.7311	98.6842
Chemokines	Agegroup7	0.0427186	0.0268851	1023022	0.532069	0.00151102	0.00160957	42.3489	36.1793
PID_TGFBR_PATHWAY	Agegroup3	0.316904	0.0174548	1.02029e+06	0.530646	0.00710068	0.00724861	99.7866	99.9025
KEGG_NOD_like_receptor_signaling_pathway	Agegroup7	0.52587	0.0310664	1.01511e+06	0.527953	0.0140701	0.0140701	100	99.8933

## Sheet: CD4.M3.M5.prog
feature	Up_regulated	avgExpr	logFC	statistic	auc	pval	padj	pct_in	pct_out
PID_IL2_1PATHWAY	Agegroup5	0.817131	0.492907	257032	0.938429	4.03986e-133	1.97953e-131	100	98.694
PID_IL6_7_PATHWAY	Agegroup5	0.952005	0.605736	256072	0.934924	4.94902e-131	1.21251e-129	100	99.0672
PID_IL12_STAT4_PATHWAY	Agegroup5	0.713035	0.424721	254134	0.92785	7.21047e-127	1.17771e-125	100	99.0672
PID_TNF_PATHWAY	Agegroup5	0.644292	0.321106	251853	0.919521	4.71375e-122	5.77434e-121	100	98.694
KEGG_natural_killer_cell_mediated_cytotoxicity	Agegroup5	1.62276	0.753494	251092	0.91674	1.81825e-120	1.78188e-119	100	100
KEGG_TOLL_like_receptor_signaling_pathway	Agegroup5	0.749811	0.447031	249106	0.909491	2.21898e-116	1.6943e-115	100	99.4403
KEGG_leukocyte_transendothelial_migration	Agegroup5	2.12387	1.17207	249088	0.909424	2.42043e-116	1.6943e-115	100	100
PID_CXCR4_PATHWAY	Agegroup5	1.41759	0.535077	248950	0.90892	4.62614e-116	2.83351e-115	100	100
HALLMARK_TNFA_SIGNALING_VIA_NFKB	Agegroup5	2.80836	1.28928	248643	0.907801	1.94456e-115	1.05871e-114	100	100
PID_IL23_PATHWAY	Agegroup5	0.40289	0.220326	241934	0.883306	3.2318e-102	1.58358e-101	99.2172	94.7761
KEGG_allograft_rejection	Agegroup5	1.06408	0.52717	240299	0.877337	4.08616e-99	1.8202e-98	100	100
PID_IL1_PATHWAY	Agegroup5	0.375019	0.2428	239368	0.873939	2.1928e-97	8.95395e-97	99.6086	90.4851
KEGG_graft_versus_host_disease	Agegroup5	1.06032	0.521179	239356	0.873894	2.38055e-97	8.97282e-97	100	100
HALLMARK_IL6_JAK_STAT3_SIGNALING	Agegroup5	0.714098	0.343365	237041	0.865442	4.38721e-93	1.53552e-92	100	99.2537
KEGG_JAK_STAT_signaling_pathway	Agegroup5	0.75876	0.293043	235354	0.859284	4.88151e-90	1.59463e-89	100	100
HALLMARK_INFLAMMATORY_RESPONSE	Agegroup5	1.39449	0.455615	234585	0.856475	1.15185e-88	3.52755e-88	100	100
PID_IL2_STAT5_PATHWAY	Agegroup5	0.339696	0.156285	229619	0.838344	4.58338e-80	1.32109e-79	100	94.2164
PID_IL8_CXCR2_PATHWAY	Agegroup5	0.228186	0.113406	222062	0.810755	7.72521e-68	2.10297e-67	98.6301	91.791
KEGG_antigen_processing_and_presentation	Agegroup5	2.47677	0.781646	220921	0.806587	4.50321e-66	1.16135e-65	100	100
HALLMARK_IL2_STAT5_SIGNALING	Agegroup5	1.19561	0.365928	219542	0.801554	5.55995e-64	1.36219e-63	100	100
KEGG_NOD_like_receptor_signaling_pathway	Agegroup5	0.56392	0.219851	219324	0.800755	1.18619e-63	2.76779e-63	100	98.5075
HALLMARK_INTERFERON_GAMMA_RESPONSE	Agegroup5	3.35977	0.786421	215369	0.786317	7.37507e-58	1.64263e-57	100	100
KEGG_chemokine_signaling_pathway	Agegroup5	0.968021	0.256403	212871	0.777196	2.40831e-54	4.91697e-54	100	100
PID_NFKAPPAB_ATYPICAL_PATHWAY	Agegroup5	0.271863	0.116443	212735	0.7767	3.68863e-54	7.22972e-54	99.4129	93.097
PID_NFKAPPAB_CANONICAL_PATHWAY	Agegroup5	0.409702	0.158525	211814	0.773335	6.84272e-53	1.28959e-52	99.8043	97.9478
Interferon_stimulated_genes_ISG	Agegroup5	0.139172	0.0761481	211452	0.772017	7.56178e-53	1.37232e-52	92.5636	66.791
Receptors_of_cytokines_and_chemokines	Agegroup5	0.53207	0.169588	210488	0.768496	4.25327e-51	7.44322e-51	99.8043	99.4403
Chemokines	Agegroup3	0.0740251	0.0455333	210078	0.766997	1.82191e-55	3.88146e-55	75.7463	33.0724
PID_IL12_2PATHWAY	Agegroup5	1.7277	0.453381	208896	0.762682	5.51317e-49	9.31535e-49	100	100
PID_IL3_PATHWAY	Agegroup5	0.197106	0.0764088	208444	0.761032	2.12472e-48	3.47037e-48	98.8258	91.6045
PID_IL27_PATHWAY	Agegroup5	0.193719	0.0745164	205182	0.749122	3.0342e-44	4.79599e-44	99.4129	89.1791
HALLMARK_INTERFERON_ALPHA_RESPONSE	Agegroup5	2.13629	0.474335	204698	0.747355	1.23304e-43	1.8881e-43	100	100
KEGG_Fc_epsilon_ri_signaling_pathway	Agegroup5	0.323025	0.101639	202008	0.737535	2.24342e-40	3.33114e-40	100	98.5075
KEGG_cytosolic_DNA_sensing_pathway	Agegroup5	0.283758	0.104311	200365	0.731537	1.89564e-38	2.73195e-38	99.4129	96.2687
KEGG_RIG_I_like_receptor_signaling_pathway	Agegroup5	0.372563	0.117637	200066	0.730447	4.19797e-38	5.87716e-38	99.8043	98.8806
PID_IL2_PI3K_PATHWAY	Agegroup5	0.844455	0.18891	198934	0.726312	8.26007e-37	1.12429e-36	100	99.8134
PID_TGFBR_PATHWAY	Agegroup5	0.415459	0.108238	197403	0.720722	4.26014e-35	5.64181e-35	100	99.8134
PID_IL4_2PATHWAY	Agegroup5	0.298441	0.0811246	196118	0.716031	1.08149e-33	1.39455e-33	100	97.7612
PID_IL5_PATHWAY	Agegroup5	0.0956737	0.0327899	187429	0.684307	4.68271e-25	5.8834e-25	95.8904	74.4403
KEGG_Fc_gamma_r_mediated_phagocytosis	Agegroup5	0.784086	0.145189	185451	0.677085	3.51075e-23	4.30066e-23	100	100
PID_IFNG_PATHWAY	Agegroup5	0.271207	0.0576814	183908	0.671452	7.87338e-22	9.40964e-22	99.2172	96.8284
Cytokines	Agegroup5	0.284379	0.0803326	181101	0.661204	1.75247e-19	2.04454e-19	99.4129	94.403
PID_CXCR3_PATHWAY	Agegroup5	0.187257	0.0424937	176101	0.642948	1.19048e-15	1.35659e-15	99.0215	94.403
PID_IL8_CXCR1_PATHWAY	Agegroup5	0.0919119	0.018898	165114	0.602836	8.18589e-09	9.1161e-09	93.3464	81.903
KEGG_cytokine_cytokine_receptor_interaction	Agegroup3	0.75897	0.0582222	158064	0.577097	1.57832e-05	1.71861e-05	99.8134	100
KEGG_TGF_beta_signaling_pathway	Agegroup5	0.319959	0.0186323	152878	0.558163	0.00112551	0.00119892	99.8043	99.4403
Cytokine_storm_signature_of_COVID19	Agegroup5	0.113542	0.0206735	150648	0.550017	0.00502233	0.00523605	89.6282	80.7836
PID_TOLL_ENDOGENOUS_PATHWAY	Agegroup5	0.167427	-0.00225581	144006	0.525767	0.149041	0.152146	98.6301	95.1493
KEGG_complement_and_coagulation_cascades	Agegroup5	0.0541557	0.00214751	141566	0.516862	0.342024	0.342024	84.9315	69.0299

## Sheet: CD4.M3.M6.prog
feature	Up_regulated	avgExpr	logFC	statistic	auc	pval	padj	pct_in	pct_out
Interferon_stimulated_genes_ISG	Agegroup6	0.326567	0.263544	4.78184e+06	0.898966	3.14147e-213	1.53932e-211	98.4784	66.791
Cytokines	Agegroup6	0.460916	0.256869	4.35439e+06	0.818608	1.00819e-136	2.47006e-135	99.7179	94.403
KEGG_leukocyte_transendothelial_migration	Agegroup6	1.67365	0.721849	4253728	0.799684	3.41827e-121	5.58317e-120	100	100
PID_TNF_PATHWAY	Agegroup6	0.455605	0.13242	3.96881e+06	0.746121	2.26323e-82	2.77246e-81	99.9597	98.694
KEGG_natural_killer_cell_mediated_cytotoxicity	Agegroup6	1.267	0.397731	3.90605e+06	0.734322	7.70694e-75	7.5528e-74	100	100
HALLMARK_INTERFERON_ALPHA_RESPONSE	Agegroup6	2.52383	0.861878	3880808	0.729576	6.5003e-72	5.30858e-71	100	100
PID_CXCR4_PATHWAY	Agegroup6	1.11083	0.228316	3.81472e+06	0.717153	1.55108e-64	9.50034e-64	100	100
KEGG_antigen_processing_and_presentation	Agegroup6	2.39927	0.704155	3.77298e+06	0.709304	4.37817e-60	2.38367e-59	100	100
Chemokines	Agegroup3	0.0740251	0.00944286	3.73772e+06	0.702676	1.16262e-68	8.13835e-68	75.7463	41.5054
KEGG_cytokine_cytokine_receptor_interaction	Agegroup3	0.75897	0.147386	3.72659e+06	0.700585	2.48403e-55	1.21717e-54	99.8134	99.9899
PID_IL8_CXCR2_PATHWAY	Agegroup6	0.178725	0.063945	3.72378e+06	0.700055	4.74595e-55	2.1141e-54	97.6421	91.791
KEGG_allograft_rejection	Agegroup6	0.817915	0.281009	3.72133e+06	0.699595	8.36014e-55	3.41373e-54	99.9698	100
KEGG_graft_versus_host_disease	Agegroup6	0.812978	0.273832	3695118	0.694667	3.21411e-52	1.21147e-51	99.9698	100
PID_IL12_2PATHWAY	Agegroup6	1.73835	0.464026	3.67908e+06	0.691653	1.13966e-50	3.98881e-50	100	100
HALLMARK_INTERFERON_GAMMA_RESPONSE	Agegroup6	3.54449	0.971137	3.59115e+06	0.675121	1.34793e-42	4.40325e-42	100	100
Cytokine_storm_signature_of_COVID19	Agegroup6	0.199824	0.106956	3552544	0.667864	2.69823e-39	8.26334e-39	93.3293	80.7836
PID_IL23_PATHWAY	Agegroup6	0.239867	0.0573031	3476937	0.65365	3.45816e-33	9.96763e-33	99.4559	94.7761
PID_IL3_PATHWAY	Agegroup6	0.161355	0.0406573	3.44558e+06	0.647756	8.10817e-31	2.20722e-30	97.6018	91.6045
KEGG_TGF_beta_signaling_pathway	Agegroup3	0.301326	0.0625999	3427655	0.644385	1.67535e-29	4.32065e-29	99.4403	99.4861
PID_IL12_STAT4_PATHWAY	Agegroup6	0.362898	0.0745843	3413637	0.64175	1.70259e-28	4.17135e-28	99.7884	99.0672
KEGG_complement_and_coagulation_cascades	Agegroup3	0.0520082	0.0213894	3.33073e+06	0.626164	5.13346e-24	1.19781e-23	69.0299	63.0391
KEGG_Fc_epsilon_ri_signaling_pathway	Agegroup6	0.279114	0.0577276	3322884	0.624689	2.03664e-22	4.53615e-22	99.5667	98.5075
HALLMARK_IL2_STAT5_SIGNALING	Agegroup6	0.982748	0.15307	3260743	0.613006	1.07142e-18	2.28259e-18	100	100
HALLMARK_IL6_JAK_STAT3_SIGNALING	Agegroup6	0.457435	0.0867022	3.25563e+06	0.612045	2.09043e-18	4.26796e-18	99.8791	99.2537
PID_IL2_1PATHWAY	Agegroup6	0.38717	0.0629462	3.24075e+06	0.609248	1.41579e-17	2.77494e-17	99.869	98.694
PID_IL2_STAT5_PATHWAY	Agegroup6	0.221007	0.0375958	3221701	0.605667	1.53095e-16	2.88525e-16	98.9923	94.2164
HALLMARK_INFLAMMATORY_RESPONSE	Agegroup6	1.14174	0.202867	3213629	0.604149	4.10177e-16	7.44395e-16	100	100
PID_TGFBR_PATHWAY	Agegroup3	0.307221	0.0394537	3.17147e+06	0.596223	5.633e-14	9.85775e-14	99.8134	99.6372
PID_NFKAPPAB_CANONICAL_PATHWAY	Agegroup3	0.251177	0.0450455	3.16949e+06	0.595852	7.02649e-14	1.18723e-13	97.9478	98.8513
PID_NFKAPPAB_ATYPICAL_PATHWAY	Agegroup3	0.15542	0.0331597	3.10907e+06	0.584492	4.09903e-11	6.69508e-11	93.097	95.133
PID_IL2_PI3K_PATHWAY	Agegroup6	0.720869	0.065324	3.07797e+06	0.578645	8.08266e-10	1.27758e-09	99.9698	99.8134
HALLMARK_TNFA_SIGNALING_VIA_NFKB	Agegroup3	1.51909	0.0985693	3017485	0.567275	1.47931e-07	2.2652e-07	100	100
PID_IL5_PATHWAY	Agegroup6	0.0734936	0.0106098	3.01601e+06	0.566998	1.60614e-07	2.38488e-07	87.1624	74.4403
KEGG_NOD_like_receptor_signaling_pathway	Agegroup3	0.344069	0.0185201	2986952	0.561535	1.53415e-06	2.21099e-06	98.5075	99.607
PID_IL4_2PATHWAY	Agegroup6	0.230143	0.0128262	2904944	0.546118	0.00031525	0.00044135	99.476	97.7612
PID_TOLL_ENDOGENOUS_PATHWAY	Agegroup6	0.182902	0.0132196	2.90249e+06	0.545656	0.000361978	0.000492692	98.3273	95.1493
PID_IL1_PATHWAY	Agegroup6	0.132473	0.000254647	2.84207e+06	0.534297	0.00737997	0.00977348	96.1608	90.4851
KEGG_Fc_gamma_r_mediated_phagocytosis	Agegroup6	0.672453	0.0335569	2.84015e+06	0.533936	0.00802767	0.0101013	100	100
KEGG_RIG_I_like_receptor_signaling_pathway	Agegroup3	0.254926	-0.00529625	2.84011e+06	0.53393	0.00803984	0.0101013	98.8806	98.7505
Receptors_of_cytokines_and_chemokines	Agegroup6	0.4065	0.0440182	2.81142e+06	0.528536	0.025812	0.0316197	99.8489	99.4403
PID_IFNG_PATHWAY	Agegroup3	0.213526	0.0129375	2784687	0.52351	0.0662918	0.0792268	96.8284	98.8009
PID_IL27_PATHWAY	Agegroup6	0.124167	0.00496458	2760984	0.519054	0.136634	0.159406	95.5361	89.1791
PID_CXCR3_PATHWAY	Agegroup6	0.149876	0.0051123	2.74636e+06	0.516304	0.202807	0.231106	96.6747	94.403
KEGG_chemokine_signaling_pathway	Agegroup3	0.711618	-0.0300392	2.72533e+06	0.51235	0.334689	0.372722	100	100
KEGG_cytosolic_DNA_sensing_pathway	Agegroup3	0.179447	-0.0316096	2.7174e+06	0.51086	0.39624	0.431462	96.2687	97.2793
KEGG_TOLL_like_receptor_signaling_pathway	Agegroup3	0.30278	-0.0271412	2713918	0.510206	0.42534	0.45308	99.4403	99.4256
PID_IL8_CXCR1_PATHWAY	Agegroup3	0.0730139	0.00384468	2696422	0.506916	0.588459	0.6135	81.903	85.7819
KEGG_JAK_STAT_signaling_pathway	Agegroup3	0.465718	0.00125866	2694382	0.506533	0.60984	0.622545	100	99.9597
PID_IL6_7_PATHWAY	Agegroup6	0.348764	0.00249565	2679899	0.50381	0.765996	0.765996	99.7582	99.0672

## Sheet: CD4.M3.M7.prog
feature	Up_regulated	avgExpr	logFC	statistic	auc	pval	padj	pct_in	pct_out
Cytokines	Agegroup7	0.629535	0.425489	1.14082e+06	0.918599	5.41503e-201	2.65337e-199	99.5684	94.403
Interferon_stimulated_genes_ISG	Agegroup7	0.293291	0.230268	1104809	0.889603	1.19611e-174	2.93048e-173	93.5693	66.791
KEGG_leukocyte_transendothelial_migration	Agegroup7	1.80686	0.855066	1094089	0.880971	7.75208e-167	1.26617e-165	100	100
KEGG_natural_killer_cell_mediated_cytotoxicity	Agegroup7	1.54459	0.675318	1054015	0.848703	4.2209e-140	5.17061e-139	100	100
PID_IL12_STAT4_PATHWAY	Agegroup7	0.617585	0.329271	1043348	0.840114	2.2117e-133	2.16747e-132	99.6979	99.0672
PID_IL2_1PATHWAY	Agegroup7	0.669301	0.345077	1029994	0.829362	3.32058e-125	2.7118e-124	99.8705	98.694
HALLMARK_IL6_JAK_STAT3_SIGNALING	Agegroup7	0.671611	0.300878	1010197	0.813421	1.44887e-113	1.01421e-112	99.9568	99.2537
KEGG_allograft_rejection	Agegroup7	1.02027	0.483369	1.00001e+06	0.805215	8.47974e-108	5.19384e-107	99.5684	100
KEGG_graft_versus_host_disease	Agegroup7	1.01641	0.47726	997629	0.803301	1.78656e-106	9.7268e-106	99.6116	100
PID_CXCR4_PATHWAY	Agegroup7	1.19842	0.315903	984199	0.792487	3.74279e-99	1.83397e-98	100	100
PID_IL6_7_PATHWAY	Agegroup7	0.734986	0.388717	974788	0.784909	3.51176e-94	1.56433e-93	99.8274	99.0672
KEGG_antigen_processing_and_presentation	Agegroup7	2.68617	0.991052	966207	0.778	9.25949e-90	3.78096e-89	100	100
HALLMARK_IL2_STAT5_SIGNALING	Agegroup7	1.20052	0.37084	960696	0.773562	5.60803e-87	2.1138e-86	100	100
PID_IL12_2PATHWAY	Agegroup7	2.0102	0.735883	959062	0.772247	3.67218e-86	1.28526e-85	100	100
HALLMARK_INTERFERON_ALPHA_RESPONSE	Agegroup7	2.46783	0.805877	955386	0.769286	2.44158e-84	7.97584e-84	100	100
HALLMARK_INFLAMMATORY_RESPONSE	Agegroup7	1.26914	0.330262	950455	0.765316	6.31943e-82	1.93533e-81	100	100
HALLMARK_INTERFERON_GAMMA_RESPONSE	Agegroup7	3.46526	0.891905	949079	0.764208	2.93587e-81	8.46221e-81	100	100
PID_TNF_PATHWAY	Agegroup7	0.47573	0.152545	938640	0.755803	2.73964e-76	7.06537e-76	99.8274	98.694
PID_IL1_PATHWAY	Agegroup7	0.273867	0.141648	924342	0.744289	9.64631e-70	2.36335e-69	98.3599	90.4851
Cytokine_storm_signature_of_COVID19	Agegroup7	0.220194	0.127325	915349	0.737048	7.45369e-66	1.73919e-65	91.2387	80.7836
KEGG_TOLL_like_receptor_signaling_pathway	Agegroup7	0.554964	0.252185	913370	0.735454	6.4302e-65	1.43218e-64	99.9137	99.4403
Chemokines	Agegroup3	0.0740251	0.0333043	905710	0.729287	6.73759e-77	1.83412e-76	75.7463	33.2326
PID_IL23_PATHWAY	Agegroup7	0.269945	0.0873804	883724	0.711583	8.99707e-53	1.91677e-52	98.8779	94.7761
PID_IL8_CXCR2_PATHWAY	Agegroup7	0.1832	0.0684199	878224	0.707154	1.15286e-50	2.35375e-50	96.3315	91.791
PID_IL3_PATHWAY	Agegroup7	0.18985	0.0691529	877428	0.706514	2.30657e-50	4.52088e-50	96.202	91.6045
HALLMARK_TNFA_SIGNALING_VIA_NFKB	Agegroup7	2.17735	0.658256	866900	0.698037	1.88186e-46	3.54659e-46	100	100
KEGG_JAK_STAT_signaling_pathway	Agegroup7	0.609418	0.1437	846743	0.681806	2.00471e-39	3.63818e-39	100	100
PID_IL2_STAT5_PATHWAY	Agegroup7	0.263154	0.0797435	843654	0.679319	2.11827e-38	3.70696e-38	98.8347	94.2164
PID_IL5_PATHWAY	Agegroup7	0.101743	0.0388589	819780	0.660095	4.80365e-31	8.11652e-31	87.9154	74.4403
KEGG_Fc_epsilon_ri_signaling_pathway	Agegroup7	0.280477	0.0590905	787208	0.633868	3.90758e-22	6.38239e-22	99.4821	98.5075
Receptors_of_cytokines_and_chemokines	Agegroup7	0.445483	0.0830012	778568	0.626911	4.69494e-20	7.42103e-20	99.7842	99.4403
KEGG_cytokine_cytokine_receptor_interaction	Agegroup7	0.895617	0.136647	750258	0.604115	5.33276e-14	8.16579e-14	100	99.8134
KEGG_Fc_gamma_r_mediated_phagocytosis	Agegroup7	0.711372	0.0724759	743614	0.598765	9.54281e-13	1.41696e-12	100	100
KEGG_complement_and_coagulation_cascades	Agegroup3	0.0520082	0.0120893	724602	0.583457	7.25531e-10	1.04562e-09	69.0299	64.4799
PID_IL4_2PATHWAY	Agegroup7	0.242313	0.024996	712004	0.573312	1.17295e-07	1.64212e-07	99.0073	97.7612
PID_IL2_PI3K_PATHWAY	Agegroup7	0.706218	0.0506732	706213	0.56865	7.02281e-07	9.55883e-07	99.8274	99.8134
PID_IL27_PATHWAY	Agegroup7	0.142298	0.0230955	701244	0.564649	2.98278e-06	3.95017e-06	95.8567	89.1791
KEGG_NOD_like_receptor_signaling_pathway	Agegroup7	0.388138	0.0440687	689922	0.555532	5.99965e-05	7.73639e-05	99.6116	98.5075
KEGG_chemokine_signaling_pathway	Agegroup7	0.772234	0.0606158	687448	0.55354	0.000109327	0.00013736	99.9568	100
PID_NFKAPPAB_CANONICAL_PATHWAY	Agegroup3	0.251177	0.00820621	686844	0.553054	0.000126213	0.000154612	97.9478	98.8347
PID_CXCR3_PATHWAY	Agegroup7	0.158338	0.0135743	666082	0.536336	0.00864468	0.0103315	96.1588	94.403
PID_IFNG_PATHWAY	Agegroup7	0.226733	0.0132073	656364	0.528511	0.0393744	0.0459368	98.7484	96.8284
KEGG_cytosolic_DNA_sensing_pathway	Agegroup7	0.202861	0.0234145	655918	0.528151	0.0419238	0.0477736	96.8062	96.2687
PID_NFKAPPAB_ATYPICAL_PATHWAY	Agegroup3	0.15542	0.0117279	649330	0.522847	0.0987237	0.109942	93.097	94.4325
PID_TGFBR_PATHWAY	Agegroup3	0.307221	0.00153719	640732	0.515924	0.249874	0.272085	99.8134	99.5684
PID_IL8_CXCR1_PATHWAY	Agegroup3	0.0730139	0.00151451	639156	0.514655	0.288126	0.306916	81.903	81.6573
KEGG_RIG_I_like_receptor_signaling_pathway	Agegroup7	0.260659	0.00573277	638049	0.513763	0.319958	0.333573	98.921	98.8806
KEGG_TGF_beta_signaling_pathway	Agegroup3	0.301326	0.00180527	631045	0.508124	0.557198	0.568806	99.4403	99.6116
PID_TOLL_ENDOGENOUS_PATHWAY	Agegroup7	0.161174	-0.00850882	626378	0.504365	0.752422	0.752422	94.864	95.1493

[truncated: 21 more sheets: CD8.M3.F3.prog, CD8.M5.F5.prog, CD8.M6.F6.prog, CD8.M7.F7.prog, CD8.F3.F5.prog, CD8.F3.F6.prog, CD8.F3.F7.prog, CD8.M3.M5.prog, CD8.M3.M6.prog, CD8.M3.M7.prog, Mono.M3.F3.prog, Mono.M5.F5.prog, Mono.M6.F6.prog, Mono.M7.F7.prog, Mono.F3.F5.prog, Mono.F3.F6.prog, Mono.F3.F7.prog, Mono.M3.M5.prog, Mono.M3.M6.prog, Mono.M3.M7.prog …]
