# Supplementary material for: The unique interplay of mitochondrial oxidative phosphorylation (OXPHOS) and immunity and its potential implication for the sex‐ and age‐related morbidity of severe COVID‐19 patients
Source: MedComm (2020). 2023 Sep 23;4(5):e371. doi: 10.1002/mco2.371 (PMC10518039; doi:10.1002/mco2.371)
Supplement: Supplementary file 4 — Supporting Information [file MCO2-4-e371-s012.xlsx]

## Sheet: CD4.M3.F3.conv
feature	group	avgExpr	logFC	statistic	auc	pval	padj	pct_in	pct_out
PID_IL6_7_PATHWAY	severe/critical.F.Agegroup3	0.925143	0.698785	6.75003e+06	0.96062	0	0	99.9461	97.2809
PID_IL2_1PATHWAY	severe/critical.F.Agegroup3	0.820093	0.555294	6.69266e+06	0.952456	0	0	100	98.4688
HALLMARK_TNFA_SIGNALING_VIA_NFKB	severe/critical.F.Agegroup3	2.27986	1.28694	6.60904e+06	0.940555	0	0	100	100
PID_IL12_STAT4_PATHWAY	severe/critical.F.Agegroup3	0.797945	0.51354	6561746	0.933825	0	0	99.9461	98.4952
KEGG_TOLL_like_receptor_signaling_pathway	severe/critical.F.Agegroup3	0.716236	0.510378	6545355	0.931492	0	0	99.9461	96.6209
PID_IL1_PATHWAY	severe/critical.F.Agegroup3	0.386911	0.293296	6489657	0.923566	0	0	99.5148	85.9556
HALLMARK_IL6_JAK_STAT3_SIGNALING	severe/critical.F.Agegroup3	0.83095	0.469703	6475108	0.921495	0	0	100	99.5248
Interferon_stimulated_genes_ISG	severe/critical.F.Agegroup3	0.253953	0.182464	6.38866e+06	0.909193	0	0	99.1914	68.9282
PID_IL23_PATHWAY	severe/critical.F.Agegroup3	0.250765	0.132071	5.95317e+06	0.847217	0	0	99.5687	88.3052
Cytokines	severe/critical.F.Agegroup3	0.59967	0.268691	5823638	0.828782	0	0	99.9461	98.6272
PID_TNF_PATHWAY	severe/critical.F.Agegroup3	0.454755	0.156604	5541412	0.788618	1.30246e-272	5.3184e-272	99.9461	98.8912
Chemokines	severe/critical.M.Agegroup3	0.0656364	0.056832	5518960	0.785423	5.8005e-302	2.58386e-301	67.925	16.3881
KEGG_leukocyte_transendothelial_migration	severe/critical.F.Agegroup3	1.37566	0.389016	5361504	0.763014	9.42912e-227	3.55405e-226	100	100
PID_IL3_PATHWAY	severe/critical.F.Agegroup3	0.175103	0.069585	5.21215e+06	0.741759	4.57202e-192	1.60021e-191	98.5445	86.6948
KEGG_natural_killer_cell_mediated_cytotoxicity	severe/critical.F.Agegroup3	1.20077	0.248511	5.18853e+06	0.738398	1.14628e-186	3.74451e-186	100	100
KEGG_NOD_like_receptor_signaling_pathway	severe/critical.F.Agegroup3	0.348659	0.0995473	4.96549e+06	0.706656	8.92674e-141	2.73381e-140	99.7305	98.1521
PID_TOLL_ENDOGENOUS_PATHWAY	severe/critical.F.Agegroup3	0.168315	0.0559809	4953599	0.704964	1.40577e-138	4.05194e-138	99.2453	88.6484
Cytokine_storm_signature_of_COVID19	severe/critical.F.Agegroup3	0.245622	0.0989667	4.95091e+06	0.704581	4.23658e-138	1.15329e-137	97.8437	87.7508
HALLMARK_IL2_STAT5_SIGNALING	severe/critical.F.Agegroup3	1.02804	0.206157	4.91759e+06	0.69984	9.00699e-132	2.32286e-131	100	100
PID_IL12_2PATHWAY	severe/critical.F.Agegroup3	1.92871	0.343226	4.9105e+06	0.698831	1.82945e-130	4.48215e-130	100	99.9736
HALLMARK_INFLAMMATORY_RESPONSE	severe/critical.F.Agegroup3	1.03827	0.198191	4.90647e+06	0.698257	1.00509e-129	2.34522e-129	100	100
PID_CXCR4_PATHWAY	severe/critical.F.Agegroup3	1.0865	0.169096	4.86418e+06	0.692239	4.3623e-122	9.71604e-122	100	99.9472
PID_IL5_PATHWAY	severe/critical.F.Agegroup3	0.0908461	0.0374894	4853464	0.690713	1.45247e-121	3.0944e-121	92.2372	70.169
PID_NFKAPPAB_CANONICAL_PATHWAY	severe/critical.F.Agegroup3	0.222917	0.0681402	4.84705e+06	0.6898	4.60014e-119	9.39195e-119	99.407	95.2218
HALLMARK_INTERFERON_GAMMA_RESPONSE	severe/critical.F.Agegroup3	2.9447	0.418067	4816785	0.685494	8.33745e-114	1.63414e-113	100	100
KEGG_allograft_rejection	severe/critical.F.Agegroup3	0.736228	0.138216	4798210	0.68285	1.21927e-110	2.29786e-110	100	99.8416
KEGG_graft_versus_host_disease	severe/critical.F.Agegroup3	0.730167	0.134881	4.78683e+06	0.681231	1.00596e-108	1.82563e-108	99.9461	99.8944
PID_IL2_PI3K_PATHWAY	severe/critical.F.Agegroup3	0.762502	0.137457	4.76413e+06	0.678	5.95954e-105	1.04292e-104	100	99.868
KEGG_antigen_processing_and_presentation	severe/critical.F.Agegroup3	2.38977	0.357326	4740548	0.674644	4.19868e-101	7.09431e-101	100	100
KEGG_RIG_I_like_receptor_signaling_pathway	severe/critical.F.Agegroup3	0.229788	0.0633531	4723174	0.672171	2.54906e-98	4.16347e-98	99.2992	94.8522
PID_NFKAPPAB_ATYPICAL_PATHWAY	severe/critical.F.Agegroup3	0.134188	0.042599	4710288	0.670338	2.24651e-96	3.55093e-96	97.1429	86.114
HALLMARK_INTERFERON_ALPHA_RESPONSE	severe/critical.F.Agegroup3	2.16576	0.297469	4.62896e+06	0.658763	6.94137e-84	1.0629e-83	100	100
PID_IL2_STAT5_PATHWAY	severe/critical.F.Agegroup3	0.212136	0.0485452	4.60047e+06	0.654709	9.31285e-80	1.38282e-79	99.5687	93.849
KEGG_cytosolic_DNA_sensing_pathway	severe/critical.F.Agegroup3	0.156886	0.0345935	4.56883e+06	0.650207	2.57881e-75	3.71652e-75	97.5202	90.1003
PID_IL8_CXCR2_PATHWAY	severe/critical.F.Agegroup3	0.156815	0.0353813	4465510	0.635502	1.21117e-61	1.69564e-61	98.1132	88.7804
KEGG_Fc_epsilon_ri_signaling_pathway	severe/critical.F.Agegroup3	0.24481	0.0371177	4.34334e+06	0.618116	3.01531e-47	4.10417e-47	99.7305	97.5977
PID_IL27_PATHWAY	severe/critical.F.Agegroup3	0.130182	0.0275148	4292622	0.610898	6.87229e-42	9.10115e-42	97.4124	87.3812
PID_IL4_2PATHWAY	severe/critical.F.Agegroup3	0.217187	0.0336271	4245405	0.604178	3.8388e-37	4.95003e-37	99.8922	95.8025
KEGG_chemokine_signaling_pathway	severe/critical.F.Agegroup3	0.636459	0.0534514	4165810	0.592851	7.49522e-30	9.41707e-30	100	99.9736
PID_IFNG_PATHWAY	severe/critical.F.Agegroup3	0.20808	0.0285192	4.1192e+06	0.586218	5.7426e-26	7.03468e-26	99.5687	95.9345
KEGG_TGF_beta_signaling_pathway	severe/critical.M.Agegroup3	0.301067	0.0425316	4104269	0.584093	8.80155e-25	1.02685e-24	99.5776	99.7844
KEGG_complement_and_coagulation_cascades	severe/critical.M.Agegroup3	0.0441022	0.0126521	4093932	0.582622	6.61631e-25	7.90729e-25	67.1067	63.2884
KEGG_JAK_STAT_signaling_pathway	severe/critical.F.Agegroup3	0.475269	0.0460667	4066169	0.578671	6.85503e-22	7.81155e-22	100	99.8416
KEGG_cytokine_cytokine_receptor_interaction	severe/critical.M.Agegroup3	0.822901	0.0880418	4.06345e+06	0.578283	1.08472e-21	1.20799e-21	100	100
PID_IL8_CXCR1_PATHWAY	severe/critical.M.Agegroup3	0.0676582	0.0135611	3.91322e+06	0.556904	2.76703e-12	3.01298e-12	76.2936	83.6658
Receptors_of_cytokines_and_chemokines	severe/critical.M.Agegroup3	0.351582	0.0213014	3822697	0.544021	7.42042e-08	7.90436e-08	99.5776	100
PID_CXCR3_PATHWAY	severe/critical.M.Agegroup3	0.135871	0.0130111	3.73822e+06	0.531999	9.16769e-05	9.5578e-05	92.7402	96.9272
KEGG_Fc_gamma_r_mediated_phagocytosis	severe/critical.M.Agegroup3	0.617519	0.0199744	3.62317e+06	0.515626	0.0561416	0.0573112	100	100
PID_TGFBR_PATHWAY	severe/critical.F.Agegroup3	0.287729	-0.00455218	3.5226e+06	0.501313	0.872472	0.872472	99.8383	99.868

## Sheet: CD4.M5.F5.conv
feature	group	avgExpr	logFC	statistic	auc	pval	padj	pct_in	pct_out
HALLMARK_INFLAMMATORY_RESPONSE	severe/critical.F.Agegroup5	1.45101	0.610989	31279258	0.898418	0	0	100	100
Interferon_stimulated_genes_ISG	severe/critical.F.Agegroup5	0.313903	0.230301	3.11613e+07	0.895029	0	0	98.9868	91.2998
HALLMARK_TNFA_SIGNALING_VIA_NFKB	severe/critical.F.Agegroup5	2.83978	1.51479	31001080	0.890428	0	0	100	100
PID_IL23_PATHWAY	severe/critical.F.Agegroup5	0.392557	0.21186	3.07984e+07	0.884606	0	0	99.7712	99.5254
PID_TNF_PATHWAY	severe/critical.F.Agegroup5	0.611283	0.210786	28879908	0.829502	0	0	99.9673	99.9209
HALLMARK_INTERFERON_GAMMA_RESPONSE	severe/critical.F.Agegroup5	3.80699	1.08218	2.85597e+07	0.820305	0	0	100	100
PID_NFKAPPAB_ATYPICAL_PATHWAY	severe/critical.F.Agegroup5	0.274791	0.143391	28145632	0.808412	0	0	98.6382	98.4972
PID_IL6_7_PATHWAY	severe/critical.F.Agegroup5	0.656089	0.314935	28136120	0.808139	0	0	99.9782	99.7627
KEGG_NOD_like_receptor_signaling_pathway	severe/critical.F.Agegroup5	0.5823	0.240457	2.7785e+07	0.798053	0	0	99.8475	99.9209
KEGG_cytokine_cytokine_receptor_interaction	severe/critical.F.Agegroup5	0.930108	0.311231	27742353	0.796829	0	0	100	100
HALLMARK_IL6_JAK_STAT3_SIGNALING	severe/critical.F.Agegroup5	0.672811	0.228368	2.76125e+07	0.793098	0	0	99.9782	99.9473
KEGG_allograft_rejection	severe/critical.F.Agegroup5	1.04129	0.348177	27491402	0.789621	0	0	99.9673	99.9736
KEGG_RIG_I_like_receptor_signaling_pathway	severe/critical.F.Agegroup5	0.396315	0.168052	2.74871e+07	0.789497	0	0	99.6841	99.5518
KEGG_cytosolic_DNA_sensing_pathway	severe/critical.F.Agegroup5	0.312576	0.148164	2.74865e+07	0.789481	0	0	99.0413	99.3673
KEGG_graft_versus_host_disease	severe/critical.F.Agegroup5	1.03811	0.345952	2.74644e+07	0.788846	0	0	99.9673	99.9736
PID_NFKAPPAB_CANONICAL_PATHWAY	severe/critical.F.Agegroup5	0.373842	0.156161	27252458	0.782758	0	0	99.3899	99.6309
KEGG_TOLL_like_receptor_signaling_pathway	severe/critical.F.Agegroup5	0.549903	0.245878	27041352	0.776694	0	0	99.8366	99.8418
PID_IL27_PATHWAY	severe/critical.F.Agegroup5	0.221186	0.109226	26915226	0.773072	0	0	98.1262	97.6799
KEGG_natural_killer_cell_mediated_cytotoxicity	severe/critical.F.Agegroup5	1.46862	0.369879	2.67361e+07	0.767928	0	0	100	100
KEGG_chemokine_signaling_pathway	severe/critical.F.Agegroup5	0.956822	0.281146	26723808	0.767574	0	0	100	100
HALLMARK_IL2_STAT5_SIGNALING	severe/critical.F.Agegroup5	1.18487	0.307504	26686188	0.766493	0	0	100	100
PID_IFNG_PATHWAY	severe/critical.F.Agegroup5	0.338626	0.12533	25992171	0.746559	0	0	99.5751	99.71
Receptors_of_cytokines_and_chemokines	severe/critical.F.Agegroup5	0.513575	0.169316	25814233	0.741449	0	0	99.9346	99.9473
PID_IL2_1PATHWAY	severe/critical.F.Agegroup5	0.545717	0.178598	25387899	0.729203	0	0	99.9237	99.9736
KEGG_antigen_processing_and_presentation	severe/critical.F.Agegroup5	2.61454	0.517268	25126927	0.721707	0	0	100	100
HALLMARK_INTERFERON_ALPHA_RESPONSE	severe/critical.F.Agegroup5	2.25749	0.436762	2.51256e+07	0.721669	0	0	100	100
Cytokines	severe/critical.F.Agegroup5	0.47751	0.131425	24463177	0.702643	1.48927e-289	2.70275e-289	99.8693	99.8945
PID_IL12_STAT4_PATHWAY	severe/critical.F.Agegroup5	0.500511	0.164357	24289425	0.697652	1.42584e-275	2.49521e-275	99.7494	99.9209
PID_IL3_PATHWAY	severe/critical.F.Agegroup5	0.197666	0.0607305	24162562	0.694008	1.38569e-265	2.34135e-265	98.3767	99.2091
PID_IL1_PATHWAY	severe/critical.F.Agegroup5	0.233564	0.0956099	2.41182e+07	0.692734	3.87072e-262	6.32217e-262	97.2873	98.8136
PID_IL5_PATHWAY	severe/critical.F.Agegroup5	0.10713	0.0427673	2.36562e+07	0.679464	1.21126e-227	1.91458e-227	92.5918	93.7516
KEGG_JAK_STAT_signaling_pathway	severe/critical.F.Agegroup5	0.576345	0.112553	23250419	0.667809	3.12797e-199	4.7897e-199	99.9891	99.9473
PID_TGFBR_PATHWAY	severe/critical.F.Agegroup5	0.317295	0.0641845	2.28341e+07	0.655853	3.89661e-172	5.78587e-172	99.6514	99.9736
PID_IL8_CXCR1_PATHWAY	severe/critical.M.Agegroup5	0.0901214	0.0222239	2.24999e+07	0.646254	3.85395e-152	5.55423e-152	96.0453	83.6148
KEGG_Fc_gamma_r_mediated_phagocytosis	severe/critical.M.Agegroup5	0.654443	0.0882049	22070556	0.633921	1.25744e-127	1.71151e-127	99.9736	100
Chemokines	severe/critical.M.Agegroup5	0.0401996	0.00195793	2.18875e+07	0.628663	5.52422e-144	7.73391e-144	66.1218	33.7183
PID_IL2_STAT5_PATHWAY	severe/critical.F.Agegroup5	0.244805	0.044007	2.14421e+07	0.61587	4.93629e-96	6.53725e-96	99.3681	99.7364
KEGG_TGF_beta_signaling_pathway	severe/critical.F.Agegroup5	0.296074	0.0430059	2.09187e+07	0.600836	3.44744e-73	4.44538e-73	99.7059	99.9736
PID_IL12_2PATHWAY	severe/critical.F.Agegroup5	1.71744	0.12967	2.05428e+07	0.590041	9.90883e-59	1.24496e-58	100	100
PID_CXCR4_PATHWAY	severe/critical.F.Agegroup5	1.12365	0.0754553	2.04089e+07	0.586194	5.6996e-54	6.98201e-54	100	100
KEGG_leukocyte_transendothelial_migration	severe/critical.F.Agegroup5	1.24886	0.0883383	2.02514e+07	0.58167	1.22987e-48	1.46984e-48	100	100
PID_IL2_PI3K_PATHWAY	severe/critical.F.Agegroup5	0.772884	0.0495342	19757154	0.567474	9.49849e-34	1.10816e-33	99.9891	99.9473
PID_CXCR3_PATHWAY	severe/critical.M.Agegroup5	0.159658	0.0086674	19704249	0.565955	2.53854e-32	2.89276e-32	99.1827	96.2959
KEGG_complement_and_coagulation_cascades	severe/critical.M.Agegroup5	0.0449592	0.00156731	18975630	0.545027	4.09144e-16	4.55638e-16	86.396	71.9033
KEGG_Fc_epsilon_ri_signaling_pathway	severe/critical.F.Agegroup5	0.266316	0.0197541	1.88731e+07	0.542082	4.29247e-14	4.67403e-14	99.5206	99.8682
Cytokine_storm_signature_of_COVID19	severe/critical.F.Agegroup5	0.195824	0.0179633	1.80711e+07	0.519048	0.000630171	0.000671269	96.1978	98.3127
PID_IL4_2PATHWAY	severe/critical.F.Agegroup5	0.248468	0.01125	1.79101e+07	0.514421	0.00965351	0.0100643	99.4117	99.6309
PID_IL8_CXCR2_PATHWAY	severe/critical.F.Agegroup5	0.162927	0.00540323	1.77091e+07	0.508649	0.120646	0.12316	97.5379	99.3673
PID_TOLL_ENDOGENOUS_PATHWAY	severe/critical.M.Agegroup5	0.125663	-0.000533581	17674712	0.507661	0.169161	0.169161	98.9982	96.078

## Sheet: CD4.M6.F6.conv
feature	group	avgExpr	logFC	statistic	auc	pval	padj	pct_in	pct_out
Interferon_stimulated_genes_ISG	severe/critical.F.Agegroup6	0.185649	0.0545416	7719482	0.604848	4.5674e-52	2.23802e-50	95.666	94.9586
PID_IL1_PATHWAY	severe/critical.F.Agegroup6	0.182348	0.0502022	7.61811e+06	0.596906	9.84137e-45	2.41114e-43	96.8005	96.3743
HALLMARK_INFLAMMATORY_RESPONSE	severe/critical.F.Agegroup6	1.10327	0.126085	7.49768e+06	0.58747	9.12784e-37	1.49088e-35	100	100
PID_IL12_STAT4_PATHWAY	severe/critical.F.Agegroup6	0.433829	0.0904828	7468695	0.585198	5.71964e-35	7.00656e-34	99.9546	99.6892
KEGG_TOLL_like_receptor_signaling_pathway	severe/critical.F.Agegroup6	0.410407	0.0996054	7.41457e+06	0.580958	9.71751e-32	9.52316e-31	99.6369	99.482
HALLMARK_TNFA_SIGNALING_VIA_NFKB	severe/critical.F.Agegroup6	1.79346	0.395417	7404674	0.580182	3.63635e-31	2.96969e-30	100	100
PID_IL6_7_PATHWAY	severe/critical.F.Agegroup6	0.476683	0.13129	7.31883e+06	0.573456	2.01171e-26	1.40819e-25	99.8185	99.7928
PID_TOLL_ENDOGENOUS_PATHWAY	severe/critical.M.Agegroup6	0.158325	0.0194947	7281908	0.570563	1.64979e-24	1.0105e-23	98.1008	98.1847
PID_NFKAPPAB_ATYPICAL_PATHWAY	severe/critical.F.Agegroup6	0.168673	0.0311124	7240125	0.567289	1.95924e-22	1.0667e-21	96.8913	96.9613
HALLMARK_IL6_JAK_STAT3_SIGNALING	severe/critical.F.Agegroup6	0.553501	0.0598228	7209573	0.564895	5.60881e-21	2.74832e-20	99.9319	99.8964
PID_NFKAPPAB_CANONICAL_PATHWAY	severe/critical.F.Agegroup6	0.255096	0.0420721	7.18357e+06	0.562858	8.86469e-20	3.94882e-19	98.7747	98.2735
PID_IL8_CXCR1_PATHWAY	severe/critical.M.Agegroup6	0.0844625	0.0106583	7176993	0.562343	1.6422e-19	6.70564e-19	91.5401	86.0222
KEGG_cytosolic_DNA_sensing_pathway	severe/critical.F.Agegroup6	0.210657	0.0227786	7151803	0.560369	2.29694e-18	8.65771e-18	98.2982	98.2735
PID_IL4_2PATHWAY	severe/critical.M.Agegroup6	0.254266	0.0182072	7.09689e+06	0.556067	4.7136e-16	1.64976e-15	99.2749	99.4327
PID_IL23_PATHWAY	severe/critical.F.Agegroup6	0.264356	0.0362459	7.08167e+06	0.554874	1.92741e-15	6.29621e-15	99.6369	99.4475
HALLMARK_INTERFERON_ALPHA_RESPONSE	severe/critical.M.Agegroup6	2.1437	0.0859654	7.07411e+06	0.554281	3.83629e-15	1.17486e-14	100	100
PID_TGFBR_PATHWAY	severe/critical.F.Agegroup6	0.287207	0.0169554	7.02901e+06	0.550747	2.00531e-13	5.78002e-13	99.8185	99.7238
PID_CXCR3_PATHWAY	severe/critical.M.Agegroup6	0.163823	0.0145832	6.97184e+06	0.546268	2.08622e-11	5.67915e-11	98.2735	97.3451
PID_IL2_1PATHWAY	severe/critical.F.Agegroup6	0.463856	0.0726304	6.96351e+06	0.545615	3.96756e-11	1.02321e-10	99.9092	99.8619
KEGG_antigen_processing_and_presentation	severe/critical.M.Agegroup6	2.57898	0.126919	6956372	0.545056	6.83187e-11	1.67381e-10	100	100
Cytokines	severe/critical.F.Agegroup6	0.456478	0.0366133	6.94892e+06	0.544472	1.197e-10	2.79299e-10	99.9319	99.9655
KEGG_RIG_I_like_receptor_signaling_pathway	severe/critical.F.Agegroup6	0.273767	0.0305573	6.94265e+06	0.543981	1.90708e-10	4.24758e-10	99.342	99.4475
PID_IL3_PATHWAY	severe/critical.F.Agegroup6	0.174301	0.0161555	6.92944e+06	0.542946	5.00986e-10	1.06732e-09	98.7974	98.1354
KEGG_NOD_like_receptor_signaling_pathway	severe/critical.F.Agegroup6	0.405252	0.0354546	6.89435e+06	0.540197	5.86245e-09	1.19692e-08	99.7958	99.5511
PID_IL12_2PATHWAY	severe/critical.M.Agegroup6	1.7931	0.0711798	6885642	0.539514	1.05398e-08	2.06579e-08	100	100
KEGG_allograft_rejection	severe/critical.M.Agegroup6	1.00729	0.0766233	6873707	0.538579	2.31835e-08	4.36919e-08	99.9655	100
KEGG_graft_versus_host_disease	severe/critical.M.Agegroup6	1.003	0.0759084	6871464	0.538403	2.6832e-08	4.8695e-08	99.9309	100
HALLMARK_INTERFERON_GAMMA_RESPONSE	severe/critical.M.Agegroup6	3.28285	0.0992565	6864937	0.537892	4.09074e-08	7.15879e-08	100	100
KEGG_cytokine_cytokine_receptor_interaction	severe/critical.F.Agegroup6	0.779332	0.0249334	6.83331e+06	0.535414	2.92694e-07	4.94552e-07	100	100
KEGG_TGF_beta_signaling_pathway	severe/critical.F.Agegroup6	0.276831	0.010087	6.80002e+06	0.532805	2.03063e-06	3.31669e-06	99.8639	99.8273
KEGG_Fc_gamma_r_mediated_phagocytosis	severe/critical.M.Agegroup6	0.658341	0.0277844	6.79115e+06	0.53211	3.32451e-06	5.25487e-06	100	99.9773
HALLMARK_IL2_STAT5_SIGNALING	severe/critical.F.Agegroup6	1.01458	0.0381888	6.78624e+06	0.531726	4.34865e-06	6.65888e-06	100	100
Cytokine_storm_signature_of_COVID19	severe/critical.F.Agegroup6	0.187582	0.00762389	6764823	0.530048	1.35455e-05	2.0113e-05	96.7325	95.9945
KEGG_JAK_STAT_signaling_pathway	severe/critical.M.Agegroup6	0.534332	0.0114366	6.74295e+06	0.528333	4.08188e-05	5.88271e-05	100	100
KEGG_Fc_epsilon_ri_signaling_pathway	severe/critical.F.Agegroup6	0.264455	0.00687559	6.69269e+06	0.524395	0.000411555	0.000576177	99.8865	99.7583
PID_IFNG_PATHWAY	severe/critical.M.Agegroup6	0.255333	0.0022666	6661486	0.521951	0.00148012	0.00201461	99.2749	99.0697
PID_CXCR4_PATHWAY	severe/critical.M.Agegroup6	1.13433	0.0208956	6.65028e+06	0.521072	0.00227808	0.00301692	100	100
PID_IL2_STAT5_PATHWAY	severe/critical.M.Agegroup6	0.224795	0.00666738	6.64116e+06	0.520358	0.00319886	0.00412485	99.3439	99.2512
PID_TNF_PATHWAY	severe/critical.F.Agegroup6	0.495133	0.0115087	6.62962e+06	0.519454	0.00484749	0.00609044	99.8865	99.9655
KEGG_natural_killer_cell_mediated_cytotoxicity	severe/critical.M.Agegroup6	1.43043	0.056729	6614112	0.518239	0.00826494	0.0101246	100	100
PID_IL27_PATHWAY	severe/critical.M.Agegroup6	0.157619	-0.000640531	6611994	0.518073	0.00886975	0.0106004	97.6519	97.8897
KEGG_leukocyte_transendothelial_migration	severe/critical.M.Agegroup6	1.33785	0.047749	6.5911e+06	0.516436	0.0173122	0.0201976	100	100
KEGG_complement_and_coagulation_cascades	severe/critical.M.Agegroup6	0.0420385	0.000616814	6.55311e+06	0.513459	0.0498106	0.0554709	79.489	74.654
Chemokines	severe/critical.M.Agegroup6	0.0431841	0.00801523	6543807	0.51273	0.0416435	0.0474542	46.2362	41.5702
PID_IL5_PATHWAY	severe/critical.F.Agegroup6	0.0914707	0.00588215	6.52297e+06	0.511097	0.108013	0.117614	92.8523	93.163
Receptors_of_cytokines_and_chemokines	severe/critical.M.Agegroup6	0.417746	-0.00102833	6497085	0.509069	0.189091	0.201423	99.8964	99.8185
KEGG_chemokine_signaling_pathway	severe/critical.F.Agegroup6	0.776296	0.00767856	6477858	0.507563	0.273462	0.285099	100	100
PID_IL2_PI3K_PATHWAY	severe/critical.F.Agegroup6	0.730311	0.00398835	6.47537e+06	0.507368	0.286032	0.291991	100	99.8619
PID_IL8_CXCR2_PATHWAY	severe/critical.M.Agegroup6	0.166096	0.00127466	6391839	0.500823	0.905148	0.905148	98.7569	98.2982

## Sheet: CD4.M7.F7.conv
feature	group	avgExpr	logFC	statistic	auc	pval	padj	pct_in	pct_out
PID_IL6_7_PATHWAY	severe/critical.F.Agegroup7	1.27735	0.940164	1.62063e+06	0.901103	4.0624e-258	1.99058e-256	100	98.9443
HALLMARK_TNFA_SIGNALING_VIA_NFKB	severe/critical.F.Agegroup7	3.39367	2.03526	1594915	0.886807	3.39756e-240	8.32401e-239	100	100
PID_IL1_PATHWAY	severe/critical.F.Agegroup7	0.57851	0.419834	1578152	0.877486	6.89719e-229	1.12654e-227	99.4206	93.2342
KEGG_TOLL_like_receptor_signaling_pathway	severe/critical.F.Agegroup7	1.14155	0.779021	1560797	0.867836	2.04495e-217	2.50507e-216	100	98.5605
PID_IL2_1PATHWAY	severe/critical.F.Agegroup7	1.09724	0.700647	1.54376e+06	0.858364	1.80806e-206	1.7719e-205	100	99.3762
PID_IL12_STAT4_PATHWAY	severe/critical.F.Agegroup7	1.10127	0.671631	1502283	0.835301	5.22502e-181	4.2671e-180	100	99.6641
HALLMARK_IL6_JAK_STAT3_SIGNALING	severe/critical.F.Agegroup7	0.897841	0.453824	1501279	0.834743	2.05797e-180	1.44058e-179	100	99.8081
PID_NFKAPPAB_CANONICAL_PATHWAY	severe/critical.F.Agegroup7	0.319831	0.132459	1395831	0.776112	2.14902e-123	1.31628e-122	99.6524	98.4165
PID_IL23_PATHWAY	severe/critical.F.Agegroup7	0.34427	0.122383	1.34726e+06	0.749108	8.37793e-101	4.56131e-100	99.8841	97.3608
PID_NFKAPPAB_ATYPICAL_PATHWAY	severe/critical.F.Agegroup7	0.222306	0.0924363	1327384	0.738054	3.12919e-92	1.5333e-91	98.9571	93.9539
KEGG_RIG_I_like_receptor_signaling_pathway	severe/critical.F.Agegroup7	0.314819	0.108219	1.30967e+06	0.728205	6.64562e-85	2.96032e-84	99.5365	98.6564
HALLMARK_INFLAMMATORY_RESPONSE	severe/critical.F.Agegroup7	1.33567	0.249089	1267277	0.704633	1.22749e-68	5.01225e-68	100	100
KEGG_NOD_like_receptor_signaling_pathway	severe/critical.F.Agegroup7	0.46835	0.120893	1258645	0.699834	1.5321e-65	5.77485e-65	100	99.2322
HALLMARK_IL2_STAT5_SIGNALING	severe/critical.F.Agegroup7	1.05949	0.151047	1199465	0.666928	2.80549e-46	9.81922e-46	100	100
KEGG_cytosolic_DNA_sensing_pathway	severe/critical.F.Agegroup7	0.26893	0.0612962	1.19418e+06	0.663992	9.97263e-45	3.25773e-44	98.9571	95.9213
PID_TGFBR_PATHWAY	severe/critical.F.Agegroup7	0.3276	0.0619864	1.17459e+06	0.653099	3.31865e-39	1.01634e-38	99.8841	99.2802
PID_TNF_PATHWAY	severe/critical.F.Agegroup7	0.471333	0.0653728	1141328	0.634603	1.08488e-30	3.127e-30	100	99.952
PID_IL27_PATHWAY	severe/critical.F.Agegroup7	0.126971	0.026863	1129225	0.627873	7.11445e-28	1.93671e-27	95.5968	90.595
KEGG_JAK_STAT_signaling_pathway	severe/critical.F.Agegroup7	0.49338	0.0646184	1126324	0.62626	3.32924e-27	8.58594e-27	100	99.952
PID_IFNG_PATHWAY	severe/critical.F.Agegroup7	0.202501	0.0281625	1.08269e+06	0.601999	2.61065e-18	6.39609e-18	99.3048	97.9846
KEGG_chemokine_signaling_pathway	severe/critical.F.Agegroup7	0.765618	0.0519695	1067734	0.593683	1.0953e-15	2.5557e-15	100	100
PID_IL12_2PATHWAY	severe/critical.F.Agegroup7	2.24293	0.142683	1.06164e+06	0.590293	1.11291e-14	2.37098e-14	100	100
KEGG_Fc_gamma_r_mediated_phagocytosis	severe/critical.M.Agegroup7	0.703292	0.0941554	1059077	0.588869	2.87497e-14	5.86973e-14	100	100
Chemokines	severe/critical.M.Agegroup7	0.0807583	0.0406979	1.04417e+06	0.580583	7.08855e-15	1.57881e-14	44.0499	30.4751
PID_IL5_PATHWAY	severe/critical.F.Agegroup7	0.0653351	0.00977573	1018008	0.566034	1.36009e-08	2.66578e-08	85.2839	75.6718
HALLMARK_INTERFERON_ALPHA_RESPONSE	severe/critical.M.Agegroup7	2.56058	0.270689	1.00863e+06	0.560821	1.95081e-07	3.67652e-07	100	100
Receptors_of_cytokines_and_chemokines	severe/critical.F.Agegroup7	0.423461	0.0260884	1.00762e+06	0.560261	2.52267e-07	4.57818e-07	100	99.6161
PID_TOLL_ENDOGENOUS_PATHWAY	severe/critical.M.Agegroup7	0.157497	0.0218514	1005825	0.55926	3.9669e-07	6.87302e-07	95.7294	97.3349
KEGG_graft_versus_host_disease	severe/critical.F.Agegroup7	0.987824	-0.00817769	1.00573e+06	0.559206	4.06771e-07	6.87302e-07	99.8841	99.904
KEGG_allograft_rejection	severe/critical.F.Agegroup7	0.993664	-0.0092696	1.00325e+06	0.557831	7.49374e-07	1.18449e-06	99.8841	99.904
KEGG_complement_and_coagulation_cascades	severe/critical.M.Agegroup7	0.0379072	0.0109917	1.00289e+06	0.557626	4.36512e-07	7.12969e-07	65.0672	60.6025
PID_IL4_2PATHWAY	severe/critical.F.Agegroup7	0.1997	0.0140796	1001007	0.556581	1.29062e-06	1.97627e-06	99.6524	98.3205
PID_IL2_STAT5_PATHWAY	severe/critical.M.Agegroup7	0.217899	0.0226462	993730	0.552535	6.95632e-06	1.03291e-05	98.3685	98.7254
PID_IL3_PATHWAY	severe/critical.F.Agegroup7	0.158247	0.0121554	991095	0.55107	1.24402e-05	1.79286e-05	98.7254	95.5374
KEGG_leukocyte_transendothelial_migration	severe/critical.F.Agegroup7	1.50524	0.0183219	974920	0.542076	0.000318105	0.000445347	100	100
PID_CXCR4_PATHWAY	severe/critical.M.Agegroup7	1.14424	0.0496979	972474	0.540716	0.000494487	0.000673052	100	100
KEGG_natural_killer_cell_mediated_cytotoxicity	severe/critical.F.Agegroup7	1.43113	-0.0316281	967585	0.537998	0.00114936	0.00152213	100	100
Interferon_stimulated_genes_ISG	severe/critical.M.Agegroup7	0.233949	0.0261568	965513	0.536846	0.00161798	0.00208634	95.9693	98.146
PID_CXCR3_PATHWAY	severe/critical.M.Agegroup7	0.147387	0.0172302	957862	0.532592	0.0052921	0.00664905	95.3935	96.8714
KEGG_cytokine_cytokine_receptor_interaction	severe/critical.M.Agegroup7	0.735521	0.0377912	957438	0.532356	0.00563286	0.00690025	100	100
Cytokine_storm_signature_of_COVID19	severe/critical.M.Agegroup7	0.215962	0.0270299	950614	0.528562	0.0145246	0.0173586	93.2342	96.292
PID_IL2_PI3K_PATHWAY	severe/critical.F.Agegroup7	0.73409	0.0157159	946988	0.526546	0.0231307	0.0269858	99.8841	99.8081
HALLMARK_INTERFERON_GAMMA_RESPONSE	severe/critical.F.Agegroup7	3.41517	-0.116395	941864	0.523697	0.0426114	0.0485572	100	100
Cytokines	severe/critical.M.Agegroup7	0.489043	0.028446	937736	0.521401	0.0670838	0.074707	99.3762	100
KEGG_Fc_epsilon_ri_signaling_pathway	severe/critical.M.Agegroup7	0.267966	0.0184911	927272	0.515583	0.182435	0.198652	98.9923	99.7683
KEGG_antigen_processing_and_presentation	severe/critical.F.Agegroup7	2.72367	-0.154605	917290	0.510033	0.390681	0.41616	100	100
KEGG_TGF_beta_signaling_pathway	severe/critical.F.Agegroup7	0.264258	-0.0034742	915566	0.509074	0.437533	0.456152	100	99.5681
PID_IL8_CXCR2_PATHWAY	severe/critical.F.Agegroup7	0.17797	-0.000611113	912324	0.507272	0.53382	0.544941	98.3778	96.4491
PID_IL8_CXCR1_PATHWAY	severe/critical.M.Agegroup7	0.0699513	0.00246908	906024	0.503769	0.746621	0.746621	83.3493	86.2109

## Sheet: CD4.F3.F5.conv
feature	group	avgExpr	logFC	statistic	auc	pval	padj	pct_in	pct_out
HALLMARK_INFLAMMATORY_RESPONSE	severe/critical.F.Agegroup5	1.45101	0.412749	13728508	0.806277	0	0	100	100
KEGG_chemokine_signaling_pathway	severe/critical.F.Agegroup5	0.956822	0.320363	13631160	0.800559	0	0	100	100
PID_NFKAPPAB_ATYPICAL_PATHWAY	severe/critical.F.Agegroup5	0.274791	0.140603	13593722	0.798361	0	0	98.6382	97.1429
KEGG_cytosolic_DNA_sensing_pathway	severe/critical.F.Agegroup5	0.312576	0.155689	1.35166e+07	0.793831	0	0	99.0413	97.5202
KEGG_NOD_like_receptor_signaling_pathway	severe/critical.F.Agegroup5	0.5823	0.23364	13410405	0.787594	0	0	99.8475	99.7305
KEGG_RIG_I_like_receptor_signaling_pathway	severe/critical.F.Agegroup5	0.396315	0.166526	13336566	0.783258	0	0	99.6841	99.2992
HALLMARK_INTERFERON_GAMMA_RESPONSE	severe/critical.F.Agegroup5	3.80699	0.862288	1.32464e+07	0.777964	0	0	100	100
PID_IL12_STAT4_PATHWAY	severe/critical.F.Agegroup3	0.797945	0.297434	1.31663e+07	0.773257	1.28415e-302	7.86541e-302	99.9461	99.7494
PID_NFKAPPAB_CANONICAL_PATHWAY	severe/critical.F.Agegroup5	0.373842	0.150925	1.31319e+07	0.771235	3.44487e-298	1.87554e-297	99.3899	99.407
PID_IL23_PATHWAY	severe/critical.F.Agegroup5	0.392557	0.141792	1.30889e+07	0.768711	1.0493e-292	5.14155e-292	99.7712	99.5687
KEGG_graft_versus_host_disease	severe/critical.F.Agegroup5	1.03811	0.307941	1.29916e+07	0.763	1.7371e-280	7.73799e-280	99.9673	99.9461
Receptors_of_cytokines_and_chemokines	severe/critical.F.Agegroup5	0.513575	0.183295	12958119	0.761032	2.45621e-276	1.00295e-275	99.9346	100
KEGG_allograft_rejection	severe/critical.F.Agegroup5	1.04129	0.305064	12945133	0.760269	9.77432e-275	3.68417e-274	99.9673	100
PID_IFNG_PATHWAY	severe/critical.F.Agegroup5	0.338626	0.130546	12872909	0.756027	6.34567e-266	2.22099e-265	99.5751	99.5687
PID_IL2_1PATHWAY	severe/critical.F.Agegroup3	0.820093	0.274377	12818095	0.752808	2.4782e-259	8.09547e-259	100	99.9237
PID_TNF_PATHWAY	severe/critical.F.Agegroup5	0.611283	0.156528	1.27521e+07	0.748935	1.63964e-251	5.02139e-251	99.9673	99.9461
PID_IL27_PATHWAY	severe/critical.F.Agegroup5	0.221186	0.0910044	1.23229e+07	0.723724	1.48236e-203	4.27267e-203	98.1262	97.4124
PID_IL1_PATHWAY	severe/critical.F.Agegroup3	0.386911	0.153347	12246058	0.719212	1.63455e-195	4.4496e-195	99.5148	97.2873
PID_IL6_7_PATHWAY	severe/critical.F.Agegroup3	0.925143	0.269054	11822109	0.694314	4.63554e-154	1.19548e-153	99.9461	99.9782
KEGG_cytokine_cytokine_receptor_interaction	severe/critical.F.Agegroup5	0.930108	0.195249	11808958	0.693541	7.45216e-153	1.82578e-152	100	100
KEGG_natural_killer_cell_mediated_cytotoxicity	severe/critical.F.Agegroup5	1.46862	0.267844	1.17898e+07	0.692414	4.20267e-151	9.80624e-151	100	100
Cytokines	severe/critical.F.Agegroup3	0.59967	0.12216	1.15188e+07	0.676498	1.85706e-127	4.13618e-127	99.9461	99.8693
PID_TOLL_ENDOGENOUS_PATHWAY	severe/critical.F.Agegroup3	0.168315	0.0421189	1.1298e+07	0.663531	1.06328e-109	2.26525e-109	99.2453	96.078
HALLMARK_TNFA_SIGNALING_VIA_NFKB	severe/critical.F.Agegroup5	2.83978	0.55992	1.1234e+07	0.659773	8.43154e-105	1.72144e-104	100	100
KEGG_JAK_STAT_signaling_pathway	severe/critical.F.Agegroup5	0.576345	0.101077	11217794	0.658822	1.40008e-103	2.74415e-103	99.9891	100
KEGG_TOLL_like_receptor_signaling_pathway	severe/critical.F.Agegroup3	0.716236	0.166334	1.11778e+07	0.656475	1.34277e-100	2.5306e-100	99.9461	99.8366
HALLMARK_IL6_JAK_STAT3_SIGNALING	severe/critical.F.Agegroup3	0.83095	0.158139	11164982	0.65572	1.19479e-99	2.16832e-99	100	99.9782
HALLMARK_IL2_STAT5_SIGNALING	severe/critical.F.Agegroup5	1.18487	0.156832	1.08272e+07	0.635885	2.47017e-76	4.3228e-76	100	100
PID_IL12_2PATHWAY	severe/critical.F.Agegroup3	1.92871	0.211275	10769006	0.632465	1.24096e-72	2.09679e-72	100	100
Cytokine_storm_signature_of_COVID19	severe/critical.F.Agegroup3	0.245622	0.0497982	1.04058e+07	0.611136	1.14209e-51	1.80524e-51	97.8437	96.1978
KEGG_antigen_processing_and_presentation	severe/critical.F.Agegroup5	2.61454	0.224773	1.02158e+07	0.599976	3.78733e-42	5.79934e-42	100	100
KEGG_leukocyte_transendothelial_migration	severe/critical.F.Agegroup3	1.37566	0.126803	10202759	0.599209	1.56946e-41	2.33042e-41	100	100
Chemokines	severe/critical.F.Agegroup5	0.0382417	0.0294372	1.00967e+07	0.592983	5.31512e-54	8.68137e-54	33.7183	16.3881
PID_IL4_2PATHWAY	severe/critical.F.Agegroup5	0.248468	0.0312809	9989067	0.586659	4.29289e-32	6.18681e-32	99.4117	99.8922
PID_IL2_STAT5_PATHWAY	severe/critical.F.Agegroup5	0.244805	0.0326693	9.96131e+06	0.585029	5.83625e-31	8.17074e-31	99.3681	99.5687
KEGG_TGF_beta_signaling_pathway	severe/critical.F.Agegroup5	0.296074	0.0375393	9960827	0.585	6.10569e-31	8.31053e-31	99.7059	99.7844
KEGG_complement_and_coagulation_cascades	severe/critical.F.Agegroup5	0.0433918	0.0119418	9908798	0.581945	1.35567e-29	1.79535e-29	71.9033	63.2884
Interferon_stimulated_genes_ISG	severe/critical.F.Agegroup5	0.313903	0.0599494	9810629	0.576179	3.54099e-25	4.56602e-25	98.9868	99.1914
PID_CXCR3_PATHWAY	severe/critical.F.Agegroup5	0.15099	0.0281307	9781848	0.574489	3.8163e-24	4.79484e-24	96.2959	96.9272
PID_TGFBR_PATHWAY	severe/critical.F.Agegroup5	0.317295	0.0295659	9640667	0.566197	2.10411e-19	2.57753e-19	99.6514	99.8383
PID_IL3_PATHWAY	severe/critical.F.Agegroup5	0.197666	0.0225629	9.60273e+06	0.563969	3.18905e-18	3.8113e-18	98.3767	98.5445
KEGG_Fc_gamma_r_mediated_phagocytosis	severe/critical.F.Agegroup3	0.597545	0.0313064	9.58802e+06	0.563105	8.92886e-18	1.0417e-17	100	100
PID_IL8_CXCR1_PATHWAY	severe/critical.F.Agegroup5	0.0678974	0.0138004	9.54968e+06	0.560853	1.0517e-16	1.19845e-16	83.6148	83.6658
PID_IL5_PATHWAY	severe/critical.F.Agegroup5	0.10713	0.0162836	9.53452e+06	0.559964	3.31835e-16	3.69543e-16	92.5918	92.2372
HALLMARK_INTERFERON_ALPHA_RESPONSE	severe/critical.F.Agegroup5	2.25749	0.0917294	9408728	0.552576	8.42003e-13	9.16848e-13	100	100
KEGG_Fc_epsilon_ri_signaling_pathway	severe/critical.F.Agegroup5	0.266316	0.0215061	9.17463e+06	0.538827	1.26863e-07	1.35137e-07	99.5206	99.7305
PID_CXCR4_PATHWAY	severe/critical.F.Agegroup5	1.12365	0.037153	9.05564e+06	0.531839	1.475e-05	1.53777e-05	100	100
PID_IL2_PI3K_PATHWAY	severe/critical.F.Agegroup5	0.772884	0.0103829	8.78215e+06	0.515776	0.031813	0.0324757	99.9891	100
PID_IL8_CXCR2_PATHWAY	severe/critical.F.Agegroup5	0.162927	0.00611259	8.73872e+06	0.513226	0.0719048	0.0719048	97.5379	98.1132

## Sheet: CD4.F3.F6.conv
feature	group	avgExpr	logFC	statistic	auc	pval	padj	pct_in	pct_out
PID_IL12_STAT4_PATHWAY	severe/critical.F.Agegroup3	0.797945	0.364116	6788414	0.830389	0	0	99.9461	99.9546
PID_IL2_1PATHWAY	severe/critical.F.Agegroup3	0.820093	0.356237	6725502	0.822693	0	0	100	99.9092
PID_IL6_7_PATHWAY	severe/critical.F.Agegroup3	0.925143	0.44846	6686656	0.817941	0	0	99.9461	99.8185
PID_IL1_PATHWAY	severe/critical.F.Agegroup3	0.386911	0.204563	6542556	0.800314	0	0	99.5148	96.8005
KEGG_TOLL_like_receptor_signaling_pathway	severe/critical.F.Agegroup3	0.716236	0.305829	6351546	0.776949	3.03797e-263	2.97721e-262	99.9461	99.6369
HALLMARK_IL6_JAK_STAT3_SIGNALING	severe/critical.F.Agegroup3	0.83095	0.277449	6.30955e+06	0.771812	1.19685e-253	9.77429e-253	100	99.9319
HALLMARK_TNFA_SIGNALING_VIA_NFKB	severe/critical.F.Agegroup3	2.27986	0.4864	5.70839e+06	0.698275	6.19775e-136	4.33843e-135	100	100
Cytokines	severe/critical.F.Agegroup3	0.59967	0.143192	5.67925e+06	0.694711	3.66547e-131	2.2451e-130	99.9461	99.9319
Interferon_stimulated_genes_ISG	severe/critical.F.Agegroup3	0.253953	0.0683042	5.50204e+06	0.673034	5.31898e-104	2.89589e-103	99.1914	95.666
KEGG_graft_versus_host_disease	severe/critical.F.Agegroup6	0.927096	0.196929	5.3542e+06	0.65495	8.93278e-84	3.97915e-83	100	99.9461
KEGG_chemokine_signaling_pathway	severe/critical.F.Agegroup6	0.776296	0.139837	5.347e+06	0.654068	7.58662e-83	3.09787e-82	100	100
KEGG_allograft_rejection	severe/critical.F.Agegroup6	0.930669	0.194441	5325952	0.651494	3.65375e-80	1.37718e-79	100	100
Chemokines	severe/critical.F.Agegroup6	0.0351689	0.0263644	5167951	0.632166	2.46138e-85	1.20607e-84	41.5702	16.3881
Receptors_of_cytokines_and_chemokines	severe/critical.F.Agegroup6	0.418774	0.0884939	5.16536e+06	0.63185	3.58002e-61	1.25301e-60	99.8185	100
PID_IL12_2PATHWAY	severe/critical.F.Agegroup3	1.92871	0.206791	5130652	0.627604	2.066e-57	6.74892e-57	100	100
KEGG_natural_killer_cell_mediated_cytotoxicity	severe/critical.F.Agegroup6	1.3737	0.172929	5.01778e+06	0.613797	5.02501e-46	1.53891e-45	100	100
Cytokine_storm_signature_of_COVID19	severe/critical.F.Agegroup3	0.245622	0.0580409	5010061	0.612853	2.69943e-45	7.78072e-45	97.8437	96.7325
PID_TOLL_ENDOGENOUS_PATHWAY	severe/critical.F.Agegroup3	0.168315	0.0294852	5007508	0.61254	4.70796e-45	1.28161e-44	99.2453	98.1847
PID_IFNG_PATHWAY	severe/critical.F.Agegroup6	0.253066	0.0449857	4.98325e+06	0.609573	8.44294e-43	2.17739e-42	99.0697	99.5687
PID_IL8_CXCR1_PATHWAY	severe/critical.F.Agegroup6	0.0738042	0.0197072	4907828	0.600347	2.76656e-36	6.77808e-36	86.0222	83.6658
KEGG_cytosolic_DNA_sensing_pathway	severe/critical.F.Agegroup6	0.210657	0.0537711	4874014	0.596211	2.15934e-33	5.03847e-33	98.2982	97.5202
HALLMARK_INTERFERON_GAMMA_RESPONSE	severe/critical.F.Agegroup6	3.1836	0.238895	4.87168e+06	0.595925	3.33061e-33	7.41818e-33	100	100
PID_CXCR3_PATHWAY	severe/critical.F.Agegroup6	0.14924	0.02638	4864610	0.59506	1.22295e-32	2.60541e-32	97.3451	96.9272
KEGG_JAK_STAT_signaling_pathway	severe/critical.F.Agegroup6	0.522895	0.0476266	4.80267e+06	0.587484	6.72386e-28	1.31788e-27	100	100
KEGG_complement_and_coagulation_cascades	severe/critical.F.Agegroup6	0.0414217	0.00997165	4795456	0.586601	5.38418e-28	1.09927e-27	74.654	63.2884
KEGG_leukocyte_transendothelial_migration	severe/critical.F.Agegroup3	1.37566	0.0855616	4736517	0.579392	2.89909e-23	5.46366e-23	100	100
KEGG_RIG_I_like_receptor_signaling_pathway	severe/critical.F.Agegroup6	0.273767	0.0439791	4664968	0.570639	9.50768e-19	1.72547e-18	99.342	99.2992
PID_IL27_PATHWAY	severe/critical.F.Agegroup6	0.15826	0.0280781	4.65905e+06	0.569916	2.12903e-18	3.72581e-18	97.8897	97.4124
PID_NFKAPPAB_ATYPICAL_PATHWAY	severe/critical.F.Agegroup6	0.168673	0.0344846	4.62054e+06	0.565205	3.33105e-16	5.62832e-16	96.8913	97.1429
PID_IL4_2PATHWAY	severe/critical.F.Agegroup6	0.236059	0.0188718	4604543	0.563248	2.45896e-15	4.01629e-15	99.4327	99.8922
HALLMARK_INTERFERON_ALPHA_RESPONSE	severe/critical.F.Agegroup3	2.16576	0.108022	4.5591e+06	0.55769	5.19677e-13	8.21425e-13	100	100
KEGG_NOD_like_receptor_signaling_pathway	severe/critical.F.Agegroup6	0.405252	0.0565925	4556034	0.557314	7.33479e-13	1.12314e-12	99.7958	99.7305
KEGG_TGF_beta_signaling_pathway	severe/critical.F.Agegroup6	0.276831	0.0182959	4507971	0.551435	1.21671e-10	1.80663e-10	99.8639	99.7844
PID_TNF_PATHWAY	severe/critical.F.Agegroup6	0.495133	0.0403775	4.50612e+06	0.551209	1.46541e-10	2.11192e-10	99.8865	99.9461
PID_IL2_PI3K_PATHWAY	severe/critical.F.Agegroup3	0.762502	0.0321901	4.45005e+06	0.544349	2.84889e-08	3.98844e-08	100	100
KEGG_Fc_epsilon_ri_signaling_pathway	severe/critical.F.Agegroup6	0.264455	0.0196453	4.44243e+06	0.543418	5.51408e-08	7.50527e-08	99.8865	99.7305
KEGG_Fc_gamma_r_mediated_phagocytosis	severe/critical.F.Agegroup6	0.630557	0.0330122	4.37472e+06	0.535135	1.0965e-05	1.45212e-05	99.9773	100
PID_NFKAPPAB_CANONICAL_PATHWAY	severe/critical.F.Agegroup6	0.255096	0.0321795	4372948	0.534918	1.24176e-05	1.60121e-05	98.7747	99.407
HALLMARK_INFLAMMATORY_RESPONSE	severe/critical.F.Agegroup6	1.10327	0.0650041	4.36767e+06	0.534272	1.79227e-05	2.25183e-05	100	100
KEGG_antigen_processing_and_presentation	severe/critical.F.Agegroup6	2.45206	0.0622886	4.33575e+06	0.530368	0.000144333	0.000176807	100	100
KEGG_cytokine_cytokine_receptor_interaction	severe/critical.F.Agegroup6	0.779332	0.0444729	4.33265e+06	0.529988	0.000174648	0.000208726	100	100
PID_IL8_CXCR2_PATHWAY	severe/critical.F.Agegroup6	0.164821	0.0080063	4297676	0.525711	0.00129192	0.00150724	98.2982	98.1132
PID_CXCR4_PATHWAY	severe/critical.F.Agegroup6	1.11343	0.0269347	4.2875e+06	0.524465	0.00219924	0.00250611	100	100
PID_IL2_STAT5_PATHWAY	severe/critical.F.Agegroup6	0.218128	0.0059921	4.21915e+06	0.516105	0.0438432	0.0488253	99.2512	99.5687
PID_IL3_PATHWAY	severe/critical.F.Agegroup3	0.175103	0.000801797	4209804	0.514962	0.0611374	0.0665718	98.5445	98.7974
PID_IL23_PATHWAY	severe/critical.F.Agegroup3	0.250765	-0.0135913	4197711	0.513482	0.0915336	0.0975032	99.5687	99.6369
PID_IL5_PATHWAY	severe/critical.F.Agegroup3	0.0908461	-0.00062453	4.17359e+06	0.510532	0.18737	0.195343	92.2372	92.8523
HALLMARK_IL2_STAT5_SIGNALING	severe/critical.F.Agegroup3	1.02804	0.0134555	4145411	0.507085	0.375248	0.383066	100	100
PID_TGFBR_PATHWAY	severe/critical.F.Agegroup3	0.287729	0.000522153	4.10566e+06	0.502222	0.780923	0.780923	99.8383	99.8185

## Sheet: CD4.F3.F7.conv
feature	group	avgExpr	logFC	statistic	auc	pval	padj	pct_in	pct_out
HALLMARK_INFLAMMATORY_RESPONSE	severe/critical.F.Agegroup7	1.33567	0.297402	1214357	0.758563	9.90063e-105	4.85131e-103	100	100
KEGG_cytosolic_DNA_sensing_pathway	severe/critical.F.Agegroup7	0.26893	0.112044	1.16481e+06	0.727613	1.36673e-81	3.34849e-80	98.9571	97.5202
KEGG_allograft_rejection	severe/critical.F.Agegroup7	0.993664	0.257436	1157578	0.723095	1.85592e-78	2.90549e-77	99.8841	100
KEGG_graft_versus_host_disease	severe/critical.F.Agegroup7	0.987824	0.257657	1.15733e+06	0.72294	2.37183e-78	2.90549e-77	99.8841	99.9461
PID_NFKAPPAB_ATYPICAL_PATHWAY	severe/critical.F.Agegroup7	0.222306	0.0881174	1155471	0.721779	1.4741e-77	1.44462e-76	98.9571	97.1429
HALLMARK_TNFA_SIGNALING_VIA_NFKB	severe/critical.F.Agegroup7	3.39367	1.11381	1.13094e+06	0.706456	1.8521e-67	1.51255e-66	100	100
PID_NFKAPPAB_CANONICAL_PATHWAY	severe/critical.F.Agegroup7	0.319831	0.0969147	1125383	0.702984	2.8554e-65	1.99878e-64	99.6524	99.407
PID_IL23_PATHWAY	severe/critical.F.Agegroup7	0.34427	0.0935053	1.11983e+06	0.699515	4.0335e-63	2.47052e-62	99.8841	99.5687
Cytokines	severe/critical.F.Agegroup3	0.59967	0.139073	1106336	0.691086	4.73143e-58	2.576e-57	99.9461	100
KEGG_NOD_like_receptor_signaling_pathway	severe/critical.F.Agegroup7	0.46835	0.119691	1104261	0.68979	2.72477e-57	1.33514e-56	100	99.7305
HALLMARK_INTERFERON_GAMMA_RESPONSE	severe/critical.F.Agegroup7	3.41517	0.470465	1103391	0.689247	5.65713e-57	2.51999e-56	100	100
KEGG_RIG_I_like_receptor_signaling_pathway	severe/critical.F.Agegroup7	0.314819	0.0850311	1.08206e+06	0.675925	1.76813e-49	7.21988e-49	99.5365	99.2992
KEGG_natural_killer_cell_mediated_cytotoxicity	severe/critical.F.Agegroup7	1.43113	0.230356	1079651	0.674417	1.15231e-48	4.34331e-48	100	100
Receptors_of_cytokines_and_chemokines	severe/critical.F.Agegroup7	0.423461	0.0931804	1.07448e+06	0.67119	6.03698e-47	2.11294e-46	100	100
KEGG_TOLL_like_receptor_signaling_pathway	severe/critical.F.Agegroup7	1.14155	0.425311	1063975	0.664625	1.51322e-43	4.94318e-43	100	99.9461
KEGG_chemokine_signaling_pathway	severe/critical.F.Agegroup7	0.765618	0.129159	1046105	0.653462	4.54521e-38	1.39197e-37	100	100
PID_IL12_2PATHWAY	severe/critical.F.Agegroup7	2.24293	0.314221	1.0328e+06	0.645153	3.0784e-34	8.87303e-34	100	100
KEGG_antigen_processing_and_presentation	severe/critical.F.Agegroup7	2.72367	0.333901	1029738	0.643238	2.19272e-33	5.96907e-33	100	100
PID_IL5_PATHWAY	severe/critical.F.Agegroup3	0.0908461	0.025511	1005507	0.628102	4.61961e-27	1.19137e-26	92.2372	85.2839
PID_TOLL_ENDOGENOUS_PATHWAY	severe/critical.F.Agegroup3	0.168315	0.0326701	1.00527e+06	0.627954	5.60412e-27	1.37301e-26	99.2453	97.3349
Interferon_stimulated_genes_ISG	severe/critical.F.Agegroup3	0.253953	0.046161	994242	0.621065	2.53492e-24	5.9148e-24	99.1914	98.146
PID_IL1_PATHWAY	severe/critical.F.Agegroup7	0.57851	0.191599	992306	0.619856	7.164e-24	1.59562e-23	99.4206	99.5148
Cytokine_storm_signature_of_COVID19	severe/critical.F.Agegroup3	0.245622	0.0566898	986696	0.616352	1.37197e-22	2.92289e-22	97.8437	96.292
PID_IL12_STAT4_PATHWAY	severe/critical.F.Agegroup7	1.10127	0.303326	964426	0.60244	7.26887e-18	1.4247e-17	100	99.9461
PID_IL6_7_PATHWAY	severe/critical.F.Agegroup7	1.27735	0.352208	959640	0.599451	6.3068e-17	1.18859e-16	100	99.9461
PID_TGFBR_PATHWAY	severe/critical.F.Agegroup7	0.3276	0.0398709	952587	0.595045	1.36045e-15	2.46897e-15	99.8841	99.8383
PID_IL2_1PATHWAY	severe/critical.F.Agegroup7	1.09724	0.277142	940138	0.587269	2.21106e-13	3.86935e-13	100	100
Chemokines	severe/critical.F.Agegroup7	0.0400604	0.0312559	926340	0.57865	1.29344e-20	2.64078e-20	30.4751	16.3881
PID_IL8_CXCR1_PATHWAY	severe/critical.F.Agegroup7	0.0674822	0.0133851	910429	0.568711	7.19601e-09	1.21588e-08	86.2109	83.6658
HALLMARK_INTERFERON_ALPHA_RESPONSE	severe/critical.F.Agegroup7	2.2899	0.124139	898254	0.561106	2.80331e-07	4.57873e-07	100	100
PID_IL3_PATHWAY	severe/critical.F.Agegroup3	0.175103	0.0168561	897538	0.560658	3.42129e-07	5.40784e-07	98.5445	98.7254
PID_IL8_CXCR2_PATHWAY	severe/critical.F.Agegroup7	0.17797	0.0211549	891878	0.557123	1.57522e-06	2.41205e-06	98.3778	98.1132
PID_IL2_STAT5_PATHWAY	severe/critical.F.Agegroup3	0.212136	0.0168828	888082	0.554752	4.18207e-06	6.20973e-06	99.5687	98.7254
HALLMARK_IL2_STAT5_SIGNALING	severe/critical.F.Agegroup7	1.05949	0.0314503	880540	0.55004	2.5979e-05	3.74404e-05	100	100
KEGG_JAK_STAT_signaling_pathway	severe/critical.F.Agegroup7	0.49338	0.0181119	878240	0.548603	4.40188e-05	6.16264e-05	100	100
PID_IL4_2PATHWAY	severe/critical.F.Agegroup3	0.217187	0.0174877	877168	0.547933	5.601e-05	7.62359e-05	99.8922	99.6524
KEGG_cytokine_cytokine_receptor_interaction	severe/critical.F.Agegroup3	0.734859	0.0371287	867684	0.542009	0.000413868	0.000548096	100	100
PID_TNF_PATHWAY	severe/critical.F.Agegroup7	0.471333	0.016578	865144	0.540423	0.000679515	0.000876216	100	99.9461
PID_IL2_PI3K_PATHWAY	severe/critical.F.Agegroup3	0.762502	0.0284114	860630	0.537603	0.0015739	0.00197746	100	99.8841
KEGG_leukocyte_transendothelial_migration	severe/critical.F.Agegroup7	1.50524	0.129581	846250	0.52862	0.016143	0.0197752	100	100
PID_CXCR3_PATHWAY	severe/critical.F.Agegroup7	0.130156	0.00729686	840704	0.525156	0.0344727	0.0402181	96.8714	96.9272
KEGG_complement_and_coagulation_cascades	severe/critical.F.Agegroup3	0.03145	0.00453453	840253	0.524874	0.0316736	0.0378539	63.2884	60.6025
HALLMARK_IL6_JAK_STAT3_SIGNALING	severe/critical.F.Agegroup7	0.897841	0.0668909	839344	0.524306	0.0410491	0.0467769	100	100
KEGG_TGF_beta_signaling_pathway	severe/critical.F.Agegroup7	0.264258	0.005723	830176	0.51858	0.118356	0.131806	100	99.7844
KEGG_Fc_epsilon_ri_signaling_pathway	severe/critical.F.Agegroup7	0.249475	0.00466457	823926	0.514675	0.217391	0.236714	99.7683	99.7305
KEGG_Fc_gamma_r_mediated_phagocytosis	severe/critical.F.Agegroup3	0.597545	-0.0115919	815389	0.509343	0.43229	0.460483	100	100
PID_IFNG_PATHWAY	severe/critical.F.Agegroup3	0.20808	0.00557919	814698	0.508911	0.453874	0.473188	99.5687	99.3048
PID_IL27_PATHWAY	severe/critical.F.Agegroup3	0.130182	0.00321012	808854	0.505261	0.658374	0.67209	97.4124	95.5968
PID_CXCR4_PATHWAY	severe/critical.F.Agegroup3	1.0865	-0.00804255	803801	0.502104	0.859634	0.859634	100	100

## Sheet: CD4.M3.M5.conv
feature	group	avgExpr	logFC	statistic	auc	pval	padj	pct_in	pct_out
HALLMARK_TNFA_SIGNALING_VIA_NFKB	severe/critical.M.Agegroup5	1.32499	0.332068	1.05181e+07	0.732055	2.82957e-268	1.38649e-266	100	100
PID_IL6_7_PATHWAY	severe/critical.M.Agegroup5	0.341154	0.114797	1.045e+07	0.727317	1.61165e-257	3.94855e-256	99.7627	97.2809
PID_IL2_1PATHWAY	severe/critical.M.Agegroup5	0.367119	0.10232	10298303	0.716759	2.412e-234	3.9396e-233	99.9736	98.4688
PID_IL23_PATHWAY	severe/critical.M.Agegroup5	0.180697	0.062003	1.02806e+07	0.715527	9.16193e-232	1.12234e-230	99.5254	88.3052
PID_TNF_PATHWAY	severe/critical.M.Agegroup5	0.400497	0.102346	10265953	0.714507	1.51973e-229	1.48934e-228	99.9209	98.8912
KEGG_cytokine_cytokine_receptor_interaction	severe/critical.M.Agegroup3	0.822901	0.204025	10201754	0.710039	3.6143e-220	2.95167e-219	100	100
KEGG_TOLL_like_receptor_signaling_pathway	severe/critical.M.Agegroup5	0.304025	0.0981663	10180290	0.708545	4.4432e-217	3.11024e-216	99.8418	96.6209
PID_NFKAPPAB_CANONICAL_PATHWAY	severe/critical.M.Agegroup5	0.21768	0.0629042	1.01419e+07	0.705871	1.32385e-211	8.10855e-211	99.6309	95.2218
KEGG_NOD_like_receptor_signaling_pathway	severe/critical.M.Agegroup5	0.341842	0.0927302	10139752	0.705723	2.66804e-211	1.4526e-210	99.9209	98.1521
KEGG_RIG_I_like_receptor_signaling_pathway	severe/critical.M.Agegroup5	0.228263	0.0618277	9904081	0.689321	2.85158e-179	1.39727e-178	99.5518	94.8522
PID_NFKAPPAB_ATYPICAL_PATHWAY	severe/critical.M.Agegroup5	0.131401	0.0398114	9733171	0.677425	9.08209e-158	4.04566e-157	98.4972	86.114
PID_IL1_PATHWAY	severe/critical.M.Agegroup5	0.137954	0.0443391	9.66052e+06	0.672369	5.13905e-149	2.09845e-148	98.8136	85.9556
PID_IL4_2PATHWAY	severe/critical.M.Agegroup5	0.237218	0.053658	9.63406e+06	0.670527	7.88348e-146	2.97147e-145	99.6309	95.8025
HALLMARK_IL6_JAK_STAT3_SIGNALING	severe/critical.M.Agegroup5	0.444443	0.0831951	9.39496e+06	0.653886	3.98555e-119	1.39494e-118	99.9473	99.5248
KEGG_cytosolic_DNA_sensing_pathway	severe/critical.M.Agegroup5	0.164412	0.0421188	9.35208e+06	0.650902	1.21417e-114	3.96628e-114	99.3673	90.1003
PID_IL8_CXCR2_PATHWAY	severe/critical.M.Agegroup5	0.157524	0.0360907	9.3092e+06	0.647917	3.09694e-110	9.48438e-110	99.3673	88.7804
PID_IL3_PATHWAY	severe/critical.M.Agegroup5	0.136935	0.0314174	9305590	0.647666	6.96649e-110	2.00799e-109	99.2091	86.6948
PID_CXCR4_PATHWAY	severe/critical.M.Agegroup5	1.0482	0.130794	9.28889e+06	0.646504	3.73825e-108	1.01764e-107	100	99.9472
KEGG_chemokine_signaling_pathway	severe/critical.M.Agegroup5	0.675676	0.0926681	9.21013e+06	0.641022	2.35463e-100	6.07246e-100	100	99.9736
PID_IL8_CXCR1_PATHWAY	severe/critical.M.Agegroup5	0.0901214	0.0224632	9197933	0.640173	1.97489e-99	4.83849e-99	96.0453	76.2936
PID_IL2_PI3K_PATHWAY	severe/critical.M.Agegroup5	0.72335	0.0983061	9167561	0.638059	2.9102e-96	6.79047e-96	99.9473	99.868
PID_IL2_STAT5_PATHWAY	severe/critical.M.Agegroup5	0.200798	0.0372074	9.13993e+06	0.636136	1.17686e-93	2.62118e-93	99.7364	93.849
KEGG_natural_killer_cell_mediated_cytotoxicity	severe/critical.M.Agegroup5	1.09874	0.146475	9.05688e+06	0.630356	4.99532e-86	1.06422e-85	100	100
KEGG_leukocyte_transendothelial_migration	severe/critical.M.Agegroup5	1.16052	0.173875	8.93533e+06	0.621896	1.8439e-75	3.76464e-75	100	100
KEGG_Fc_epsilon_ri_signaling_pathway	severe/critical.M.Agegroup5	0.246562	0.0388698	8.91588e+06	0.620543	7.7699e-74	1.5229e-73	99.8682	97.5977
PID_IFNG_PATHWAY	severe/critical.M.Agegroup5	0.213296	0.0337352	8865952	0.617067	9.54902e-70	1.73297e-69	99.71	95.9345
Chemokines	severe/critical.M.Agegroup3	0.0656364	0.0254368	8860636	0.616697	7.9418e-72	1.49672e-71	67.925	66.1218
PID_IL12_STAT4_PATHWAY	severe/critical.M.Agegroup5	0.336153	0.0517486	8.82476e+06	0.614201	1.84101e-66	3.22177e-66	99.9209	98.4952
KEGG_graft_versus_host_disease	severe/critical.M.Agegroup5	0.692156	0.0968694	8.71557e+06	0.606601	3.81193e-58	6.44085e-58	99.9736	99.8944
PID_CXCR3_PATHWAY	severe/critical.M.Agegroup5	0.159658	0.023787	8712504	0.606387	6.34586e-58	1.03649e-57	99.1827	92.7402
KEGG_allograft_rejection	severe/critical.M.Agegroup5	0.693115	0.0951034	8679507	0.604091	1.59397e-55	2.5195e-55	99.9736	99.8416
PID_IL5_PATHWAY	severe/critical.M.Agegroup5	0.0643625	0.0110058	8.6443e+06	0.60164	2.51298e-53	3.84799e-53	93.7516	70.169
KEGG_TGF_beta_signaling_pathway	severe/critical.M.Agegroup3	0.301067	0.0479982	8.60315e+06	0.598777	3.53696e-50	5.25186e-50	99.5776	99.9736
Cytokine_storm_signature_of_COVID19	severe/critical.M.Agegroup5	0.177861	0.0312052	8541702	0.5945	4.30993e-46	6.21137e-46	98.3127	87.7508
HALLMARK_INTERFERON_GAMMA_RESPONSE	severe/critical.M.Agegroup5	2.72481	0.198179	8403796	0.584901	1.57842e-37	2.20979e-37	100	100
PID_TGFBR_PATHWAY	severe/critical.M.Agegroup3	0.292281	0.0391708	8400941	0.584703	2.32083e-37	3.15891e-37	99.868	99.9736
KEGG_JAK_STAT_signaling_pathway	severe/critical.M.Agegroup5	0.463792	0.0345904	8338407	0.58035	8.62013e-34	1.14158e-33	99.9473	99.8416
HALLMARK_IL2_STAT5_SIGNALING	severe/critical.M.Agegroup5	0.877365	0.0554852	8.2781e+06	0.576153	1.59269e-30	2.05373e-30	100	100
PID_IL27_PATHWAY	severe/critical.M.Agegroup5	0.11196	0.00929359	8.1628e+06	0.568128	9.06516e-25	1.13896e-24	97.6799	87.3812
PID_TOLL_ENDOGENOUS_PATHWAY	severe/critical.M.Agegroup5	0.125663	0.0133284	8155343	0.567609	2.05516e-24	2.51757e-24	98.9982	88.6484
KEGG_Fc_gamma_r_mediated_phagocytosis	severe/critical.M.Agegroup5	0.654443	0.0369241	7.97585e+06	0.555116	9.45524e-17	1.13002e-16	99.9736	100
Interferon_stimulated_genes_ISG	severe/critical.M.Agegroup5	0.083602	0.0121126	7866592	0.547512	6.33635e-13	7.39241e-13	91.2998	68.9282
KEGG_complement_and_coagulation_cascades	severe/critical.M.Agegroup5	0.0449592	0.000856969	7727365	0.537822	9.48856e-09	1.08125e-08	86.396	67.1067
HALLMARK_INTERFERON_ALPHA_RESPONSE	severe/critical.M.Agegroup3	1.86829	0.0475632	7.57909e+06	0.527502	3.36528e-05	3.74769e-05	100	100
KEGG_antigen_processing_and_presentation	severe/critical.M.Agegroup5	2.09727	0.0648312	7.54733e+06	0.525292	0.00013675	0.000148906	100	100
Cytokines	severe/critical.M.Agegroup5	0.346085	0.015106	7.5254e+06	0.523765	0.000338743	0.000360835	99.8945	98.6272
HALLMARK_INFLAMMATORY_RESPONSE	severe/critical.M.Agegroup3	0.840075	4.95456e-05	7397240	0.514845	0.0251781	0.0262495	100	100
Receptors_of_cytokines_and_chemokines	severe/critical.M.Agegroup3	0.351582	0.00732232	7308407	0.508663	0.191446	0.195434	99.5776	99.9473
PID_IL12_2PATHWAY	severe/critical.M.Agegroup5	1.58777	0.00228078	7254831	0.504934	0.456871	0.456871	100	99.9736

## Sheet: CD4.M3.M6.conv
feature	group	avgExpr	logFC	statistic	auc	pval	padj	pct_in	pct_out
KEGG_natural_killer_cell_mediated_cytotoxicity	severe/critical.M.Agegroup6	1.43043	0.478168	8840460	0.805872	0	0	100	100
KEGG_graft_versus_host_disease	severe/critical.M.Agegroup6	1.003	0.407718	8830849	0.804996	0	0	99.9309	99.8944
KEGG_allograft_rejection	severe/critical.M.Agegroup6	1.00729	0.40928	8.81878e+06	0.803896	0	0	99.9655	99.8416
PID_IL23_PATHWAY	severe/critical.M.Agegroup6	0.22811	0.109416	8743025	0.796991	0	0	99.4475	88.3052
PID_TNF_PATHWAY	severe/critical.M.Agegroup6	0.483624	0.185473	8.72242e+06	0.795112	0	0	99.9655	98.8912
HALLMARK_INTERFERON_GAMMA_RESPONSE	severe/critical.M.Agegroup6	3.28285	0.756219	8524678	0.777087	0	0	100	100
PID_IL2_1PATHWAY	severe/critical.M.Agegroup6	0.391226	0.126427	8.27527e+06	0.754352	5.13785e-279	3.5965e-278	99.8619	98.4688
PID_IL6_7_PATHWAY	severe/critical.M.Agegroup6	0.345393	0.119035	8140501	0.742066	6.45776e-253	3.95538e-252	99.7928	97.2809
HALLMARK_TNFA_SIGNALING_VIA_NFKB	severe/critical.M.Agegroup6	1.39804	0.405124	8.05537e+06	0.734306	4.29237e-237	2.33696e-236	100	100
KEGG_antigen_processing_and_presentation	severe/critical.M.Agegroup6	2.57898	0.546533	7876737	0.718022	1.44458e-205	7.07843e-205	100	100
PID_CXCR4_PATHWAY	severe/critical.M.Agegroup6	1.13433	0.216927	7868188	0.717243	4.09017e-204	1.82198e-203	100	99.9472
KEGG_chemokine_signaling_pathway	severe/critical.M.Agegroup6	0.768618	0.18561	7.85362e+06	0.715915	1.18577e-201	4.84191e-201	100	99.9736
HALLMARK_IL6_JAK_STAT3_SIGNALING	severe/critical.M.Agegroup6	0.493679	0.132431	7.81759e+06	0.71263	1.25814e-195	4.74223e-195	99.8964	99.5248
KEGG_leukocyte_transendothelial_migration	severe/critical.M.Agegroup6	1.33785	0.351203	7.79257e+06	0.71035	1.69209e-191	5.9223e-191	100	100
PID_IFNG_PATHWAY	severe/critical.M.Agegroup6	0.255333	0.0757715	7738017	0.705377	1.19247e-182	3.89541e-182	99.2749	95.9345
KEGG_NOD_like_receptor_signaling_pathway	severe/critical.M.Agegroup6	0.369797	0.120685	7.70261e+06	0.702149	5.13346e-177	1.57212e-176	99.5511	98.1521
PID_IL3_PATHWAY	severe/critical.M.Agegroup6	0.158145	0.0526277	7.69255e+06	0.701232	1.56499e-175	4.51086e-175	98.1354	86.6948
KEGG_TOLL_like_receptor_signaling_pathway	severe/critical.M.Agegroup6	0.310802	0.104943	7685907	0.700627	2.16235e-174	5.8864e-174	99.482	96.6209
PID_IL4_2PATHWAY	severe/critical.M.Agegroup6	0.254266	0.0707061	7653112	0.697637	2.69748e-169	6.95666e-169	99.2749	95.8025
KEGG_RIG_I_like_receptor_signaling_pathway	severe/critical.M.Agegroup6	0.24321	0.0767749	7.62102e+06	0.694711	2.20693e-164	5.40698e-164	99.4475	94.8522
Interferon_stimulated_genes_ISG	severe/critical.M.Agegroup6	0.131108	0.0596183	7.5747e+06	0.690489	1.25629e-158	2.93135e-158	94.9586	68.9282
PID_IL27_PATHWAY	severe/critical.M.Agegroup6	0.157619	0.0549524	7564244	0.689536	6.02813e-156	1.34263e-155	97.6519	87.3812
PID_IL2_STAT5_PATHWAY	severe/critical.M.Agegroup6	0.224795	0.0612047	7508083	0.684417	1.13342e-147	2.41468e-147	99.3439	93.849
KEGG_JAK_STAT_signaling_pathway	severe/critical.M.Agegroup6	0.534332	0.10513	7.47378e+06	0.681289	9.11972e-143	1.86194e-142	100	99.8416
PID_IL5_PATHWAY	severe/critical.M.Agegroup6	0.0855885	0.0322318	7.44893e+06	0.679025	2.3408e-140	4.58797e-140	93.163	70.169
HALLMARK_IL2_STAT5_SIGNALING	severe/critical.M.Agegroup6	0.976393	0.154513	7428974	0.677205	1.70015e-136	3.20414e-136	100	100
KEGG_cytosolic_DNA_sensing_pathway	severe/critical.M.Agegroup6	0.187879	0.065586	7344889	0.66954	3.82656e-125	6.9445e-125	98.2735	90.1003
PID_TOLL_ENDOGENOUS_PATHWAY	severe/critical.M.Agegroup6	0.158325	0.0459904	7.31623e+06	0.666928	2.15816e-121	3.77678e-121	98.1008	88.6484
PID_NFKAPPAB_ATYPICAL_PATHWAY	severe/critical.M.Agegroup6	0.13756	0.0459713	7301592	0.665593	1.54718e-119	2.61419e-119	96.9613	86.114
Chemokines	severe/critical.M.Agegroup3	0.0656364	0.0224523	7.21269e+06	0.657489	2.16924e-116	3.54309e-116	67.925	46.2362
PID_IL8_CXCR2_PATHWAY	severe/critical.M.Agegroup6	0.166096	0.0446623	7.20947e+06	0.657196	7.23197e-108	1.14312e-107	98.7569	88.7804
PID_NFKAPPAB_CANONICAL_PATHWAY	severe/critical.M.Agegroup6	0.213024	0.0582476	7165422	0.653181	1.69882e-102	2.60131e-102	98.2735	95.2218
HALLMARK_INTERFERON_ALPHA_RESPONSE	severe/critical.M.Agegroup6	2.1437	0.275412	7.15392e+06	0.652132	4.038e-101	5.99582e-101	100	100
PID_IL2_PI3K_PATHWAY	severe/critical.M.Agegroup6	0.726323	0.101279	6.95967e+06	0.634425	2.27203e-79	3.2744e-79	99.8619	99.868
KEGG_Fc_epsilon_ri_signaling_pathway	severe/critical.M.Agegroup6	0.25758	0.0498874	6.93388e+06	0.632073	1.1058e-76	1.54813e-76	99.7583	97.5977
PID_IL1_PATHWAY	severe/critical.M.Agegroup6	0.132146	0.038531	6876533	0.626846	6.15111e-71	8.37234e-71	96.3743	85.9556
Cytokines	severe/critical.M.Agegroup6	0.419865	0.0888855	6.82108e+06	0.621791	1.74195e-65	2.30691e-65	99.9655	98.6272
PID_IL12_STAT4_PATHWAY	severe/critical.M.Agegroup6	0.343346	0.0589411	6815144	0.62125	6.38044e-65	8.2274e-65	99.6892	98.4952
PID_IL12_2PATHWAY	severe/critical.M.Agegroup6	1.7931	0.207615	6.79951e+06	0.619825	1.90349e-63	2.39157e-63	100	99.9736
HALLMARK_INFLAMMATORY_RESPONSE	severe/critical.M.Agegroup6	0.977185	0.13711	6784548	0.618461	4.71813e-62	5.7797e-62	100	100
Receptors_of_cytokines_and_chemokines	severe/critical.M.Agegroup6	0.417746	0.0661641	6585417	0.600309	5.32465e-45	6.36361e-45	99.8964	99.5776
PID_CXCR3_PATHWAY	severe/critical.M.Agegroup6	0.163823	0.027952	6568736	0.598788	1.0534e-43	1.22897e-43	98.2735	92.7402
PID_IL8_CXCR1_PATHWAY	severe/critical.M.Agegroup6	0.0844625	0.0168043	6.55206e+06	0.597268	1.27183e-42	1.44929e-42	91.5401	76.2936
Cytokine_storm_signature_of_COVID19	severe/critical.M.Agegroup6	0.179958	0.033302	6391270	0.582611	4.29745e-31	4.78579e-31	95.9945	87.7508
KEGG_cytokine_cytokine_receptor_interaction	severe/critical.M.Agegroup3	0.822901	0.0685024	6312516	0.575432	3.49023e-26	3.80047e-26	100	100
KEGG_TGF_beta_signaling_pathway	severe/critical.M.Agegroup3	0.301067	0.0343227	6218532	0.566865	6.41414e-21	6.83245e-21	99.5776	99.8273
KEGG_Fc_gamma_r_mediated_phagocytosis	severe/critical.M.Agegroup6	0.658341	0.0408221	6.02892e+06	0.54958	3.46556e-12	3.61303e-12	100	100
PID_TGFBR_PATHWAY	severe/critical.M.Agegroup3	0.292281	0.0220297	6.01102e+06	0.547948	1.71484e-11	1.75057e-11	99.868	99.7238
KEGG_complement_and_coagulation_cascades	severe/critical.M.Agegroup6	0.0420385	-0.00206369	5579638	0.508625	0.221287	0.221287	79.489	67.1067

## Sheet: CD4.M3.M7.conv
feature	group	avgExpr	logFC	statistic	auc	pval	padj	pct_in	pct_out
Interferon_stimulated_genes_ISG	severe/critical.M.Agegroup7	0.233949	0.16246	6709833	0.849971	0	0	95.9693	68.9282
PID_IL23_PATHWAY	severe/critical.M.Agegroup7	0.221887	0.103193	5937230	0.752101	4.53378e-225	1.11078e-223	97.3608	88.3052
HALLMARK_INTERFERON_GAMMA_RESPONSE	severe/critical.M.Agegroup7	3.53156	1.00493	5.86859e+06	0.743406	7.91927e-210	1.29348e-208	100	100
KEGG_natural_killer_cell_mediated_cytotoxicity	severe/critical.M.Agegroup7	1.46276	0.510495	5818565	0.737069	3.74889e-199	4.59239e-198	100	100
HALLMARK_INTERFERON_ALPHA_RESPONSE	severe/critical.M.Agegroup7	2.56058	0.692297	5689252	0.720688	7.38672e-173	7.23899e-172	100	100
KEGG_allograft_rejection	severe/critical.M.Agegroup7	1.00293	0.404922	5.65216e+06	0.71599	1.15974e-165	9.47124e-165	99.904	99.8416
KEGG_graft_versus_host_disease	severe/critical.M.Agegroup7	0.996002	0.400716	5647038	0.715341	1.1112e-164	7.77841e-164	99.904	99.8944
KEGG_antigen_processing_and_presentation	severe/critical.M.Agegroup7	2.87828	0.845832	5624535	0.71249	2.10447e-160	1.28899e-159	100	100
KEGG_leukocyte_transendothelial_migration	severe/critical.M.Agegroup7	1.48692	0.500275	5618769	0.71176	2.57033e-159	1.3994e-158	100	100
Cytokines	severe/critical.M.Agegroup7	0.489043	0.158064	5513428	0.698416	4.06345e-140	1.99109e-139	99.3762	98.6272
PID_CXCR4_PATHWAY	severe/critical.M.Agegroup7	1.14424	0.226837	5492285	0.695737	2.05332e-136	9.14659e-136	100	99.9472
PID_TNF_PATHWAY	severe/critical.M.Agegroup7	0.405961	0.107809	5483669	0.694646	6.41475e-135	2.61935e-134	99.952	98.8912
HALLMARK_INFLAMMATORY_RESPONSE	severe/critical.M.Agegroup7	1.08658	0.246503	5452695	0.690722	1.29436e-129	4.87876e-129	100	100
PID_IL12_2PATHWAY	severe/critical.M.Agegroup7	2.10025	0.514764	5.3194e+06	0.673837	5.15866e-108	1.80553e-107	100	99.9736
PID_IL12_STAT4_PATHWAY	severe/critical.M.Agegroup7	0.42964	0.145236	5271012	0.667708	1.14989e-100	3.7563e-100	99.6641	98.4952
PID_IL8_CXCR2_PATHWAY	severe/critical.M.Agegroup7	0.178581	0.0571474	5.2129e+06	0.660346	3.04423e-92	9.32295e-92	96.4491	88.7804
PID_IL2_1PATHWAY	severe/critical.M.Agegroup7	0.396589	0.13179	5181252	0.656337	9.91145e-88	2.85683e-87	99.3762	98.4688
PID_IL2_STAT5_PATHWAY	severe/critical.M.Agegroup7	0.217899	0.0543086	5.09575e+06	0.645506	2.95876e-76	8.05439e-76	98.3685	93.849
PID_IL3_PATHWAY	severe/critical.M.Agegroup7	0.146091	0.0405735	5.058e+06	0.640724	1.63424e-71	4.21462e-71	95.5374	86.6948
KEGG_cytosolic_DNA_sensing_pathway	severe/critical.M.Agegroup7	0.207634	0.0853412	5042613	0.638775	1.47294e-69	3.54068e-69	95.9213	90.1003
PID_TOLL_ENDOGENOUS_PATHWAY	severe/critical.M.Agegroup7	0.157497	0.0451622	5.04239e+06	0.638747	1.51744e-69	3.54068e-69	95.7294	88.6484
KEGG_Fc_epsilon_ri_signaling_pathway	severe/critical.M.Agegroup7	0.267966	0.0602734	4.9819e+06	0.631085	3.11684e-62	6.94205e-62	98.9923	97.5977
KEGG_NOD_like_receptor_signaling_pathway	severe/critical.M.Agegroup7	0.347457	0.0983449	4.92341e+06	0.623675	1.35218e-55	2.88073e-55	99.2322	98.1521
KEGG_TOLL_like_receptor_signaling_pathway	severe/critical.M.Agegroup7	0.362526	0.156667	4898443	0.620512	7.01755e-53	1.43275e-52	98.5605	96.6209
Cytokine_storm_signature_of_COVID19	severe/critical.M.Agegroup7	0.215962	0.0693068	4878383	0.617971	8.42038e-51	1.65039e-50	93.2342	87.7508
PID_NFKAPPAB_ATYPICAL_PATHWAY	severe/critical.M.Agegroup7	0.129869	0.0382802	4862332	0.615938	3.8672e-49	7.28818e-49	93.9539	86.114
PID_IL2_PI3K_PATHWAY	severe/critical.M.Agegroup7	0.718374	0.0933302	4824117	0.611097	3.31173e-45	6.01018e-45	99.8081	99.868
PID_IL1_PATHWAY	severe/critical.M.Agegroup7	0.158676	0.0650612	4.77013e+06	0.604259	4.44388e-40	7.77679e-40	93.2342	85.9556
KEGG_chemokine_signaling_pathway	severe/critical.M.Agegroup7	0.713648	0.130641	4.74643e+06	0.601256	7.57161e-38	1.2367e-37	100	99.9736
Chemokines	severe/critical.M.Agegroup3	0.0656364	-0.0151219	4.72381e+06	0.59839	2.87767e-38	4.86227e-38	67.925	44.0499
KEGG_RIG_I_like_receptor_signaling_pathway	severe/critical.M.Agegroup7	0.2066	0.0401647	4663897	0.590801	9.06587e-31	1.43299e-30	98.6564	94.8522
HALLMARK_IL6_JAK_STAT3_SIGNALING	severe/critical.M.Agegroup7	0.444017	0.0827697	4.6371e+06	0.587407	1.24179e-28	1.9015e-28	99.8081	99.5248
HALLMARK_TNFA_SIGNALING_VIA_NFKB	severe/critical.M.Agegroup7	1.35841	0.365493	4.60416e+06	0.583233	4.0659e-26	6.03724e-26	100	100
HALLMARK_IL2_STAT5_SIGNALING	severe/critical.M.Agegroup7	0.90844	0.0865603	4.58009e+06	0.580184	2.34545e-24	3.38021e-24	100	100
KEGG_cytokine_cytokine_receptor_interaction	severe/critical.M.Agegroup3	0.822901	0.0873794	4572012	0.579161	8.84366e-24	1.23811e-23	100	100
KEGG_TGF_beta_signaling_pathway	severe/critical.M.Agegroup3	0.301067	0.0333344	4515417	0.571992	6.06086e-20	8.2495e-20	99.5776	99.5681
KEGG_Fc_gamma_r_mediated_phagocytosis	severe/critical.M.Agegroup7	0.703292	0.0857729	4.51388e+06	0.571797	7.62135e-20	1.00931e-19	100	100
PID_TGFBR_PATHWAY	severe/critical.M.Agegroup3	0.292281	0.0266677	4.49258e+06	0.569099	1.69629e-18	2.18733e-18	99.868	99.2802
PID_IL6_7_PATHWAY	severe/critical.M.Agegroup7	0.337187	0.11083	4.4854e+06	0.56819	4.70431e-18	5.91055e-18	98.9443	97.2809
PID_NFKAPPAB_CANONICAL_PATHWAY	severe/critical.M.Agegroup7	0.187372	0.0325959	4.41084e+06	0.558745	8.58948e-14	1.05221e-13	98.4165	95.2218
Receptors_of_cytokines_and_chemokines	severe/critical.M.Agegroup7	0.397372	0.0457905	4390001	0.556105	1.03684e-12	1.23915e-12	99.6161	99.5776
KEGG_complement_and_coagulation_cascades	severe/critical.M.Agegroup3	0.0441022	0.00619494	4.31591e+06	0.54672	1.45172e-09	1.69367e-09	67.1067	65.0672
PID_CXCR3_PATHWAY	severe/critical.M.Agegroup7	0.147387	0.011516	4143219	0.524844	0.0016014	0.00182485	95.3935	92.7402
PID_IFNG_PATHWAY	severe/critical.M.Agegroup3	0.179561	0.00522246	4.14238e+06	0.524738	0.0016791	0.0018699	95.9345	97.9846
PID_IL27_PATHWAY	severe/critical.M.Agegroup3	0.102667	0.00255827	4.11193e+06	0.520881	0.00795632	0.00866355	87.3812	90.595
PID_IL4_2PATHWAY	severe/critical.M.Agegroup7	0.18562	0.00205981	4.05106e+06	0.513169	0.0944082	0.100565	98.3205	95.8025
PID_IL5_PATHWAY	severe/critical.M.Agegroup7	0.0555594	0.00220267	4046203	0.512554	0.106962	0.111513	75.6718	70.169
PID_IL8_CXCR1_PATHWAY	severe/critical.M.Agegroup7	0.0699513	0.00229309	4.02964e+06	0.510456	0.182098	0.185891	83.3493	76.2936
KEGG_JAK_STAT_signaling_pathway	severe/critical.M.Agegroup3	0.429202	0.000439758	3961573	0.501834	0.815839	0.815839	99.8416	99.952

[truncated: 21 more sheets: CD8.M3.F3.conv, CD8.M5.F5.conv, CD8.M6.F6.conv, CD8.M7.F7.conv, CD8.F3.F5.conv, CD8.F3.F6.conv, CD8.F3.F7.conv, CD8.M3.M5.conv, CD8.M3.M6.conv, CD8.M3.M7.conv, Mono.M3.F3.conv, Mono.M5.F5.conv, Mono.M6.F6.conv, Mono.M7.F7.conv, Mono.F3.F5.conv, Mono.F3.F6.conv, Mono.F3.F7.pconv, Mono.M3.M5.conv, Mono.M3.M6.conv, Mono.M3.M7.conv …]
