# Supplementary material for: The unique interplay of mitochondrial oxidative phosphorylation (OXPHOS) and immunity and its potential implication for the sex‐ and age‐related morbidity of severe COVID‐19 patients
Source: MedComm (2020). 2023 Sep 23;4(5):e371. doi: 10.1002/mco2.371 (PMC10518039; doi:10.1002/mco2.371)
Supplement: Supplementary file 5 — Supporting Information [file MCO2-4-e371-s004.xlsx]

## Sheet: CD4.M3.F3.prog
feature	Up_regulated	avgExpr	logFC	statistic	auc	pval	padj	pct_in	pct_out
MitoCarta_Complex_V	severe/critical.M.Agegroup3	1.26249	0.43487	403838	0.804087	3.26382e-84	3.26671e-82	100	100
MitoCarta_CV_subunits	severe/critical.M.Agegroup3	1.25425	0.432995	403719	0.80385	4.38484e-84	3.26671e-82	100	100
MitoCarta_Cytochromes	severe/critical.F.Agegroup3	0.500233	0.246282	384386	0.765356	1.42327e-64	7.06892e-63	99.4664	95.5224
MitoCarta_Cristae_formation	severe/critical.M.Agegroup3	0.137232	0.0751743	382332	0.761265	6.10224e-63	1.81847e-61	91.9776	78.2284
MitoCarta_Electron_carriers	severe/critical.F.Agegroup3	0.526052	0.245356	381826	0.760259	3.47372e-62	8.62642e-61	99.7866	97.5746
MitoCarta_MICOS_complex	severe/critical.M.Agegroup3	0.060215	0.0442314	374716	0.746102	2.39251e-63	8.91211e-62	72.2015	37.7801
MitoCarta_Metals_and_cofactors	severe/critical.F.Agegroup3	1.43645	0.406863	357362	0.711548	1.08413e-41	2.30765e-40	100	100
MitoCarta_CIII_subunits	severe/critical.F.Agegroup3	0.567493	0.195443	354386	0.705621	1.74736e-39	3.25446e-38	99.7866	99.2537
MitoCarta_Complex_III	severe/critical.F.Agegroup3	0.596287	0.193034	351659	0.700192	1.62131e-37	2.68417e-36	100	99.6269
MitoCarta_Metabolism	severe/critical.F.Agegroup3	2.42712	0.412292	349165	0.695227	9.20478e-36	1.37151e-34	100	100
MitoCarta_Heme_containing_proteins	severe/critical.F.Agegroup3	1.03874	0.339142	340549	0.678071	4.8897e-30	6.62332e-29	100	99.8134
MitoCarta_mtRNA_metabolism	severe/critical.F.Agegroup3	0.264736	0.0656063	336158	0.669327	2.55707e-27	3.17503e-26	99.3597	98.1343
MitoCarta_NAD_biosynthesis_and_metabolism	severe/critical.F.Agegroup3	0.0413388	0.017001	319722	0.636602	2.33167e-19	2.67245e-18	70.8645	44.9627
MitoCarta_mtDNA_maintenance	severe/critical.F.Agegroup3	0.087644	0.0292342	319134	0.635432	3.65101e-18	3.62667e-17	87.4066	70.1493
MitoCarta_Mitochondrial_central_dogma	severe/critical.F.Agegroup3	0.714363	0.0892108	319056	0.635277	5.15072e-18	4.7966e-17	100	99.8134
MitoCarta_Complex_IV	severe/critical.F.Agegroup3	2.16205	0.3907	318542	0.634252	9.13007e-18	8.00224e-17	100	100
MitoCarta_Branched_chain_amino_acid_dehydrogenase_complex	severe/critical.M.Agegroup3	0.0530732	0.0224643	318243	0.633657	1.55083e-18	1.65053e-17	72.9478	56.1366
MitoCarta_CIV_subunits	severe/critical.F.Agegroup3	2.05208	0.379044	316178	0.629545	1.19673e-16	8.91564e-16	100	100
MitoCarta_mtDNA_replication	severe/critical.F.Agegroup3	0.0592582	0.0223235	316164	0.629517	3.95598e-17	3.27467e-16	76.0939	55.2239
MitoCarta_mtDNA_nucleoid	severe/critical.F.Agegroup3	0.0489377	0.0199023	315022	0.627244	5.53323e-17	4.33922e-16	69.9039	47.3881
MitoCarta_Mitochondrial_ribosome_assembly	severe/critical.F.Agegroup3	0.0845438	0.0244883	310483	0.618206	3.63512e-14	2.35493e-13	88.6873	76.306
MitoCarta_mt_tRNA_synthetases	severe/critical.F.Agegroup3	0.0364057	0.0144494	309508	0.616264	7.49704e-15	5.31933e-14	63.2871	42.9104
MitoCarta_mt_mRNA_modifications	severe/critical.F.Agegroup3	0.0348074	0.0135195	308193	0.613647	2.25845e-14	1.52958e-13	62.2199	41.0448
MitoCarta_Proteases	severe/critical.F.Agegroup3	0.140325	0.0321556	307631	0.612528	6.19921e-13	3.84868e-12	95.9445	91.0448
MitoCarta_SLC25A_family	severe/critical.M.Agegroup3	0.218776	0.04293	307336	0.611941	8.19523e-13	4.88436e-12	98.5075	97.5454
MitoCarta_mt_tRNA_modifications	severe/critical.F.Agegroup3	0.070238	0.0188259	306958	0.611187	9.34769e-13	5.35695e-12	84.7385	70.709
MitoCarta_Mitophagy	severe/critical.M.Agegroup3	0.0991677	0.0263518	303935	0.605169	1.62662e-11	8.97654e-11	86.7537	83.9915
MitoCarta_mtRNA_stability_and_decay	severe/critical.F.Agegroup3	0.0915359	0.0225538	303910	0.60512	1.69303e-11	9.00934e-11	89.7545	80.2239
MitoCarta_Autophagy	severe/critical.M.Agegroup3	0.113234	0.0265104	301632	0.600583	1.2275e-10	6.09656e-10	88.9925	88.9007
MitoCarta_Pyruvate_metabolism	severe/critical.F.Agegroup3	0.0576621	0.0188324	300540	0.598408	1.84961e-10	8.89007e-10	76.2006	61.0075
MitoCarta_Fe_S_cluster_biosynthesis	severe/critical.F.Agegroup3	0.0905009	0.0201205	300281	0.597893	3.65767e-10	1.65149e-09	90.2882	78.7313
MitoCarta_Mitochondrial_permeability_transition_pore	severe/critical.M.Agegroup3	0.0639929	0.0245545	299892	0.597117	2.21847e-10	1.03298e-09	68.4701	63.2871
MitoCarta_Glutamate_metabolism	severe/critical.F.Agegroup3	0.0222827	0.00983688	297974	0.593299	2.15354e-11	1.10647e-10	47.492	29.4776
MitoCarta_Protein_homeostasis	severe/critical.F.Agegroup3	0.219503	0.0330323	297513	0.592382	3.48138e-09	1.40196e-08	98.826	97.5746
MitoCarta_Glyoxylate_metabolism	severe/critical.M.Agegroup3	0.0468299	0.0157133	296063	0.589494	3.24211e-09	1.34187e-08	65.1119	56.6702
MitoCarta_Phospholipid_metabolism	severe/critical.F.Agegroup3	0.069399	0.0162867	294563	0.586508	2.79045e-08	1.03944e-07	84.5251	71.8284
MitoCarta_Sideroflexins	severe/critical.F.Agegroup3	0.0334748	0.0107248	294394	0.586171	6.30465e-09	2.4087e-08	59.5518	43.097
MitoCarta_Serine_metabolism	severe/critical.F.Agegroup3	0.0242313	0.00939775	293406	0.584203	1.87615e-09	8.22194e-09	47.8122	31.3433
MitoCarta_Mitochondrial_dynamics_and_surveillance	severe/critical.M.Agegroup3	0.502948	0.0519027	292780	0.582958	1.12975e-07	4.00791e-07	100	99.8933
MitoCarta_Complex_I	severe/critical.F.Agegroup3	1.7552	0.122292	292388	0.582177	1.48344e-07	5.14028e-07	100	100
MitoCarta_Urea_cycle	severe/critical.F.Agegroup3	0.0184237	0.00707593	292169	0.581741	2.24647e-09	9.56352e-09	44.1836	27.7985
MitoCarta_Copper_metabolism	severe/critical.F.Agegroup3	0.0569779	0.0127575	291544	0.580496	1.97332e-07	6.68237e-07	77.6948	63.2463
MitoCarta_EF_hand_proteins	severe/critical.F.Agegroup3	0.0206356	0.00799836	291148	0.579708	6.04475e-09	2.37018e-08	44.397	28.3582
MitoCarta_Folate_and_1_C_metabolism	severe/critical.F.Agegroup3	0.0740798	0.0165327	290416	0.578252	5.10296e-07	1.68965e-06	82.6041	76.6791
MitoCarta_CI_subunits	severe/critical.F.Agegroup3	1.68632	0.110641	290136	0.577693	6.76876e-07	2.19249e-06	100	100
MitoCarta_Cytochrome_C	severe/critical.F.Agegroup3	0.0241807	0.00779173	289470	0.576366	5.76288e-08	2.09432e-07	48.3458	32.2761
MitoCarta_mtRNA_granules	severe/critical.F.Agegroup3	0.0945973	0.0176107	289067	0.575565	1.32445e-06	4.19879e-06	90.3949	83.5821
MitoCarta_TOM	severe/critical.M.Agegroup3	0.100756	0.019521	288528	0.574491	1.79595e-06	5.46114e-06	85.6343	81.3234
MitoCarta_Carbohydrate_metabolism	severe/critical.F.Agegroup3	0.208824	0.0273216	287792	0.573026	3.01978e-06	8.65283e-06	98.5059	97.0149
MitoCarta_mt_rRNA_modifications	severe/critical.F.Agegroup3	0.0528721	0.0122106	286522	0.570496	5.3447e-06	1.47474e-05	76.7343	67.5373
MitoCarta_Vitamin_metabolism	severe/critical.F.Agegroup3	0.14032	0.019935	286338	0.570131	7.30536e-06	1.97909e-05	96.0512	93.4701
MitoCarta_CII_subunits	severe/critical.F.Agegroup3	0.0271889	0.00823628	286260	0.569976	1.71815e-06	5.33343e-06	55.3895	40.4851
MitoCarta_Fission	severe/critical.F.Agegroup3	0.0433646	0.00875942	285532	0.568526	7.55942e-06	2.01135e-05	69.9039	56.903
MitoCarta_Coenzyme_Q_metabolism	severe/critical.F.Agegroup3	0.0287238	0.00688708	285064	0.567594	4.90697e-06	1.37951e-05	57.4173	44.7761
MitoCarta_Respirasome_assembly	severe/critical.M.Agegroup3	0.0272009	0.00762539	284539	0.566549	2.94921e-06	8.61631e-06	50.7463	40.8751
MitoCarta_Fe_S_containing_proteins	severe/critical.F.Agegroup3	0.120175	0.0173858	284009	0.565494	2.80191e-05	6.73361e-05	92.2092	90.8582
MitoCarta_TIM23_presequence_pathway	severe/critical.M.Agegroup3	0.0323878	0.00831892	283678	0.564834	1.15136e-05	2.9578e-05	57.4627	49.7332
MitoCarta_Nucleotide_metabolism	severe/critical.M.Agegroup3	0.187169	0.0274777	283540	0.56456	3.6556e-05	8.6458e-05	96.4552	95.6243
MitoCarta_Branched_chain_amino_acid_metabolism	severe/critical.M.Agegroup3	0.105734	0.0154426	282598	0.562683	6.05094e-05	0.000136605	89.1791	88.794
MitoCarta_Intramitochondrial_membrane_interactions	severe/critical.F.Agegroup3	0.0231649	0.00733864	282370	0.562229	9.06522e-06	2.36968e-05	46.318	34.1418
MitoCarta_Apoptosis	severe/critical.F.Agegroup3	0.157325	0.0180416	282300	0.562091	7.17365e-05	0.000159533	96.3714	92.9104
MitoCarta_Protein_import_and_sorting	severe/critical.M.Agegroup3	0.227371	0.0246553	281916	0.561327	8.80323e-05	0.000192894	97.9478	97.9723
MitoCarta_Calcium_cycle	severe/critical.F.Agegroup3	0.0654351	0.0119883	281108	0.559717	0.000118071	0.000251323	78.762	67.3507
MitoCarta_Polycistronic_mtRNA_processing	severe/critical.F.Agegroup3	0.041185	0.00860008	279808	0.55713	0.000177796	0.000367939	67.0224	56.1567
MitoCarta_TCA_associated	severe/critical.M.Agegroup3	0.0399613	0.00938077	279776	0.557064	0.000168276	0.000353143	63.806	59.3383
MitoCarta_Cholesterol_bile_acid_steroid_synthesis	severe/critical.M.Agegroup3	0.0332527	0.00796335	279678	0.55687	0.000109128	0.000235652	55.0373	48.8794
MitoCarta_Biotin_utilizing_proteins	severe/critical.F.Agegroup3	0.0110905	0.00466796	279316	0.556148	2.90707e-06	8.61631e-06	29.6692	18.6567
MitoCarta_Mitochondrial_ribosome	severe/critical.M.Agegroup3	0.291837	0.0301529	278616	0.554755	0.00046331	0.000896536	99.2537	99.0395
MitoCarta_Transcription	severe/critical.F.Agegroup3	0.0153029	0.00537813	278553	0.55463	1.36426e-05	3.3879e-05	33.2978	22.0149
MitoCarta_Nucleotide_synthesis_and_processing	severe/critical.M.Agegroup3	0.119879	0.0145857	278103	0.553734	0.000587847	0.00112294	91.6045	90.5016
MitoCarta_Cholesterol_associated	severe/critical.F.Agegroup3	0.0123071	0.00397653	277224	0.551983	1.17946e-05	2.97863e-05	28.7086	18.097
MitoCarta_TCA_cycle	severe/critical.F.Agegroup3	0.0871007	0.0103826	277205	0.551946	0.000875882	0.00163133	87.5133	79.4776
MitoCarta_CI_assembly_factors	severe/critical.F.Agegroup3	0.0688738	0.0116517	277176	0.551888	0.000856453	0.00161533	81.9637	73.1343
MitoCarta_Glycine_cleavage_system	severe/critical.F.Agegroup3	0.0112137	0.00379163	277074	0.551686	2.32881e-05	5.68842e-05	30.8431	20.1493
MitoCarta_Ketone_metabolism	severe/critical.F.Agegroup3	0.0212237	0.00532246	276642	0.550824	0.0002943	0.000584676	45.9979	35.2612
MitoCarta_Cardiolipin_synthesis	severe/critical.F.Agegroup3	0.0385234	0.00561697	276468	0.550478	0.000909637	0.00167328	66.2753	55.597
MitoCarta_Nucleotide_import	severe/critical.M.Agegroup3	0.064419	0.0136936	276394	0.550332	0.00111407	0.00202434	70.3358	70.7577
MitoCarta_CIV_assembly_factors	severe/critical.F.Agegroup3	0.10997	0.0116559	276338	0.550221	0.00131668	0.00236369	92.4226	88.9925
MitoCarta_mtDNA_repair	severe/critical.F.Agegroup3	0.0225272	0.00570099	276004	0.549556	0.000461003	0.000896536	46.4248	38.0597
MitoCarta_ABC_transporters	severe/critical.F.Agegroup3	0.0119865	0.00322629	275780	0.549108	5.73878e-05	0.00013155	30.6297	20.3358
MitoCarta_Vitamin_B2_metabolism	severe/critical.F.Agegroup3	0.00933784	0.00417256	274126	0.545815	4.88719e-05	0.00011378	24.9733	16.0448
MitoCarta_OXPHOS	severe/critical.F.Agegroup3	5.38887	0.272953	272891	0.543356	0.00556643	0.00942497	100	100
MitoCarta_Translation	severe/critical.F.Agegroup3	0.463243	0.0155346	272230	0.542041	0.00718401	0.0117628	100	99.8134
MitoCarta_Complex_II	severe/critical.F.Agegroup3	0.0312617	0.00488288	272169	0.541919	0.0051023	0.00873842	60.5123	48.694
MitoCarta_Preprotein_cleavage	severe/critical.F.Agegroup3	0.0355722	0.00577111	271798	0.541181	0.00650537	0.01077	63.0736	54.8507
MitoCarta_OXPHOS_subunits	severe/critical.F.Agegroup3	5.17852	0.268161	271776	0.541136	0.00853031	0.0136668	100	100
MitoCarta_Heme_synthesis_and_processing	severe/critical.F.Agegroup3	0.0166967	0.00408823	271088	0.539767	0.00288701	0.00506076	38.207	30.0373
MitoCarta_Fusion	severe/critical.F.Agegroup3	0.0350736	0.00511801	270146	0.537891	0.0125246	0.0194392	64.3543	55.597
MitoCarta_Molybdenum_cofactor_synthesis_and_proteins	severe/critical.F.Agegroup3	0.00634947	0.00194342	269664	0.536931	0.000228585	0.000466563	18.9968	11.194
MitoCarta_Lipoate_insertion	severe/critical.F.Agegroup3	0.0153375	0.0034446	269306	0.536217	0.00643376	0.01077	37.7801	29.4776
MitoCarta_Lipid_metabolism	severe/critical.F.Agegroup3	0.292492	0.0136383	268329	0.534273	0.0284185	0.0419243	100	99.0672
MitoCarta_cAMP_PKA_signaling	severe/critical.F.Agegroup3	0.00923736	0.00265185	268099	0.533815	0.00168758	0.00299344	21.7716	14.9254
MitoCarta_Coenzyme_A_metabolism	severe/critical.F.Agegroup3	0.0125717	0.00210032	267941	0.5335	0.00822948	0.0133282	32.7641	25.1866
MitoCarta_Kynurenine_metabolism	severe/critical.F.Agegroup3	0.00507035	0.0019682	267894	0.533406	0.000269673	0.00054299	15.5816	8.76866
MitoCarta_TIM22_carrier_pathway	severe/critical.F.Agegroup3	0.00803497	0.0022921	266611	0.530852	0.00326739	0.00566094	20.3842	13.9925
MitoCarta_Detoxification	severe/critical.F.Agegroup3	0.182922	0.00921073	266317	0.530267	0.0529531	0.0753712	98.2924	97.9478
MitoCarta_Vitamin_A_metabolism	severe/critical.F.Agegroup3	0.0121808	0.00294022	265738	0.529113	0.0197575	0.0300395	30.8431	25
MitoCarta_Calcium_uniporter	severe/critical.F.Agegroup3	0.0336884	0.00390947	264676	0.527	0.070398	0.0980309	57.7375	50.9328
MitoCarta_Glycine_metabolism	severe/critical.F.Agegroup3	0.0386462	0.00275463	264268	0.526187	0.0873718	0.118349	68.4098	60.8209
MitoCarta_ROS_and_glutathione_metabolism	severe/critical.F.Agegroup3	0.123972	0.00603375	264265	0.526181	0.0940785	0.126286	94.4504	91.9776
MitoCarta_Gluconeogenesis	severe/critical.M.Agegroup3	0.0171788	0.00333694	263948	0.52555	0.0531139	0.0753712	35.8209	33.0843
MitoCarta_Trafficking	severe/critical.F.Agegroup3	0.0170406	0.002973	263665	0.524986	0.0631515	0.0887695	37.9936	32.8358
MitoCarta_Organelle_contact_sites	severe/critical.F.Agegroup3	0.046153	0.00425634	263628	0.524912	0.106111	0.139916	71.825	65.4851
MitoCarta_CV_assembly_factors	severe/critical.M.Agegroup3	0.00824434	0.00187538	263380	0.524419	0.0245126	0.0368926	22.5746	18.0363
MitoCarta_Import_motor	severe/critical.M.Agegroup3	0.0191397	0.00403002	263222	0.524104	0.074487	0.102764	38.2463	35.8591
MitoCarta_Calcium_homeostasis	severe/critical.M.Agegroup3	0.126242	0.00964504	263216	0.524091	0.123279	0.161128	87.8731	91.4621
MitoCarta_CII_assembly_factors	severe/critical.M.Agegroup3	0.00742619	0.0033534	262888	0.52344	0.0148521	0.022814	17.1642	13.2337
MitoCarta_Xenobiotic_metabolism	severe/critical.F.Agegroup3	0.0531177	0.00230053	262696	0.523057	0.136507	0.175341	75.2401	69.2164
MitoCarta_Eicosanoid_metabolism	severe/critical.M.Agegroup3	0.0140623	0.00276206	262292	0.522254	0.080786	0.110432	32.2761	29.4557
MitoCarta_Iron_homeostasis	severe/critical.M.Agegroup3	0.0710676	0.00288868	262260	0.52219	0.154034	0.192866	82.8358	76.841
MitoCarta_Vitamin_C_metabolism	severe/critical.M.Agegroup3	0.00842155	0.00209922	261568	0.52081	0.04726	0.0683664	20.5224	16.6489
MitoCarta_mtDNA_stability_and_decay	severe/critical.F.Agegroup3	0.00486586	0.000754136	261439	0.520554	0.025329	0.0377402	14.7279	10.4478
MitoCarta_Sulfur_metabolism	severe/critical.M.Agegroup3	0.0277209	0.00458662	261236	0.520151	0.168321	0.208998	49.8134	50.0534
MitoCarta_Immune_response	severe/critical.F.Agegroup3	0.0254316	0.000421182	261078	0.519836	0.173917	0.214162	51.4408	45.709
MitoCarta_Malate_aspartate_shuttle	severe/critical.F.Agegroup3	0.012987	0.000800515	261010	0.519701	0.125147	0.162146	33.0843	27.9851
MitoCarta_Vitamin_B12_metabolism	severe/critical.M.Agegroup3	0.0113145	0.00205669	260933	0.519547	0.105766	0.139916	27.7985	25.1868
MitoCarta_Small_molecule_transport	severe/critical.M.Agegroup3	0.343181	0.0108419	260531	0.518746	0.23067	0.279429	99.6269	99.7866
MitoCarta_Translation_factors	severe/critical.F.Agegroup3	0.05324	0.00389149	260260	0.518206	0.240053	0.288451	75.5603	70.3358
MitoCarta_Catechol_metabolism	severe/critical.M.Agegroup3	0.00371012	0.00189848	260168	0.518023	0.00978263	0.0155065	9.32836	5.8698
MitoCarta_OXA	severe/critical.M.Agegroup3	0.0079202	0.00109491	259192	0.516081	0.138053	0.175422	21.4552	18.5699
MitoCarta_Lysine_metabolism	severe/critical.F.Agegroup3	0.0525162	0.000781415	258144	0.513995	0.366551	0.430049	76.6275	68.8433
MitoCarta_Propanoate_metabolism	severe/critical.F.Agegroup3	0.00506959	0.00122818	258096	0.513898	0.138925	0.175422	14.8346	12.1269
MitoCarta_Chaperones	severe/critical.F.Agegroup3	0.0517075	0.000244017	257942	0.513591	0.379179	0.437967	73.4258	67.7239
MitoCarta_Itaconate_metabolism	severe/critical.F.Agegroup3	0.0177504	0.000800281	257186	0.512087	0.378118	0.437967	40.2348	35.8209
MitoCarta_Protein_import_sorting_and_homeostasis	severe/critical.F.Agegroup3	0.374396	0.00280312	256790	0.511297	0.470125	0.526682	99.6798	99.6269
MitoCarta_Carnitine_synthesis_and_transport	severe/critical.F.Agegroup3	0.0091979	0.000945562	256197	0.510117	0.388054	0.44477	24.8666	22.5746
MitoCarta_MIA40	severe/critical.F.Agegroup3	0.0032336	0.000947303	256108	0.509939	0.193383	0.236181	9.39168	7.46269
MitoCarta_GABA_metabolism	severe/critical.F.Agegroup3	0.0106253	0.000391979	256040	0.509804	0.414576	0.471541	26.4674	24.4403
MitoCarta_Amidoxime_reducing_complex	severe/critical.F.Agegroup3	0.00619683	-0.000258394	255944	0.509613	0.357975	0.42332	18.7834	16.4179
MitoCarta_Fatty_acid_oxidation	severe/critical.F.Agegroup3	0.091516	-0.000201564	255832	0.509391	0.547894	0.604713	90.1814	84.8881
MitoCarta_OXPHOS_assembly_factors	severe/critical.F.Agegroup3	0.218824	0.00286111	255449	0.508627	0.581218	0.636776	99.1462	97.2015
MitoCarta_Vitamin_B6_metabolism	severe/critical.M.Agegroup3	0.00448171	0.00069631	255268	0.508266	0.346947	0.41356	12.8731	11.3127
MitoCarta_Amino_acid_metabolism	severe/critical.F.Agegroup3	0.245513	0.00140548	254946	0.507625	0.625903	0.670932	98.7193	98.694
MitoCarta_Glycerol_phosphate_shuttle	severe/critical.F.Agegroup3	0.000565354	0.000411737	254530	0.506797	0.0343264	0.0501434	1.92102	0.559701
MitoCarta_Q_linked_reactions_other	severe/critical.M.Agegroup3	0.0267456	0.000926607	254104	0.50595	0.687133	0.726119	51.1194	53.1483
MitoCarta_Creatine_metabolism	severe/critical.M.Agegroup3	0.000466571	0.000328822	254061	0.505864	0.0119363	0.0187211	1.49254	0.320171
MitoCarta_SAM	severe/critical.F.Agegroup3	0.00613659	0.000541561	253762	0.505269	0.605849	0.658916	17.2892	16.2313
MitoCarta_Choline_and_betaine_metabolism	severe/critical.M.Agegroup3	0.0262276	0.00199097	253460	0.504668	0.751089	0.777168	49.2537	52.6147
MitoCarta_Vitamin_B1_metabolism	severe/critical.F.Agegroup3	0.00148909	-6.53344e-06	253357	0.504462	0.445165	0.502496	5.22946	4.29104
MitoCarta_Vitamin_D_metabolism	severe/critical.F.Agegroup3	0.00437639	0.00102971	253162	0.504075	0.642113	0.683392	12.0598	11.3806
MitoCarta_mtDNA_modifications	severe/critical.F.Agegroup3	0.00174549	0.000385003	253100	0.503951	0.477796	0.53128	4.69584	3.91791
MitoCarta_fMet_processing	severe/critical.M.Agegroup3	0.00320946	0.000301174	253050	0.503851	0.618074	0.667341	9.32836	8.64461
MitoCarta_Proline_metabolism	severe/critical.F.Agegroup3	0.00483934	0.000817507	252784	0.503322	0.717221	0.750827	13.2337	12.8731
MitoCarta_Tetrahydrobiopterin_synthesis	severe/critical.F.Agegroup3	0.00407711	-0.000170668	252730	0.503214	0.720593	0.750827	12.8068	11.9403
MitoCarta_Carnitine_shuttle	severe/critical.F.Agegroup3	0.00822785	0.000418586	252258	0.502274	0.841268	0.864475	22.3052	21.6418
MitoCarta_Signaling	severe/critical.M.Agegroup3	0.199213	0.00547229	252247	0.502252	0.885553	0.897601	96.6418	98.3991
MitoCarta_Type_II_fatty_acid_synthesis	severe/critical.F.Agegroup3	0.0167611	-0.000659766	252164	0.502086	0.877925	0.895965	37.9936	36.0075
MitoCarta_CIII_assembly_factors	severe/critical.F.Agegroup3	0.0287938	-0.00240907	251576	0.500916	0.951055	0.957482	56.2433	52.6119
MitoCarta_Selenoproteins	severe/critical.F.Agegroup3	0.0165668	-0.000195803	251286	0.500338	0.98013	0.98013	37.46	36.3806

## Sheet: CD4.M5.F5.prog
feature	Up_regulated	avgExpr	logFC	statistic	auc	pval	padj	pct_in	pct_out
MitoCarta_Complex_I	severe/critical.F.Agegroup5	1.48491	0.505371	1234447	0.796225	3.9613e-102	5.90233e-100	100	100
MitoCarta_CI_subunits	severe/critical.F.Agegroup5	1.42093	0.496651	1.23121e+06	0.794138	1.01051e-100	7.52829e-99	100	100
MitoCarta_Cristae_formation	severe/critical.F.Agegroup5	0.121163	0.0578089	1.19032e+06	0.767762	8.30586e-84	4.12524e-82	95.4515	91.5851
MitoCarta_Heme_containing_proteins	severe/critical.M.Agegroup5	1.14505	0.368579	1122813	0.724221	2.58376e-59	9.62451e-58	100	100
MitoCarta_Amino_acid_metabolism	severe/critical.M.Agegroup5	0.324266	0.0794542	1109439	0.715594	5.64395e-55	1.6819e-53	100	99.6045
MitoCarta_Small_molecule_transport	severe/critical.M.Agegroup5	0.470098	0.101974	1.10272e+06	0.711261	7.37467e-53	1.62064e-51	99.8043	99.8682
MitoCarta_SLC25A_family	severe/critical.M.Agegroup5	0.287669	0.0820642	1102598	0.711182	8.05093e-53	1.62064e-51	99.4129	98.7146
MitoCarta_Metabolism	severe/critical.M.Agegroup5	2.98678	0.476143	1102490	0.711112	8.7014e-53	1.62064e-51	100	100
MitoCarta_Cytochromes	severe/critical.M.Agegroup5	0.572511	0.178807	1.10079e+06	0.710015	2.94026e-52	4.86776e-51	100	99.9011
MitoCarta_Electron_carriers	severe/critical.M.Agegroup5	0.594603	0.1798	1100132	0.709591	4.69551e-52	6.99632e-51	100	99.967
MitoCarta_TOM	severe/critical.F.Agegroup5	0.139474	0.0504029	1.09174e+06	0.704179	1.69663e-49	2.29816e-48	96.0119	91.9765
MitoCarta_OXPHOS_assembly_factors	severe/critical.F.Agegroup5	0.253319	0.0642946	1.07173e+06	0.69127	1.19726e-43	1.4866e-42	99.6704	98.4344
MitoCarta_CIV_subunits	severe/critical.M.Agegroup5	2.3608	0.536369	1053977	0.679821	8.81421e-39	1.01024e-37	100	100
MitoCarta_Mitochondrial_dynamics_and_surveillance	severe/critical.F.Agegroup5	0.586929	0.0992513	1.05069e+06	0.677702	6.50807e-38	6.92644e-37	100	100
MitoCarta_Calcium_homeostasis	severe/critical.M.Agegroup5	0.269634	0.0610245	1.0499e+06	0.67719	1.05042e-37	1.04341e-36	99.6086	98.2531
MitoCarta_Metals_and_cofactors	severe/critical.M.Agegroup5	1.65854	0.320115	1.04029e+06	0.670995	3.12123e-35	2.90665e-34	100	100
MitoCarta_Mitochondrial_ribosome	severe/critical.F.Agegroup5	0.39895	0.0790183	1.03349e+06	0.666605	1.56291e-33	1.36985e-32	99.8352	99.8043
MitoCarta_Complex_IV	severe/critical.M.Agegroup5	2.44361	0.506768	1.03233e+06	0.66586	3.00632e-33	2.48856e-32	100	100
MitoCarta_Lipid_metabolism	severe/critical.M.Agegroup5	0.389262	0.0669034	1018223	0.65676	7.03421e-30	5.5163e-29	100	99.8352
MitoCarta_Mitophagy	severe/critical.F.Agegroup5	0.133312	0.0387116	1.01644e+06	0.655612	1.80197e-29	1.34247e-28	95.6823	93.1507
MitoCarta_Nucleotide_import	severe/critical.M.Agegroup5	0.130291	0.0362096	1014032	0.654056	6.12907e-29	4.34872e-28	95.6947	89.4529
MitoCarta_Fatty_acid_oxidation	severe/critical.M.Agegroup5	0.115718	0.0313943	1013916	0.653982	6.62478e-29	4.48678e-28	97.2603	90.4417
MitoCarta_Cardiolipin_synthesis	severe/critical.M.Agegroup5	0.0802141	0.0237665	1.01095e+06	0.652068	2.4297e-28	1.50844e-27	92.955	81.6084
MitoCarta_Mitochondrial_permeability_transition_pore	severe/critical.M.Agegroup5	0.136752	0.036096	1007171	0.649631	2.17474e-27	1.29615e-26	94.9119	90.4746
MitoCarta_Protein_import_and_sorting	severe/critical.F.Agegroup5	0.286849	0.0491807	997191	0.643194	3.32462e-25	1.8347e-24	99.5715	99.8043
MitoCarta_CIV_assembly_factors	severe/critical.F.Agegroup5	0.112406	0.0296016	984736	0.63516	1.23323e-22	5.92748e-22	94.8912	93.9335
MitoCarta_mt_tRNA_synthetases	severe/critical.M.Agegroup5	0.0370549	0.0134239	982842	0.633939	4.03099e-24	2.14506e-23	77.6908	52.8016
MitoCarta_Carbohydrate_metabolism	severe/critical.M.Agegroup5	0.237738	0.0433465	982723	0.633862	3.13343e-22	1.459e-21	99.2172	98.9782
MitoCarta_Sideroflexins	severe/critical.M.Agegroup5	0.0218591	0.00992815	980261	0.632274	7.88943e-29	5.11098e-28	59.6869	32.1688
MitoCarta_Serine_metabolism	severe/critical.M.Agegroup5	0.0252807	0.0109844	973132	0.627676	2.90071e-25	1.66233e-24	63.4051	37.0468
MitoCarta_Autophagy	severe/critical.F.Agegroup5	0.146406	0.0334386	969650	0.625429	1.03263e-19	4.66246e-19	96.7699	95.1076
MitoCarta_mtRNA_metabolism	severe/critical.M.Agegroup5	0.223066	0.036152	962468	0.620798	2.13776e-18	8.60881e-18	99.2172	98.9782
MitoCarta_Branched_chain_amino_acid_metabolism	severe/critical.M.Agegroup5	0.0929927	0.0202201	957711	0.617729	1.40515e-17	5.50969e-17	94.5205	87.0138
MitoCarta_Signaling	severe/critical.M.Agegroup5	0.337507	0.0430552	957086	0.617326	1.92345e-17	7.34858e-17	99.8043	99.5386
MitoCarta_TCA_cycle	severe/critical.M.Agegroup5	0.120418	0.0247434	956873	0.617188	2.06626e-17	7.69683e-17	96.0861	92.1226
MitoCarta_NAD_biosynthesis_and_metabolism	severe/critical.M.Agegroup5	0.0279064	0.00902041	954405	0.615597	3.10801e-19	1.36204e-18	70.4501	46.1437
MitoCarta_Proteases	severe/critical.M.Agegroup5	0.104077	0.0224459	952202	0.614175	1.30629e-16	4.74726e-16	95.3033	90.4087
MitoCarta_CIII_subunits	severe/critical.M.Agegroup5	0.658493	0.102414	946680	0.610614	1.12714e-15	3.81692e-15	100	100
MitoCarta_Glyoxylate_metabolism	severe/critical.M.Agegroup5	0.107359	0.0230356	944578	0.609258	2.35085e-15	7.78393e-15	92.3679	86.915
MitoCarta_mtRNA_granules	severe/critical.M.Agegroup5	0.0827675	0.0173383	939134	0.605746	1.69483e-14	5.26103e-14	93.7378	83.8167
MitoCarta_Complex_III	severe/critical.M.Agegroup5	0.671795	0.0997647	938318	0.60522	2.50822e-14	7.62703e-14	100	100
MitoCarta_EF_hand_proteins	severe/critical.M.Agegroup5	0.0308994	0.0086741	934726	0.602904	4.15533e-15	1.34597e-14	72.2114	50.7251
MitoCarta_Fusion	severe/critical.M.Agegroup5	0.0271742	0.00997344	933690	0.602235	9.71958e-16	3.36795e-15	65.1663	43.8365
MitoCarta_Mitochondrial_ribosome_assembly	severe/critical.M.Agegroup5	0.0885971	0.0166957	932864	0.601703	1.6556e-13	4.74393e-13	92.7593	86.5194
MitoCarta_Calcium_cycle	severe/critical.M.Agegroup5	0.110903	0.0177975	931216	0.60064	3.05282e-13	8.27036e-13	96.0861	90.5405
MitoCarta_Carnitine_synthesis_and_transport	severe/critical.M.Agegroup5	0.0116421	0.00583381	929376	0.599453	8.09729e-24	4.02166e-23	38.9432	18.3256
MitoCarta_Lysine_metabolism	severe/critical.M.Agegroup5	0.0498094	0.011233	928816	0.599092	3.67724e-13	9.78408e-13	84.7358	68.6552
MitoCarta_ABC_transporters	severe/critical.M.Agegroup5	0.0136032	0.00519044	927986	0.598557	4.49943e-19	1.91547e-18	47.1624	25.7746
MitoCarta_Preprotein_cleavage	severe/critical.M.Agegroup5	0.0446298	0.0117566	927514	0.598251	4.23568e-13	1.10722e-12	80.4305	64.766
MitoCarta_Glutamate_metabolism	severe/critical.M.Agegroup5	0.019029	0.00640934	927025	0.597936	5.68246e-16	2.01592e-15	57.3386	35.3659
MitoCarta_Vitamin_metabolism	severe/critical.M.Agegroup5	0.127001	0.0193976	921500	0.594373	8.11831e-12	2.05022e-11	96.4775	93.6388
MitoCarta_Itaconate_metabolism	severe/critical.M.Agegroup5	0.0242158	0.0073641	919908	0.593346	1.95388e-13	5.49298e-13	64.3836	43.3421
MitoCarta_mt_mRNA_modifications	severe/critical.M.Agegroup5	0.0120815	0.00459427	919672	0.593194	1.24381e-18	5.14798e-18	43.2485	22.5445
MitoCarta_Carnitine_shuttle	severe/critical.M.Agegroup5	0.00982766	0.00524699	919078	0.59281	7.54974e-24	3.87901e-23	34.0509	15.1285
MitoCarta_GABA_metabolism	severe/critical.M.Agegroup5	0.0208075	0.00647109	919066	0.592803	6.04218e-14	1.80057e-13	59.2955	38.7278
MitoCarta_Folate_and_1_C_metabolism	severe/critical.M.Agegroup5	0.060254	0.0122011	917712	0.59193	2.12419e-11	5.27508e-11	87.0841	75.8405
MitoCarta_Protein_homeostasis	severe/critical.M.Agegroup5	0.23988	0.0264424	914464	0.589834	7.66652e-11	1.81319e-10	99.4129	99.209
MitoCarta_Malate_aspartate_shuttle	severe/critical.M.Agegroup5	0.0274116	0.00671905	913540	0.589238	6.61975e-12	1.70059e-11	68.6888	48.6816
MitoCarta_TIM23_presequence_pathway	severe/critical.F.Agegroup5	0.0299468	0.0121003	913324	0.589099	2.62158e-11	6.40353e-11	60.8108	56.9472
MitoCarta_Respirasome_assembly	severe/critical.F.Agegroup5	0.0526254	0.0136531	907843	0.585564	4.59783e-10	1.05396e-09	77.6203	78.2779
MitoCarta_Phospholipid_metabolism	severe/critical.M.Agegroup5	0.0816882	0.0121163	901240	0.581305	3.76126e-09	8.24159e-09	93.5421	86.9809
MitoCarta_Trafficking	severe/critical.M.Agegroup5	0.0207034	0.00581415	900166	0.580612	5.91153e-11	1.42067e-10	56.7515	38.4641
MitoCarta_mt_rRNA_modifications	severe/critical.M.Agegroup5	0.051174	0.00960631	898541	0.579564	5.85658e-09	1.25195e-08	85.3229	70.8965
MitoCarta_Translation	severe/critical.F.Agegroup5	0.584504	0.0458133	897128	0.578653	1.21872e-08	2.52208e-08	100	100
MitoCarta_Vitamin_C_metabolism	severe/critical.M.Agegroup5	0.0105497	0.00296245	896120	0.578003	2.00877e-13	5.54271e-13	41.2916	23.1707
MitoCarta_OXA	severe/critical.M.Agegroup5	0.0212514	0.00548618	894987	0.577272	8.66212e-10	1.95554e-09	62.0352	42.0567
MitoCarta_Intramitochondrial_membrane_interactions	severe/critical.M.Agegroup5	0.0257913	0.0070399	890830	0.574591	5.88164e-09	1.25195e-08	63.4051	45.7482
MitoCarta_Ketone_metabolism	severe/critical.M.Agegroup5	0.0245244	0.00601984	888930	0.573365	1.17658e-08	2.46917e-08	64.3836	46.5392
MitoCarta_Coenzyme_Q_metabolism	severe/critical.M.Agegroup5	0.0298332	0.00535389	888405	0.573026	3.5451e-08	7.23588e-08	73.1898	54.3507
MitoCarta_Kynurenine_metabolism	severe/critical.M.Agegroup5	0.0081561	0.00369172	887876	0.572685	5.86923e-15	1.86067e-14	31.5068	16.0844
MitoCarta_mt_tRNA_modifications	severe/critical.M.Agegroup5	0.0561711	0.0106198	886556	0.571833	1.62591e-07	3.23014e-07	87.8669	74.4562
MitoCarta_Nucleotide_synthesis_and_processing	severe/critical.F.Agegroup5	0.166087	0.022183	881267	0.568422	7.1936e-07	1.35677e-06	97.9565	96.8689
MitoCarta_Biotin_utilizing_proteins	severe/critical.M.Agegroup5	0.0071927	0.00211992	880298	0.567797	1.53544e-13	4.48588e-13	30.7241	15.4911
MitoCarta_Fission	severe/critical.M.Agegroup5	0.0567544	0.00894006	878126	0.566397	1.32584e-06	2.43889e-06	87.0841	76.236
MitoCarta_Amidoxime_reducing_complex	severe/critical.M.Agegroup5	0.00908332	0.00201496	877270	0.565844	2.38888e-10	5.56162e-10	37.3777	22.149
MitoCarta_Polycistronic_mtRNA_processing	severe/critical.M.Agegroup5	0.0412993	0.00682297	875256	0.564545	1.99589e-06	3.62667e-06	79.2564	66.0844
MitoCarta_Choline_and_betaine_metabolism	severe/critical.M.Agegroup5	0.0156624	0.00210147	872409	0.562709	2.80814e-07	5.50543e-07	55.1859	37.2446
MitoCarta_Complex_V	severe/critical.F.Agegroup5	0.724966	0.0498653	872114	0.562518	5.94297e-06	1.02965e-05	100	100
MitoCarta_Glycine_metabolism	severe/critical.M.Agegroup5	0.0341376	0.00578332	870361	0.561388	4.43687e-06	7.77757e-06	73.9726	58.2729
MitoCarta_Apoptosis	severe/critical.F.Agegroup5	0.196372	0.0286816	869930	0.56111	9.58279e-06	1.64119e-05	98.5168	98.2387
MitoCarta_Branched_chain_amino_acid_dehydrogenase_complex	severe/critical.M.Agegroup5	0.0244224	0.00365879	869856	0.561062	2.50869e-06	4.44993e-06	65.1663	48.6816
MitoCarta_Proline_metabolism	severe/critical.M.Agegroup5	0.00828342	0.00224398	867818	0.559747	1.67378e-09	3.72229e-09	33.2681	19.4792
MitoCarta_TCA_associated	severe/critical.M.Agegroup5	0.0330429	0.00379081	865862	0.558486	1.36732e-05	2.31513e-05	75.5382	60.7449
MitoCarta_CV_subunits	severe/critical.F.Agegroup5	0.716861	0.0463332	864516	0.557618	3.00018e-05	5.02277e-05	100	100
MitoCarta_mtRNA_stability_and_decay	severe/critical.M.Agegroup5	0.0662069	0.00688785	863989	0.557278	3.20615e-05	5.30797e-05	89.4325	82.3995
MitoCarta_Cholesterol_associated	severe/critical.M.Agegroup5	0.015273	0.00341228	863738	0.557116	1.12015e-06	2.08628e-06	47.1624	32.6302
MitoCarta_Protein_import_sorting_and_homeostasis	severe/critical.F.Agegroup5	0.456949	0.0243962	863706	0.557095	3.54086e-05	5.73465e-05	100	100
MitoCarta_Xenobiotic_metabolism	severe/critical.M.Agegroup5	0.0747709	0.0061675	856832	0.552661	0.000134115	0.000214872	90.8023	86.1569
MitoCarta_Calcium_uniporter	severe/critical.M.Agegroup5	0.0666204	0.00530863	855473	0.551785	0.000170441	0.000267324	90.998	82.3665
MitoCarta_mtDNA_replication	severe/critical.M.Agegroup5	0.041606	0.00491191	854654	0.551257	0.000166683	0.00026421	81.8004	67.7983
MitoCarta_MICOS_complex	severe/critical.M.Agegroup5	0.0160482	0.00183532	854022	0.550849	3.39306e-05	5.55566e-05	53.0333	38.3982
MitoCarta_Vitamin_A_metabolism	severe/critical.M.Agegroup5	0.0099457	0.00251788	851904	0.549483	2.35609e-06	4.22962e-06	35.0294	23.2037
MitoCarta_CI_assembly_factors	severe/critical.F.Agegroup5	0.0639764	0.00871996	851164	0.549005	0.000375553	0.000565226	84.0804	84.5401
MitoCarta_Nucleotide_metabolism	severe/critical.M.Agegroup5	0.278814	0.0156641	851137	0.548988	0.000387634	0.000577575	99.4129	99.4067
MitoCarta_mtDNA_maintenance	severe/critical.M.Agegroup5	0.0752908	0.00683831	849912	0.548198	0.000472974	0.000690912	92.3679	85.267
MitoCarta_TIM22_carrier_pathway	severe/critical.M.Agegroup5	0.00725176	0.00181605	849748	0.548092	5.23725e-07	1.00045e-06	29.5499	18.029
MitoCarta_Molybdenum_cofactor_synthesis_and_proteins	severe/critical.M.Agegroup5	0.00545222	0.001734	845027	0.545047	4.21521e-08	8.48739e-08	21.9178	12.1622
MitoCarta_Fe_S_cluster_biosynthesis	severe/critical.F.Agegroup5	0.0847635	0.010086	843628	0.544145	0.00137898	0.00190249	89.8813	92.955
MitoCarta_Catechol_metabolism	severe/critical.M.Agegroup5	0.00425121	0.000654257	840330	0.542018	4.6108e-07	8.92219e-07	22.1135	12.6566
MitoCarta_Transcription	severe/critical.M.Agegroup5	0.0120199	0.000529795	839354	0.541388	0.000407018	0.000600453	46.3796	32.4984
MitoCarta_Mitochondrial_central_dogma	severe/critical.F.Agegroup5	0.75153	0.0254577	836406	0.539487	0.00423437	0.00563322	100	100
MitoCarta_Cholesterol_bile_acid_steroid_synthesis	severe/critical.M.Agegroup5	0.0477411	0.00311907	834248	0.538094	0.00536315	0.0070701	81.8004	72.4786
MitoCarta_SAM	severe/critical.M.Agegroup5	0.00914257	0.00176605	833470	0.537593	0.000291726	0.000448115	32.2896	22.8741
MitoCarta_CII_subunits	severe/critical.M.Agegroup5	0.0253977	0.00266672	831729	0.53647	0.00540934	0.0070701	64.1879	52.1424
MitoCarta_Gluconeogenesis	severe/critical.M.Agegroup5	0.0328139	0.00156845	831710	0.536458	0.00683926	0.0088613	73.5812	62.3929
MitoCarta_Coenzyme_A_metabolism	severe/critical.M.Agegroup5	0.00951066	0.000612223	830396	0.53561	0.000921216	0.00129492	35.4207	25.2142
MitoCarta_Q_linked_reactions_other	severe/critical.M.Agegroup5	0.0220922	0.000993589	828212	0.534201	0.00881155	0.0113183	64.3836	50.791
MitoCarta_Pyruvate_metabolism	severe/critical.M.Agegroup5	0.0374884	0.00279174	827194	0.533545	0.013324	0.0161404	76.5166	65.2933
MitoCarta_Import_motor	severe/critical.F.Agegroup5	0.023884	0.00476129	826964	0.533396	0.0110409	0.0136533	54.2189	56.3601
MitoCarta_CV_assembly_factors	severe/critical.F.Agegroup5	0.00810422	0.00353212	826240	0.532929	0.0015082	0.00206167	24.8846	20.3523
MitoCarta_Glycine_cleavage_system	severe/critical.M.Agegroup5	0.00441393	0.00023507	824096	0.531547	0.000287075	0.000445565	21.9178	14.4364
MitoCarta_Heme_synthesis_and_processing	severe/critical.M.Agegroup5	0.0269361	0.00190949	823855	0.531391	0.01742	0.0209321	65.1663	54.3837
MitoCarta_Type_II_fatty_acid_synthesis	severe/critical.M.Agegroup5	0.0176073	0.000770367	823534	0.531184	0.0129448	0.0158096	54.4031	42.4522
MitoCarta_Vitamin_B6_metabolism	severe/critical.M.Agegroup5	0.00515486	0.000641132	822506	0.530521	0.00036948	0.000561761	20.9393	13.975
MitoCarta_Urea_cycle	severe/critical.M.Agegroup5	0.0126246	-0.000290058	822026	0.530211	0.0110876	0.0136533	45.5969	34.8055
MitoCarta_Lipoate_insertion	severe/critical.M.Agegroup5	0.00507792	0.000747953	822000	0.530195	0.000709825	0.00100728	22.5049	15.4581
MitoCarta_Vitamin_B12_metabolism	severe/critical.M.Agegroup5	0.0109394	0.000133078	821370	0.529788	0.00951541	0.0120152	41.4873	30.9822
MitoCarta_MIA40	severe/critical.M.Agegroup5	0.00539214	-6.02688e-05	821183	0.529668	0.00159237	0.00215694	25.2446	17.6335
MitoCarta_Selenoproteins	severe/critical.F.Agegroup5	0.0297918	0.00653644	819502	0.528584	0.0328057	0.0391044	60.2835	65.5577
MitoCarta_fMet_processing	severe/critical.M.Agegroup5	0.00388852	0.000199414	818404	0.527875	0.000544511	0.000787691	18.591	12.0303
MitoCarta_Propanoate_metabolism	severe/critical.M.Agegroup5	0.00391754	0.000296682	816748	0.526807	0.000690045	0.000988622	17.6125	11.503
MitoCarta_cAMP_PKA_signaling	severe/critical.M.Agegroup5	0.00459919	-2.87759e-05	816508	0.526653	0.0018889	0.00253555	20.5479	14.0738
MitoCarta_ROS_and_glutathione_metabolism	severe/critical.F.Agegroup5	0.16553	0.0115818	814042	0.525062	0.0694745	0.0815094	97.3632	97.8474
MitoCarta_Translation_factors	severe/critical.F.Agegroup5	0.0590331	0.00497653	811794	0.523612	0.0864167	0.0998146	81.7732	89.2368
MitoCarta_mtDNA_nucleoid	severe/critical.M.Agegroup5	0.0319253	0.000606115	811704	0.523553	0.0809191	0.0941949	73.7769	62.9862
MitoCarta_Eicosanoid_metabolism	severe/critical.F.Agegroup5	0.0148602	0.00497431	811578	0.523472	0.0536057	0.0633909	39.0244	40.7045
MitoCarta_Chaperones	severe/critical.M.Agegroup5	0.089532	4.31004e-05	808416	0.521433	0.120439	0.136987	94.9119	90.7713
MitoCarta_Fe_S_containing_proteins	severe/critical.F.Agegroup5	0.145339	0.00771844	807268	0.520693	0.133915	0.150025	97.0995	97.6517
MitoCarta_mtDNA_repair	severe/critical.M.Agegroup5	0.0241376	-0.000572457	806076	0.519923	0.130182	0.146948	64.775	53.4278
MitoCarta_Tetrahydrobiopterin_synthesis	severe/critical.M.Agegroup5	0.00349106	-0.000108744	806018	0.519886	0.00941663	0.0119921	15.4599	10.8767
MitoCarta_Iron_homeostasis	severe/critical.F.Agegroup5	0.254143	0.064472	804446	0.518872	0.171633	0.189432	97.0995	96.4775
MitoCarta_mtDNA_modifications	severe/critical.M.Agegroup5	0.00192942	0.000295928	803163	0.518045	0.00117085	0.00163043	9.00196	5.17469
MitoCarta_OXPHOS	severe/critical.F.Agegroup5	4.79593	-0.0319891	802275	0.517472	0.205682	0.225343	100	100
MitoCarta_Immune_response	severe/critical.F.Agegroup5	0.0275885	0.00938612	799948	0.515971	0.217102	0.236118	49.8022	54.4031
MitoCarta_Organelle_contact_sites	severe/critical.M.Agegroup5	0.0449815	0.000742975	799605	0.51575	0.250476	0.270442	79.4521	74.9176
MitoCarta_Vitamin_B2_metabolism	severe/critical.M.Agegroup5	0.00782141	-0.00110453	798210	0.51485	0.17065	0.189432	32.2896	26.4997
MitoCarta_Complex_II	severe/critical.M.Agegroup5	0.0308422	0.000225847	796578	0.513797	0.304765	0.32669	70.4501	61.437
MitoCarta_mtDNA_stability_and_decay	severe/critical.M.Agegroup5	0.00349639	-0.000466368	796458	0.51372	0.0908756	0.104157	16.2427	12.6566
MitoCarta_Cytochrome_C	severe/critical.F.Agegroup5	0.0175672	0.00394157	789580	0.509283	0.452451	0.471435	40.9031	45.7926
MitoCarta_CII_assembly_factors	severe/critical.M.Agegroup5	0.0054445	-0.00244088	789000	0.508909	0.389384	0.411477	28.5714	23.3026
MitoCarta_Vitamin_D_metabolism	severe/critical.M.Agegroup5	0.00508889	-0.00106386	788720	0.508729	0.366219	0.389761	23.092	19.5781
MitoCarta_Detoxification	severe/critical.F.Agegroup5	0.238783	0.00600765	780696	0.503553	0.796921	0.818905	99.176	99.0215
MitoCarta_CIII_assembly_factors	severe/critical.M.Agegroup5	0.0133019	-0.00264933	780644	0.50352	0.775016	0.801927	47.9452	39.9473
MitoCarta_Creatine_metabolism	severe/critical.M.Agegroup5	0.00010102	4.08859e-05	779968	0.503083	0.0104019	0.0130242	0.782779	0.164799
MitoCarta_Sulfur_metabolism	severe/critical.M.Agegroup5	0.0303672	-0.00200133	779875	0.503024	0.822964	0.839874	71.6243	64.2057
MitoCarta_OXPHOS_subunits	severe/critical.F.Agegroup5	4.5586	-0.094524	779628	0.502864	0.835669	0.847038	100	100
MitoCarta_Vitamin_B1_metabolism	severe/critical.M.Agegroup5	0.000436652	-0.000366743	779558	0.50282	0.424474	0.445399	2.73973	2.14239
MitoCarta_Glycerol_phosphate_shuttle	severe/critical.M.Agegroup5	0.0002777	-0.000113955	775800	0.500395	0.883935	0.889908	1.36986	1.28543
MitoCarta_Copper_metabolism	severe/critical.F.Agegroup5	0.054507	0.00154871	775281	0.500061	0.996502	0.996502	79.9604	84.5401

## Sheet: CD4.M6.F6.prog
feature	Up_regulated	avgExpr	logFC	statistic	auc	pval	padj	pct_in	pct_out
MitoCarta_Cytochromes	severe/critical.F.Agegroup6	0.510238	0.133594	27481925	0.670031	4.00129e-222	5.96192e-220	99.9274	99.3249
MitoCarta_Electron_carriers	severe/critical.F.Agegroup6	0.531704	0.133516	2.74014e+07	0.668069	4.48286e-217	3.33973e-215	100	99.476
MitoCarta_Nucleotide_metabolism	severe/critical.M.Agegroup6	0.304007	0.0597166	26216668	0.639183	1.61307e-149	8.01158e-148	99.4357	98.8628
MitoCarta_Cristae_formation	severe/critical.M.Agegroup6	0.151588	0.0372536	26208403	0.638982	4.22945e-149	1.57547e-147	97.501	93.0075
MitoCarta_Mitochondrial_permeability_transition_pore	severe/critical.M.Agegroup6	0.11449	0.0329955	2.60105e+07	0.634156	3.83872e-139	1.14394e-137	93.1278	87.4183
MitoCarta_CIII_subunits	severe/critical.F.Agegroup6	0.660099	0.0926146	2.53828e+07	0.618852	1.44804e-109	3.59597e-108	99.9758	99.9496
MitoCarta_Complex_III	severe/critical.F.Agegroup6	0.677137	0.0933605	2.53723e+07	0.618597	4.18114e-109	8.89985e-108	100	99.9597
MitoCarta_Nucleotide_import	severe/critical.M.Agegroup6	0.103507	0.0263082	2.5327e+07	0.617491	3.3711e-107	6.27868e-106	92.3418	86.9586
MitoCarta_SLC25A_family	severe/critical.M.Agegroup6	0.228534	0.0422792	25041863	0.61054	4.86512e-95	8.05447e-94	99.083	98.766
MitoCarta_Signaling	severe/critical.M.Agegroup6	0.319835	0.0597106	24991319	0.609308	5.6459e-93	8.41238e-92	99.6473	99.2499
MitoCarta_Nucleotide_synthesis_and_processing	severe/critical.M.Agegroup6	0.197409	0.0341305	2.48073e+07	0.604821	1.18669e-85	1.60743e-84	98.4986	97.2175
MitoCarta_Small_molecule_transport	severe/critical.M.Agegroup6	0.391175	0.0468429	24158946	0.589014	2.74814e-62	3.41227e-61	99.8892	99.879
MitoCarta_Calcium_homeostasis	severe/critical.M.Agegroup6	0.221502	0.0325412	2.40866e+07	0.587251	6.46513e-60	7.41004e-59	98.69	97.8466
MitoCarta_Respirasome_assembly	severe/critical.M.Agegroup6	0.0585758	0.0116657	2.3863e+07	0.581799	2.96098e-53	3.15133e-52	83.3132	74.1592
MitoCarta_Mitochondrial_dynamics_and_surveillance	severe/critical.M.Agegroup6	0.619701	0.0610511	23720283	0.578319	1.25906e-48	1.25067e-47	99.9899	100
MitoCarta_Mitochondrial_ribosome	severe/critical.M.Agegroup6	0.39929	0.0511138	23704307	0.57793	3.67189e-48	3.41945e-47	99.8992	99.7338
MitoCarta_Complex_IV	severe/critical.M.Agegroup6	2.75218	0.256988	2.32137e+07	0.565967	5.28866e-35	4.37783e-34	100	100
MitoCarta_CIV_subunits	severe/critical.M.Agegroup6	2.63202	0.241918	2.31126e+07	0.563502	1.46519e-32	1.14902e-31	100	100
MitoCarta_OXPHOS_assembly_factors	severe/critical.M.Agegroup6	0.261777	0.0250834	23044175	0.561835	5.83405e-31	4.34637e-30	99.5163	99.2015
MitoCarta_mtRNA_metabolism	severe/critical.F.Agegroup6	0.178	0.0177615	23001714	0.5608	5.47338e-30	3.88349e-29	98.7418	98.0754
MitoCarta_CIV_assembly_factors	severe/critical.M.Agegroup6	0.120165	0.0150704	22925339	0.558938	2.77977e-28	1.80081e-27	95.5663	94.6044
MitoCarta_Gluconeogenesis	severe/critical.M.Agegroup6	0.0329543	0.00589294	2.28513e+07	0.557133	8.25906e-28	4.9224e-27	67.4526	58.6015
MitoCarta_Immune_response	severe/critical.M.Agegroup6	0.0414404	0.0215766	2.28124e+07	0.556185	2.04577e-28	1.38554e-27	56.6002	48.5604
MitoCarta_mt_tRNA_modifications	severe/critical.F.Agegroup6	0.04716	0.00874238	22732122	0.554227	1.40538e-24	7.75561e-24	76.7239	73.3575
MitoCarta_Translation	severe/critical.M.Agegroup6	0.558504	0.0459352	22676126	0.552862	4.54647e-23	2.41937e-22	99.9899	99.9758
MitoCarta_Protein_import_and_sorting	severe/critical.M.Agegroup6	0.285441	0.0191005	22645137	0.552106	1.84818e-22	9.49582e-22	99.5969	99.008
MitoCarta_TIM23_presequence_pathway	severe/critical.M.Agegroup6	0.0310341	0.00556661	22585938	0.550663	2.30742e-22	1.14602e-21	65.2257	57.9966
MitoCarta_Cardiolipin_synthesis	severe/critical.M.Agegroup6	0.0564711	0.00654597	2.24034e+07	0.546212	4.10867e-18	1.74912e-17	82.759	77.474
MitoCarta_Malate_aspartate_shuttle	severe/critical.M.Agegroup6	0.0229198	0.00394476	2.23767e+07	0.545562	2.53877e-19	1.11258e-18	55.9956	47.7135
MitoCarta_Eicosanoid_metabolism	severe/critical.F.Agegroup6	0.0156873	0.00444912	2.23467e+07	0.544831	8.13415e-22	3.90964e-21	42.1728	36.5276
MitoCarta_Proteases	severe/critical.F.Agegroup6	0.0803306	0.00995544	2.23387e+07	0.544635	6.38283e-17	2.57038e-16	89.9347	88.0492
MitoCarta_Cholesterol_bile_acid_steroid_synthesis	severe/critical.M.Agegroup6	0.0525875	0.00603617	2.23283e+07	0.544381	7.01054e-17	2.74887e-16	79.8267	74.7641
MitoCarta_OXA	severe/critical.M.Agegroup6	0.0134447	0.00240063	2.22623e+07	0.542773	8.83123e-20	3.98743e-19	41.8682	32.1316
MitoCarta_Iron_homeostasis	severe/critical.M.Agegroup6	0.207688	0.0311511	2.22543e+07	0.542577	1.62911e-15	6.22405e-15	98.3575	95.4029
MitoCarta_Carnitine_shuttle	severe/critical.M.Agegroup6	0.00427328	0.00173443	2.22176e+07	0.541684	9.85078e-36	8.63392e-35	17.7852	9.07331
MitoCarta_MIA40	severe/critical.M.Agegroup6	0.00583353	0.00160175	2.22027e+07	0.541319	5.7386e-28	3.56272e-27	23.1157	14.1786
MitoCarta_Urea_cycle	severe/critical.F.Agegroup6	0.0142227	0.00433763	2.20871e+07	0.538502	8.00792e-18	3.31439e-17	36.9223	31.6405
MitoCarta_Carnitine_synthesis_and_transport	severe/critical.M.Agegroup6	0.00545245	0.00160832	2.2086e+07	0.538474	6.43844e-26	3.68972e-25	21.3825	13.114
MitoCarta_Copper_metabolism	severe/critical.M.Agegroup6	0.0590558	0.00582605	22030660	0.537125	3.27829e-12	1.03929e-11	83.2628	80.692
MitoCarta_mtDNA_maintenance	severe/critical.F.Agegroup6	0.0712802	0.00684319	2.20014e+07	0.536411	9.01286e-12	2.74064e-11	87.4909	86.0137
MitoCarta_Import_motor	severe/critical.M.Agegroup6	0.0235887	0.00254899	2.19529e+07	0.535229	5.76611e-12	1.7899e-11	58.555	50.9073
MitoCarta_ROS_and_glutathione_metabolism	severe/critical.F.Agegroup6	0.168299	0.00984736	2.19333e+07	0.534752	7.89436e-11	2.30639e-10	97.6288	97.8436
MitoCarta_Complex_I	severe/critical.F.Agegroup6	1.72089	0.0853681	2.19286e+07	0.534636	9.11995e-11	2.61322e-10	100	100
MitoCarta_Serine_metabolism	severe/critical.M.Agegroup6	0.0163555	0.00178823	2.19004e+07	0.533949	1.97819e-12	6.69888e-12	45.3648	37.4304
MitoCarta_Trafficking	severe/critical.F.Agegroup6	0.0163049	0.00428726	2.18923e+07	0.533753	7.818e-13	2.70903e-12	41.7856	38.3615
MitoCarta_CI_subunits	severe/critical.F.Agegroup6	1.65969	0.0848439	2.18911e+07	0.533724	2.78824e-10	7.83863e-10	100	100
MitoCarta_Heme_containing_proteins	severe/critical.F.Agegroup6	1.08341	0.0555335	21886732	0.533616	3.175e-10	8.76066e-10	100	99.9496
MitoCarta_Vitamin_B12_metabolism	severe/critical.M.Agegroup6	0.010357	0.00115504	2.18492e+07	0.532701	1.19894e-13	4.2534e-13	33.9682	26.0586
MitoCarta_SAM	severe/critical.M.Agegroup6	0.00763263	0.00121865	2.18396e+07	0.532466	3.70746e-15	1.38103e-14	28.3051	20.8565
MitoCarta_mtRNA_granules	severe/critical.F.Agegroup6	0.0648697	0.00655948	2.18296e+07	0.532224	1.53062e-09	4.07255e-09	85.4585	83.8674
MitoCarta_Vitamin_C_metabolism	severe/critical.M.Agegroup6	0.00852697	0.00110179	2.18025e+07	0.531561	9.17305e-14	3.33362e-13	30.2499	22.8647
MitoCarta_Catechol_metabolism	severe/critical.M.Agegroup6	0.00405038	0.0010761	2.17798e+07	0.53101	5.61358e-20	2.61382e-19	17.7046	11.0573
MitoCarta_Mitochondrial_ribosome_assembly	severe/critical.F.Agegroup6	0.0597082	0.00542858	2.17132e+07	0.529384	3.55156e-08	8.96919e-08	84.5633	82.3156
MitoCarta_Apoptosis	severe/critical.M.Agegroup6	0.196285	0.026282	2.16923e+07	0.528876	6.55311e-08	1.60068e-07	98.1157	98.4273
MitoCarta_Cytochrome_C	severe/critical.F.Agegroup6	0.0167204	0.00411755	2.16663e+07	0.528241	1.74109e-09	4.55126e-09	40.8178	37.9182
MitoCarta_TCA_cycle	severe/critical.M.Agegroup6	0.0943529	0.0065849	2.16624e+07	0.528147	1.37639e-07	3.30777e-07	91.4349	91.1686
MitoCarta_EF_hand_proteins	severe/critical.F.Agegroup6	0.0211676	0.00327784	2.16468e+07	0.527766	2.77905e-08	7.13928e-08	51.1977	49.4559
MitoCarta_mt_rRNA_modifications	severe/critical.F.Agegroup6	0.0376105	0.00455743	21641678	0.527641	1.52832e-07	3.61459e-07	69.8766	68.9541
MitoCarta_Fatty_acid_oxidation	severe/critical.M.Agegroup6	0.0831492	0.00448452	21610633	0.526884	4.82486e-07	1.10601e-06	89.9033	89.3298
MitoCarta_mt_mRNA_modifications	severe/critical.F.Agegroup6	0.00991284	0.0037303	2.16012e+07	0.526655	1.54364e-11	4.60004e-11	25.7198	22.1483
MitoCarta_Protein_import_sorting_and_homeostasis	severe/critical.M.Agegroup6	0.446352	0.0163803	21573436	0.525977	1.16951e-06	2.5626e-06	99.9698	99.879
MitoCarta_Metals_and_cofactors	severe/critical.F.Agegroup6	1.55153	0.0163535	2.15612e+07	0.52568	1.54678e-06	3.34015e-06	100	100
MitoCarta_mtRNA_stability_and_decay	severe/critical.F.Agegroup6	0.0545865	0.00396423	21533587	0.525006	2.63308e-06	5.6047e-06	80.9098	79.736
MitoCarta_mtDNA_replication	severe/critical.F.Agegroup6	0.0390099	0.00422024	21517608	0.524616	3.07928e-06	6.46214e-06	71.4735	70.2942
MitoCarta_Vitamin_metabolism	severe/critical.M.Agegroup6	0.104487	0.00525867	21507802	0.524377	5.07049e-06	1.03494e-05	93.9137	93.6366
MitoCarta_mtDNA_nucleoid	severe/critical.F.Agegroup6	0.0338307	0.00323672	21494590	0.524055	4.48746e-06	9.28655e-06	67.1909	66.3341
MitoCarta_Lipid_metabolism	severe/critical.M.Agegroup6	0.322079	0.0133252	21484714	0.523814	8.35078e-06	1.65902e-05	99.8085	99.758
MitoCarta_Lipoate_insertion	severe/critical.F.Agegroup6	0.00572444	0.00241136	2.1454e+07	0.523065	2.82084e-12	9.13708e-12	17.5175	13.6739
MitoCarta_Tetrahydrobiopterin_synthesis	severe/critical.M.Agegroup6	0.0038552	0.000704624	2.14435e+07	0.52281	2.94398e-12	9.53593e-12	15.921	10.9122
MitoCarta_CV_assembly_factors	severe/critical.M.Agegroup6	0.00789261	0.000636169	2.14392e+07	0.522704	6.50857e-08	1.60068e-07	29.1616	23.3003
MitoCarta_Intramitochondrial_membrane_interactions	severe/critical.M.Agegroup6	0.018919	0.00113824	2.14312e+07	0.52251	5.94224e-06	1.19648e-05	50.3426	44.7859
MitoCarta_CV_subunits	severe/critical.M.Agegroup6	0.852284	-0.00789579	2.14309e+07	0.522503	2.54625e-05	4.99199e-05	100	100
MitoCarta_Complex_V	severe/critical.M.Agegroup6	0.860176	-0.00725962	21429123	0.522459	2.6412e-05	5.11089e-05	100	100
MitoCarta_Kynurenine_metabolism	severe/critical.M.Agegroup6	0.00461129	0.000593026	2.14125e+07	0.522054	5.86801e-10	1.5897e-09	19.2563	14.1786
MitoCarta_Coenzyme_A_metabolism	severe/critical.M.Agegroup6	0.00902573	0.000527306	2.13998e+07	0.521743	5.51404e-07	1.24484e-06	31.9025	26.1553
MitoCarta_Detoxification	severe/critical.F.Agegroup6	0.241819	0.00777027	21388711	0.521474	5.86879e-05	0.00011069	99.3225	99.2644
MitoCarta_Folate_and_1_C_metabolism	severe/critical.M.Agegroup6	0.046056	0.00253373	21373194	0.521095	7.00555e-05	0.000130478	76.4208	73.7479
MitoCarta_Complex_II	severe/critical.F.Agegroup6	0.02897	0.00297735	21371955	0.521065	4.82211e-05	9.21146e-05	62.1098	60.52
MitoCarta_Amidoxime_reducing_complex	severe/critical.M.Agegroup6	0.00737328	0.000433414	2.13645e+07	0.520882	3.33583e-07	7.76624e-07	27.0556	21.7034
MitoCarta_NAD_biosynthesis_and_metabolism	severe/critical.F.Agegroup6	0.0217667	0.00382723	2.13116e+07	0.519593	9.01957e-05	0.000165916	50.0121	50.3124
MitoCarta_Fe_S_containing_proteins	severe/critical.M.Agegroup6	0.141963	0.00652424	2.13048e+07	0.519427	0.000277838	0.000487033	96.9871	96.5642
MitoCarta_TCA_associated	severe/critical.M.Agegroup6	0.0290747	0.00141044	21304477	0.51942	0.000190864	0.000342636	64.208	59.5209
MitoCarta_Ketone_metabolism	severe/critical.M.Agegroup6	0.0159598	0.000721518	2.12856e+07	0.518961	9.71057e-05	0.000176448	45.9391	40.842
MitoCarta_Vitamin_D_metabolism	severe/critical.M.Agegroup6	0.00589471	0.000632104	2.12785e+07	0.518788	1.0821e-06	2.40646e-06	23.0048	18.5338
MitoCarta_mt_tRNA_synthetases	severe/critical.F.Agegroup6	0.0232566	0.00240994	2.12271e+07	0.517533	0.000556597	0.000953252	54.4641	53.9399
MitoCarta_Selenoproteins	severe/critical.F.Agegroup6	0.032488	0.00325945	21220793	0.51738	0.000864976	0.00144811	62.9325	64.339
MitoCarta_Pyruvate_metabolism	severe/critical.F.Agegroup6	0.0334103	0.00284428	21215333	0.517247	0.000985485	0.00163153	65.836	65.5482
MitoCarta_Polycistronic_mtRNA_processing	severe/critical.F.Agegroup6	0.0321268	0.00280489	2.11996e+07	0.516863	0.00126224	0.00204427	64.8681	65.2156
MitoCarta_Glycine_metabolism	severe/critical.M.Agegroup6	0.0280107	0.000892134	21164220	0.516	0.00201093	0.00308895	61.6687	58.6015
MitoCarta_Heme_synthesis_and_processing	severe/critical.M.Agegroup6	0.0214042	0.000978551	2.11532e+07	0.515732	0.00184881	0.00289972	54.0206	49.4072
MitoCarta_CII_subunits	severe/critical.F.Agegroup6	0.0222554	0.00222442	2.11515e+07	0.515689	0.00192721	0.00299119	53.593	52.7308
MitoCarta_Mitochondrial_central_dogma	severe/critical.M.Agegroup6	0.707111	0.0252148	21133426	0.51525	0.00432513	0.00644444	99.9899	100
MitoCarta_Xenobiotic_metabolism	severe/critical.M.Agegroup6	0.0708683	0.00288335	2.11282e+07	0.515123	0.00461252	0.00679063	87.2128	86.1118
MitoCarta_GABA_metabolism	severe/critical.M.Agegroup6	0.0134998	0.000294288	2.11269e+07	0.515091	0.00151249	0.00242324	42.1705	37.4304
MitoCarta_Chaperones	severe/critical.M.Agegroup6	0.0879975	0.0059636	21122873	0.514992	0.00500488	0.00717046	90.4172	88.7007
MitoCarta_Lysine_metabolism	severe/critical.M.Agegroup6	0.0385432	0.00113773	2.11206e+07	0.514937	0.00464862	0.00679063	71.3422	69.4411
MitoCarta_MICOS_complex	severe/critical.M.Agegroup6	0.0134337	0.000450908	2.11172e+07	0.514853	0.00160208	0.00253947	40.528	36.1481
MitoCarta_Preprotein_cleavage	severe/critical.F.Agegroup6	0.0319507	0.00269793	21112790	0.514747	0.00477484	0.00690729	64.5052	64.8327
MitoCarta_Coenzyme_Q_metabolism	severe/critical.F.Agegroup6	0.0223904	0.00263143	2.11078e+07	0.514625	0.00381121	0.00579459	52.48	52.8718
MitoCarta_Phospholipid_metabolism	severe/critical.M.Agegroup6	0.066737	0.00209124	21101248	0.514465	0.00672368	0.00954122	86.4369	85.4585
MitoCarta_Vitamin_B2_metabolism	severe/critical.M.Agegroup6	0.00709367	-0.000271637	2.10702e+07	0.513709	0.000747176	0.00126511	26.2495	22.1389
MitoCarta_Metabolism	severe/critical.F.Agegroup6	2.6799	-0.040784	2.10699e+07	0.5137	0.0103633	0.0145673	100	100
MitoCarta_mtDNA_repair	severe/critical.F.Agegroup6	0.0249031	0.00284777	2.1032e+07	0.512777	0.0123514	0.0170403	54.2947	56.2979
MitoCarta_mtDNA_stability_and_decay	severe/critical.M.Agegroup6	0.0043197	-0.000168293	2.10319e+07	0.512776	0.000197786	0.000350834	17.1906	13.985
MitoCarta_Protein_homeostasis	severe/critical.F.Agegroup6	0.203002	-0.000298848	2.10182e+07	0.512439	0.0199347	0.0270024	98.9838	98.8513
MitoCarta_Calcium_uniporter	severe/critical.F.Agegroup6	0.0614684	0.00369257	21015246	0.512368	0.0202882	0.0272337	80.2565	82.8396
MitoCarta_Choline_and_betaine_metabolism	severe/critical.M.Agegroup6	0.0152568	-0.000133964	2.10122e+07	0.512295	0.0110534	0.0153922	44.7602	40.5033
MitoCarta_Vitamin_B6_metabolism	severe/critical.M.Agegroup6	0.00407204	0.000193589	2.09851e+07	0.511634	0.000528826	0.000916222	16.2132	13.4527
MitoCarta_Fusion	severe/critical.F.Agegroup6	0.0183283	0.00232619	2.09816e+07	0.511548	0.018604	0.0254311	45.2698	46.3724
MitoCarta_TIM22_carrier_pathway	severe/critical.M.Agegroup6	0.00452046	-0.000354489	2.09812e+07	0.511538	0.00120207	0.00196823	18.7223	15.5577
MitoCarta_OXPHOS	severe/critical.M.Agegroup6	5.905	0.0750847	2.09642e+07	0.511124	0.0373973	0.0493114	100	100
MitoCarta_Amino_acid_metabolism	severe/critical.F.Agegroup6	0.233766	0.00403718	20949332	0.510761	0.0440527	0.0570769	99.5645	99.2443
MitoCarta_TOM	severe/critical.M.Agegroup6	0.141073	0.00315676	2.09412e+07	0.510563	0.0480903	0.0623083	96.7251	94.2899
MitoCarta_Calcium_cycle	severe/critical.M.Agegroup6	0.0948213	0.00125592	2.09246e+07	0.510158	0.0572811	0.0729478	92.241	90.3702
MitoCarta_OXPHOS_subunits	severe/critical.M.Agegroup6	5.65927	0.0502217	20886412	0.509227	0.0842486	0.105488	100	100
MitoCarta_Cholesterol_associated	severe/critical.F.Agegroup6	0.0107932	0.00198549	2.08774e+07	0.509007	0.0370345	0.0492691	29.6879	29.7561
MitoCarta_Propanoate_metabolism	severe/critical.M.Agegroup6	0.00275944	-0.000468932	2.08561e+07	0.508489	0.00420302	0.00632576	12.1826	10.0169
MitoCarta_Q_linked_reactions_other	severe/critical.M.Agegroup6	0.021544	7.80027e-05	2.08409e+07	0.508119	0.10971	0.136223	54.9073	51.4638
MitoCarta_Mitophagy	severe/critical.M.Agegroup6	0.1428	0.00242258	20831428	0.507887	0.140009	0.172408	96.8763	94.3866
MitoCarta_Fission	severe/critical.M.Agegroup6	0.0470161	0.000540132	2.08211e+07	0.507635	0.151068	0.183002	79.3732	76.3368
MitoCarta_Itaconate_metabolism	severe/critical.M.Agegroup6	0.0150214	-0.000643462	2.07904e+07	0.506886	0.156305	0.187818	45.2338	41.6405
MitoCarta_Glutamate_metabolism	severe/critical.M.Agegroup6	0.0131528	-0.000526681	2.07762e+07	0.50654	0.163668	0.195093	39.8227	36.6804
MitoCarta_Fe_S_cluster_biosynthesis	severe/critical.F.Agegroup6	0.0826284	0.000754052	2.07682e+07	0.506344	0.235023	0.274497	91.2412	90.79
MitoCarta_Branched_chain_amino_acid_metabolism	severe/critical.M.Agegroup6	0.0689561	0.000492547	2.07616e+07	0.506184	0.246661	0.282712	86.7694	86.4021
MitoCarta_Organelle_contact_sites	severe/critical.M.Agegroup6	0.0482799	0.000679096	2.07565e+07	0.50606	0.254577	0.289558	79.0407	78.4418
MitoCarta_Vitamin_A_metabolism	severe/critical.M.Agegroup6	0.00687278	-0.000462367	2.07489e+07	0.505875	0.147791	0.180499	25.6449	23.2035
MitoCarta_CIII_assembly_factors	severe/critical.M.Agegroup6	0.0162921	-0.000745862	2.07437e+07	0.505748	0.239536	0.277647	46.3321	42.7776
MitoCarta_Translation_factors	severe/critical.M.Agegroup6	0.0544549	0.000766403	20733866	0.505508	0.30129	0.340093	82.2048	81.4179
MitoCarta_ABC_transporters	severe/critical.M.Agegroup6	0.00800654	-0.000506498	2.0733e+07	0.505488	0.193962	0.229367	28.6376	26.0586
MitoCarta_Transcription	severe/critical.M.Agegroup6	0.0100054	-0.000836372	2.07226e+07	0.505232	0.240379	0.277647	33.6558	30.4621
MitoCarta_Type_II_fatty_acid_synthesis	severe/critical.M.Agegroup6	0.0179521	-8.30263e-05	2.07147e+07	0.505041	0.310653	0.348024	49.476	47.0119
MitoCarta_Carbohydrate_metabolism	severe/critical.F.Agegroup6	0.184022	-0.000815403	20710538	0.504939	0.355372	0.395153	98.6934	98.2366
MitoCarta_Autophagy	severe/critical.M.Agegroup6	0.154532	0.0011868	2.06856e+07	0.504332	0.417638	0.454219	97.6018	95.9835
MitoCarta_mtDNA_modifications	severe/critical.M.Agegroup6	0.00147451	7.41666e-07	2.06719e+07	0.503998	0.0650462	0.0821346	6.07618	5.17784
MitoCarta_Glyoxylate_metabolism	severe/critical.F.Agegroup6	0.0808493	0.00145389	20649508	0.503451	0.518045	0.555314	86.1602	88.7243
MitoCarta_Vitamin_B1_metabolism	severe/critical.M.Agegroup6	0.000545261	-0.000168024	2.0631e+07	0.503001	0.048703	0.0625582	2.97259	2.32277
MitoCarta_Proline_metabolism	severe/critical.M.Agegroup6	0.00423012	-0.000624806	2.06257e+07	0.502871	0.411918	0.451293	17.4325	16.0416
MitoCarta_fMet_processing	severe/critical.M.Agegroup6	0.00327361	-0.000535752	2.06226e+07	0.502795	0.376948	0.416039	13.6941	12.6784
MitoCarta_cAMP_PKA_signaling	severe/critical.M.Agegroup6	0.00370249	-0.000692844	2.06135e+07	0.502573	0.430701	0.465032	14.7521	13.6221
MitoCarta_CI_assembly_factors	severe/critical.M.Agegroup6	0.0606768	-0.000524236	2.05897e+07	0.501992	0.70876	0.743699	84.3208	84.6359
MitoCarta_Sulfur_metabolism	severe/critical.F.Agegroup6	0.0318923	0.000742772	2.05786e+07	0.501724	0.742663	0.768449	65.8602	67.9061
MitoCarta_Glycine_cleavage_system	severe/critical.M.Agegroup6	0.00362653	-0.00082749	2.05752e+07	0.50164	0.625167	0.665356	15.7094	14.6625
MitoCarta_CII_assembly_factors	severe/critical.M.Agegroup6	0.00596164	-0.000752928	2.05661e+07	0.501417	0.717617	0.747727	23.0955	21.7034
MitoCarta_Branched_chain_amino_acid_dehydrogenase_complex	severe/critical.M.Agegroup6	0.017023	-0.000549715	2.05524e+07	0.501084	0.824769	0.841717	46.3422	43.9874
MitoCarta_Sideroflexins	severe/critical.F.Agegroup6	0.0151617	0.00162749	2.05461e+07	0.500931	0.843757	0.849458	38.0111	40.4071
MitoCarta_Biotin_utilizing_proteins	severe/critical.F.Agegroup6	0.00503488	0.000952641	2.05421e+07	0.500831	0.806125	0.828363	15.3641	15.9008
MitoCarta_Glycerol_phosphate_shuttle	severe/critical.M.Agegroup6	0.00044394	-6.76166e-05	2.05321e+07	0.50059	0.645949	0.682599	2.00524	1.86305
MitoCarta_Molybdenum_cofactor_synthesis_and_proteins	severe/critical.F.Agegroup6	0.00371003	0.000644629	2.05283e+07	0.500495	0.871439	0.871439	12.2187	12.495
MitoCarta_Creatine_metabolism	severe/critical.M.Agegroup6	5.2628e-05	-6.2433e-06	2.05079e+07	0.499999	0.997442	0.997442	0.231761	0.217759

## Sheet: CD4.M7.F7.prog
feature	Up_regulated	avgExpr	logFC	statistic	auc	pval	padj	pct_in	pct_out
MitoCarta_Complex_I	severe/critical.F.Agegroup7	1.60279	0.29933	3.22395e+06	0.678087	4.78471e-92	7.12921e-90	100	100
MitoCarta_CI_subunits	severe/critical.F.Agegroup7	1.52876	0.298115	3217721	0.676776	1.00376e-90	7.47801e-89	100	100
MitoCarta_CIII_subunits	severe/critical.F.Agegroup7	0.602198	0.111752	3.00361e+06	0.631742	3.29232e-51	1.63519e-49	99.9025	99.9568
MitoCarta_Electron_carriers	severe/critical.F.Agegroup7	0.45719	0.0957137	2996562	0.63026	4.20136e-50	1.56501e-48	99.9025	99.4389
MitoCarta_Complex_III	severe/critical.F.Agegroup7	0.618239	0.109694	2992548	0.629416	1.76898e-49	5.27156e-48	99.9025	99.9568
MitoCarta_Cytochromes	severe/critical.F.Agegroup7	0.430525	0.0925933	2.97372e+06	0.625457	1.32424e-46	3.28853e-45	99.7076	99.0937
MitoCarta_OXPHOS	severe/critical.F.Agegroup7	5.34258	0.73062	2.9069e+06	0.611402	4.08114e-37	8.687e-36	100	100
MitoCarta_OXPHOS_subunits	severe/critical.F.Agegroup7	5.0903	0.721478	2896891	0.609297	8.63392e-36	1.60807e-34	100	100
MitoCarta_Iron_homeostasis	severe/critical.F.Agegroup7	0.189948	0.0341901	2829210	0.595061	1.72905e-27	2.57628e-26	98.3431	90.246
MitoCarta_Cytochrome_C	severe/critical.F.Agegroup7	0.0202037	0.0033538	2.79869e+06	0.588643	1.07915e-27	1.78659e-26	59.0643	38.9297
MitoCarta_Mitochondrial_permeability_transition_pore	severe/critical.F.Agegroup7	0.107392	0.0163669	2.7547e+06	0.57939	1.11324e-19	1.27594e-18	94.5419	84.0742
MitoCarta_Serine_metabolism	severe/critical.F.Agegroup7	0.0202236	0.00510723	2740753	0.576456	1.96159e-21	2.65706e-20	55.1657	38.2823
MitoCarta_Immune_response	severe/critical.F.Agegroup7	0.0321801	0.00656815	2.73043e+06	0.574285	2.37059e-18	2.52298e-17	71.1014	53.2585
MitoCarta_Sideroflexins	severe/critical.F.Agegroup7	0.0192171	0.00417834	2726342	0.573425	3.377e-20	4.1931e-19	53.2164	37.0738
MitoCarta_Q_linked_reactions_other	severe/critical.F.Agegroup7	0.026665	0.00312042	2700189	0.567925	1.00207e-15	9.3318e-15	69.0058	51.6185
MitoCarta_TCA_cycle	severe/critical.F.Agegroup7	0.119072	0.0124654	2695118	0.566858	2.16831e-14	1.90046e-13	97.271	90.7639
MitoCarta_Nucleotide_metabolism	severe/critical.F.Agegroup7	0.282182	0.0231975	2683482	0.564411	1.84323e-13	1.44548e-12	99.4639	97.6694
MitoCarta_Signaling	severe/critical.F.Agegroup7	0.312331	0.0221397	2677274	0.563105	5.57472e-13	3.9554e-12	99.7563	98.2305
MitoCarta_Cristae_formation	severe/critical.F.Agegroup7	0.118115	0.0128567	2676081	0.562854	6.8054e-13	4.60911e-12	97.2222	88.4765
MitoCarta_Import_motor	severe/critical.F.Agegroup7	0.0284738	0.0033895	2676002	0.562838	1.67045e-13	1.38276e-12	71.5887	54.9417
MitoCarta_Urea_cycle	severe/critical.F.Agegroup7	0.0116809	0.00164964	2.67531e+06	0.562693	9.85878e-18	9.79305e-17	40.4483	26.1977
MitoCarta_CII_subunits	severe/critical.F.Agegroup7	0.0300162	0.00262375	2670143	0.561605	5.41474e-13	3.9554e-12	72.6608	55.6754
MitoCarta_Branched_chain_amino_acid_dehydrogenase_complex	severe/critical.F.Agegroup7	0.0243799	0.00241018	2.66088e+06	0.559658	1.07482e-12	6.96299e-12	64.2788	49.2016
MitoCarta_Folate_and_1_C_metabolism	severe/critical.F.Agegroup7	0.0564732	0.00604366	2653512	0.558107	2.76118e-11	1.64566e-10	88.9376	75.9171
MitoCarta_Nucleotide_import	severe/critical.F.Agegroup7	0.0963154	0.0104773	2653334	0.55807	3.1444e-11	1.80198e-10	93.9084	84.549
MitoCarta_CV_subunits	severe/critical.F.Agegroup7	0.87283	0.0330963	2.65291e+06	0.557981	3.47239e-11	1.91624e-10	100	100
MitoCarta_Mitochondrial_ribosome	severe/critical.F.Agegroup7	0.43343	0.0289056	2650513	0.557476	5.12139e-11	2.72531e-10	99.7563	98.8347
MitoCarta_Complex_V	severe/critical.F.Agegroup7	0.88156	0.0323424	2647260	0.556792	8.63022e-11	4.43415e-10	100	100
MitoCarta_Choline_and_betaine_metabolism	severe/critical.F.Agegroup7	0.0179791	0.00110049	2.64267e+06	0.555827	5.84761e-12	3.63039e-11	55.9942	40.7855
MitoCarta_Apoptosis	severe/critical.F.Agegroup7	0.188743	0.00977419	2.64219e+06	0.555727	1.92162e-10	9.23616e-10	99.4152	96.5473
MitoCarta_Metabolism	severe/critical.F.Agegroup7	2.68545	0.121381	2640972	0.55547	2.32663e-10	1.08334e-09	100	100
MitoCarta_Nucleotide_synthesis_and_processing	severe/critical.F.Agegroup7	0.181951	0.0136149	2639515	0.555163	2.91648e-10	1.31683e-09	98.8791	94.9935
MitoCarta_Malate_aspartate_shuttle	severe/critical.F.Agegroup7	0.0262469	0.00272276	2637481	0.554735	1.01054e-10	5.01902e-10	67.7875	52.9996
MitoCarta_Calcium_uniporter	severe/critical.F.Agegroup7	0.067152	0.00499606	2628158	0.552775	1.55311e-09	6.80629e-09	92.0565	80.2762
MitoCarta_Respirasome_assembly	severe/critical.F.Agegroup7	0.0511136	0.00458901	2.62383e+06	0.551864	2.50935e-09	1.03859e-08	84.8441	70.6949
MitoCarta_Calcium_homeostasis	severe/critical.F.Agegroup7	0.222075	0.0144149	2620526	0.551169	5.01266e-09	1.96549e-08	98.8791	96.1157
MitoCarta_TIM23_presequence_pathway	severe/critical.F.Agegroup7	0.0302788	0.00267714	2.61529e+06	0.550067	4.81462e-09	1.93886e-08	72.1735	57.6608
MitoCarta_CIV_assembly_factors	severe/critical.F.Agegroup7	0.120915	0.00727613	2610949	0.549155	1.9428e-08	7.42248e-08	97.7096	91.5839
MitoCarta_Xenobiotic_metabolism	severe/critical.F.Agegroup7	0.0957292	0.00736612	2606166	0.548149	3.72053e-08	1.35209e-07	95.4191	87.0091
MitoCarta_Vitamin_metabolism	severe/critical.F.Agegroup7	0.123695	0.00736267	2.60148e+06	0.547163	7.08181e-08	2.51236e-07	98.0994	93.9145
MitoCarta_mtRNA_stability_and_decay	severe/critical.F.Agegroup7	0.0662354	0.00280345	2.59927e+06	0.5467	9.1294e-08	3.16344e-07	91.5205	81.1826
MitoCarta_Complex_II	severe/critical.F.Agegroup7	0.0366273	0.00186702	2.5911e+06	0.544981	1.9301e-07	6.25186e-07	78.3626	63.7894
MitoCarta_Small_molecule_transport	severe/critical.F.Agegroup7	0.400622	0.01587	2.58971e+06	0.544688	3.28826e-07	1.04245e-06	99.9025	99.7842
MitoCarta_Metals_and_cofactors	severe/critical.F.Agegroup7	1.38845	0.086425	2583168	0.543312	7.46355e-07	2.28774e-06	100	100
MitoCarta_Cholesterol_bile_acid_steroid_synthesis	severe/critical.F.Agegroup7	0.0547491	0.00306746	2.58189e+06	0.543042	7.90222e-07	2.35486e-06	87.4269	73.5002
MitoCarta_Polycistronic_mtRNA_processing	severe/critical.F.Agegroup7	0.0418685	0.00120959	2.58151e+06	0.542963	7.52343e-07	2.28774e-06	82.2125	68.7959
MitoCarta_OXA	severe/critical.F.Agegroup7	0.0153041	0.000450469	2579745	0.542592	9.59514e-08	3.24926e-07	51.3645	39.1023
MitoCarta_Vitamin_B12_metabolism	severe/critical.F.Agegroup7	0.0107314	0.000551764	2.57519e+06	0.541635	2.13728e-08	7.96138e-08	40.4483	29.6073
MitoCarta_Transcription	severe/critical.F.Agegroup7	0.0141699	0.000326133	2.57177e+06	0.540915	1.49905e-07	4.96352e-07	46.4912	35.6927
MitoCarta_Vitamin_D_metabolism	severe/critical.F.Agegroup7	0.00721309	0.000284187	2565600	0.539617	2.01655e-09	8.58475e-09	29.4347	20.1554
MitoCarta_Fe_S_cluster_biosynthesis	severe/critical.F.Agegroup7	0.0914203	0.00359027	2.5644e+06	0.539365	6.82335e-06	1.9e-05	95.8577	88.1312
MitoCarta_Preprotein_cleavage	severe/critical.F.Agegroup7	0.0393318	0.000783838	2564305	0.539345	5.73485e-06	1.64325e-05	81.5789	67.1558
MitoCarta_OXPHOS_assembly_factors	severe/critical.F.Agegroup7	0.268097	0.0100965	2563465	0.539168	7.62727e-06	2.0663e-05	99.3665	98.4031
MitoCarta_Gluconeogenesis	severe/critical.F.Agegroup7	0.0337121	0.00184434	2561400	0.538734	6.88591e-06	1.9e-05	74.9025	62.6672
MitoCarta_Complex_IV	severe/critical.F.Agegroup7	2.1572	0.279814	2.55751e+06	0.537915	1.47603e-05	3.8584e-05	100	100
MitoCarta_Glycine_metabolism	severe/critical.F.Agegroup7	0.0322684	0.000243793	2.5575e+06	0.537914	1.02449e-05	2.72587e-05	74.1715	60.6819
MitoCarta_Glyoxylate_metabolism	severe/critical.F.Agegroup7	0.0914731	0.00459483	2.55342e+06	0.537056	2.25249e-05	5.78658e-05	92.3977	83.0384
MitoCarta_Translation	severe/critical.F.Agegroup7	0.634989	0.0182534	2547087	0.535723	4.46919e-05	0.000109165	100	99.9568
MitoCarta_Coenzyme_Q_metabolism	severe/critical.F.Agegroup7	0.0273897	-0.00108859	2542291	0.534714	4.58208e-05	0.000110118	69.5419	56.1502
MitoCarta_CIV_subunits	severe/critical.F.Agegroup7	2.03629	0.272538	2.5387e+06	0.53396	0.000104336	0.00023917	100	100
MitoCarta_Ketone_metabolism	severe/critical.F.Agegroup7	0.0197822	-0.000881369	2.53314e+06	0.53279	7.48592e-05	0.000174282	59.3567	47.0436
MitoCarta_Fe_S_containing_proteins	severe/critical.F.Agegroup7	0.161905	0.00550564	2.52884e+06	0.531886	0.000269124	0.00056478	98.9279	95.5546
MitoCarta_Protein_import_and_sorting	severe/critical.F.Agegroup7	0.287627	0.0105028	2523875	0.530841	0.000425179	0.000879884	99.6589	98.5757
MitoCarta_Detoxification	severe/critical.F.Agegroup7	0.268069	0.00880148	2.5232e+06	0.5307	0.000451862	0.000922294	99.7076	98.1442
MitoCarta_Glutamate_metabolism	severe/critical.F.Agegroup7	0.0136847	-0.000421668	2519620	0.529946	0.000124295	0.000272353	45.809	36.8148
MitoCarta_mtRNA_granules	severe/critical.F.Agegroup7	0.0779242	0.000745293	2518328	0.529674	0.000692264	0.0013753	94.3957	85.0669
MitoCarta_CI_assembly_factors	severe/critical.F.Agegroup7	0.0740303	0.00121463	2.51637e+06	0.529263	0.000819391	0.00158558	93.0312	84.549
MitoCarta_mtDNA_nucleoid	severe/critical.F.Agegroup7	0.0358172	-0.000703184	2515618	0.529104	0.000769028	0.0015077	78.9474	65.3431
MitoCarta_Mitochondrial_dynamics_and_surveillance	severe/critical.F.Agegroup7	0.574156	0.0156429	2.51401e+06	0.528765	0.0010135	0.00193605	100	99.9568
MitoCarta_CV_assembly_factors	severe/critical.F.Agegroup7	0.00872948	-0.000753946	2.51345e+06	0.528649	6.04858e-05	0.000143054	34.8441	26.8882
MitoCarta_TOM	severe/critical.F.Agegroup7	0.126657	0.00571298	2511994	0.528342	0.00119801	0.00223129	96.1014	87.6996
MitoCarta_mtDNA_replication	severe/critical.F.Agegroup7	0.0417798	-0.000643623	2510815	0.528094	0.00121902	0.00224239	81.6277	69.7885
MitoCarta_Vitamin_C_metabolism	severe/critical.F.Agegroup7	0.0088362	1.21326e-05	2.50866e+06	0.527642	0.000107203	0.000242019	34.4542	27.0609
MitoCarta_Vitamin_A_metabolism	severe/critical.F.Agegroup7	0.00922201	-0.000385333	2507215	0.527337	0.000126642	0.000273473	34.4055	27.0177
MitoCarta_Kynurenine_metabolism	severe/critical.F.Agegroup7	0.00610082	0.000248256	2505262	0.526926	2.57392e-05	6.39189e-05	25.9259	19.4648
MitoCarta_Vitamin_B6_metabolism	severe/critical.F.Agegroup7	0.00460529	0.000612157	2503098	0.526471	4.00231e-06	1.1693e-05	20.078	14.4584
MitoCarta_Carbohydrate_metabolism	severe/critical.F.Agegroup7	0.222254	0.00326312	2.50095e+06	0.526018	0.00295012	0.00523295	99.7076	98.7052
MitoCarta_Cholesterol_associated	severe/critical.F.Agegroup7	0.011603	-0.000828572	2499637	0.525743	0.000638942	0.00128652	40.4483	32.7147
MitoCarta_Proline_metabolism	severe/critical.F.Agegroup7	0.00710046	-0.00030278	2495823	0.524941	0.000214781	0.000457176	29.2398	22.9176
MitoCarta_Catechol_metabolism	severe/critical.F.Agegroup7	0.00489142	0.000369534	2.49576e+06	0.524928	2.54821e-05	6.39189e-05	21.4912	15.7531
MitoCarta_Calcium_cycle	severe/critical.F.Agegroup7	0.0984233	0.000614988	2.49499e+06	0.524767	0.00464782	0.00796006	96.0526	89.2533
MitoCarta_MIA40	severe/critical.F.Agegroup7	0.005552	-9.105e-06	2490726	0.523869	0.00011222	0.000249564	23.5867	17.8679
MitoCarta_Amino_acid_metabolism	severe/critical.F.Agegroup7	0.272527	0.00462737	2.48787e+06	0.523268	0.00784682	0.0126935	99.9025	99.3526
MitoCarta_Fission	severe/critical.F.Agegroup7	0.0500918	0.000447795	2.4876e+06	0.523212	0.00778023	0.0126935	87.1345	75.4424
MitoCarta_ROS_and_glutathione_metabolism	severe/critical.F.Agegroup7	0.167286	0.00254308	2486224	0.522922	0.00881475	0.0138252	98.3918	94.5619
MitoCarta_Proteases	severe/critical.F.Agegroup7	0.0876794	-0.00292066	2.48511e+06	0.522688	0.00951557	0.014769	95.7115	88.8649
MitoCarta_CIII_assembly_factors	severe/critical.F.Agegroup7	0.0160407	-0.00205721	2484263	0.522509	0.00522593	0.00884844	51.9493	41.9508
MitoCarta_Itaconate_metabolism	severe/critical.F.Agegroup7	0.017007	-0.00262985	2483431	0.522334	0.00635055	0.0106244	55.6043	44.8856
MitoCarta_Fatty_acid_oxidation	severe/critical.M.Agegroup7	0.102382	0.00850024	2482852	0.522213	0.0111349	0.0169297	90.6344	96.345
MitoCarta_Lysine_metabolism	severe/critical.F.Agegroup7	0.0467876	-0.000794648	2.48245e+06	0.522129	0.0110749	0.0169297	85.1852	73.4571
MitoCarta_Vitamin_B2_metabolism	severe/critical.F.Agegroup7	0.0072727	-2.43186e-05	2.48224e+06	0.522084	0.00103763	0.00195705	28.8499	23.1334
MitoCarta_mt_rRNA_modifications	severe/critical.F.Agegroup7	0.0445134	-0.00173577	2.4798e+06	0.521572	0.0131866	0.0198464	82.7973	73.0686
MitoCarta_GABA_metabolism	severe/critical.F.Agegroup7	0.0141732	-0.000400419	2.47964e+06	0.521537	0.00641744	0.0106244	47.1735	39.3612
MitoCarta_Mitochondrial_central_dogma	severe/critical.F.Agegroup7	0.82023	0.00935923	2478856	0.521372	0.0146052	0.0217618	100	100
MitoCarta_Amidoxime_reducing_complex	severe/critical.F.Agegroup7	0.00844876	-0.000553756	2.47408e+06	0.520367	0.00433403	0.00757342	33.7232	27.7946
MitoCarta_Translation_factors	severe/critical.F.Agegroup7	0.0656358	-0.00145197	2.47006e+06	0.519522	0.0255488	0.036959	91.9591	82.6931
MitoCarta_mtRNA_metabolism	severe/critical.F.Agegroup7	0.212492	-0.00384356	2.46966e+06	0.519438	0.0263504	0.0373925	99.7076	98.921
MitoCarta_ABC_transporters	severe/critical.F.Agegroup7	0.0092459	-0.00289992	2.46875e+06	0.519246	0.00792279	0.0126935	35.575	28.8735
MitoCarta_mtDNA_repair	severe/critical.F.Agegroup7	0.024833	-0.00187323	2465258	0.518512	0.029027	0.040607	66.2281	55.5891
MitoCarta_Mitochondrial_ribosome_assembly	severe/critical.F.Agegroup7	0.0778393	-0.0020532	2.46513e+06	0.518486	0.0345909	0.0472493	94.883	86.9659
MitoCarta_Heme_containing_proteins	severe/critical.F.Agegroup7	0.86732	0.0607048	2465029	0.518464	0.034882	0.0472493	100	100
MitoCarta_Copper_metabolism	severe/critical.F.Agegroup7	0.0549659	-0.00174356	2.46457e+06	0.518367	0.0353295	0.0474242	87.7193	77.3414
MitoCarta_Protein_import_sorting_and_homeostasis	severe/critical.F.Agegroup7	0.461747	0.00625285	2.46172e+06	0.517767	0.042347	0.0558381	99.9513	99.9568
MitoCarta_cAMP_PKA_signaling	severe/critical.F.Agegroup7	0.00446108	-0.000235462	2461074	0.517632	0.00156393	0.00284177	18.0799	14.0268
MitoCarta_Sulfur_metabolism	severe/critical.F.Agegroup7	0.0324522	-0.00110468	2459042	0.517205	0.0456705	0.0596922	74.7076	62.322
MitoCarta_Coenzyme_A_metabolism	severe/critical.F.Agegroup7	0.00818767	-0.00109281	2455758	0.516514	0.0184369	0.027199	31.7739	26.4135
MitoCarta_Phospholipid_metabolism	severe/critical.F.Agegroup7	0.074359	-0.000545607	2.45515e+06	0.516385	0.0610215	0.0790626	93.8596	85.4553
MitoCarta_Chaperones	severe/critical.F.Agegroup7	0.0898455	-0.000807117	2.45382e+06	0.516107	0.0656375	0.0835896	94.8343	89.3397
MitoCarta_Tetrahydrobiopterin_synthesis	severe/critical.F.Agegroup7	0.00333194	-0.000527925	2452409	0.51581	0.00266312	0.00478078	15.8869	12.1278
MitoCarta_Glycine_cleavage_system	severe/critical.F.Agegroup7	0.00428195	-0.000787734	2448667	0.515023	0.00839205	0.0133023	18.7135	15.1057
MitoCarta_CII_assembly_factors	severe/critical.F.Agegroup7	0.00661114	-0.000756727	2.44838e+06	0.514963	0.0260575	0.0373324	28.2164	23.5218
MitoCarta_Molybdenum_cofactor_synthesis_and_proteins	severe/critical.F.Agegroup7	0.0036217	-0.000821546	2447895	0.51486	0.00437124	0.00757342	15.3996	11.9983
MitoCarta_SLC25A_family	severe/critical.F.Agegroup7	0.222683	0.00357641	2447790	0.514838	0.0899935	0.113636	99.0741	98.2305
MitoCarta_Carnitine_synthesis_and_transport	severe/critical.M.Agegroup7	0.00933185	0.00322692	2.44573e+06	0.514404	0.0322846	0.0445408	26.284	25.1949
MitoCarta_Cardiolipin_synthesis	severe/critical.F.Agegroup7	0.0610819	-0.00111889	2.44384e+06	0.514007	0.108886	0.135201	90.5945	79.8878
MitoCarta_Type_II_fatty_acid_synthesis	severe/critical.F.Agegroup7	0.0191416	-0.0018117	2.44252e+06	0.513729	0.0980956	0.122826	58.577	48.9858
MitoCarta_Lipid_metabolism	severe/critical.M.Agegroup7	0.371812	0.00960997	2440836	0.513376	0.126436	0.155694	99.7842	99.9513
MitoCarta_Carnitine_shuttle	severe/critical.M.Agegroup7	0.00720878	0.00237277	2.43901e+06	0.512992	0.0375239	0.0499202	21.7954	20.3704
MitoCarta_Lipoate_insertion	severe/critical.F.Agegroup7	0.00462123	-0.000867103	2437327	0.512638	0.0291607	0.040607	19.2008	15.9689
MitoCarta_mtDNA_stability_and_decay	severe/critical.F.Agegroup7	0.00420356	-0.000493715	2436908	0.512549	0.0222807	0.0325473	16.9591	13.9404
MitoCarta_TIM22_carrier_pathway	severe/critical.F.Agegroup7	0.00585919	-0.000710358	2433307	0.511792	0.0641936	0.0824556	23.9766	20.7164
MitoCarta_Autophagy	severe/critical.M.Agegroup7	0.142604	0.00321368	2.43062e+06	0.511226	0.199572	0.243739	92.4471	97.5146
MitoCarta_Organelle_contact_sites	severe/critical.F.Agegroup7	0.048726	-0.00185504	2.42545e+06	0.51014	0.244845	0.29281	85.1852	76.1761
MitoCarta_NAD_biosynthesis_and_metabolism	severe/critical.F.Agegroup7	0.0197323	-0.00443497	2.42529e+06	0.510106	0.226886	0.274846	60.8674	51.1437
MitoCarta_Eicosanoid_metabolism	severe/critical.M.Agegroup7	0.0195771	0.00449738	2.42213e+06	0.509442	0.245646	0.29281	46.2667	51.0234
MitoCarta_EF_hand_proteins	severe/critical.F.Agegroup7	0.0246079	-0.00414586	2421812	0.509374	0.268727	0.317781	66.0331	55.4165
MitoCarta_Protein_homeostasis	severe/critical.F.Agegroup7	0.22098	-0.00407078	2414151	0.507763	0.375078	0.423383	99.8538	99.0937
MitoCarta_Intramitochondrial_membrane_interactions	severe/critical.F.Agegroup7	0.0198801	-0.00306297	2407179	0.506297	0.44958	0.496203	58.6745	50.669
MitoCarta_mt_mRNA_modifications	severe/critical.F.Agegroup7	0.00782085	-0.00222743	2.40616e+06	0.506083	0.367795	0.418332	27.4854	24.7734
MitoCarta_mt_tRNA_modifications	severe/critical.F.Agegroup7	0.0534092	-0.00314094	2405630	0.505971	0.494086	0.541315	88.3041	78.8088
MitoCarta_Biotin_utilizing_proteins	severe/critical.F.Agegroup7	0.00497186	-0.00137465	2.40545e+06	0.505934	0.311581	0.359888	19.1033	17.0479
MitoCarta_fMet_processing	severe/critical.F.Agegroup7	0.00416075	-0.00128713	2403340	0.505489	0.335492	0.384525	17.7875	15.9258
MitoCarta_Propanoate_metabolism	severe/critical.F.Agegroup7	0.00323267	-0.000910689	2403260	0.505472	0.29289	0.340942	14.3275	12.8183
MitoCarta_mtDNA_modifications	severe/critical.F.Agegroup7	0.00149003	-0.000927949	2396474	0.504045	0.281023	0.329704	7.06628	6.08546
MitoCarta_Mitophagy	severe/critical.M.Agegroup7	0.126757	0.00165837	2.39058e+06	0.502805	0.748519	0.814083	90.5481	96.4912
MitoCarta_mt_tRNA_synthetases	severe/critical.M.Agegroup7	0.0313401	0.00544233	2.38892e+06	0.502456	0.773249	0.828879	58.9124	67.154
MitoCarta_MICOS_complex	severe/critical.M.Agegroup7	0.0195967	0.00470737	2.38749e+06	0.502156	0.789261	0.84	44.3677	49.5127
MitoCarta_Heme_synthesis_and_processing	severe/critical.F.Agegroup7	0.0245501	-0.00391896	2385758	0.501791	0.832633	0.879875	64.7661	56.4955
MitoCarta_Glycerol_phosphate_shuttle	severe/critical.F.Agegroup7	0.000425526	-0.000216386	2385405	0.501717	0.389411	0.436257	1.94932	1.59689
MitoCarta_Selenoproteins	severe/critical.M.Agegroup7	0.0286865	0.00315183	2384784	0.501586	0.852489	0.888257	59.5598	67.2515
MitoCarta_SAM	severe/critical.F.Agegroup7	0.00829275	-0.00176217	2383986	0.501418	0.843134	0.884697	32.1637	29.8662
MitoCarta_Branched_chain_amino_acid_metabolism	severe/critical.M.Agegroup7	0.085347	0.00373733	2383689	0.501356	0.87684	0.907286	88.2175	94.7856
MitoCarta_Trafficking	severe/critical.F.Agegroup7	0.0145424	-0.00339683	2382645	0.501136	0.887264	0.91174	48.2943	43.1593
MitoCarta_Pyruvate_metabolism	severe/critical.F.Agegroup7	0.0359384	-0.00435346	2382580	0.501123	0.896918	0.915348	77.729	68.7959
MitoCarta_Vitamin_B1_metabolism	severe/critical.M.Agegroup7	0.000844449	0.000332922	2380780	0.500744	0.767587	0.828771	2.89167	2.77778
MitoCarta_Creatine_metabolism	severe/critical.M.Agegroup7	8.58714e-05	4.51238e-05	2.37992e+06	0.500564	0.41196	0.458075	0.258956	0.146199
MitoCarta_mtDNA_maintenance	severe/critical.F.Agegroup7	0.0756175	-0.0039502	2.37847e+06	0.500257	0.976539	0.984828	93.3723	86.1027
MitoCarta_Fusion	severe/critical.M.Agegroup7	0.02272	0.00425268	2378316	0.500226	0.978218	0.984828	49.7626	55.6043
MitoCarta_TCA_associated	severe/critical.F.Agegroup7	0.0296605	-0.00396165	2377992	0.500158	0.985369	0.985369	72.0273	62.9262

## Sheet: CD4.F3.F5.prog
feature	Up_regulated	avgExpr	logFC	statistic	auc	pval	padj	pct_in	pct_out
MitoCarta_Iron_homeostasis	severe/critical.F.Agegroup5	0.254143	0.185964	2.39691e+06	0.843135	5.13389e-222	7.64949e-220	97.0995	76.841
MitoCarta_Mitochondrial_permeability_transition_pore	severe/critical.F.Agegroup5	0.100656	0.061218	2213439	0.778596	1.39733e-147	1.04101e-145	90.4746	63.2871
MitoCarta_Glyoxylate_metabolism	severe/critical.F.Agegroup5	0.0843234	0.0532067	2204964	0.775615	4.34372e-145	2.15738e-143	86.915	56.6702
MitoCarta_Mitochondrial_ribosome	severe/critical.F.Agegroup5	0.39895	0.137266	2199640	0.773742	5.52846e-142	1.64748e-140	99.8352	99.0395
MitoCarta_Nucleotide_metabolism	severe/critical.F.Agegroup5	0.26315	0.103458	2198547	0.773358	1.36476e-141	3.38915e-140	99.4067	95.6243
MitoCarta_Calcium_homeostasis	severe/critical.F.Agegroup5	0.20861	0.0920131	2174310	0.764832	5.0314e-133	1.07097e-131	98.2531	91.4621
MitoCarta_Cristae_formation	severe/critical.F.Agegroup5	0.121163	0.059105	2.16235e+06	0.760624	5.71207e-129	1.06387e-127	95.4515	78.2284
MitoCarta_Mitophagy	severe/critical.F.Agegroup5	0.133312	0.0604957	2124874	0.747443	2.0389e-116	3.37552e-115	95.6823	83.9915
MitoCarta_Respirasome_assembly	severe/critical.F.Agegroup5	0.0526254	0.0330499	2103898	0.740064	5.60011e-113	8.34416e-112	77.6203	40.8751
MitoCarta_Signaling	severe/critical.F.Agegroup5	0.294452	0.100712	2.10011e+06	0.738731	1.84041e-108	2.49291e-107	99.5386	98.3991
MitoCarta_Autophagy	severe/critical.F.Agegroup5	0.146406	0.0596827	2.09099e+06	0.735524	1.24079e-105	1.54065e-104	96.7699	88.9007
MitoCarta_Mitochondrial_dynamics_and_surveillance	severe/critical.F.Agegroup5	0.586929	0.135883	2071436	0.728646	1.1869e-99	1.36037e-98	100	99.8933
MitoCarta_mt_mRNA_modifications	severe/critical.F.Agegroup3	0.0348074	0.0273202	2071157	0.728547	1.33755e-144	4.98238e-143	62.2199	22.5445
MitoCarta_Protein_import_and_sorting	severe/critical.F.Agegroup5	0.286849	0.0841328	2.06474e+06	0.726291	1.1919e-97	1.26853e-96	99.5715	97.9723
MitoCarta_TOM	severe/critical.F.Agegroup5	0.139474	0.0582387	2060485	0.724794	1.99632e-96	1.98301e-95	96.0119	81.3234
MitoCarta_Proteases	severe/critical.F.Agegroup3	0.140325	0.0586933	2048276	0.720499	7.28717e-93	6.78618e-92	95.9445	90.4087
MitoCarta_Nucleotide_synthesis_and_processing	severe/critical.F.Agegroup5	0.166087	0.060794	2035147	0.715881	4.75556e-89	4.16811e-88	97.9565	90.5016
MitoCarta_Nucleotide_import	severe/critical.F.Agegroup5	0.0940813	0.043356	1.99865e+06	0.703041	3.02786e-79	2.5064e-78	89.4529	70.7577
MitoCarta_mtRNA_metabolism	severe/critical.F.Agegroup3	0.264736	0.077822	1.99163e+06	0.700574	4.00146e-77	3.13799e-76	99.3597	98.9782
MitoCarta_Translation	severe/critical.F.Agegroup5	0.584504	0.121261	1984828	0.69818	2.44059e-75	1.81824e-74	100	100
MitoCarta_Chaperones	severe/critical.F.Agegroup5	0.0894889	0.0377813	1.9785e+06	0.695954	7.22786e-74	5.12834e-73	90.7713	73.4258
MitoCarta_Calcium_uniporter	severe/critical.F.Agegroup5	0.0613118	0.0276234	1.94789e+06	0.685188	7.38467e-67	4.78398e-66	82.3665	57.7375
MitoCarta_Protein_import_sorting_and_homeostasis	severe/critical.F.Agegroup5	0.456949	0.0825528	1.91674e+06	0.674229	1.19802e-58	7.14021e-58	100	99.6798
MitoCarta_NAD_biosynthesis_and_metabolism	severe/critical.F.Agegroup3	0.0413388	0.0224528	1912395	0.672702	1.31034e-64	8.13504e-64	70.8645	46.1437
MitoCarta_Sideroflexins	severe/critical.F.Agegroup3	0.0334748	0.0215438	1894940	0.666562	2.29229e-69	1.55251e-68	59.5518	32.1688
MitoCarta_Gluconeogenesis	severe/critical.F.Agegroup5	0.0312455	0.0174036	1.89416e+06	0.666286	1.35317e-58	7.7547e-58	62.3929	33.0843
MitoCarta_Detoxification	severe/critical.F.Agegroup5	0.238783	0.0558603	1.86403e+06	0.655688	3.43117e-47	1.76741e-46	99.176	98.2924
MitoCarta_Cholesterol_bile_acid_steroid_synthesis	severe/critical.F.Agegroup5	0.044622	0.0193326	1.85593e+06	0.652839	3.43992e-47	1.76741e-46	72.4786	48.8794
MitoCarta_mtRNA_stability_and_decay	severe/critical.F.Agegroup3	0.0915359	0.0322168	1.85424e+06	0.652246	2.22558e-45	1.10537e-44	89.7545	82.3995
MitoCarta_ROS_and_glutathione_metabolism	severe/critical.F.Agegroup5	0.16553	0.0415574	1.82163e+06	0.640774	6.65199e-39	3.09733e-38	97.3632	94.4504
MitoCarta_Fusion	severe/critical.F.Agegroup3	0.0350736	0.0178729	1818160	0.639554	5.72403e-44	2.75123e-43	64.3543	43.8365
MitoCarta_Calcium_cycle	severe/critical.F.Agegroup5	0.0931057	0.0276706	1816722	0.639048	4.61385e-38	2.02195e-37	90.5405	78.762
MitoCarta_mt_tRNA_modifications	severe/critical.F.Agegroup3	0.070238	0.0246867	1809223	0.63641	4.54216e-37	1.93366e-36	84.7385	74.4562
MitoCarta_mtRNA_granules	severe/critical.F.Agegroup3	0.0945973	0.0291682	1796957	0.632095	1.464e-34	5.7404e-34	90.3949	83.8167
MitoCarta_Folate_and_1_C_metabolism	severe/critical.F.Agegroup3	0.0740798	0.0260268	1795698	0.631652	1.28711e-34	5.18322e-34	82.6041	75.8405
MitoCarta_Selenoproteins	severe/critical.F.Agegroup5	0.0297918	0.0132251	1.78565e+06	0.628119	1.25318e-35	5.18676e-35	60.2835	37.46
MitoCarta_Cardiolipin_synthesis	severe/critical.F.Agegroup5	0.0564477	0.0179243	1781518	0.626664	3.82413e-32	1.42449e-31	81.6084	66.2753
MitoCarta_Heme_containing_proteins	severe/critical.F.Agegroup3	1.03874	0.26227	1776652	0.624953	5.20407e-31	1.89124e-30	100	100
MitoCarta_Vitamin_metabolism	severe/critical.F.Agegroup3	0.14032	0.0327169	1773301	0.623774	1.82641e-30	6.47939e-30	96.0512	93.6388
MitoCarta_OXA	severe/critical.F.Agegroup5	0.0157652	0.00893992	1765181	0.620918	1.38375e-38	6.24785e-38	42.0567	18.5699
MitoCarta_Pyruvate_metabolism	severe/critical.F.Agegroup3	0.0576621	0.0229655	1.76251e+06	0.619977	1.19724e-29	4.14857e-29	76.2006	65.2933
MitoCarta_Lipoate_insertion	severe/critical.F.Agegroup3	0.0153375	0.0110075	1.75879e+06	0.618669	2.34459e-54	1.29387e-53	37.7801	15.4581
MitoCarta_mtDNA_replication	severe/critical.F.Agegroup3	0.0592582	0.0225641	1.75144e+06	0.616085	1.03102e-27	3.4914e-27	76.0939	67.7983
MitoCarta_Electron_carriers	severe/critical.F.Agegroup3	0.526052	0.111248	1.72951e+06	0.608369	9.853e-24	3.12361e-23	99.7866	99.967
MitoCarta_CIII_assembly_factors	severe/critical.F.Agegroup3	0.0287938	0.0128426	1715156	0.603321	4.63862e-26	1.5359e-25	56.2433	39.9473
MitoCarta_Cytochromes	severe/critical.F.Agegroup3	0.500233	0.106528	1.71436e+06	0.603039	1.30719e-21	3.89544e-21	99.4664	99.9011
MitoCarta_Apoptosis	severe/critical.F.Agegroup5	0.196372	0.039047	1711932	0.602187	2.79258e-21	8.15872e-21	98.5168	96.3714
MitoCarta_Complex_I	severe/critical.F.Agegroup3	1.7552	0.270292	1.7074e+06	0.600594	1.13537e-20	3.25326e-20	100	100
MitoCarta_CI_subunits	severe/critical.F.Agegroup3	1.68632	0.265395	1701554	0.598536	6.73288e-20	1.89283e-19	100	100
MitoCarta_Import_motor	severe/critical.F.Agegroup5	0.023884	0.00877428	1.70063e+06	0.598212	2.1389e-22	6.50401e-22	54.2189	35.8591
MitoCarta_Fe_S_containing_proteins	severe/critical.F.Agegroup5	0.145339	0.0251643	1.69693e+06	0.59691	2.6724e-19	7.37385e-19	97.0995	92.2092
MitoCarta_OXPHOS_assembly_factors	severe/critical.F.Agegroup5	0.253319	0.0344949	1.69654e+06	0.596773	3.00683e-19	8.14577e-19	99.6704	99.1462
MitoCarta_Xenobiotic_metabolism	severe/critical.F.Agegroup5	0.0686034	0.0154857	1690715	0.594724	1.39258e-18	3.64024e-18	86.1569	75.2401
MitoCarta_Choline_and_betaine_metabolism	severe/critical.F.Agegroup3	0.0242366	0.0106757	1.69045e+06	0.594629	7.10851e-23	2.2066e-22	52.6147	37.2446
MitoCarta_mtDNA_nucleoid	severe/critical.F.Agegroup3	0.0489377	0.0176186	1688757	0.594035	4.90699e-19	1.30561e-18	69.9039	62.9862
MitoCarta_mt_tRNA_synthetases	severe/critical.F.Agegroup3	0.0364057	0.0127747	1669131	0.587131	2.62193e-17	6.51112e-17	63.2871	52.8016
MitoCarta_Sulfur_metabolism	severe/critical.F.Agegroup5	0.0323685	0.00923418	1668696	0.586978	9.27702e-17	2.26603e-16	64.2057	50.0534
MitoCarta_Heme_synthesis_and_processing	severe/critical.F.Agegroup5	0.0250266	0.00832984	1.66834e+06	0.586855	9.12848e-18	2.30533e-17	54.3837	38.207
MitoCarta_Glycine_cleavage_system	severe/critical.F.Agegroup3	0.0112137	0.00703482	1666798	0.586311	1.89453e-32	7.23809e-32	30.8431	14.4364
MitoCarta_Malate_aspartate_shuttle	severe/critical.F.Agegroup5	0.0206926	0.00770558	1.66531e+06	0.585788	3.10107e-18	7.96654e-18	48.6816	33.0843
MitoCarta_Lysine_metabolism	severe/critical.F.Agegroup3	0.0525162	0.0139399	1.65553e+06	0.582348	1.06642e-14	2.52217e-14	76.6275	68.6552
MitoCarta_SLC25A_family	severe/critical.F.Agegroup5	0.205605	0.0297581	1.65465e+06	0.582038	2.89587e-14	6.74195e-14	98.7146	97.5454
MitoCarta_Glutamate_metabolism	severe/critical.F.Agegroup3	0.0222827	0.00966305	1640466	0.577048	3.14405e-16	7.55587e-16	47.492	35.3659
MitoCarta_mtDNA_maintenance	severe/critical.F.Agegroup3	0.087644	0.0191915	1.63448e+06	0.574944	3.51468e-12	7.93466e-12	87.4066	85.267
MitoCarta_Small_molecule_transport	severe/critical.F.Agegroup5	0.368124	0.0357848	1632821	0.574359	5.53169e-12	1.21209e-11	99.8682	99.7866
MitoCarta_Biotin_utilizing_proteins	severe/critical.F.Agegroup3	0.0110905	0.00601769	1.63179e+06	0.573995	8.94378e-24	2.89701e-23	29.6692	15.4911
MitoCarta_Lipid_metabolism	severe/critical.F.Agegroup5	0.322358	0.0298663	1.62746e+06	0.572474	1.86056e-11	3.96034e-11	99.8352	100
MitoCarta_Glycine_metabolism	severe/critical.F.Agegroup3	0.0386462	0.0102919	1626454	0.572119	5.31766e-12	1.18258e-11	68.4098	58.2729
MitoCarta_Branched_chain_amino_acid_metabolism	severe/critical.F.Agegroup3	0.0902915	0.0175189	1.62585e+06	0.571907	2.54807e-11	5.34736e-11	88.794	87.0138
MitoCarta_Serine_metabolism	severe/critical.F.Agegroup3	0.0242313	0.00993501	1620579	0.570053	1.93499e-13	4.4356e-13	47.8122	37.0468
MitoCarta_mt_rRNA_modifications	severe/critical.F.Agegroup3	0.0528721	0.0113044	1614342	0.567859	2.05833e-10	4.25959e-10	76.7343	70.8965
MitoCarta_OXPHOS_subunits	severe/critical.F.Agegroup3	5.17852	0.619919	1.60769e+06	0.565519	1.26317e-09	2.50949e-09	100	100
MitoCarta_TIM23_presequence_pathway	severe/critical.F.Agegroup5	0.0299468	0.00587796	1600538	0.563003	1.32346e-09	2.59468e-09	60.8108	49.7332
MitoCarta_Branched_chain_amino_acid_dehydrogenase_complex	severe/critical.F.Agegroup3	0.0306089	0.00984537	1.59939e+06	0.562599	6.00304e-10	1.20872e-09	56.1366	48.6816
MitoCarta_OXPHOS	severe/critical.F.Agegroup3	5.38887	0.592936	1.59885e+06	0.562411	7.29883e-09	1.35941e-08	100	100
MitoCarta_CV_subunits	severe/critical.F.Agegroup3	0.821253	0.104392	1.58754e+06	0.558431	6.1253e-08	1.08651e-07	100	100
MitoCarta_GABA_metabolism	severe/critical.F.Agegroup5	0.0143364	0.0037111	1.58728e+06	0.558341	2.91911e-10	5.95818e-10	38.7278	26.4674
MitoCarta_Complex_V	severe/critical.F.Agegroup3	0.827622	0.102657	1584349	0.557309	1.08987e-07	1.88827e-07	100	100
MitoCarta_Mitochondrial_central_dogma	severe/critical.F.Agegroup5	0.75153	0.0371678	1.58202e+06	0.556491	1.64758e-07	2.82172e-07	100	100
MitoCarta_Urea_cycle	severe/critical.F.Agegroup3	0.0184237	0.00550899	1580553	0.555973	2.10991e-09	4.03047e-09	44.1836	34.8055
MitoCarta_Complex_IV	severe/critical.F.Agegroup3	2.16205	0.22521	1570262	0.552353	1.22323e-06	1.9598e-06	100	100
MitoCarta_CIV_subunits	severe/critical.F.Agegroup3	2.05208	0.227647	1569386	0.552045	1.41217e-06	2.23843e-06	100	100
MitoCarta_CII_assembly_factors	severe/critical.F.Agegroup5	0.00788538	0.00381258	1569377	0.552042	1.17757e-11	2.54286e-11	23.3026	13.2337
MitoCarta_Mitochondrial_ribosome_assembly	severe/critical.F.Agegroup3	0.0845438	0.0126423	1.5634e+06	0.549939	3.60091e-06	5.58891e-06	88.6873	86.5194
MitoCarta_Cytochrome_C	severe/critical.F.Agegroup3	0.0241807	0.00661343	1.56167e+06	0.549331	3.8728e-07	6.48367e-07	48.3458	40.9031
MitoCarta_Eicosanoid_metabolism	severe/critical.F.Agegroup5	0.0148602	0.00356	1559042	0.548407	2.10412e-07	3.56266e-07	39.0244	29.4557
MitoCarta_Translation_factors	severe/critical.F.Agegroup5	0.0590331	0.00579312	1.54872e+06	0.544777	3.10489e-05	4.76937e-05	81.7732	75.5603
MitoCarta_Metabolism	severe/critical.F.Agegroup5	2.51064	0.0835209	1547032	0.544182	4.2298e-05	6.43102e-05	100	100
MitoCarta_Vitamin_A_metabolism	severe/critical.F.Agegroup3	0.0121808	0.00475302	1546605	0.544032	8.03571e-08	1.40861e-07	30.8431	23.2037
MitoCarta_TCA_cycle	severe/critical.F.Agegroup5	0.0956749	0.00857421	1.54553e+06	0.543654	5.18493e-05	7.80358e-05	92.1226	87.5133
MitoCarta_Coenzyme_A_metabolism	severe/critical.F.Agegroup3	0.0125717	0.00367329	1.5425e+06	0.542587	4.43087e-07	7.33555e-07	32.7641	25.2142
MitoCarta_cAMP_PKA_signaling	severe/critical.F.Agegroup3	0.00923736	0.00460939	1539664	0.54159	1.38873e-09	2.68728e-09	21.7716	14.0738
MitoCarta_MIA40	severe/critical.F.Agegroup5	0.00545241	0.00221881	1537089	0.540684	2.57736e-09	4.8611e-09	17.6335	9.39168
MitoCarta_Fission	severe/critical.F.Agegroup5	0.0478143	0.00444971	1.5342e+06	0.539669	0.000210305	0.000301302	76.236	69.9039
MitoCarta_Metals_and_cofactors	severe/critical.F.Agegroup3	1.43645	0.0980234	1.53326e+06	0.539338	0.000266687	0.000378441	100	100
MitoCarta_Carnitine_shuttle	severe/critical.F.Agegroup3	0.00822785	0.00364718	1531743	0.538804	3.40324e-08	6.18394e-08	22.3052	15.1285
MitoCarta_Carbohydrate_metabolism	severe/critical.F.Agegroup3	0.208824	0.0144324	1529705	0.538087	0.000416016	0.000584778	98.5059	98.9782
MitoCarta_Vitamin_D_metabolism	severe/critical.F.Agegroup5	0.00615275	0.00177636	1.52408e+06	0.536107	5.22101e-07	8.54869e-07	19.5781	12.0598
MitoCarta_Carnitine_synthesis_and_transport	severe/critical.F.Agegroup3	0.0091979	0.00338957	1522526	0.535562	2.24556e-06	3.52199e-06	24.8666	18.3256
MitoCarta_Molybdenum_cofactor_synthesis_and_proteins	severe/critical.F.Agegroup3	0.00634947	0.00263124	1521009	0.535028	6.01391e-08	1.0796e-07	18.9968	12.1622
MitoCarta_Fatty_acid_oxidation	severe/critical.F.Agegroup3	0.091516	0.0071921	1.51978e+06	0.534596	0.00133861	0.00182985	90.1814	90.4417
MitoCarta_Catechol_metabolism	severe/critical.F.Agegroup5	0.00359696	0.00178532	1.51715e+06	0.533671	9.91818e-09	1.82445e-08	12.6566	5.8698
MitoCarta_CV_assembly_factors	severe/critical.F.Agegroup5	0.00810422	0.00173526	1.51319e+06	0.532276	5.3483e-05	7.96897e-05	24.8846	18.0363
MitoCarta_ABC_transporters	severe/critical.F.Agegroup3	0.0119865	0.00357378	1.51076e+06	0.531423	0.00019186	0.000277545	30.6297	25.7746
MitoCarta_mtDNA_repair	severe/critical.F.Agegroup5	0.0247101	0.00218285	1508894	0.530767	0.00247801	0.00335658	53.4278	46.4248
MitoCarta_Coenzyme_Q_metabolism	severe/critical.F.Agegroup3	0.0287238	0.00424449	1508518	0.530634	0.00290884	0.00390466	57.4173	54.3507
MitoCarta_Vitamin_C_metabolism	severe/critical.F.Agegroup5	0.00758721	0.00126488	1507008	0.530103	0.000107233	0.000156644	23.1707	16.6489
MitoCarta_Polycistronic_mtRNA_processing	severe/critical.F.Agegroup3	0.041185	0.00670865	1.50398e+06	0.529039	0.00606704	0.00792972	67.0224	66.0844
MitoCarta_Proline_metabolism	severe/critical.F.Agegroup5	0.00603944	0.0012001	1.50353e+06	0.528879	6.46182e-05	9.53278e-05	19.4792	13.2337
MitoCarta_Vitamin_B12_metabolism	severe/critical.F.Agegroup5	0.0108063	0.00154848	1.50313e+06	0.528741	0.000965516	0.00133205	30.9822	25.1868
MitoCarta_EF_hand_proteins	severe/critical.F.Agegroup5	0.0222253	0.00158976	1498855	0.527235	0.0067822	0.00878738	50.7251	44.397
MitoCarta_SAM	severe/critical.F.Agegroup5	0.00737653	0.00123994	1.49663e+06	0.526453	0.000653283	0.000909711	22.8741	17.2892
MitoCarta_Q_linked_reactions_other	severe/critical.F.Agegroup3	0.025819	0.00472037	1.49429e+06	0.52563	0.0115666	0.0148571	53.1483	50.791
MitoCarta_CII_subunits	severe/critical.F.Agegroup3	0.0271889	0.00445792	1.49302e+06	0.525184	0.013654	0.0173884	55.3895	52.1424
MitoCarta_Fe_S_cluster_biosynthesis	severe/critical.F.Agegroup3	0.0905009	0.00573746	1.48469e+06	0.522252	0.0390869	0.0485328	90.2882	89.8813
MitoCarta_Type_II_fatty_acid_synthesis	severe/critical.F.Agegroup5	0.0168369	7.57751e-05	1475036	0.518857	0.050547	0.0617337	42.4522	37.9936
MitoCarta_Intramitochondrial_membrane_interactions	severe/critical.F.Agegroup3	0.0231649	0.00441349	1.4747e+06	0.51874	0.0583323	0.0706626	46.318	45.7482
MitoCarta_Propanoate_metabolism	severe/critical.F.Agegroup3	0.00506959	0.00144873	1.4712e+06	0.517506	0.0044432	0.00591104	14.8346	11.503
MitoCarta_fMet_processing	severe/critical.F.Agegroup5	0.00368911	0.000780822	1469187	0.516799	0.00451156	0.00594887	12.0303	8.64461
MitoCarta_TIM22_carrier_pathway	severe/critical.F.Agegroup3	0.00803497	0.00259926	1.46739e+06	0.516167	0.0272305	0.0343842	20.3842	18.029
MitoCarta_Amidoxime_reducing_complex	severe/critical.F.Agegroup5	0.00706836	0.000871525	1466219	0.515755	0.0416069	0.0512349	22.149	18.7834
MitoCarta_Vitamin_B1_metabolism	severe/critical.F.Agegroup3	0.00148909	0.000685694	1465072	0.515352	8.72808e-07	1.41357e-06	5.22946	2.14239
MitoCarta_Immune_response	severe/critical.F.Agegroup3	0.0254316	-0.00215692	1461576	0.514122	0.162118	0.187252	51.4408	49.8022
MitoCarta_Cholesterol_associated	severe/critical.F.Agegroup5	0.0118608	-0.000446395	1.46015e+06	0.513619	0.126279	0.14933	32.6302	28.7086
MitoCarta_Vitamin_B6_metabolism	severe/critical.F.Agegroup5	0.00451373	0.000728326	1458900	0.513181	0.038764	0.0485328	13.975	11.3127
MitoCarta_Transcription	severe/critical.F.Agegroup3	0.0153029	0.00381278	1.45771e+06	0.512763	0.155971	0.18156	33.2978	32.4984
MitoCarta_Phospholipid_metabolism	severe/critical.F.Agegroup5	0.0695719	0.000172881	1454839	0.511752	0.275494	0.313348	86.9809	84.5251
MitoCarta_Itaconate_metabolism	severe/critical.F.Agegroup5	0.0168517	-0.000898678	1454586	0.511663	0.230039	0.26366	43.3421	40.2348
MitoCarta_CIV_assembly_factors	severe/critical.F.Agegroup5	0.112406	0.00243658	1454559	0.511654	0.280098	0.316172	94.8912	92.4226
MitoCarta_CI_assembly_factors	severe/critical.F.Agegroup3	0.0688738	0.00489743	1.45381e+06	0.511389	0.290126	0.325029	81.9637	84.0804
MitoCarta_Protein_homeostasis	severe/critical.F.Agegroup3	0.219503	0.00606575	1.45253e+06	0.510939	0.310706	0.345487	98.826	99.209
MitoCarta_Complex_III	severe/critical.F.Agegroup3	0.596287	0.0242567	1451793	0.510681	0.322258	0.355677	100	100
MitoCarta_mtDNA_stability_and_decay	severe/critical.F.Agegroup3	0.00486586	0.000903102	1.45158e+06	0.510607	0.0941155	0.11309	14.7279	12.6566
MitoCarta_Tetrahydrobiopterin_synthesis	severe/critical.F.Agegroup3	0.00407711	0.000477301	1.44853e+06	0.509532	0.108461	0.129285	12.8068	10.8767
MitoCarta_Ketone_metabolism	severe/critical.F.Agegroup3	0.0212237	0.00271915	1.44062e+06	0.506751	0.496421	0.539903	45.9979	46.5392
MitoCarta_Preprotein_cleavage	severe/critical.F.Agegroup3	0.0355722	0.00269898	1440107	0.50657	0.533197	0.575698	63.0736	64.766
MitoCarta_Complex_II	severe/critical.F.Agegroup5	0.0306164	-0.000645333	1.43671e+06	0.505374	0.607827	0.63779	61.437	60.5123
MitoCarta_MICOS_complex	severe/critical.F.Agegroup3	0.0159836	0.00177068	1435378	0.504907	0.603044	0.637259	37.7801	38.3982
MitoCarta_Amino_acid_metabolism	severe/critical.F.Agegroup5	0.244812	-0.000701161	1434095	0.504455	0.67969	0.70329	99.6045	98.7193
MitoCarta_Vitamin_B2_metabolism	severe/critical.F.Agegroup5	0.00892594	-0.000411903	1.43382e+06	0.50436	0.601022	0.637259	26.4997	24.9733
MitoCarta_Trafficking	severe/critical.F.Agegroup3	0.0170406	0.0021513	1.43327e+06	0.504165	0.659149	0.686806	37.9936	38.4641
MitoCarta_Organelle_contact_sites	severe/critical.F.Agegroup5	0.0442385	-0.00191451	1.43303e+06	0.50408	0.702897	0.722287	74.9176	71.825
MitoCarta_CIII_subunits	severe/critical.F.Agegroup5	0.556079	-0.0114141	1432345	0.50384	0.721962	0.736797	100	99.7866
MitoCarta_Glycerol_phosphate_shuttle	severe/critical.F.Agegroup3	0.000565354	0.000173698	1.43045e+06	0.503174	0.153379	0.179949	1.92102	1.28543
MitoCarta_mtDNA_modifications	severe/critical.F.Agegroup5	0.00163349	-0.000111997	1.42787e+06	0.502267	0.580251	0.621996	5.17469	4.69584
MitoCarta_Copper_metabolism	severe/critical.F.Agegroup5	0.054507	-0.00247091	1424757	0.501171	0.913242	0.925667	79.9604	77.6948
MitoCarta_Creatine_metabolism	severe/critical.F.Agegroup3	0.000137749	7.76153e-05	1423635	0.500776	0.354572	0.388465	0.320171	0.164799
MitoCarta_Kynurenine_metabolism	severe/critical.F.Agegroup5	0.00446437	-0.000605979	1.42297e+06	0.500544	0.937041	0.943372	16.0844	15.5816
MitoCarta_TCA_associated	severe/critical.F.Agegroup3	0.0305805	0.00132838	1.42161e+06	0.500063	0.99522	0.99522	59.3383	60.7449

## Sheet: CD4.F3.F6.prog
feature	Up_regulated	avgExpr	logFC	statistic	auc	pval	padj	pct_in	pct_out
MitoCarta_Iron_homeostasis	severe/critical.F.Agegroup6	0.176537	0.108358	3144713	0.812037	3.69588e-196	5.50686e-194	95.4029	76.841
MitoCarta_Glyoxylate_metabolism	severe/critical.F.Agegroup6	0.0808493	0.0497326	2.96878e+06	0.766606	1.06003e-144	7.89721e-143	86.1602	56.6702
MitoCarta_Mitophagy	severe/critical.F.Agegroup6	0.140378	0.0675619	2932804	0.757318	4.92794e-134	2.44754e-132	94.3866	83.9915
MitoCarta_Autophagy	severe/critical.F.Agegroup6	0.153345	0.066622	2.8897e+06	0.746186	8.00155e-123	2.38446e-121	95.9835	88.9007
MitoCarta_Nucleotide_metabolism	severe/critical.F.Agegroup6	0.244291	0.0845992	2861418	0.738884	9.6041e-116	2.38502e-114	98.8628	95.6243
MitoCarta_Cristae_formation	severe/critical.F.Agegroup6	0.114334	0.0522763	2.82539e+06	0.72958	3.77894e-107	8.04375e-106	93.0075	78.2284
MitoCarta_Calcium_homeostasis	severe/critical.F.Agegroup6	0.188961	0.0723641	2.82075e+06	0.728384	5.78808e-106	1.07803e-104	97.8466	91.4621
MitoCarta_mtRNA_metabolism	severe/critical.F.Agegroup3	0.264736	0.0867362	2815839	0.727115	8.29721e-105	1.37365e-103	99.3597	98.7418
MitoCarta_Mitochondrial_permeability_transition_pore	severe/critical.F.Agegroup6	0.0814943	0.0420559	2.80873e+06	0.725279	1.18016e-103	1.75844e-102	87.4183	63.2871
MitoCarta_Proteases	severe/critical.F.Agegroup3	0.140325	0.0599941	2806333	0.72466	1.14354e-102	1.54898e-101	95.9445	89.9347
MitoCarta_Nucleotide_synthesis_and_processing	severe/critical.F.Agegroup6	0.163278	0.0579853	2775877	0.716795	1.11855e-95	1.38887e-94	97.2175	90.5016
MitoCarta_TOM	severe/critical.F.Agegroup6	0.137916	0.0566804	2767423	0.714612	7.66068e-94	8.15315e-93	94.2899	81.3234
MitoCarta_Respirasome_assembly	severe/critical.F.Agegroup6	0.04691	0.0273345	2755495	0.711532	3.38801e-94	3.88319e-93	74.1592	40.8751
MitoCarta_mt_mRNA_modifications	severe/critical.F.Agegroup3	0.0348074	0.0248946	2.74244e+06	0.70816	8.1939e-127	3.05223e-125	62.2199	25.7198
MitoCarta_Mitochondrial_ribosome	severe/critical.F.Agegroup6	0.348176	0.0864917	2712558	0.700445	4.6168e-82	4.58602e-81	99.7338	99.0395
MitoCarta_Mitochondrial_dynamics_and_surveillance	severe/critical.F.Agegroup6	0.558649	0.107604	2.69476e+06	0.695848	1.99169e-78	1.85476e-77	100	99.8933
MitoCarta_Signaling	severe/critical.F.Agegroup6	0.260125	0.0663843	2.63454e+06	0.680298	9.43442e-67	8.26899e-66	99.2499	98.3991
MitoCarta_Protein_import_and_sorting	severe/critical.F.Agegroup6	0.266341	0.0636247	2617289	0.675844	1.38626e-63	1.14752e-62	99.008	97.9723
MitoCarta_Calcium_uniporter	severe/critical.F.Agegroup6	0.0614684	0.02778	2.61187e+06	0.674445	1.90277e-63	1.49217e-62	80.2565	57.7375
MitoCarta_mtRNA_stability_and_decay	severe/critical.F.Agegroup3	0.0915359	0.0369494	2.61173e+06	0.67441	6.61234e-63	4.9262e-62	89.7545	80.9098
MitoCarta_Detoxification	severe/critical.F.Agegroup6	0.241819	0.0588963	2597157	0.670646	5.48624e-60	3.89262e-59	99.3225	98.2924
MitoCarta_Chaperones	severe/critical.F.Agegroup6	0.0820339	0.0303264	2589995	0.668796	6.79964e-59	4.40498e-58	88.7007	73.4258
MitoCarta_Cholesterol_bile_acid_steroid_synthesis	severe/critical.F.Agegroup6	0.0465513	0.0212619	2584599	0.667403	2.35771e-59	1.59681e-58	74.7641	48.8794
MitoCarta_ROS_and_glutathione_metabolism	severe/critical.F.Agegroup6	0.168299	0.0443268	2547780	0.657896	1.28072e-51	7.63308e-51	97.6288	94.4504
MitoCarta_Vitamin_metabolism	severe/critical.F.Agegroup3	0.14032	0.0410916	2541584	0.656296	1.26867e-50	7.00118e-50	96.0512	93.6366
MitoCarta_Folate_and_1_C_metabolism	severe/critical.F.Agegroup3	0.0740798	0.0305576	2540863	0.656109	3.10619e-51	1.78009e-50	82.6041	73.7479
MitoCarta_NAD_biosynthesis_and_metabolism	severe/critical.F.Agegroup3	0.0413388	0.0195721	2524105	0.651782	7.57362e-53	4.70196e-52	70.8645	50.0121
MitoCarta_Nucleotide_import	severe/critical.F.Agegroup6	0.0771984	0.026473	2.50862e+06	0.647783	1.28184e-45	6.36648e-45	86.9586	70.7577
MitoCarta_Selenoproteins	severe/critical.F.Agegroup6	0.032488	0.0159212	2.50251e+06	0.646205	7.16125e-48	3.6794e-47	62.9325	37.46
MitoCarta_Calcium_cycle	severe/critical.F.Agegroup6	0.0935653	0.0281302	2485680	0.64186	4.51134e-42	2.03694e-41	90.3702	78.762
MitoCarta_Gluconeogenesis	severe/critical.F.Agegroup6	0.0270614	0.0132195	2474552	0.638986	1.35892e-44	6.32745e-44	58.6015	33.0843
MitoCarta_Sideroflexins	severe/critical.F.Agegroup3	0.0334748	0.018313	2470397	0.637913	5.04697e-49	2.68571e-48	59.5518	38.0111
MitoCarta_mtRNA_granules	severe/critical.F.Agegroup3	0.0945973	0.0297276	2459220	0.635027	2.59089e-38	1.10298e-37	90.3949	85.4585
MitoCarta_Metabolism	severe/critical.F.Agegroup6	2.6799	0.252781	2.44107e+06	0.630339	9.92646e-36	3.99741e-35	100	100
MitoCarta_Fusion	severe/critical.F.Agegroup3	0.0350736	0.0167453	2.4371e+06	0.629316	2.17881e-40	9.54833e-40	64.3543	45.2698
MitoCarta_Pyruvate_metabolism	severe/critical.F.Agegroup3	0.0576621	0.0242519	2434085	0.628537	6.0693e-36	2.51201e-35	76.2006	65.836
MitoCarta_mt_tRNA_modifications	severe/critical.F.Agegroup3	0.070238	0.0230781	2.43279e+06	0.628202	5.7446e-35	2.25249e-34	84.7385	76.7239
MitoCarta_Protein_import_sorting_and_homeostasis	severe/critical.F.Agegroup6	0.429972	0.0555759	2417120	0.624156	1.40953e-32	5.25051e-32	99.879	99.6798
MitoCarta_CIII_subunits	severe/critical.F.Agegroup6	0.660099	0.0926057	2.40481e+06	0.620976	5.14315e-31	1.82459e-30	99.9758	99.7866
MitoCarta_CIV_subunits	severe/critical.F.Agegroup6	2.3901	0.33802	2402958	0.620499	8.75568e-31	3.03395e-30	100	100
MitoCarta_Complex_IV	severe/critical.F.Agegroup6	2.49519	0.333145	2.39531e+06	0.618524	7.74503e-30	2.62275e-29	100	100
MitoCarta_Mitochondrial_ribosome_assembly	severe/critical.F.Agegroup3	0.0845438	0.0248356	2371963	0.612496	4.00004e-27	1.32446e-26	88.6873	84.5633
MitoCarta_Complex_III	severe/critical.F.Agegroup6	0.677137	0.0808498	2.35174e+06	0.607274	9.69571e-25	3.07375e-24	100	100
MitoCarta_Lipoate_insertion	severe/critical.F.Agegroup3	0.0153375	0.00961307	2.34253e+06	0.604896	9.44274e-45	4.53861e-44	37.7801	17.5175
MitoCarta_mtDNA_replication	severe/critical.F.Agegroup3	0.0592582	0.0202483	2320686	0.599255	7.69783e-22	2.34077e-21	76.0939	71.4735
MitoCarta_Translation	severe/critical.F.Agegroup6	0.512569	0.0493258	2319887	0.599048	2.49831e-21	7.44497e-21	99.9758	100
MitoCarta_Xenobiotic_metabolism	severe/critical.F.Agegroup6	0.067985	0.0148673	2308295	0.596055	3.14717e-20	8.8477e-20	86.1118	75.2401
MitoCarta_Sulfur_metabolism	severe/critical.F.Agegroup6	0.0318923	0.00875804	2295068	0.592639	8.78329e-20	2.42354e-19	65.8602	50.0534
MitoCarta_CIII_assembly_factors	severe/critical.F.Agegroup3	0.0287938	0.0117559	2294424	0.592473	3.60753e-22	1.11984e-21	56.2433	42.7776
MitoCarta_Branched_chain_amino_acid_metabolism	severe/critical.F.Agegroup3	0.0902915	0.0218279	2293652	0.592274	9.28507e-19	2.51541e-18	88.794	86.4021
MitoCarta_mt_rRNA_modifications	severe/critical.F.Agegroup3	0.0528721	0.0152615	2287186	0.590604	1.6405e-18	4.3649e-18	76.7343	69.8766
MitoCarta_Branched_chain_amino_acid_dehydrogenase_complex	severe/critical.F.Agegroup3	0.0306089	0.0130362	2282350	0.589355	1.30422e-20	3.7371e-20	56.1366	43.9874
MitoCarta_Lysine_metabolism	severe/critical.F.Agegroup3	0.0525162	0.0151108	2.27802e+06	0.588237	1.18537e-17	3.04519e-17	76.6275	69.4411
MitoCarta_mt_tRNA_synthetases	severe/critical.F.Agegroup3	0.0364057	0.0131491	2.27028e+06	0.58624	6.195e-18	1.6194e-17	63.2871	54.4641
MitoCarta_Cardiolipin_synthesis	severe/critical.F.Agegroup6	0.0499251	0.0114017	2264483	0.584742	3.00037e-16	7.45092e-16	77.474	66.2753
MitoCarta_Glycine_cleavage_system	severe/critical.F.Agegroup3	0.0112137	0.00675967	2.26142e+06	0.58395	1.14394e-33	4.37045e-33	30.8431	14.6625
MitoCarta_Glycine_metabolism	severe/critical.F.Agegroup3	0.0386462	0.0115276	2.25766e+06	0.582979	2.36476e-16	5.97202e-16	68.4098	58.6015
MitoCarta_OXPHOS	severe/critical.F.Agegroup6	5.82991	0.441042	2.25268e+06	0.581694	5.26137e-15	1.22491e-14	100	100
MitoCarta_OXPHOS_subunits	severe/critical.F.Agegroup6	5.60905	0.430527	2246633	0.580132	1.70616e-14	3.85178e-14	100	100
MitoCarta_Choline_and_betaine_metabolism	severe/critical.F.Agegroup3	0.0242366	0.00884586	2.23024e+06	0.575899	7.52087e-16	1.83706e-15	52.6147	40.5033
MitoCarta_Malate_aspartate_shuttle	severe/critical.F.Agegroup6	0.0189751	0.00598804	2226470	0.574926	3.98476e-15	9.42427e-15	47.7135	33.0843
MitoCarta_Metals_and_cofactors	severe/critical.F.Agegroup6	1.55153	0.115083	2225327	0.574631	9.04175e-13	1.95249e-12	100	100
MitoCarta_Import_motor	severe/critical.F.Agegroup6	0.0210397	0.00592996	2224939	0.574531	1.45116e-14	3.3265e-14	50.9073	35.8591
MitoCarta_Biotin_utilizing_proteins	severe/critical.F.Agegroup3	0.0110905	0.0060556	2221638	0.573678	6.39169e-26	2.07035e-25	29.6692	15.3641
MitoCarta_mtDNA_nucleoid	severe/critical.F.Agegroup3	0.0489377	0.015107	2.21817e+06	0.572783	1.3605e-12	2.89592e-12	69.9039	67.1909
MitoCarta_Fe_S_containing_proteins	severe/critical.F.Agegroup6	0.135438	0.0152633	2.20833e+06	0.570243	1.76116e-11	3.64461e-11	96.5642	92.2092
MitoCarta_Glutamate_metabolism	severe/critical.F.Agegroup3	0.0222827	0.00860322	2204118	0.569154	4.44826e-14	9.89239e-14	47.492	36.6804
MitoCarta_Serine_metabolism	severe/critical.F.Agegroup3	0.0242313	0.00966409	2.20252e+06	0.568742	8.27122e-14	1.81237e-13	47.8122	37.4304
MitoCarta_Carnitine_shuttle	severe/critical.F.Agegroup3	0.00822785	0.005689	2200117	0.568121	5.98399e-32	2.17467e-31	22.3052	9.07331
MitoCarta_OXA	severe/critical.F.Agegroup6	0.0110441	0.00421877	2.19847e+06	0.567696	9.82547e-16	2.36128e-15	32.1316	18.5699
MitoCarta_Carbohydrate_metabolism	severe/critical.F.Agegroup3	0.208824	0.0248023	2195811	0.567009	1.41061e-10	2.84029e-10	98.5059	98.6934
MitoCarta_Eicosanoid_metabolism	severe/critical.F.Agegroup6	0.0156873	0.00438707	2185324	0.564301	3.39141e-12	7.11717e-12	42.1728	29.4557
MitoCarta_Carnitine_synthesis_and_transport	severe/critical.F.Agegroup3	0.0091979	0.00535378	2.17372e+06	0.561305	7.06417e-21	2.06385e-20	24.8666	13.114
MitoCarta_mtDNA_maintenance	severe/critical.F.Agegroup3	0.087644	0.0163638	2.16692e+06	0.559548	1.15606e-08	2.23705e-08	87.4066	87.4909
MitoCarta_Fatty_acid_oxidation	severe/critical.F.Agegroup3	0.091516	0.0128513	2163121	0.558568	2.02431e-08	3.818e-08	90.1814	89.3298
MitoCarta_OXPHOS_assembly_factors	severe/critical.F.Agegroup6	0.236694	0.0178696	2163068	0.558554	2.07844e-08	3.87109e-08	99.2015	99.1462
MitoCarta_Cytochrome_C	severe/critical.F.Agegroup3	0.0241807	0.00746024	2.14754e+06	0.554543	6.15933e-09	1.20755e-08	48.3458	40.8178
MitoCarta_Heme_synthesis_and_processing	severe/critical.F.Agegroup6	0.0204257	0.00372892	2.14687e+06	0.554372	1.77513e-08	3.39095e-08	49.4072	38.207
MitoCarta_GABA_metabolism	severe/critical.F.Agegroup6	0.0132055	0.00258023	2125711	0.548908	4.30203e-08	7.72292e-08	37.4304	26.4674
MitoCarta_Apoptosis	severe/critical.F.Agegroup6	0.170003	0.0126782	2.12438e+06	0.548565	3.33438e-06	5.58227e-06	98.4273	96.3714
MitoCarta_Coenzyme_Q_metabolism	severe/critical.F.Agegroup3	0.0287238	0.00633341	2.12145e+06	0.547807	1.38334e-06	2.42492e-06	57.4173	52.48
MitoCarta_Lipid_metabolism	severe/critical.F.Agegroup6	0.308754	0.0162619	2118231	0.546976	6.89227e-06	1.12851e-05	99.758	100
MitoCarta_Polycistronic_mtRNA_processing	severe/critical.F.Agegroup3	0.041185	0.00905812	2.11468e+06	0.546059	6.65102e-06	1.10111e-05	67.0224	64.8681
MitoCarta_Vitamin_A_metabolism	severe/critical.F.Agegroup3	0.0121808	0.00484569	2.10636e+06	0.543912	2.69666e-08	4.90002e-08	30.8431	23.2035
MitoCarta_cAMP_PKA_signaling	severe/critical.F.Agegroup3	0.00923736	0.00484203	2105200	0.543611	2.13118e-11	4.34995e-11	21.7716	13.6221
MitoCarta_CII_assembly_factors	severe/critical.F.Agegroup6	0.00671457	0.00264177	2102617	0.542944	4.38401e-09	8.70957e-09	21.7034	13.2337
MitoCarta_Urea_cycle	severe/critical.F.Agegroup3	0.0184237	0.00420095	2102557	0.542929	2.60891e-06	4.41736e-06	44.1836	36.9223
MitoCarta_Complex_V	severe/critical.F.Agegroup6	0.867436	0.0398134	2.09957e+06	0.542158	5.44206e-05	8.44653e-05	100	100
MitoCarta_CV_subunits	severe/critical.F.Agegroup6	0.860179	0.0389259	2.09831e+06	0.541833	6.21066e-05	9.54008e-05	100	100
MitoCarta_Coenzyme_A_metabolism	severe/critical.F.Agegroup3	0.0125717	0.0040733	2092027	0.54021	9.55904e-07	1.69559e-06	32.7641	26.1553
MitoCarta_Ketone_metabolism	severe/critical.F.Agegroup3	0.0212237	0.00598538	2.0897e+06	0.53961	2.3169e-05	3.67253e-05	45.9979	40.842
MitoCarta_Heme_containing_proteins	severe/critical.F.Agegroup6	1.08341	0.0446772	2089484	0.539553	0.000152861	0.000227763	100	100
MitoCarta_SLC25A_family	severe/critical.F.Agegroup6	0.186255	0.0104085	2084596	0.538291	0.000246807	0.000360532	98.766	97.5454
MitoCarta_Type_II_fatty_acid_synthesis	severe/critical.F.Agegroup6	0.0180352	0.00127405	2082141	0.537657	8.11823e-05	0.00012343	47.0119	37.9936
MitoCarta_Protein_homeostasis	severe/critical.F.Agegroup3	0.219503	0.0165006	2082107	0.537648	0.000313333	0.000453268	98.826	98.9838
MitoCarta_Mitochondrial_central_dogma	severe/critical.F.Agegroup3	0.714363	0.0324659	2.07392e+06	0.535534	0.000669862	0.000924161	100	100
MitoCarta_TIM23_presequence_pathway	severe/critical.F.Agegroup6	0.0254675	0.00139862	2.07109e+06	0.534804	0.000504678	0.000709406	57.9966	49.7332
MitoCarta_mtDNA_repair	severe/critical.F.Agegroup6	0.0249031	0.00237585	2070396	0.534624	0.000459464	0.000652001	54.2947	46.4248
MitoCarta_Molybdenum_cofactor_synthesis_and_proteins	severe/critical.F.Agegroup3	0.00634947	0.00263944	2070079	0.534542	2.51409e-08	4.62468e-08	18.9968	12.2187
MitoCarta_Immune_response	severe/critical.F.Agegroup3	0.0254316	0.00556772	2065717	0.533416	0.000596172	0.000830183	51.4408	48.5604
MitoCarta_Fission	severe/critical.F.Agegroup6	0.0464759	0.00311135	2064302	0.53305	0.00143038	0.00192005	76.3368	69.9039
MitoCarta_Small_molecule_transport	severe/critical.F.Agegroup6	0.344332	0.0119929	2.0553e+06	0.530726	0.0032671	0.0043464	99.879	99.7866
MitoCarta_Cytochromes	severe/critical.F.Agegroup6	0.510238	0.0100054	2.05352e+06	0.530266	0.00376304	0.00496189	99.9274	99.4664
MitoCarta_Vitamin_D_metabolism	severe/critical.F.Agegroup6	0.00526261	0.000886223	2.05344e+06	0.530245	1.13787e-05	1.84286e-05	18.5338	12.0598
MitoCarta_Fe_S_cluster_biosynthesis	severe/critical.F.Agegroup3	0.0905009	0.00787247	2052112	0.529903	0.00418889	0.00547496	90.2882	91.2412
MitoCarta_Organelle_contact_sites	severe/critical.F.Agegroup6	0.0476008	0.00144781	2049390	0.5292	0.00492439	0.00632819	78.4418	71.825
MitoCarta_ABC_transporters	severe/critical.F.Agegroup3	0.0119865	0.00347345	2.04889e+06	0.52907	0.000364249	0.000521857	30.6297	26.0586
MitoCarta_Vitamin_C_metabolism	severe/critical.F.Agegroup6	0.00742518	0.00110285	2046703	0.528506	0.00015474	0.00022828	22.8647	16.6489
MitoCarta_TIM22_carrier_pathway	severe/critical.F.Agegroup3	0.00803497	0.00316002	2043262	0.527617	4.21706e-05	6.61413e-05	20.3842	15.5577
MitoCarta_EF_hand_proteins	severe/critical.F.Agegroup6	0.0211676	0.000532037	2042685	0.527468	0.00492665	0.00632819	51.1977	44.397
MitoCarta_CII_subunits	severe/critical.F.Agegroup3	0.0271889	0.00493349	2.03961e+06	0.526675	0.00717822	0.00906402	55.3895	53.593
MitoCarta_Intramitochondrial_membrane_interactions	severe/critical.F.Agegroup3	0.0231649	0.00538412	2.03871e+06	0.526441	0.00558389	0.0071111	46.318	44.7859
MitoCarta_Catechol_metabolism	severe/critical.F.Agegroup6	0.00297428	0.00116264	2035923	0.525722	2.48539e-06	4.25659e-06	11.0573	5.8698
MitoCarta_Electron_carriers	severe/critical.F.Agegroup6	0.531704	0.00565238	2031619	0.524611	0.0184742	0.0229387	100	99.7866
MitoCarta_Propanoate_metabolism	severe/critical.F.Agegroup3	0.00506959	0.00184122	2030911	0.524428	1.55019e-05	2.48364e-05	14.8346	10.0169
MitoCarta_CV_assembly_factors	severe/critical.F.Agegroup6	0.00725644	0.000887481	2.03047e+06	0.524313	0.00140883	0.00190832	23.3003	18.0363
MitoCarta_Translation_factors	severe/critical.F.Agegroup6	0.0536885	0.000448487	2028771	0.523875	0.0217725	0.0268108	81.4179	75.5603
MitoCarta_MIA40	severe/critical.F.Agegroup6	0.00423178	0.000998177	2.02672e+06	0.523345	0.000152136	0.000227763	14.1786	9.39168
MitoCarta_Amino_acid_metabolism	severe/critical.F.Agegroup3	0.245513	0.0117473	2.02454e+06	0.522783	0.0291818	0.0350652	98.7193	99.5645
MitoCarta_Transcription	severe/critical.F.Agegroup3	0.0153029	0.00446113	2.02243e+06	0.522237	0.00937241	0.0117352	33.2978	30.4621
MitoCarta_Q_linked_reactions_other	severe/critical.F.Agegroup3	0.025819	0.00435306	2020114	0.52164	0.0279115	0.0338115	53.1483	51.4638
MitoCarta_CI_assembly_factors	severe/critical.F.Agegroup3	0.0688738	0.00767279	2.01525e+06	0.520385	0.0505413	0.0597671	81.9637	84.6359
MitoCarta_fMet_processing	severe/critical.F.Agegroup6	0.00380936	0.000901078	2.01261e+06	0.519703	0.000807765	0.00110419	12.6784	8.64461
MitoCarta_Vitamin_B2_metabolism	severe/critical.F.Agegroup3	0.00933784	0.00197253	2.00198e+06	0.516957	0.0268094	0.0327427	24.9733	22.1389
MitoCarta_Phospholipid_metabolism	severe/critical.F.Agegroup3	0.069399	0.00475325	1.99937e+06	0.516284	0.118454	0.13371	84.5251	85.4585
MitoCarta_MICOS_complex	severe/critical.F.Agegroup3	0.0159836	0.00300076	1997803	0.515879	0.0778916	0.0899679	37.7801	36.1481
MitoCarta_SAM	severe/critical.F.Agegroup6	0.00641398	0.000277395	1996856	0.515634	0.0328264	0.039129	20.8565	17.2892
MitoCarta_Vitamin_B1_metabolism	severe/critical.F.Agegroup3	0.00148909	0.000775803	1992342	0.514469	1.61066e-06	2.79057e-06	5.22946	2.32277
MitoCarta_Amidoxime_reducing_complex	severe/critical.F.Agegroup6	0.00693987	0.000743036	1992018	0.514385	0.0538272	0.0631516	21.7034	18.7834
MitoCarta_TCA_cycle	severe/critical.F.Agegroup6	0.087768	0.000667291	1.9918e+06	0.514328	0.169996	0.189025	91.1686	87.5133
MitoCarta_CIV_assembly_factors	severe/critical.F.Agegroup3	0.10997	0.00487518	1.99057e+06	0.514011	0.179789	0.196975	92.4226	94.6044
MitoCarta_Preprotein_cleavage	severe/critical.F.Agegroup3	0.0355722	0.0036215	1.98939e+06	0.513706	0.179241	0.196975	63.0736	64.5052
MitoCarta_Trafficking	severe/critical.F.Agegroup6	0.0163049	-0.000735658	1.98649e+06	0.512957	0.164321	0.184089	41.7856	37.9936
MitoCarta_Proline_metabolism	severe/critical.F.Agegroup6	0.00485492	1.55814e-05	1983510	0.512188	0.064109	0.0746269	16.0416	13.2337
MitoCarta_TCA_associated	severe/critical.F.Agegroup3	0.0305805	0.00291624	1.98086e+06	0.511503	0.254394	0.274672	59.3383	59.5209
MitoCarta_Tetrahydrobiopterin_synthesis	severe/critical.F.Agegroup3	0.00407711	0.000926529	1.97423e+06	0.509792	0.0876607	0.100473	12.8068	10.9122
MitoCarta_Vitamin_B6_metabolism	severe/critical.F.Agegroup6	0.00387845	9.30466e-05	1.97405e+06	0.509744	0.111112	0.126379	13.4527	11.3127
MitoCarta_Kynurenine_metabolism	severe/critical.F.Agegroup3	0.00507035	0.00105209	1.9687e+06	0.508365	0.190191	0.20685	15.5816	14.1786
MitoCarta_Copper_metabolism	severe/critical.F.Agegroup3	0.0569779	0.0037481	1962749	0.506827	0.511752	0.548569	77.6948	80.692
MitoCarta_Vitamin_B12_metabolism	severe/critical.F.Agegroup6	0.00920198	-5.58314e-05	1.95158e+06	0.503943	0.624023	0.650206	26.0586	25.1868
MitoCarta_Complex_II	severe/critical.F.Agegroup3	0.0312617	0.00229172	1950533	0.503673	0.717518	0.742432	60.5123	62.1098
MitoCarta_mtDNA_stability_and_decay	severe/critical.F.Agegroup3	0.00486586	0.000377866	1950113	0.503564	0.573128	0.605646	14.7279	13.985
MitoCarta_mtDNA_modifications	severe/critical.F.Agegroup6	0.00147377	-0.000271714	1944874	0.502211	0.578325	0.606834	5.17784	4.69584
MitoCarta_CI_subunits	severe/critical.F.Agegroup6	1.65969	-0.0266306	1.94437e+06	0.502081	0.842143	0.865374	100	100
MitoCarta_Complex_I	severe/critical.F.Agegroup3	1.7552	0.0343034	1939997	0.500952	0.9274	0.940018	100	100
MitoCarta_Cholesterol_associated	severe/critical.F.Agegroup3	0.0123071	0.00151392	1938980	0.500689	0.934764	0.94108	28.7086	29.6879
MitoCarta_Creatine_metabolism	severe/critical.F.Agegroup3	0.000137749	7.88778e-05	1938290	0.500511	0.56108	0.597149	0.320171	0.217759
MitoCarta_Glycerol_phosphate_shuttle	severe/critical.F.Agegroup3	0.000565354	5.37974e-05	1937470	0.500299	0.902915	0.921468	1.92102	1.86305
MitoCarta_Itaconate_metabolism	severe/critical.F.Agegroup6	0.0156649	-0.00208549	1.93657e+06	0.500067	0.994251	0.994251	41.6405	40.2348

## Sheet: CD4.F3.F7.prog
feature	Up_regulated	avgExpr	logFC	statistic	auc	pval	padj	pct_in	pct_out
MitoCarta_Iron_homeostasis	severe/critical.F.Agegroup7	0.189948	0.12177	1.66146e+06	0.864116	1.27966e-224	1.90669e-222	98.3431	76.841
MitoCarta_Mitochondrial_ribosome	severe/critical.F.Agegroup7	0.43343	0.171745	1.61946e+06	0.842273	1.3207e-198	9.83918e-197	99.7563	99.0395
MitoCarta_Nucleotide_metabolism	severe/critical.F.Agegroup7	0.282182	0.122491	1592434	0.828218	8.49604e-183	3.16478e-181	99.4639	95.6243
MitoCarta_Glyoxylate_metabolism	severe/critical.F.Agegroup7	0.0914731	0.0603564	1591745	0.827859	1.31183e-183	6.51544e-182	92.3977	56.6702
MitoCarta_Calcium_homeostasis	severe/critical.F.Agegroup7	0.222075	0.105478	1583463	0.823552	1.05883e-177	3.15532e-176	98.8791	91.4621
MitoCarta_Mitochondrial_permeability_transition_pore	severe/critical.F.Agegroup7	0.107392	0.0679535	1.58045e+06	0.821983	1.29393e-176	3.21326e-175	94.5419	63.2871
MitoCarta_Signaling	severe/critical.F.Agegroup7	0.312331	0.118591	1555076	0.808788	4.96252e-162	1.05631e-160	99.7563	98.3991
MitoCarta_Translation	severe/critical.F.Agegroup7	0.634989	0.171745	1515405	0.788155	2.3111e-141	4.30443e-140	100	100
MitoCarta_Nucleotide_synthesis_and_processing	severe/critical.F.Agegroup7	0.181951	0.0766577	1.51359e+06	0.787214	1.84413e-140	3.05306e-139	98.8791	90.5016
MitoCarta_Cristae_formation	severe/critical.F.Agegroup7	0.118115	0.056057	1491195	0.775564	1.5562e-129	2.31874e-128	97.2222	78.2284
MitoCarta_Respirasome_assembly	severe/critical.F.Agegroup7	0.0511136	0.0315381	1.47867e+06	0.769049	1.63745e-126	2.218e-125	84.8441	40.8751
MitoCarta_Mitophagy	severe/critical.F.Agegroup7	0.125099	0.0522831	1.45216e+06	0.755261	2.11049e-111	2.62053e-110	96.4912	83.9915
MitoCarta_Detoxification	severe/critical.F.Agegroup7	0.268069	0.0851467	1449559	0.753909	3.34603e-110	3.56113e-109	99.7076	98.2924
MitoCarta_Protein_import_and_sorting	severe/critical.F.Agegroup7	0.287627	0.084911	1.44321e+06	0.750606	2.10282e-107	2.0888e-106	99.6589	97.9723
MitoCarta_Autophagy	severe/critical.F.Agegroup7	0.139391	0.0526673	1.43759e+06	0.747684	5.66534e-105	5.27585e-104	97.5146	88.9007
MitoCarta_Calcium_uniporter	severe/critical.F.Agegroup7	0.067152	0.0334636	1.43086e+06	0.744183	9.99521e-103	8.27381e-102	92.0565	57.7375
MitoCarta_Cholesterol_bile_acid_steroid_synthesis	severe/critical.F.Agegroup7	0.0547491	0.0294597	1429763	0.743613	4.065e-103	3.56285e-102	87.4269	48.8794
MitoCarta_Nucleotide_import	severe/critical.F.Agegroup7	0.0963154	0.04559	1417523	0.737247	1.0995e-96	8.62237e-96	93.9084	70.7577
MitoCarta_Mitochondrial_dynamics_and_surveillance	severe/critical.F.Agegroup7	0.574156	0.12311	1.41582e+06	0.73636	9.37885e-96	6.98724e-95	100	99.8933
MitoCarta_Xenobiotic_metabolism	severe/critical.F.Agegroup7	0.0957292	0.0426115	1411951	0.734349	2.76776e-94	1.87453e-93	95.4191	75.2401
MitoCarta_Chaperones	severe/critical.F.Agegroup7	0.0898455	0.038138	1.41192e+06	0.734334	2.62331e-94	1.8613e-93	94.8343	73.4258
MitoCarta_mt_mRNA_modifications	severe/critical.F.Agegroup3	0.0348074	0.0269865	1390751	0.723323	2.79311e-111	3.20134e-110	62.2199	27.4854
MitoCarta_Gluconeogenesis	severe/critical.F.Agegroup7	0.0337121	0.0198702	1387713	0.721743	2.19291e-89	1.42062e-88	74.9025	33.0843
MitoCarta_TOM	severe/critical.F.Agegroup7	0.126657	0.0454216	1361195	0.707951	1.35811e-74	8.4316e-74	96.1014	81.3234
MitoCarta_Proteases	severe/critical.F.Agegroup3	0.140325	0.0526453	1345819	0.699954	4.52842e-69	2.67016e-68	95.9445	95.7115
MitoCarta_Protein_import_sorting_and_homeostasis	severe/critical.F.Agegroup7	0.461747	0.0873504	1345798	0.699943	4.65934e-69	2.67016e-68	99.9513	99.6798
MitoCarta_Calcium_cycle	severe/critical.F.Agegroup7	0.0984233	0.0329882	1.32244e+06	0.687796	3.45943e-61	1.90909e-60	96.0526	78.762
MitoCarta_ROS_and_glutathione_metabolism	severe/critical.F.Agegroup7	0.167286	0.0433135	1.31222e+06	0.682482	7.8678e-58	4.1868e-57	98.3918	94.4504
MitoCarta_Lipid_metabolism	severe/critical.F.Agegroup7	0.362202	0.06971	1311481	0.682095	1.36234e-57	6.99963e-57	99.9513	100
MitoCarta_Cardiolipin_synthesis	severe/critical.F.Agegroup7	0.0610819	0.0225585	1.29553e+06	0.673798	7.08334e-53	3.19824e-52	90.5945	66.2753
MitoCarta_Import_motor	severe/critical.F.Agegroup7	0.0284738	0.0133641	1295344	0.673703	6.2195e-56	2.98937e-55	71.5887	35.8591
MitoCarta_Malate_aspartate_shuttle	severe/critical.F.Agegroup7	0.0262469	0.0132599	1294307	0.673163	1.21665e-56	6.04271e-56	67.7875	33.0843
MitoCarta_Fe_S_containing_proteins	severe/critical.F.Agegroup7	0.161905	0.04173	1.29393e+06	0.672968	3.84547e-52	1.68522e-51	98.9279	92.2092
MitoCarta_Mitochondrial_central_dogma	severe/critical.F.Agegroup7	0.82023	0.105868	1.27519e+06	0.663222	1.26423e-46	5.38199e-46	100	100
MitoCarta_TCA_cycle	severe/critical.F.Agegroup7	0.119072	0.0319714	1.27407e+06	0.66264	2.58526e-46	1.07001e-45	97.271	87.5133
MitoCarta_OXPHOS_assembly_factors	severe/critical.F.Agegroup7	0.268097	0.0492729	1.27066e+06	0.660864	2.44866e-45	9.86082e-45	99.3665	99.1462
MitoCarta_Small_molecule_transport	severe/critical.F.Agegroup7	0.400622	0.0682825	1266637	0.658772	3.27191e-44	1.25004e-43	99.9025	99.7866
MitoCarta_OXA	severe/critical.F.Agegroup7	0.0153041	0.00847878	1264224	0.657517	2.79313e-54	1.30055e-53	51.3645	18.5699
MitoCarta_NAD_biosynthesis_and_metabolism	severe/critical.F.Agegroup3	0.0413388	0.0216064	1261246	0.655968	9.91505e-45	3.88774e-44	70.8645	60.8674
MitoCarta_SLC25A_family	severe/critical.F.Agegroup7	0.222683	0.0468368	1248470	0.649324	2.62395e-39	9.77421e-39	99.0741	97.5454
MitoCarta_Selenoproteins	severe/critical.F.Agegroup7	0.0255347	0.00896793	1225093	0.637165	5.44248e-36	1.97788e-35	67.2515	37.46
MitoCarta_mtRNA_metabolism	severe/critical.F.Agegroup3	0.264736	0.0522442	1.21496e+06	0.631894	4.84446e-31	1.67866e-30	99.3597	99.7076
MitoCarta_Heme_synthesis_and_processing	severe/critical.F.Agegroup7	0.0245501	0.00785333	1193770	0.620874	1.46499e-28	4.961e-28	64.7661	38.207
MitoCarta_Sulfur_metabolism	severe/critical.F.Agegroup7	0.0324522	0.0093179	1191136	0.619504	1.10942e-26	3.6734e-26	74.7076	50.0534
MitoCarta_Apoptosis	severe/critical.F.Agegroup7	0.188743	0.0314175	1188662	0.618218	2.90946e-25	9.2236e-25	99.4152	96.3714
MitoCarta_Fusion	severe/critical.F.Agegroup3	0.0350736	0.0166063	1183938	0.615761	4.68872e-26	1.51874e-25	64.3543	55.6043
MitoCarta_Metabolism	severe/critical.F.Agegroup7	2.68545	0.258333	1178773	0.613074	2.99349e-23	9.10265e-23	100	100
MitoCarta_mtRNA_stability_and_decay	severe/critical.F.Agegroup3	0.0915359	0.0253005	1173771	0.610473	2.78826e-22	8.30902e-22	89.7545	91.5205
MitoCarta_Translation_factors	severe/critical.F.Agegroup7	0.0656358	0.0123958	1173451	0.610307	2.98878e-22	8.73193e-22	91.9591	75.5603
MitoCarta_Lipoate_insertion	severe/critical.F.Agegroup3	0.0153375	0.0107163	1.16849e+06	0.607728	1.55605e-35	5.52028e-35	37.7801	19.2008
MitoCarta_Pyruvate_metabolism	severe/critical.F.Agegroup3	0.0576621	0.0217237	1155427	0.600932	4.70648e-19	1.32314e-18	76.2006	77.729
MitoCarta_Heme_containing_proteins	severe/critical.F.Agegroup3	1.03874	0.171417	1.15014e+06	0.598182	6.42426e-18	1.65037e-17	100	100
MitoCarta_TIM23_presequence_pathway	severe/critical.F.Agegroup7	0.0302788	0.00620997	1.14797e+06	0.597054	2.98189e-18	7.93396e-18	72.1735	49.7332
MitoCarta_Eicosanoid_metabolism	severe/critical.F.Agegroup7	0.0150797	0.00377947	1.13689e+06	0.591292	1.15218e-18	3.12136e-18	51.0234	29.4557
MitoCarta_Sideroflexins	severe/critical.F.Agegroup3	0.0334748	0.0142576	1.1352e+06	0.590415	8.40198e-17	1.98714e-16	59.5518	53.2164
MitoCarta_Amino_acid_metabolism	severe/critical.F.Agegroup7	0.272527	0.0270132	1132685	0.589104	4.98529e-15	1.14278e-14	99.9025	98.7193
MitoCarta_GABA_metabolism	severe/critical.F.Agegroup7	0.0141732	0.00354793	1.12763e+06	0.586473	1.34915e-17	3.35038e-17	47.1735	26.4674
MitoCarta_Complex_V	severe/critical.F.Agegroup7	0.88156	0.0539375	1123860	0.584514	1.13558e-13	2.45219e-13	100	100
MitoCarta_CIII_assembly_factors	severe/critical.F.Agegroup3	0.0287938	0.0127532	1.12241e+06	0.583763	8.21832e-15	1.85535e-14	56.2433	51.9493
MitoCarta_CV_subunits	severe/critical.F.Agegroup7	0.87283	0.051577	1.12135e+06	0.583207	2.68719e-13	5.63931e-13	100	100
MitoCarta_EF_hand_proteins	severe/critical.F.Agegroup7	0.0246079	0.00397238	1.12009e+06	0.582552	5.90028e-14	1.29286e-13	66.0331	44.397
MitoCarta_mt_tRNA_modifications	severe/critical.F.Agegroup3	0.070238	0.0168288	1119468	0.58223	4.79303e-13	9.78303e-13	84.7385	88.3041
MitoCarta_Complex_II	severe/critical.F.Agegroup7	0.0366273	0.00536561	1116310	0.580588	8.56835e-13	1.72525e-12	78.3626	60.5123
MitoCarta_Vitamin_D_metabolism	severe/critical.F.Agegroup7	0.00721309	0.0028367	1.11541e+06	0.580121	5.54307e-21	1.5883e-20	29.4347	12.0598
MitoCarta_Vitamin_C_metabolism	severe/critical.F.Agegroup7	0.0088362	0.00251386	1.11316e+06	0.578949	4.39985e-18	1.15014e-17	34.4542	16.6489
MitoCarta_Immune_response	severe/critical.F.Agegroup7	0.0321801	0.00674856	1.11091e+06	0.577777	2.85951e-12	5.60614e-12	71.1014	51.4408
MitoCarta_Folate_and_1_C_metabolism	severe/critical.F.Agegroup3	0.0740798	0.0176067	1.10995e+06	0.577281	1.07415e-11	2.07855e-11	82.6041	88.9376
MitoCarta_Type_II_fatty_acid_synthesis	severe/critical.F.Agegroup7	0.0191416	0.00238048	1108046	0.57629	1.22423e-12	2.43214e-12	58.577	37.9936
MitoCarta_Catechol_metabolism	severe/critical.F.Agegroup7	0.00489142	0.00307979	1.10785e+06	0.576189	5.17159e-25	1.60535e-24	21.4912	5.8698
MitoCarta_Fission	severe/critical.F.Agegroup7	0.0500918	0.00672724	1.10452e+06	0.574454	5.36779e-11	1.02539e-10	87.1345	69.9039
MitoCarta_CV_assembly_factors	severe/critical.F.Agegroup7	0.00872948	0.00236052	1.10262e+06	0.573466	1.24205e-15	2.89164e-15	34.8441	18.0363
MitoCarta_Glycine_cleavage_system	severe/critical.F.Agegroup3	0.0112137	0.00693174	1.10258e+06	0.573446	1.12089e-18	3.09281e-18	30.8431	18.7135
MitoCarta_Proline_metabolism	severe/critical.F.Agegroup7	0.00710046	0.00226111	1099981	0.572095	3.562e-17	8.70063e-17	29.2398	13.2337
MitoCarta_mtDNA_replication	severe/critical.F.Agegroup3	0.0592582	0.0174784	1099538	0.571865	2.31715e-10	4.3157e-10	76.0939	81.6277
MitoCarta_CII_assembly_factors	severe/critical.F.Agegroup7	0.00661114	0.00253835	1.09706e+06	0.570574	7.46841e-17	1.79483e-16	28.2164	13.2337
MitoCarta_Cytochromes	severe/critical.F.Agegroup3	0.500233	0.0697076	1092502	0.568205	2.08011e-09	3.73417e-09	99.4664	99.7076
MitoCarta_CIV_assembly_factors	severe/critical.F.Agegroup7	0.120915	0.0109456	1092445	0.568176	2.11129e-09	3.74503e-09	97.7096	92.4226
MitoCarta_MIA40	severe/critical.F.Agegroup7	0.005552	0.00231839	1.09024e+06	0.56703	9.70687e-18	2.4514e-17	23.5867	9.39168
MitoCarta_Electron_carriers	severe/critical.F.Agegroup3	0.526052	0.0688617	1090230	0.567024	3.91791e-09	6.86786e-09	99.7866	99.9025
MitoCarta_mtDNA_repair	severe/critical.F.Agegroup7	0.024833	0.00230579	1.08975e+06	0.566773	1.33996e-09	2.43481e-09	66.2281	46.4248
MitoCarta_Amidoxime_reducing_complex	severe/critical.F.Agegroup7	0.00844876	0.00225193	1.08907e+06	0.566421	3.38739e-13	7.01002e-13	33.7232	18.7834
MitoCarta_SAM	severe/critical.F.Agegroup7	0.00829275	0.00215616	1.08768e+06	0.565695	2.21109e-13	4.70646e-13	32.1637	17.2892
MitoCarta_CII_subunits	severe/critical.F.Agegroup7	0.0300162	0.00282726	1086712	0.565194	5.53477e-09	9.58931e-09	72.6608	55.3895
MitoCarta_CI_assembly_factors	severe/critical.F.Agegroup7	0.0740303	0.00515642	1084325	0.563952	1.89816e-08	3.25087e-08	93.0312	81.9637
MitoCarta_Biotin_utilizing_proteins	severe/critical.F.Agegroup3	0.0110905	0.00611861	1084042	0.563805	1.62482e-14	3.6134e-14	29.6692	19.1033
MitoCarta_Vitamin_B12_metabolism	severe/critical.F.Agegroup7	0.0107314	0.00147358	1081791	0.562635	1.33269e-10	2.51355e-10	40.4483	25.1868
MitoCarta_Preprotein_cleavage	severe/critical.F.Agegroup7	0.0393318	0.00375961	1078668	0.56101	6.74338e-08	1.14178e-07	81.5789	63.0736
MitoCarta_mtRNA_granules	severe/critical.F.Agegroup3	0.0945973	0.0166731	1078297	0.560817	9.12712e-08	1.52802e-07	90.3949	94.3957
MitoCarta_Carbohydrate_metabolism	severe/critical.F.Agegroup7	0.222254	0.0134293	1.07202e+06	0.557553	4.28863e-07	6.94572e-07	99.7076	98.5059
MitoCarta_Vitamin_metabolism	severe/critical.F.Agegroup3	0.14032	0.0166248	1.07077e+06	0.556904	5.77178e-07	9.14889e-07	96.0512	98.0994
MitoCarta_Phospholipid_metabolism	severe/critical.F.Agegroup7	0.074359	0.00495992	1066741	0.554807	1.46269e-06	2.29412e-06	93.8596	84.5251
MitoCarta_CI_subunits	severe/critical.F.Agegroup3	1.68632	0.157562	1.06411e+06	0.553441	2.67355e-06	4.10679e-06	100	100
MitoCarta_Organelle_contact_sites	severe/critical.F.Agegroup7	0.048726	0.00257303	1.06195e+06	0.552313	4.00301e-06	6.08621e-06	85.1852	71.825
MitoCarta_mt_tRNA_synthetases	severe/critical.F.Agegroup3	0.0364057	0.0105079	1.05946e+06	0.551022	4.80377e-06	7.22992e-06	63.2871	67.154
MitoCarta_Urea_cycle	severe/critical.F.Agegroup3	0.0184237	0.00674274	1059374	0.550976	5.63731e-07	9.03182e-07	44.1836	40.4483
MitoCarta_Complex_I	severe/critical.F.Agegroup3	1.7552	0.152405	1.05893e+06	0.550742	8.29593e-06	1.22386e-05	100	100
MitoCarta_Glutamate_metabolism	severe/critical.F.Agegroup3	0.0222827	0.00859808	1056736	0.549604	2.14885e-06	3.3352e-06	47.492	45.809
MitoCarta_Q_linked_reactions_other	severe/critical.F.Agegroup7	0.026665	0.000845943	1.05665e+06	0.549557	8.26453e-06	1.22386e-05	69.0058	53.1483
MitoCarta_Itaconate_metabolism	severe/critical.F.Agegroup7	0.017007	-0.000743325	1.05281e+06	0.547562	8.51529e-06	1.2439e-05	55.6043	40.2348
MitoCarta_mtDNA_nucleoid	severe/critical.F.Agegroup3	0.0489377	0.0131205	1050956	0.546597	3.76445e-05	5.44566e-05	69.9039	78.9474
MitoCarta_CIV_subunits	severe/critical.F.Agegroup3	2.05208	0.0157925	1.04731e+06	0.544703	8.60553e-05	0.000122117	100	100
MitoCarta_CIII_subunits	severe/critical.F.Agegroup7	0.602198	0.0347049	1046305	0.544178	0.000104112	0.000144979	99.9025	99.7866
MitoCarta_Kynurenine_metabolism	severe/critical.F.Agegroup7	0.00610082	0.00103047	1046293	0.544172	1.21579e-07	2.01281e-07	25.9259	15.5816
MitoCarta_Polycistronic_mtRNA_processing	severe/critical.F.Agegroup7	0.0418685	0.000683525	1045555	0.543788	0.000109381	0.000150905	82.2125	67.0224
MitoCarta_fMet_processing	severe/critical.F.Agegroup7	0.00416075	0.00125247	1043782	0.542866	1.23784e-09	2.27701e-09	17.7875	8.64461
MitoCarta_Transcription	severe/critical.F.Agegroup7	0.0141699	-0.00113306	1.04196e+06	0.54192	4.21207e-05	6.0346e-05	46.4912	33.2978
MitoCarta_Complex_IV	severe/critical.F.Agegroup3	2.16205	0.00484689	1040708	0.541267	0.00028886	0.000394864	100	100
MitoCarta_Vitamin_B6_metabolism	severe/critical.F.Agegroup7	0.00460529	0.000819887	1037486	0.539592	1.34143e-07	2.19641e-07	20.078	11.3127
MitoCarta_Cholesterol_associated	severe/critical.F.Agegroup7	0.011603	-0.000704125	1035057	0.538328	9.81591e-05	0.000137978	40.4483	28.7086
MitoCarta_MICOS_complex	severe/critical.F.Agegroup7	0.0148894	-0.00109422	1.0273e+06	0.534294	0.00102064	0.00135781	49.5127	37.7801
MitoCarta_Ketone_metabolism	severe/critical.F.Agegroup7	0.0197822	-0.00144148	1023909	0.53253	0.00273785	0.00357841	59.3567	45.9979
MitoCarta_Metals_and_cofactors	severe/critical.F.Agegroup3	1.43645	0.0480001	1.02025e+06	0.530629	0.00713285	0.00916202	100	100
MitoCarta_Complex_III	severe/critical.F.Agegroup7	0.618239	0.0219518	1019874	0.530432	0.00751227	0.00956691	99.9025	100
MitoCarta_mtDNA_maintenance	severe/critical.F.Agegroup3	0.087644	0.0120265	1.0188e+06	0.529873	0.00866608	0.0109428	87.4066	93.3723
MitoCarta_Fatty_acid_oxidation	severe/critical.F.Agegroup7	0.0938817	0.00236565	1.01761e+06	0.529255	0.0101684	0.0127319	96.345	90.1814
MitoCarta_Fe_S_cluster_biosynthesis	severe/critical.F.Agegroup7	0.0914203	0.000919408	1017212	0.529047	0.0107144	0.0133037	95.8577	90.2882
MitoCarta_mt_rRNA_modifications	severe/critical.F.Agegroup3	0.0528721	0.00835869	1016161	0.528501	0.0119922	0.0147672	76.7343	82.7973
MitoCarta_cAMP_PKA_signaling	severe/critical.F.Agegroup3	0.00923736	0.00477627	1014124	0.527441	0.000458038	0.000620433	21.7716	18.0799
MitoCarta_Choline_and_betaine_metabolism	severe/critical.F.Agegroup3	0.0242366	0.00625756	1013591	0.527164	0.0122973	0.0150188	52.6147	55.9942
MitoCarta_TCA_associated	severe/critical.F.Agegroup7	0.0296605	-0.000920037	1013158	0.526939	0.0161298	0.0195394	72.0273	59.3383
MitoCarta_Coenzyme_A_metabolism	severe/critical.F.Agegroup3	0.0125717	0.00438406	1.01161e+06	0.526133	0.00560307	0.00725963	32.7641	31.7739
MitoCarta_Trafficking	severe/critical.F.Agegroup7	0.0145424	-0.00249815	1.00835e+06	0.524436	0.0187652	0.0225485	48.2943	37.9936
MitoCarta_Glycine_metabolism	severe/critical.F.Agegroup3	0.0386462	0.0063778	1007605	0.524051	0.0327322	0.0384024	68.4098	74.1715
MitoCarta_Molybdenum_cofactor_synthesis_and_proteins	severe/critical.F.Agegroup3	0.00634947	0.00272777	1.00471e+06	0.522544	0.00220168	0.00290311	18.9968	15.3996
MitoCarta_Protein_homeostasis	severe/critical.F.Agegroup7	0.22098	0.00147762	1.00267e+06	0.521482	0.0591505	0.0688549	99.8538	98.826
MitoCarta_Copper_metabolism	severe/critical.F.Agegroup7	0.0549659	-0.00201197	1000147	0.520172	0.0758611	0.0876225	87.7193	77.6948
MitoCarta_Carnitine_shuttle	severe/critical.F.Agegroup3	0.00822785	0.00339184	996468	0.518259	0.0242217	0.0286431	22.3052	20.3704
MitoCarta_Coenzyme_Q_metabolism	severe/critical.F.Agegroup7	0.0273897	-0.00133416	996411	0.518229	0.10216	0.116197	69.5419	57.4173
MitoCarta_Branched_chain_amino_acid_metabolism	severe/critical.F.Agegroup3	0.0902915	0.00868182	995980	0.518005	0.113675	0.12735	88.794	94.7856
MitoCarta_Intramitochondrial_membrane_interactions	severe/critical.F.Agegroup7	0.0198801	-0.00328483	995919	0.517973	0.097487	0.111735	58.6745	46.318
MitoCarta_Vitamin_B1_metabolism	severe/critical.F.Agegroup3	0.00148909	0.000977562	985416	0.51251	0.000603996	0.00081077	5.22946	2.77778
MitoCarta_OXPHOS_subunits	severe/critical.F.Agegroup3	5.17852	0.0882222	984497	0.512032	0.290532	0.320661	100	100
MitoCarta_Tetrahydrobiopterin_synthesis	severe/critical.F.Agegroup7	0.00333194	-0.000745172	983347	0.511434	0.105123	0.118661	15.8869	12.8068
MitoCarta_mtDNA_modifications	severe/critical.F.Agegroup7	0.00149003	-0.000255453	982792	0.511146	0.0202897	0.0241853	7.06628	4.69584
MitoCarta_Lysine_metabolism	severe/critical.F.Agegroup3	0.0525162	0.00572859	981836	0.510648	0.348309	0.373367	76.6275	85.1852
MitoCarta_Branched_chain_amino_acid_dehydrogenase_complex	severe/critical.F.Agegroup3	0.0306089	0.00622904	979996	0.509692	0.38089	0.405376	56.1366	64.2788
MitoCarta_Carnitine_synthesis_and_transport	severe/critical.F.Agegroup3	0.0091979	0.00309297	979691	0.509533	0.2714	0.301781	24.8666	25.1949
MitoCarta_Cytochrome_C	severe/critical.F.Agegroup7	0.0202037	-0.00397701	976886	0.508074	0.457971	0.480547	59.0643	48.3458
MitoCarta_Mitochondrial_ribosome_assembly	severe/critical.F.Agegroup3	0.0845438	0.00670448	975606	0.507408	0.515135	0.536749	88.6873	94.883
MitoCarta_mtDNA_stability_and_decay	severe/critical.F.Agegroup7	0.00420356	-0.000662293	975543	0.507375	0.313264	0.340703	16.9591	14.7279
MitoCarta_Propanoate_metabolism	severe/critical.F.Agegroup3	0.00506959	0.00183692	974948	0.507066	0.310576	0.340263	14.8346	14.3275
MitoCarta_OXPHOS	severe/critical.F.Agegroup3	5.38887	0.0462926	974718	0.506946	0.541759	0.556704	100	100
MitoCarta_TIM22_carrier_pathway	severe/critical.F.Agegroup7	0.00585919	-0.00217578	974527	0.506847	0.413434	0.436891	23.9766	20.3842
MitoCarta_Vitamin_B2_metabolism	severe/critical.F.Agegroup7	0.0072727	-0.00206514	972246	0.505661	0.528045	0.54638	28.8499	24.9733
MitoCarta_ABC_transporters	severe/critical.F.Agegroup7	0.0092459	-0.00274059	967890	0.503395	0.72394	0.738816	35.575	30.6297
MitoCarta_Serine_metabolism	severe/critical.F.Agegroup7	0.0202236	-0.00400772	964614	0.501691	0.875261	0.88717	55.1657	47.8122
MitoCarta_Creatine_metabolism	severe/critical.F.Agegroup3	0.000137749	9.70015e-05	963035	0.50087	0.324302	0.350152	0.320171	0.146199
MitoCarta_Vitamin_A_metabolism	severe/critical.F.Agegroup7	0.00922201	-0.00295883	962380	0.500529	0.95581	0.962268	34.4055	30.8431
MitoCarta_Glycerol_phosphate_shuttle	severe/critical.F.Agegroup7	0.000425526	-0.000139827	961526	0.500085	0.97506	0.97506	1.94932	1.92102

## Sheet: CD4.M3.M5.prog
feature	Up_regulated	avgExpr	logFC	statistic	auc	pval	padj	pct_in	pct_out
MitoCarta_Complex_V	severe/critical.M.Agegroup3	1.26249	0.587392	256024	0.934747	6.30355e-131	7.74978e-129	100	100
MitoCarta_CV_subunits	severe/critical.M.Agegroup3	1.25425	0.58372	255923	0.93438	1.04024e-130	7.74978e-129	100	100
MitoCarta_Metabolism	severe/critical.M.Agegroup5	2.98678	0.971956	237020	0.865363	4.80131e-93	2.38465e-91	100	100
MitoCarta_Calcium_homeostasis	severe/critical.M.Agegroup5	0.269634	0.143393	235896	0.861263	4.91806e-91	1.83198e-89	99.6086	87.8731
MitoCarta_Iron_homeostasis	severe/critical.M.Agegroup5	0.189671	0.118603	234386	0.855748	2.0624e-88	6.14594e-87	96.4775	82.8358
MitoCarta_Cytochromes	severe/critical.M.Agegroup5	0.572511	0.318561	230488	0.841516	1.54619e-81	3.8397e-80	100	95.5224
MitoCarta_Electron_carriers	severe/critical.M.Agegroup5	0.594603	0.313908	228232	0.83328	9.67779e-78	2.05999e-76	100	97.5746
MitoCarta_Signaling	severe/critical.M.Agegroup5	0.337507	0.138295	223738	0.81687	1.87425e-70	3.49079e-69	99.8043	96.6418
MitoCarta_Metals_and_cofactors	severe/critical.M.Agegroup5	1.65854	0.628954	221225	0.807697	1.54043e-66	2.55027e-65	100	100
MitoCarta_CIII_subunits	severe/critical.M.Agegroup5	0.658493	0.286443	220147	0.803761	6.79382e-65	1.01228e-63	100	99.2537
MitoCarta_Cardiolipin_synthesis	severe/critical.M.Agegroup5	0.0802141	0.0473077	218659	0.798329	9.06704e-64	1.22817e-62	92.955	55.597
MitoCarta_Complex_III	severe/critical.M.Agegroup5	0.671795	0.268542	215353	0.786258	7.77375e-58	8.90992e-57	100	99.6269
MitoCarta_Calcium_cycle	severe/critical.M.Agegroup5	0.110903	0.0574565	215316	0.786125	3.7919e-58	4.70828e-57	96.0861	67.3507
MitoCarta_Mitochondrial_permeability_transition_pore	severe/critical.M.Agegroup5	0.136752	0.0727595	213798	0.780579	5.51525e-56	5.8698e-55	94.9119	68.4701
MitoCarta_Glyoxylate_metabolism	severe/critical.M.Agegroup5	0.107359	0.060529	213394	0.779108	1.29867e-55	1.29001e-54	92.3679	65.1119
MitoCarta_Nucleotide_import	severe/critical.M.Agegroup5	0.130291	0.0658719	210040	0.76686	9.43457e-51	8.26913e-50	95.6947	70.3358
MitoCarta_Calcium_uniporter	severe/critical.M.Agegroup5	0.0666204	0.0368415	209328	0.764261	8.16198e-51	7.60084e-50	90.998	50.9328
MitoCarta_Heme_containing_proteins	severe/critical.M.Agegroup5	1.14505	0.44545	209170	0.763684	2.40164e-49	1.98802e-48	100	99.8134
MitoCarta_Cristae_formation	severe/critical.M.Agegroup3	0.137232	0.0738782	209098	0.763423	2.80749e-49	2.20167e-48	91.9776	91.5851
MitoCarta_CI_subunits	severe/critical.M.Agegroup3	1.57568	0.651405	207337	0.756992	5.81553e-47	4.33257e-46	100	100
MitoCarta_Complex_I	severe/critical.M.Agegroup3	1.63291	0.653371	206184	0.752784	1.70802e-45	1.21188e-44	100	100
MitoCarta_Small_molecule_transport	severe/critical.M.Agegroup5	0.470098	0.126917	205278	0.749476	2.34198e-44	1.58616e-43	99.8043	99.6269
MitoCarta_Lipid_metabolism	severe/critical.M.Agegroup5	0.389262	0.110408	204392	0.746238	2.94077e-43	1.90511e-42	100	99.0672
MitoCarta_Nucleotide_metabolism	severe/critical.M.Agegroup5	0.278814	0.0916449	202963	0.741022	1.6142e-41	9.62065e-41	99.4129	96.4552
MitoCarta_MICOS_complex	severe/critical.M.Agegroup3	0.060215	0.0441668	201471	0.735575	8.5469e-42	5.3062e-41	72.2015	53.0333
MitoCarta_CIV_subunits	severe/critical.M.Agegroup5	2.3608	0.687766	201235	0.734713	1.83535e-39	1.0518e-38	100	100
MitoCarta_Chaperones	severe/critical.M.Agegroup5	0.089532	0.0380684	200652	0.732586	4.87812e-39	2.692e-38	94.9119	67.7239
MitoCarta_Complex_IV	severe/critical.M.Agegroup5	2.44361	0.672257	199786	0.729425	8.8129e-38	4.68972e-37	100	100
MitoCarta_Amino_acid_metabolism	severe/critical.M.Agegroup5	0.324266	0.0801585	196322	0.716776	6.50213e-34	3.22939e-33	100	98.694
MitoCarta_EF_hand_proteins	severe/critical.M.Agegroup5	0.0308994	0.0182622	195202	0.712685	3.27609e-37	1.68323e-36	72.2114	28.3582
MitoCarta_TCA_cycle	severe/critical.M.Agegroup5	0.120418	0.0437002	191100	0.697708	1.52468e-28	6.88416e-28	96.0861	79.4776
MitoCarta_Detoxification	severe/critical.M.Agegroup5	0.232775	0.0590633	191005	0.697363	2.12872e-28	9.32878e-28	99.0215	97.9478
MitoCarta_Malate_aspartate_shuttle	severe/critical.M.Agegroup5	0.0274116	0.0152251	190254	0.694623	5.88978e-32	2.74243e-31	68.6888	27.9851
MitoCarta_OXA	severe/critical.M.Agegroup5	0.0212514	0.0133312	189949	0.693508	6.80299e-34	3.26982e-33	62.0352	21.4552
MitoCarta_Translation	severe/critical.M.Agegroup5	0.538691	0.0909821	187423	0.684285	5.70888e-25	2.36284e-24	100	99.8134
MitoCarta_Phospholipid_metabolism	severe/critical.M.Agegroup5	0.0816882	0.0285759	185908	0.678752	1.04139e-23	3.97864e-23	93.5421	71.8284
MitoCarta_Gluconeogenesis	severe/critical.M.Agegroup5	0.0328139	0.0156351	185725	0.678086	9.82774e-26	4.18381e-25	73.5812	35.8209
MitoCarta_Fission	severe/critical.M.Agegroup5	0.0567544	0.0221492	184945	0.675238	3.16021e-23	1.17718e-22	87.0841	56.903
MitoCarta_SLC25A_family	severe/critical.M.Agegroup5	0.287669	0.0688924	184824	0.674798	1.25617e-22	4.56509e-22	99.4129	98.5075
MitoCarta_Protein_homeostasis	severe/critical.M.Agegroup5	0.23988	0.053409	183688	0.670649	1.21725e-21	4.21792e-21	99.4129	97.5746
MitoCarta_Mitochondrial_ribosome_assembly	severe/critical.M.Agegroup5	0.0885971	0.0285416	183435	0.669725	1.68025e-21	5.68994e-21	92.7593	76.306
MitoCarta_Mitochondrial_central_dogma	severe/critical.M.Agegroup5	0.726073	0.100921	183370	0.669488	2.27663e-21	7.53817e-21	100	99.8134
MitoCarta_Heme_synthesis_and_processing	severe/critical.M.Agegroup5	0.0269361	0.0143276	182633	0.666797	4.70269e-24	1.84395e-23	65.1663	30.0373
MitoCarta_mt_tRNA_synthetases	severe/critical.M.Agegroup5	0.0370549	0.0150986	182326	0.665678	8.55951e-22	3.03659e-21	77.6908	42.9104
MitoCarta_GABA_metabolism	severe/critical.M.Agegroup5	0.0208075	0.0105742	182033	0.664606	6.30328e-25	2.53835e-24	59.2955	24.4403
MitoCarta_Carbohydrate_metabolism	severe/critical.M.Agegroup5	0.237738	0.0562357	181892	0.664091	3.95163e-20	1.27998e-19	99.2172	97.0149
MitoCarta_Branched_chain_amino_acid_dehydrogenase_complex	severe/critical.M.Agegroup3	0.0530732	0.0286509	181138	0.661339	4.69517e-20	1.48847e-19	72.9478	65.1663
MitoCarta_Fe_S_containing_proteins	severe/critical.M.Agegroup5	0.137621	0.0348317	180956	0.660676	2.27891e-19	6.92975e-19	97.6517	90.8582
MitoCarta_Xenobiotic_metabolism	severe/critical.M.Agegroup5	0.0747709	0.0239537	180946	0.660638	1.66289e-19	5.16189e-19	90.8023	69.2164
MitoCarta_ROS_and_glutathione_metabolism	severe/critical.M.Agegroup5	0.153948	0.0360094	180430	0.658752	6.06074e-19	1.77069e-18	97.8474	91.9776
MitoCarta_Protein_import_sorting_and_homeostasis	severe/critical.M.Agegroup5	0.432553	0.0609597	176078	0.642866	1.23732e-15	3.41408e-15	100	99.6269
MitoCarta_Serine_metabolism	severe/critical.M.Agegroup5	0.0252807	0.0104471	176004	0.642592	4.88713e-18	1.37393e-17	63.4051	31.3433
MitoCarta_Cholesterol_associated	severe/critical.M.Agegroup5	0.015273	0.00694242	173060	0.631847	5.99045e-19	1.77069e-18	47.1624	18.097
MitoCarta_Preprotein_cleavage	severe/critical.M.Agegroup5	0.0446298	0.0148287	172657	0.630374	1.07158e-13	2.80116e-13	80.4305	54.8507
MitoCarta_Cholesterol_bile_acid_steroid_synthesis	severe/critical.M.Agegroup5	0.0477411	0.0144883	172601	0.63017	1.25404e-13	3.11421e-13	81.8004	55.0373
MitoCarta_Respirasome_assembly	severe/critical.M.Agegroup5	0.0389723	0.0117714	171285	0.625365	6.59171e-13	1.55899e-12	78.2779	50.7463
MitoCarta_Intramitochondrial_membrane_interactions	severe/critical.M.Agegroup5	0.0257913	0.00996505	170672	0.623127	1.14288e-13	2.93601e-13	63.4051	34.1418
MitoCarta_Ketone_metabolism	severe/critical.M.Agegroup5	0.0245244	0.00862315	170103	0.62105	3.77206e-13	9.0651e-13	64.3836	35.2612
MitoCarta_Fatty_acid_oxidation	severe/critical.M.Agegroup5	0.115718	0.0240007	169685	0.619523	2.14287e-11	4.69541e-11	97.2603	84.8881
MitoCarta_Glutamate_metabolism	severe/critical.M.Agegroup5	0.019029	0.00658318	169545	0.619012	1.58115e-13	3.86216e-13	57.3386	29.4776
MitoCarta_mtDNA_maintenance	severe/critical.M.Agegroup5	0.0752908	0.016881	169502	0.618857	2.40422e-11	5.19173e-11	92.3679	70.1493
MitoCarta_Selenoproteins	severe/critical.M.Agegroup5	0.0232554	0.00649281	169387	0.618435	1.52836e-12	3.55822e-12	65.5577	36.3806
MitoCarta_Apoptosis	severe/critical.M.Agegroup5	0.16769	0.028407	169241	0.617902	4.03037e-11	8.45809e-11	98.2387	92.9104
MitoCarta_ABC_transporters	severe/critical.M.Agegroup5	0.0136032	0.00484295	169048	0.617198	5.41882e-15	1.46801e-14	47.1624	20.3358
MitoCarta_Coenzyme_Q_metabolism	severe/critical.M.Agegroup5	0.0298332	0.00799648	168622	0.615642	1.84178e-11	4.0959e-11	73.1898	44.7761
MitoCarta_Nucleotide_synthesis_and_processing	severe/critical.M.Agegroup5	0.143904	0.0240252	168092	0.613709	1.90934e-10	3.95128e-10	96.8689	91.6045
MitoCarta_Itaconate_metabolism	severe/critical.M.Agegroup5	0.0242158	0.0072657	168006	0.613395	1.07796e-11	2.47101e-11	64.3836	35.8209
MitoCarta_mtDNA_repair	severe/critical.M.Agegroup5	0.0241376	0.00731138	167887	0.612959	1.67747e-11	3.78702e-11	64.775	38.0597
MitoCarta_Kynurenine_metabolism	severe/critical.M.Agegroup5	0.0081561	0.00505394	166772	0.608888	2.0939e-18	5.99981e-18	31.5068	8.76866
MitoCarta_Trafficking	severe/critical.M.Agegroup5	0.0207034	0.00663586	164786	0.601635	4.08548e-10	8.22617e-10	56.7515	32.8358
MitoCarta_CIII_assembly_factors	severe/critical.M.Agegroup3	0.0312029	0.017901	164077	0.599049	3.19285e-09	6.34313e-09	52.6119	47.9452
MitoCarta_Proline_metabolism	severe/critical.M.Agegroup5	0.00828342	0.00426158	163626	0.597402	1.17022e-13	2.95529e-13	33.2681	12.8731
MitoCarta_Mitochondrial_ribosome	severe/critical.M.Agegroup5	0.319932	0.0280948	163418	0.596641	6.2338e-08	1.20628e-07	99.8043	99.2537
MitoCarta_Transcription	severe/critical.M.Agegroup5	0.0120199	0.00209515	163200	0.595848	1.96018e-10	4.00092e-10	46.3796	22.0149
MitoCarta_Polycistronic_mtRNA_processing	severe/critical.M.Agegroup5	0.0412993	0.0087144	162568	0.593539	9.75828e-08	1.81748e-07	79.2564	56.1567
MitoCarta_Amidoxime_reducing_complex	severe/critical.M.Agegroup5	0.00908332	0.00262809	162257	0.592404	2.91003e-11	6.1942e-11	37.3777	16.4179
MitoCarta_Copper_metabolism	severe/critical.M.Agegroup5	0.0529583	0.00873787	161486	0.589589	4.11344e-07	7.21062e-07	84.5401	63.2463
MitoCarta_mtRNA_metabolism	severe/critical.M.Agegroup5	0.223066	0.0239362	161027	0.587913	8.51422e-07	1.47514e-06	99.2172	98.1343
MitoCarta_CII_subunits	severe/critical.M.Agegroup5	0.0253977	0.00644509	160985	0.58776	1.8872e-07	3.47151e-07	64.1879	40.4851
MitoCarta_TIM23_presequence_pathway	severe/critical.M.Agegroup3	0.0323878	0.0145412	160830	0.587192	3.65507e-07	6.48339e-07	57.4627	56.9472
MitoCarta_MIA40	severe/critical.M.Agegroup5	0.00539214	0.00310584	160480	0.585916	5.84684e-14	1.55568e-13	25.2446	7.46269
MitoCarta_Vitamin_C_metabolism	severe/critical.M.Agegroup5	0.0105497	0.00212811	160256	0.585098	5.31858e-09	1.04272e-08	41.2916	20.5224
MitoCarta_NAD_biosynthesis_and_metabolism	severe/critical.M.Agegroup5	0.0279064	0.00356867	159379	0.581896	1.80181e-06	3.0508e-06	70.4501	44.9627
MitoCarta_mt_rRNA_modifications	severe/critical.M.Agegroup5	0.051174	0.0105125	159186	0.58119	4.70432e-06	7.78826e-06	85.3229	67.5373
MitoCarta_mtDNA_replication	severe/critical.M.Agegroup5	0.041606	0.00467132	158304	0.577971	9.06234e-06	1.4677e-05	81.8004	55.2239
MitoCarta_mtDNA_nucleoid	severe/critical.M.Agegroup5	0.0319253	0.00288982	158164	0.577458	7.4468e-06	1.21931e-05	73.7769	47.3881
MitoCarta_OXPHOS_assembly_factors	severe/critical.M.Agegroup3	0.215963	0.0269387	157937	0.576631	1.77535e-05	2.84438e-05	97.2015	98.4344
MitoCarta_SAM	severe/critical.M.Agegroup5	0.00914257	0.00354755	156744	0.572276	6.73898e-08	1.28732e-07	32.2896	16.2313
MitoCarta_Vitamin_B2_metabolism	severe/critical.M.Agegroup5	0.00782141	0.00265612	156626	0.571843	7.71834e-08	1.45574e-07	32.2896	16.0448
MitoCarta_Carnitine_synthesis_and_transport	severe/critical.M.Agegroup5	0.0116421	0.0033898	156550	0.571569	8.92339e-07	1.52826e-06	38.9432	22.5746
MitoCarta_Sulfur_metabolism	severe/critical.M.Agegroup5	0.0303672	0.00264623	156223	0.570373	4.72714e-05	7.41415e-05	71.6243	49.8134
MitoCarta_TIM22_carrier_pathway	severe/critical.M.Agegroup5	0.00725176	0.00150889	154941	0.565693	3.18387e-07	5.71562e-07	29.5499	13.9925
MitoCarta_Complex_II	severe/critical.M.Agegroup5	0.0308422	0.00446339	154805	0.565196	0.000156477	0.000235506	70.4501	48.694
MitoCarta_CIV_assembly_factors	severe/critical.M.Agegroup3	0.0983138	0.0155091	154588	0.564402	0.000308937	0.000455758	88.9925	93.9335
MitoCarta_Urea_cycle	severe/critical.M.Agegroup5	0.0126246	0.00127688	154096	0.562608	4.7961e-05	7.44394e-05	45.5969	27.7985
MitoCarta_Catechol_metabolism	severe/critical.M.Agegroup5	0.00425121	0.00054109	152746	0.557679	3.06807e-07	5.5749e-07	22.1135	9.32836
MitoCarta_Type_II_fatty_acid_synthesis	severe/critical.M.Agegroup5	0.0176073	0.000186377	151814	0.554276	0.000870834	0.00125975	54.4031	36.0075
MitoCarta_Vitamin_D_metabolism	severe/critical.M.Agegroup5	0.00508889	0.00174222	151708	0.553891	4.20173e-06	7.03436e-06	23.092	11.3806
MitoCarta_Carnitine_shuttle	severe/critical.M.Agegroup5	0.00982766	0.0020184	151520	0.553205	0.000158283	0.000235841	34.0509	21.6418
MitoCarta_Lipoate_insertion	severe/critical.M.Agegroup3	0.0118929	0.00681498	151472	0.553026	0.000119882	0.00018227	29.4776	22.5049
MitoCarta_mt_tRNA_modifications	severe/critical.M.Agegroup5	0.0561711	0.00475906	150561	0.549701	0.00517247	0.0071361	87.8669	70.709
MitoCarta_Import_motor	severe/critical.M.Agegroup5	0.0191227	-1.70327e-05	150316	0.548805	0.00306439	0.00426723	56.3601	38.2463
MitoCarta_Biotin_utilizing_proteins	severe/critical.M.Agegroup5	0.0071927	0.000770185	150008	0.547682	0.000407076	0.00059465	30.7241	18.6567
MitoCarta_Molybdenum_cofactor_synthesis_and_proteins	severe/critical.M.Agegroup5	0.00545222	0.00104617	149975	0.547562	3.65963e-05	5.8009e-05	21.9178	11.194
MitoCarta_Protein_import_and_sorting	severe/critical.M.Agegroup5	0.237668	0.0102968	149772	0.546823	0.00874026	0.0117324	99.8043	97.9478
MitoCarta_Translation_factors	severe/critical.M.Agegroup5	0.0540566	0.00470808	149734	0.546684	0.00865188	0.0117194	89.2368	70.3358
MitoCarta_Fe_S_cluster_biosynthesis	severe/critical.M.Agegroup5	0.0746775	0.00429712	149596	0.546178	0.00960399	0.0126637	92.955	78.7313
MitoCarta_Organelle_contact_sites	severe/critical.M.Agegroup5	0.0449815	0.00308481	149588	0.546151	0.00899271	0.0119635	79.4521	65.4851
MitoCarta_Choline_and_betaine_metabolism	severe/critical.M.Agegroup3	0.0262276	0.0105652	149202	0.544738	0.00793171	0.0108424	49.2537	55.1859
MitoCarta_Sideroflexins	severe/critical.M.Agegroup5	0.0218591	-0.000890821	148718	0.542971	0.0104754	0.0135725	59.6869	43.097
MitoCarta_fMet_processing	severe/critical.M.Agegroup5	0.00388852	0.000679062	148349	0.541625	0.000103682	0.000159264	18.591	9.32836
MitoCarta_mtRNA_granules	severe/critical.M.Agegroup5	0.0827675	0.00578087	148328	0.541549	0.0198881	0.0251129	93.7378	83.5821
MitoCarta_CII_assembly_factors	severe/critical.M.Agegroup5	0.0054445	-0.00198169	148036	0.540481	0.00201076	0.00285337	28.5714	17.1642
MitoCarta_Vitamin_B12_metabolism	severe/critical.M.Agegroup5	0.0109394	-0.000375134	147652	0.539079	0.0098424	0.0128642	41.4873	27.7985
MitoCarta_Branched_chain_amino_acid_metabolism	severe/critical.M.Agegroup3	0.105734	0.0127414	147537	0.538661	0.0303442	0.0376773	89.1791	94.5205
MitoCarta_Vitamin_B6_metabolism	severe/critical.M.Agegroup5	0.00515486	0.000673148	146779	0.535893	0.00203002	0.00285352	20.9393	12.8731
MitoCarta_mt_mRNA_modifications	severe/critical.M.Agegroup3	0.0212879	0.00920644	146682	0.535539	0.0266489	0.0333672	41.0448	43.2485
MitoCarta_Vitamin_A_metabolism	severe/critical.M.Agegroup5	0.0099457	0.00070508	146214	0.53383	0.019284	0.0245582	35.0294	25
MitoCarta_Vitamin_metabolism	severe/critical.M.Agegroup5	0.127001	0.00661575	145992	0.53302	0.0644302	0.0774201	96.4775	93.4701
MitoCarta_Coenzyme_A_metabolism	severe/critical.M.Agegroup5	0.00951066	-0.000960748	145330	0.530605	0.0348492	0.0425617	35.4207	25.1866
MitoCarta_Folate_and_1_C_metabolism	severe/critical.M.Agegroup5	0.060254	0.00270691	145265	0.530366	0.0880805	0.104159	87.0841	76.6791
MitoCarta_Cytochrome_C	severe/critical.M.Agegroup5	0.0136257	-0.00276326	145193	0.530103	0.0549783	0.0665997	45.7926	32.2761
MitoCarta_Autophagy	severe/critical.M.Agegroup5	0.112967	-0.000266324	144565	0.52781	0.119304	0.138877	95.1076	88.9925
MitoCarta_TOM	severe/critical.M.Agegroup3	0.100756	0.0116852	143872	0.525278	0.156623	0.179515	85.6343	91.9765
MitoCarta_mtDNA_stability_and_decay	severe/critical.M.Agegroup5	0.00349639	-0.000615334	143752	0.524842	0.0183266	0.0235403	16.2427	10.4478
MitoCarta_mtDNA_modifications	severe/critical.M.Agegroup5	0.00192942	0.000568934	143670	0.52454	0.00119764	0.00171585	9.00196	3.91791
MitoCarta_CV_assembly_factors	severe/critical.M.Agegroup3	0.00824434	0.00367224	143425	0.523648	0.0652829	0.0778172	22.5746	20.3523
MitoCarta_Propanoate_metabolism	severe/critical.M.Agegroup5	0.00391754	7.61366e-05	143328	0.523294	0.0347309	0.0425617	17.6125	12.1269
MitoCarta_Lysine_metabolism	severe/critical.M.Agegroup5	0.0498094	-0.00192543	142704	0.521013	0.236293	0.264719	84.7358	68.8433
MitoCarta_cAMP_PKA_signaling	severe/critical.M.Agegroup5	0.00459919	-0.00198632	142262	0.519402	0.102208	0.119913	20.5479	14.9254
MitoCarta_Pyruvate_metabolism	severe/critical.M.Agegroup5	0.0374884	-0.00134141	141172	0.515422	0.380339	0.419782	76.5166	61.0075
MitoCarta_Tetrahydrobiopterin_synthesis	severe/critical.M.Agegroup5	0.00349106	-0.000756713	140604	0.513348	0.210533	0.237647	15.4599	11.9403
MitoCarta_Glycine_metabolism	severe/critical.M.Agegroup5	0.0341376	-0.00175399	140595	0.513315	0.447828	0.490635	73.9726	60.8209
MitoCarta_Proteases	severe/critical.M.Agegroup3	0.108169	0.0040917	140438	0.512744	0.475415	0.517057	91.0448	95.3033
MitoCarta_TCA_associated	severe/critical.M.Agegroup3	0.0399613	0.00691835	140075	0.511417	0.516666	0.557849	63.806	75.5382
MitoCarta_Mitophagy	severe/critical.M.Agegroup5	0.0946	-0.00456772	139662	0.509911	0.578755	0.620392	93.1507	86.7537
MitoCarta_Mitochondrial_dynamics_and_surveillance	severe/critical.M.Agegroup3	0.502948	0.0152706	139481	0.509248	0.604594	0.638897	100	100
MitoCarta_Fusion	severe/critical.M.Agegroup3	0.0299556	0.00278143	139402	0.508958	0.604416	0.638897	55.597	65.1663
MitoCarta_Vitamin_B1_metabolism	severe/critical.M.Agegroup3	0.00149562	0.00105897	139186	0.508169	0.152738	0.176418	4.29104	2.73973
MitoCarta_OXPHOS	severe/critical.M.Agegroup3	5.11592	0.287994	138990	0.507457	0.676301	0.704677	100	100
MitoCarta_Eicosanoid_metabolism	severe/critical.M.Agegroup5	0.00988592	-0.00417637	138754	0.506592	0.668458	0.701411	40.7045	32.2761
MitoCarta_mtRNA_stability_and_decay	severe/critical.M.Agegroup5	0.0662069	-0.00277513	138698	0.506387	0.720158	0.745164	89.4325	80.2239
MitoCarta_Immune_response	severe/critical.M.Agegroup3	0.0250104	0.00680802	138468	0.505551	0.739654	0.760058	45.709	54.4031
MitoCarta_Glycerol_phosphate_shuttle	severe/critical.M.Agegroup5	0.0002777	0.000124083	138053	0.504034	0.180077	0.20482	1.36986	0.559701
MitoCarta_Creatine_metabolism	severe/critical.M.Agegroup3	0.000466571	0.000365551	137931	0.503589	0.275891	0.306775	1.49254	0.782779
MitoCarta_Glycine_cleavage_system	severe/critical.M.Agegroup3	0.00742205	0.00300812	137921	0.503552	0.780089	0.796118	20.1493	21.9178
MitoCarta_Q_linked_reactions_other	severe/critical.M.Agegroup3	0.0267456	0.00465339	137446	0.50182	0.915628	0.928085	51.1194	64.3836
MitoCarta_CI_assembly_factors	severe/critical.M.Agegroup5	0.0552564	-0.00196571	137296	0.501271	0.943082	0.949454	84.5401	73.1343
MitoCarta_OXPHOS_subunits	severe/critical.M.Agegroup5	4.65312	-0.257234	137040	0.500338	0.984992	0.984992	100	100

## Sheet: CD4.M3.M6.prog
feature	Up_regulated	avgExpr	logFC	statistic	auc	pval	padj	pct_in	pct_out
MitoCarta_Iron_homeostasis	severe/critical.M.Agegroup6	0.207688	0.13662	4.55677e+06	0.856654	8.16795e-171	1.21702e-168	98.3575	82.8358
MitoCarta_CV_subunits	severe/critical.M.Agegroup3	1.25425	0.401965	4366582	0.8209	1.14517e-138	8.53149e-137	100	100
MitoCarta_Complex_V	severe/critical.M.Agegroup3	1.26249	0.402316	4.36187e+06	0.820014	6.49476e-138	3.22573e-136	100	100
MitoCarta_Complex_IV	severe/critical.M.Agegroup6	2.75218	0.980833	4159083	0.781891	1.86706e-107	5.56384e-106	100	100
MitoCarta_CIV_subunits	severe/critical.M.Agegroup6	2.63202	0.958982	4150799	0.780333	2.71455e-106	6.74113e-105	100	100
MitoCarta_Metabolism	severe/critical.M.Agegroup6	2.72068	0.705857	4.14036e+06	0.778371	7.74782e-105	1.64918e-103	100	100
MitoCarta_Nucleotide_metabolism	severe/critical.M.Agegroup6	0.304007	0.116838	4.07681e+06	0.766424	3.4043e-96	6.34051e-95	99.4357	96.4552
MitoCarta_Calcium_homeostasis	severe/critical.M.Agegroup6	0.221502	0.0952602	4053736	0.762086	3.77298e-93	6.24639e-92	98.69	87.8731
MitoCarta_Metals_and_cofactors	severe/critical.M.Agegroup6	1.53518	0.505592	4.04635e+06	0.760697	3.47798e-92	5.18218e-91	100	100
MitoCarta_MICOS_complex	severe/critical.M.Agegroup3	0.060215	0.0467813	4.03533e+06	0.758626	4.4462e-112	1.65621e-110	72.2015	40.528
MitoCarta_Signaling	severe/critical.M.Agegroup6	0.319835	0.120623	3.98554e+06	0.749266	1.92825e-84	2.6119e-83	99.6473	96.6418
MitoCarta_CIII_subunits	severe/critical.M.Agegroup6	0.567485	0.195434	3957904	0.74407	4.90403e-81	6.08916e-80	99.9496	99.2537
MitoCarta_Nucleotide_synthesis_and_processing	severe/critical.M.Agegroup6	0.197409	0.07753	3.95021e+06	0.742623	4.22125e-80	4.8382e-79	98.4986	91.6045
MitoCarta_Complex_III	severe/critical.M.Agegroup6	0.583777	0.180523	3.86283e+06	0.726196	7.25722e-70	7.20884e-69	99.9597	99.6269
MitoCarta_Branched_chain_amino_acid_dehydrogenase_complex	severe/critical.M.Agegroup3	0.0530732	0.0360502	3.85315e+06	0.724376	6.10456e-80	6.497e-79	72.9478	46.3422
MitoCarta_Respirasome_assembly	severe/critical.M.Agegroup6	0.0585758	0.0313748	3.83856e+06	0.721634	1.47868e-67	1.37702e-66	83.3132	50.7463
MitoCarta_Mitochondrial_permeability_transition_pore	severe/critical.M.Agegroup6	0.11449	0.0504969	3.78654e+06	0.711855	1.51575e-61	1.32851e-60	93.1278	68.4701
MitoCarta_Heme_containing_proteins	severe/critical.M.Agegroup6	1.02788	0.328285	3777501	0.710155	1.46791e-60	1.2151e-59	99.9496	99.8134
MitoCarta_Calcium_cycle	severe/critical.M.Agegroup6	0.0948213	0.0413745	3.76969e+06	0.708686	8.74902e-60	6.86108e-59	92.241	67.3507
MitoCarta_Mitochondrial_ribosome	severe/critical.M.Agegroup6	0.39929	0.107453	3.74567e+06	0.704171	2.91166e-57	2.16918e-56	99.8992	99.2537
MitoCarta_Calcium_uniporter	severe/critical.M.Agegroup6	0.0577758	0.0279969	3704462	0.696424	1.77737e-53	1.26109e-52	82.8396	50.9328
MitoCarta_Cytochromes	severe/critical.M.Agegroup6	0.376644	0.122694	3.66376e+06	0.688772	3.27774e-49	2.21992e-48	99.3249	95.5224
MitoCarta_Chaperones	severe/critical.M.Agegroup6	0.0879975	0.036534	3.65103e+06	0.68638	4.49343e-48	2.91096e-47	90.4172	67.7239
MitoCarta_Glyoxylate_metabolism	severe/critical.M.Agegroup6	0.0793954	0.0325655	3.63581e+06	0.683518	1.07637e-46	6.68248e-46	88.7243	65.1119
MitoCarta_Detoxification	severe/critical.M.Agegroup6	0.234048	0.0603368	3.62029e+06	0.6806	3.41783e-45	2.03702e-44	99.2644	97.9478
MitoCarta_Nucleotide_import	severe/critical.M.Agegroup6	0.103507	0.0390875	3.61609e+06	0.679811	7.64551e-45	4.38147e-44	92.3418	70.3358
MitoCarta_Electron_carriers	severe/critical.M.Agegroup6	0.398188	0.117493	3.60955e+06	0.67858	3.1619e-44	1.7449e-43	99.476	97.5746
MitoCarta_Mitophagy	severe/critical.M.Agegroup6	0.1428	0.0436326	3.60679e+06	0.678063	5.54287e-44	2.9496e-43	96.8763	86.7537
MitoCarta_Cardiolipin_synthesis	severe/critical.M.Agegroup6	0.0564711	0.0235647	3.58539e+06	0.674039	2.34458e-42	1.20463e-41	82.759	55.597
MitoCarta_Translation	severe/critical.M.Agegroup6	0.558504	0.110796	3.5715e+06	0.671428	6.83074e-41	3.3926e-40	99.9899	99.8134
MitoCarta_Mitochondrial_dynamics_and_surveillance	severe/critical.M.Agegroup6	0.619701	0.116752	3568136	0.670795	1.3275e-40	6.38058e-40	99.9899	100
MitoCarta_Proteases	severe/critical.M.Agegroup3	0.108169	0.0377939	3.53667e+06	0.664879	5.1252e-38	2.38642e-37	91.0448	88.0492
MitoCarta_Autophagy	severe/critical.M.Agegroup6	0.154532	0.0412984	3531819	0.663968	1.47266e-37	6.64927e-37	97.6018	88.9925
MitoCarta_OXPHOS	severe/critical.M.Agegroup6	5.905	0.78908	3.5192e+06	0.661594	1.58083e-36	6.92776e-36	100	100
MitoCarta_TOM	severe/critical.M.Agegroup6	0.141073	0.0403161	3.51349e+06	0.660523	4.54173e-36	1.87977e-35	96.7251	85.6343
MitoCarta_Protein_import_and_sorting	severe/critical.M.Agegroup6	0.285441	0.0580699	3.51318e+06	0.660464	4.8336e-36	1.9465e-35	99.5969	97.9478
MitoCarta_OXPHOS_subunits	severe/critical.M.Agegroup6	5.65927	0.74891	3.50111e+06	0.658194	4.45661e-35	1.70265e-34	100	100
MitoCarta_Gluconeogenesis	severe/critical.M.Agegroup6	0.0329543	0.0157755	3495066	0.657058	5.7502e-36	2.25469e-35	67.4526	35.8209
MitoCarta_Fe_S_containing_proteins	severe/critical.M.Agegroup6	0.141963	0.0391733	3478356	0.653917	2.68064e-33	9.74185e-33	96.9871	90.8582
MitoCarta_Branched_chain_amino_acid_metabolism	severe/critical.M.Agegroup3	0.105734	0.0367779	3.47771e+06	0.653795	2.56044e-33	9.53765e-33	89.1791	86.7694
MitoCarta_Protein_import_sorting_and_homeostasis	severe/critical.M.Agegroup6	0.446352	0.0747593	3.46288e+06	0.651008	4.10145e-32	1.45504e-31	99.9698	99.6269
MitoCarta_ROS_and_glutathione_metabolism	severe/critical.M.Agegroup6	0.158452	0.0405132	3.45286e+06	0.649123	2.32996e-31	8.07359e-31	97.8436	91.9776
MitoCarta_Cholesterol_bile_acid_steroid_synthesis	severe/critical.M.Agegroup6	0.0525875	0.0193347	3.41982e+06	0.642912	3.29488e-29	1.09097e-28	79.8267	55.0373
MitoCarta_Selenoproteins	severe/critical.M.Agegroup6	0.0292285	0.0124659	3386145	0.636581	6.493e-28	2.05842e-27	64.339	36.3806
MitoCarta_Malate_aspartate_shuttle	severe/critical.M.Agegroup6	0.0229198	0.0107333	3.37567e+06	0.634613	2.28946e-28	7.41587e-28	55.9956	27.9851
MitoCarta_Apoptosis	severe/critical.M.Agegroup6	0.196285	0.0570018	3.35715e+06	0.631131	1.26961e-24	3.94107e-24	98.1157	92.9104
MitoCarta_Xenobiotic_metabolism	severe/critical.M.Agegroup6	0.0708683	0.0200511	3337269	0.627393	2.18989e-23	6.65904e-23	87.2128	69.2164
MitoCarta_OXPHOS_assembly_factors	severe/critical.M.Agegroup6	0.261777	0.0458141	3.29873e+06	0.620148	6.27422e-21	1.86972e-20	99.5163	97.2015
MitoCarta_mt_mRNA_modifications	severe/critical.M.Agegroup3	0.0212879	0.0151054	3.29077e+06	0.618651	4.0567e-36	1.727e-35	41.0448	22.1483
MitoCarta_Fission	severe/critical.M.Agegroup6	0.0470161	0.0124109	3.25951e+06	0.612775	8.35621e-19	2.39437e-18	79.3732	56.903
MitoCarta_Heme_synthesis_and_processing	severe/critical.M.Agegroup6	0.0214042	0.0087957	3.25824e+06	0.612536	1.49869e-20	4.37852e-20	54.0206	30.0373
MitoCarta_Mitochondrial_central_dogma	severe/critical.M.Agegroup6	0.707111	0.0819597	3254680	0.611867	2.36521e-18	6.64936e-18	99.9899	99.8134
MitoCarta_mtRNA_metabolism	severe/critical.M.Agegroup3	0.19913	0.0388915	3243883	0.609837	9.50101e-18	2.52795e-17	98.1343	98.0754
MitoCarta_Copper_metabolism	severe/critical.M.Agegroup6	0.0590558	0.0148354	3242326	0.609544	9.40363e-18	2.52795e-17	83.2628	63.2463
MitoCarta_Fusion	severe/critical.M.Agegroup3	0.0299556	0.0139535	3202165	0.601994	5.49706e-18	1.51678e-17	55.597	46.3724
MitoCarta_Lipid_metabolism	severe/critical.M.Agegroup6	0.322079	0.0432254	3166466	0.595283	9.8481e-14	2.44561e-13	99.8085	99.0672
MitoCarta_OXA	severe/critical.M.Agegroup6	0.0134447	0.00552448	3.16524e+06	0.595052	7.48364e-17	1.95625e-16	41.8682	21.4552
MitoCarta_CIV_assembly_factors	severe/critical.M.Agegroup6	0.120165	0.0218511	3154445	0.593023	3.68136e-13	8.99217e-13	95.5663	88.9925
MitoCarta_Small_molecule_transport	severe/critical.M.Agegroup6	0.391175	0.0479939	3152497	0.592657	4.56065e-13	1.09603e-12	99.8892	99.6269
MitoCarta_EF_hand_proteins	severe/critical.M.Agegroup6	0.0178897	0.00525256	3140616	0.590423	2.82895e-14	7.14428e-14	49.4559	28.3582
MitoCarta_TCA_cycle	severe/critical.M.Agegroup6	0.0943529	0.0176348	3.13841e+06	0.590008	2.01272e-12	4.76024e-12	91.4349	79.4776
MitoCarta_Lipoate_insertion	severe/critical.M.Agegroup3	0.0118929	0.00857983	3.13225e+06	0.588851	8.35355e-30	2.82882e-29	29.4776	13.6739
MitoCarta_mtRNA_stability_and_decay	severe/critical.M.Agegroup3	0.0689821	0.0183598	3130150	0.588455	3.96458e-12	9.08803e-12	80.2239	79.736
MitoCarta_CI_subunits	severe/critical.M.Agegroup6	1.57485	-0.000833931	3127232	0.587907	6.56734e-12	1.48263e-11	100	100
MitoCarta_Complex_I	severe/critical.M.Agegroup6	1.63553	0.00262073	3124235	0.587343	8.93107e-12	1.90104e-11	100	100
MitoCarta_Phospholipid_metabolism	severe/critical.M.Agegroup6	0.066737	0.0136247	3.12386e+06	0.587274	8.65193e-12	1.86832e-11	86.4369	71.8284
MitoCarta_mtRNA_granules	severe/critical.M.Agegroup3	0.0769866	0.0186764	3123670	0.587237	8.55989e-12	1.86832e-11	83.5821	83.8674
MitoCarta_CIII_assembly_factors	severe/critical.M.Agegroup3	0.0312029	0.0149108	3096128	0.582059	3.40163e-12	7.91941e-12	52.6119	46.3321
MitoCarta_mtDNA_repair	severe/critical.M.Agegroup6	0.0220553	0.00522907	3086983	0.58034	4.86917e-11	1.02184e-10	56.2979	38.0597
MitoCarta_GABA_metabolism	severe/critical.M.Agegroup6	0.0134998	0.00326649	3.07538e+06	0.578159	8.07011e-12	1.7947e-11	42.1705	24.4403
MitoCarta_Import_motor	severe/critical.M.Agegroup6	0.0235887	0.00444892	3074325	0.577961	2.33253e-10	4.82705e-10	58.555	38.2463
MitoCarta_MIA40	severe/critical.M.Agegroup6	0.00583353	0.00354723	3.06679e+06	0.576544	2.32213e-16	5.96547e-16	23.1157	7.46269
MitoCarta_Fe_S_cluster_biosynthesis	severe/critical.M.Agegroup6	0.0818744	0.011494	3.02353e+06	0.568412	8.96752e-08	1.72601e-07	90.79	78.7313
MitoCarta_Choline_and_betaine_metabolism	severe/critical.M.Agegroup3	0.0262276	0.0109708	3.01609e+06	0.567013	9.83575e-09	1.98044e-08	49.2537	44.7602
MitoCarta_Sulfur_metabolism	severe/critical.M.Agegroup6	0.0311496	0.00342865	3009196	0.565717	1.71002e-07	3.22523e-07	67.9061	49.8134
MitoCarta_Vitamin_metabolism	severe/critical.M.Agegroup3	0.120385	0.0158979	2995274	0.563099	8.24377e-07	1.51645e-06	93.4701	93.9137
MitoCarta_Folate_and_1_C_metabolism	severe/critical.M.Agegroup3	0.0575471	0.0114912	2.98986e+06	0.562081	1.05308e-06	1.91353e-06	76.6791	76.4208
MitoCarta_Intramitochondrial_membrane_interactions	severe/critical.M.Agegroup6	0.018919	0.00309276	2.98959e+06	0.56203	2.09201e-07	3.89636e-07	50.3426	34.1418
MitoCarta_Organelle_contact_sites	severe/critical.M.Agegroup6	0.0482799	0.00638324	2977782	0.559811	2.65341e-06	4.70665e-06	79.0407	65.4851
MitoCarta_mtDNA_maintenance	severe/critical.M.Agegroup6	0.0644371	0.00602726	2976426	0.559556	3.16645e-06	5.4801e-06	86.0137	70.1493
MitoCarta_mt_tRNA_modifications	severe/critical.M.Agegroup3	0.0514121	0.0129945	2973734	0.55905	3.19979e-06	5.4801e-06	70.709	73.3575
MitoCarta_Lysine_metabolism	severe/critical.M.Agegroup3	0.0517348	0.0131916	2.95987e+06	0.556443	8.10003e-06	1.32627e-05	68.8433	71.3422
MitoCarta_Cristae_formation	severe/critical.M.Agegroup6	0.151588	0.0143556	2.95869e+06	0.556221	1.12453e-05	1.80167e-05	97.501	91.9776
MitoCarta_TCA_associated	severe/critical.M.Agegroup3	0.0399613	0.0108866	2.95457e+06	0.555446	9.24301e-06	1.49697e-05	63.806	64.208
MitoCarta_Vitamin_D_metabolism	severe/critical.M.Agegroup6	0.00589471	0.00254804	2.95258e+06	0.555073	3.78601e-09	7.7276e-09	23.0048	11.3806
MitoCarta_mtDNA_nucleoid	severe/critical.M.Agegroup6	0.030594	0.00155852	2951790	0.554925	1.17382e-05	1.86064e-05	66.3341	47.3881
MitoCarta_Serine_metabolism	severe/critical.M.Agegroup6	0.0163555	0.00152189	2.9492e+06	0.554438	3.06351e-06	5.37016e-06	45.3648	31.3433
MitoCarta_SAM	severe/critical.M.Agegroup6	0.00763263	0.0020376	2.94666e+06	0.55396	9.03547e-08	1.72601e-07	28.3051	16.2313
MitoCarta_Kynurenine_metabolism	severe/critical.M.Agegroup6	0.00461129	0.00150914	2.92114e+06	0.549163	1.66336e-08	3.30454e-08	19.2563	8.76866
MitoCarta_Cholesterol_associated	severe/critical.M.Agegroup6	0.00880773	0.000477117	2.9198e+06	0.548911	1.94387e-06	3.48959e-06	29.7561	18.097
MitoCarta_Protein_homeostasis	severe/critical.M.Agegroup6	0.203301	0.0168306	2.91515e+06	0.548037	0.000175194	0.000269112	98.8513	97.5746
MitoCarta_mt_rRNA_modifications	severe/critical.M.Agegroup3	0.0406614	0.00760832	2907888	0.546671	0.000214015	0.000325391	67.5373	68.9541
MitoCarta_Sideroflexins	severe/critical.M.Agegroup3	0.02275	0.00921572	2.90696e+06	0.546497	4.37363e-05	6.78824e-05	43.097	40.4071
MitoCarta_Translation_factors	severe/critical.M.Agegroup6	0.0544549	0.00510638	2.90499e+06	0.546126	0.000301044	0.000439761	82.2048	70.3358
MitoCarta_Amidoxime_reducing_complex	severe/critical.M.Agegroup6	0.00737328	0.000918055	2.90399e+06	0.545938	3.82541e-06	6.47712e-06	27.0556	16.4179
MitoCarta_Vitamin_B2_metabolism	severe/critical.M.Agegroup6	0.00709367	0.00192838	2.9004e+06	0.545264	4.18268e-06	7.00246e-06	26.2495	16.0448
MitoCarta_Transcription	severe/critical.M.Agegroup6	0.0100054	8.06289e-05	2.89321e+06	0.543912	4.13683e-05	6.48829e-05	33.6558	22.0149
MitoCarta_Immune_response	severe/critical.M.Agegroup6	0.0414404	0.0164301	2.8929e+06	0.543854	0.000342175	0.000490231	56.6002	45.709
MitoCarta_Type_II_fatty_acid_synthesis	severe/critical.M.Agegroup6	0.0179521	0.000531262	2892760	0.543827	0.000233641	0.000351642	49.476	36.0075
MitoCarta_Glycine_metabolism	severe/critical.M.Agegroup3	0.0358916	0.00788087	2.86334e+06	0.538297	0.0020713	0.00288434	60.8209	61.6687
MitoCarta_Catechol_metabolism	severe/critical.M.Agegroup6	0.00405038	0.000340259	2.8611e+06	0.537875	7.07171e-06	1.17076e-05	17.7046	9.32836
MitoCarta_Glutamate_metabolism	severe/critical.M.Agegroup6	0.0131528	0.000706986	2.86069e+06	0.537798	0.000804821	0.00114208	39.8227	29.4776
MitoCarta_Pyruvate_metabolism	severe/critical.M.Agegroup3	0.0388298	0.00826379	2858031	0.537298	0.00291781	0.00398857	61.0075	65.5482
MitoCarta_Vitamin_C_metabolism	severe/critical.M.Agegroup6	0.00852697	0.00010542	2.85704e+06	0.537111	0.000335187	0.000484882	30.2499	20.5224
MitoCarta_CI_assembly_factors	severe/critical.M.Agegroup6	0.0606768	0.00345466	2850993	0.535975	0.00485942	0.006523	84.3208	73.1343
MitoCarta_CII_subunits	severe/critical.M.Agegroup6	0.020031	0.00107837	2.84126e+06	0.534146	0.0046969	0.00636217	52.7308	40.4851
MitoCarta_Ketone_metabolism	severe/critical.M.Agegroup6	0.0159598	5.85966e-05	2.83235e+06	0.532471	0.00556866	0.0074083	45.9391	35.2612
MitoCarta_mtDNA_stability_and_decay	severe/critical.M.Agegroup6	0.0043197	0.000207976	2.82209e+06	0.530541	0.000252827	0.000376712	17.1906	10.4478
MitoCarta_ABC_transporters	severe/critical.M.Agegroup6	0.00800654	-0.000753658	2.82018e+06	0.530182	0.00297581	0.00406785	28.6376	20.3358
MitoCarta_Glycine_cleavage_system	severe/critical.M.Agegroup3	0.00742205	0.00379552	2.81594e+06	0.529386	0.000314943	0.000459248	20.1493	15.7094
MitoCarta_mt_tRNA_synthetases	severe/critical.M.Agegroup6	0.0208467	-0.00110964	2.80914e+06	0.528107	0.0205534	0.0264004	53.9399	42.9104
MitoCarta_SLC25A_family	severe/critical.M.Agegroup6	0.228534	0.00975775	2.80641e+06	0.527593	0.0311318	0.0386553	99.083	98.5075
MitoCarta_mtDNA_replication	severe/critical.M.Agegroup6	0.0347896	-0.00214504	2805588	0.527439	0.0296767	0.0374731	70.2942	55.2239
MitoCarta_Carnitine_shuttle	severe/critical.M.Agegroup3	0.00780927	0.00353599	2.80105e+06	0.526586	0.00192396	0.00270443	21.6418	17.7852
MitoCarta_Amino_acid_metabolism	severe/critical.M.Agegroup3	0.244108	0.014379	2.79141e+06	0.524774	0.0529683	0.0631382	98.694	99.2443
MitoCarta_Fatty_acid_oxidation	severe/critical.M.Agegroup3	0.0917176	0.00856832	2.77483e+06	0.521656	0.0905326	0.103764	84.8881	89.9033
MitoCarta_Q_linked_reactions_other	severe/critical.M.Agegroup3	0.0267456	0.00520167	2.77434e+06	0.521564	0.0769618	0.0902938	51.1194	54.9073
MitoCarta_CV_assembly_factors	severe/critical.M.Agegroup6	0.00789261	-0.000351735	2.77344e+06	0.521396	0.0366068	0.0450778	29.1616	22.5746
MitoCarta_Complex_II	severe/critical.M.Agegroup6	0.0259926	-0.000386188	2770242	0.520794	0.0930932	0.105885	60.52	48.694
MitoCarta_CII_assembly_factors	severe/critical.M.Agegroup6	0.00596164	-0.00146455	2.76761e+06	0.5203	0.0308975	0.0386553	23.0955	17.1642
MitoCarta_Proline_metabolism	severe/critical.M.Agegroup6	0.00423012	0.000208282	2.76719e+06	0.52022	0.0162975	0.0213011	17.4325	12.8731
MitoCarta_Itaconate_metabolism	severe/critical.M.Agegroup6	0.0150214	-0.00192867	2766387	0.52007	0.0855465	0.0995814	45.2338	35.8209
MitoCarta_fMet_processing	severe/critical.M.Agegroup6	0.00327361	6.41522e-05	2.76081e+06	0.519021	0.0122843	0.0161979	13.6941	9.32836
MitoCarta_Biotin_utilizing_proteins	severe/critical.M.Agegroup3	0.00642252	0.00234028	2.76003e+06	0.518874	0.0210241	0.0267743	18.6567	15.9008
MitoCarta_Coenzyme_A_metabolism	severe/critical.M.Agegroup6	0.00902573	-0.00144568	2.75413e+06	0.517765	0.092262	0.105746	31.9025	25.1866
MitoCarta_TIM22_carrier_pathway	severe/critical.M.Agegroup6	0.00452046	-0.00122241	2.7482e+06	0.516651	0.0546805	0.0651792	18.7223	13.9925
MitoCarta_NAD_biosynthesis_and_metabolism	severe/critical.M.Agegroup3	0.0243377	0.00639831	2.74698e+06	0.51642	0.170381	0.189454	44.9627	50.3124
MitoCarta_Tetrahydrobiopterin_synthesis	severe/critical.M.Agegroup6	0.0038552	-0.000392573	2.74401e+06	0.515863	0.0504604	0.0616278	15.921	11.9403
MitoCarta_Preprotein_cleavage	severe/critical.M.Agegroup6	0.0292527	-0.000548322	2741944	0.515474	0.216021	0.23667	64.8327	54.8507
MitoCarta_Carnitine_synthesis_and_transport	severe/critical.M.Agegroup3	0.00825234	0.00279989	2.73556e+06	0.514275	0.120318	0.134793	22.5746	21.3825
MitoCarta_Vitamin_B12_metabolism	severe/critical.M.Agegroup6	0.010357	-0.000957482	2.7349e+06	0.514151	0.188929	0.208522	33.9682	27.7985
MitoCarta_Vitamin_B6_metabolism	severe/critical.M.Agegroup6	0.00407204	-0.000409674	2.7296e+06	0.513154	0.107787	0.121668	16.2132	12.8731
MitoCarta_Coenzyme_Q_metabolism	severe/critical.M.Agegroup6	0.019759	-0.00207775	2.7289e+06	0.513023	0.281583	0.306247	52.8718	44.7761
MitoCarta_Mitochondrial_ribosome_assembly	severe/critical.M.Agegroup3	0.0600555	0.00577588	2723925	0.512087	0.343686	0.371082	76.306	82.3156
MitoCarta_mtDNA_modifications	severe/critical.M.Agegroup6	0.00147451	0.00011403	2.713e+06	0.510033	0.0562439	0.0665107	6.07618	3.91791
MitoCarta_Trafficking	severe/critical.M.Agegroup6	0.0120177	-0.00204992	2.71041e+06	0.509546	0.393174	0.42146	38.3615	32.8358
MitoCarta_TIM23_presequence_pathway	severe/critical.M.Agegroup6	0.0310341	-0.0013537	2710375	0.509539	0.446107	0.468098	65.2257	57.4627
MitoCarta_Vitamin_A_metabolism	severe/critical.M.Agegroup3	0.00924062	0.00236784	2.70221e+06	0.508005	0.414938	0.441613	25	25.6449
MitoCarta_Carbohydrate_metabolism	severe/critical.M.Agegroup6	0.184838	0.00333475	2697918	0.507198	0.573959	0.593889	98.2366	97.0149
MitoCarta_Vitamin_B1_metabolism	severe/critical.M.Agegroup3	0.00149562	0.000950361	2.6966e+06	0.506949	0.0679874	0.0803978	4.29104	2.97259
MitoCarta_Glycerol_phosphate_shuttle	severe/critical.M.Agegroup6	0.00044394	0.000290323	2.69581e+06	0.506802	0.0258265	0.0328902	2.00524	0.559701
MitoCarta_Creatine_metabolism	severe/critical.M.Agegroup3	0.000466571	0.000413943	2.69308e+06	0.506288	1.82017e-07	3.43298e-07	1.49254	0.231761
MitoCarta_Urea_cycle	severe/critical.M.Agegroup6	0.00988508	-0.00146264	2.69168e+06	0.506026	0.567503	0.591314	31.6405	27.7985
MitoCarta_cAMP_PKA_signaling	severe/critical.M.Agegroup3	0.00658551	0.00288303	2.69085e+06	0.505868	0.457502	0.480055	14.9254	14.7521
MitoCarta_Cytochrome_C	severe/critical.M.Agegroup6	0.0126029	-0.00378606	2.68059e+06	0.50394	0.7236	0.738469	37.9182	32.2761
MitoCarta_Molybdenum_cofactor_synthesis_and_proteins	severe/critical.M.Agegroup6	0.0030654	-0.00134065	2.67557e+06	0.502997	0.682931	0.70177	12.495	11.194
MitoCarta_Propanoate_metabolism	severe/critical.M.Agegroup3	0.00384141	0.00108197	2.67123e+06	0.50218	0.764321	0.774719	12.1269	12.1826
MitoCarta_Polycistronic_mtRNA_processing	severe/critical.M.Agegroup6	0.029322	-0.00326293	2.66557e+06	0.501115	0.929003	0.93528	65.2156	56.1567
MitoCarta_Eicosanoid_metabolism	severe/critical.M.Agegroup3	0.0140623	0.0028241	2.66253e+06	0.500545	0.960548	0.960548	32.2761	36.5276

## Sheet: CD4.M3.M7.prog
feature	Up_regulated	avgExpr	logFC	statistic	auc	pval	padj	pct_in	pct_out
MitoCarta_CV_subunits	severe/critical.M.Agegroup3	1.25425	0.414514	1043244	0.840031	2.567e-133	3.82483e-131	100	100
MitoCarta_Complex_V	severe/critical.M.Agegroup3	1.26249	0.413275	1040893	0.838137	7.37121e-132	5.49155e-130	100	100
MitoCarta_Iron_homeostasis	severe/critical.M.Agegroup7	0.155758	0.0846908	967624	0.779141	1.32189e-90	6.56541e-89	90.246	82.8358
MitoCarta_Translation	severe/critical.M.Agegroup7	0.616735	0.169026	951024	0.765774	3.344e-82	1.24564e-80	99.9568	99.8134
MitoCarta_Metabolism	severe/critical.M.Agegroup7	2.56407	0.549243	941532	0.758131	1.19399e-77	3.55808e-76	100	100
MitoCarta_Mitochondrial_central_dogma	severe/critical.M.Agegroup7	0.810871	0.185719	927920	0.74717	2.37611e-71	5.90068e-70	100	99.8134
MitoCarta_Calcium_homeostasis	severe/critical.M.Agegroup7	0.20766	0.081418	909203	0.732099	3.83004e-63	7.13346e-62	96.1157	87.8731
MitoCarta_Mitochondrial_ribosome	severe/critical.M.Agegroup7	0.404524	0.112687	907876	0.731031	1.43171e-62	2.37028e-61	98.8347	99.2537
MitoCarta_Detoxification	severe/critical.M.Agegroup7	0.259268	0.0855559	905972	0.729498	9.09865e-62	1.3557e-60	98.1442	97.9478
MitoCarta_MICOS_complex	severe/critical.M.Agegroup3	0.060215	0.0406183	897006	0.722278	2.60081e-66	5.53601e-65	72.2015	44.3677
MitoCarta_Signaling	severe/critical.M.Agegroup7	0.290191	0.0909788	894971	0.72064	3.14281e-57	4.25707e-56	98.2305	96.6418
MitoCarta_Chaperones	severe/critical.M.Agegroup7	0.0906526	0.0391891	872521	0.702563	1.14693e-48	1.42411e-47	89.3397	67.7239
MitoCarta_Calcium_cycle	severe/critical.M.Agegroup7	0.0978083	0.0443615	871622	0.701838	2.4545e-48	2.81324e-47	89.2533	67.3507
MitoCarta_Calcium_uniporter	severe/critical.M.Agegroup7	0.062156	0.032377	868171	0.69906	1.1866e-47	1.17869e-46	80.2762	50.9328
MitoCarta_Lipid_metabolism	severe/critical.M.Agegroup7	0.371812	0.0929583	868126	0.699024	6.7296e-47	6.26694e-46	99.7842	99.0672
MitoCarta_Fe_S_containing_proteins	severe/critical.M.Agegroup7	0.156399	0.0536102	860850	0.693165	2.75284e-44	2.41278e-43	95.5546	90.8582
MitoCarta_Branched_chain_amino_acid_dehydrogenase_complex	severe/critical.M.Agegroup3	0.0530732	0.0311035	858737	0.691464	3.77778e-48	4.02064e-47	72.9478	49.2016
MitoCarta_Nucleotide_metabolism	severe/critical.M.Agegroup7	0.258985	0.0718157	855188	0.688606	2.68983e-42	2.22658e-41	97.6694	96.4552
MitoCarta_Xenobiotic_metabolism	severe/critical.M.Agegroup7	0.088363	0.0375459	849516	0.684039	1.58988e-40	1.18446e-39	87.0091	69.2164
MitoCarta_Glyoxylate_metabolism	severe/critical.M.Agegroup7	0.0868782	0.0400483	849314	0.683876	1.29515e-40	1.01567e-39	83.0384	65.1119
MitoCarta_Cardiolipin_synthesis	severe/critical.M.Agegroup7	0.0622008	0.0292943	848106	0.682903	1.83609e-40	1.30275e-39	79.8878	55.597
MitoCarta_Protein_import_sorting_and_homeostasis	severe/critical.M.Agegroup7	0.455494	0.0839007	830008	0.668331	4.84138e-34	3.27893e-33	99.9568	99.6269
MitoCarta_Nucleotide_synthesis_and_processing	severe/critical.M.Agegroup7	0.168336	0.0484571	829028	0.667542	9.58846e-34	6.21165e-33	94.9935	91.6045
MitoCarta_Metals_and_cofactors	severe/critical.M.Agegroup7	1.30202	0.272437	828562	0.667166	1.35217e-33	8.39472e-33	100	100
MitoCarta_CIII_subunits	severe/critical.M.Agegroup7	0.490447	0.118396	823345	0.662966	5.17934e-32	3.08689e-31	99.9568	99.2537
MitoCarta_ROS_and_glutathione_metabolism	severe/critical.M.Agegroup7	0.164743	0.0468042	822178	0.662026	1.13932e-31	6.52917e-31	94.5619	91.9776
MitoCarta_Complex_III	severe/critical.M.Agegroup7	0.508545	0.105291	799709	0.643934	2.45637e-25	1.26207e-24	99.9568	99.6269
MitoCarta_Heme_synthesis_and_processing	severe/critical.M.Agegroup7	0.028469	0.0158605	797254	0.641957	1.18555e-27	6.31723e-27	56.4955	30.0373
MitoCarta_EF_hand_proteins	severe/critical.M.Agegroup7	0.0287538	0.0161166	796393	0.641264	1.18713e-27	6.31723e-27	55.4165	28.3582
MitoCarta_Respirasome_assembly	severe/critical.M.Agegroup7	0.0465246	0.0193237	792402	0.63805	2.96439e-24	1.42482e-23	70.6949	50.7463
MitoCarta_Gluconeogenesis	severe/critical.M.Agegroup7	0.0318678	0.0146889	790770	0.636736	8.70335e-25	4.32266e-24	62.6672	35.8209
MitoCarta_Protein_import_and_sorting	severe/critical.M.Agegroup7	0.277124	0.049753	789712	0.635884	9.30343e-23	4.33191e-22	98.5757	97.9478
MitoCarta_TCA_cycle	severe/critical.M.Agegroup7	0.106607	0.0298885	786028	0.632918	7.12119e-22	3.12076e-21	90.7639	79.4776
MitoCarta_Mitochondrial_permeability_transition_pore	severe/critical.M.Agegroup7	0.091025	0.0270321	784653	0.63181	1.21295e-21	5.16371e-21	84.0742	68.4701
MitoCarta_Cytochromes	severe/critical.M.Agegroup7	0.337932	0.0839815	777659	0.626179	7.65912e-20	3.08435e-19	99.0937	95.5224
MitoCarta_Malate_aspartate_shuttle	severe/critical.M.Agegroup7	0.0235242	0.0113377	775197	0.624196	4.14716e-22	1.87251e-21	52.9996	27.9851
MitoCarta_Autophagy	severe/critical.M.Agegroup7	0.142604	0.0293706	771224	0.620997	2.21299e-18	8.24338e-18	92.4471	88.9925
MitoCarta_Selenoproteins	severe/critical.M.Agegroup7	0.0286865	0.011924	771064	0.620868	5.4208e-20	2.24361e-19	59.5598	36.3806
MitoCarta_Cholesterol_bile_acid_steroid_synthesis	severe/critical.M.Agegroup7	0.0516816	0.0184289	770588	0.620485	1.08448e-18	4.14327e-18	73.5002	55.0373
MitoCarta_Phospholipid_metabolism	severe/critical.M.Agegroup7	0.0749046	0.0217922	769286	0.619436	5.04527e-18	1.83352e-17	85.4553	71.8284
MitoCarta_Mitophagy	severe/critical.M.Agegroup7	0.126757	0.0275896	768760	0.619014	7.6558e-18	2.71599e-17	90.5481	86.7537
MitoCarta_Electron_carriers	severe/critical.M.Agegroup7	0.361476	0.0807804	768427	0.618745	9.4284e-18	3.26705e-17	99.4389	97.5746
MitoCarta_Apoptosis	severe/critical.M.Agegroup7	0.178968	0.0396849	767570	0.618055	1.44937e-17	4.90808e-17	96.5473	92.9104
MitoCarta_OXPHOS_assembly_factors	severe/critical.M.Agegroup7	0.258001	0.0420375	764866	0.615878	5.59134e-17	1.85135e-16	98.4031	97.2015
MitoCarta_mtDNA_maintenance	severe/critical.M.Agegroup7	0.0795677	0.0211579	762304	0.613814	1.66112e-16	5.38058e-16	86.1027	70.1493
MitoCarta_Fission	severe/critical.M.Agegroup7	0.049644	0.0150389	760779	0.612587	1.92113e-16	6.09039e-16	75.4424	56.903
MitoCarta_Nucleotide_import	severe/critical.M.Agegroup7	0.085838	0.021419	757392	0.60986	1.68792e-15	5.2396e-15	84.549	70.3358
MitoCarta_Protein_homeostasis	severe/critical.M.Agegroup7	0.225051	0.0385807	753384	0.606632	1.30405e-14	3.88607e-14	99.0937	97.5746
MitoCarta_Mitochondrial_dynamics_and_surveillance	severe/critical.M.Agegroup7	0.558513	0.0555643	751498	0.605114	3.06173e-14	8.94505e-14	99.9568	100
MitoCarta_Carbohydrate_metabolism	severe/critical.M.Agegroup7	0.218991	0.0374878	747720	0.602072	1.63273e-13	4.59012e-13	98.7052	97.0149
MitoCarta_Cristae_formation	severe/critical.M.Agegroup3	0.137232	0.0319739	745564	0.600336	4.01389e-13	1.0874e-12	91.9776	88.4765
MitoCarta_Mitochondrial_ribosome_assembly	severe/critical.M.Agegroup7	0.0798925	0.019837	742596	0.597945	1.34359e-12	3.57492e-12	86.9659	76.306
MitoCarta_Translation_factors	severe/critical.M.Agegroup7	0.0670878	0.0177393	741928	0.597408	1.59911e-12	4.18014e-12	82.6931	70.3358
MitoCarta_mt_mRNA_modifications	severe/critical.M.Agegroup3	0.0212879	0.0112397	741160	0.59679	8.49336e-19	3.33029e-18	41.0448	24.7734
MitoCarta_mtDNA_repair	severe/critical.M.Agegroup7	0.0267062	0.00988	739730	0.595638	2.48576e-13	6.85886e-13	55.5891	38.0597
MitoCarta_Proteases	severe/critical.M.Agegroup3	0.108169	0.0175691	738124	0.594344	8.9979e-12	2.31153e-11	91.0448	88.8649
MitoCarta_Small_molecule_transport	severe/critical.M.Agegroup7	0.384752	0.0415706	734130	0.591129	4.54551e-11	1.1288e-10	99.7842	99.6269
MitoCarta_CI_subunits	severe/critical.M.Agegroup3	1.57568	0.345036	733832	0.590888	5.10844e-11	1.2478e-10	100	100
MitoCarta_TOM	severe/critical.M.Agegroup7	0.120944	0.0201876	730108	0.58789	2.04954e-10	4.92551e-10	87.6996	85.6343
MitoCarta_OXA	severe/critical.M.Agegroup7	0.0148536	0.0069334	730036	0.587832	1.3413e-13	3.84334e-13	39.1023	21.4552
MitoCarta_Fe_S_cluster_biosynthesis	severe/critical.M.Agegroup7	0.0878301	0.0174497	729234	0.587187	2.82243e-10	6.67527e-10	88.1312	78.7313
MitoCarta_Branched_chain_amino_acid_metabolism	severe/critical.M.Agegroup3	0.105734	0.0203871	725486	0.584169	1.15094e-09	2.6383e-09	89.1791	88.2175
MitoCarta_CI_assembly_factors	severe/critical.M.Agegroup7	0.0728156	0.0155935	724681	0.58352	1.43221e-09	3.23333e-09	84.549	73.1343
MitoCarta_CIII_assembly_factors	severe/critical.M.Agegroup3	0.0312029	0.013105	724679	0.583519	2.95556e-11	7.46404e-11	52.6119	41.9508
MitoCarta_Copper_metabolism	severe/critical.M.Agegroup7	0.0567095	0.0124891	723642	0.582684	1.70296e-09	3.73149e-09	77.3414	63.2463
MitoCarta_Complex_I	severe/critical.M.Agegroup3	1.63291	0.329443	720394	0.580068	7.21519e-09	1.47269e-08	100	100
MitoCarta_mt_tRNA_synthetases	severe/critical.M.Agegroup7	0.0313401	0.00938382	719780	0.579574	1.81342e-09	3.91593e-09	58.9124	42.9104
MitoCarta_Intramitochondrial_membrane_interactions	severe/critical.M.Agegroup7	0.022943	0.00711678	715062	0.575775	3.24048e-09	6.80044e-09	50.669	34.1418
MitoCarta_mtDNA_nucleoid	severe/critical.M.Agegroup7	0.0365204	0.00748495	714063	0.574971	2.50502e-08	4.84738e-08	65.3431	47.3881
MitoCarta_CII_subunits	severe/critical.M.Agegroup7	0.0273924	0.00843979	713060	0.574163	1.47163e-08	2.92363e-08	55.6754	40.4851
MitoCarta_Lipoate_insertion	severe/critical.M.Agegroup3	0.0118929	0.00640458	711876	0.57321	5.70583e-15	1.73504e-14	29.4776	15.9689
MitoCarta_Import_motor	severe/critical.M.Agegroup7	0.0250843	0.00594459	710870	0.5724	2.82965e-08	5.40536e-08	54.9417	38.2463
MitoCarta_OXPHOS_subunits	severe/critical.M.Agegroup3	4.91036	0.54154	709532	0.571322	2.55231e-07	4.69498e-07	100	100
MitoCarta_GABA_metabolism	severe/critical.M.Agegroup7	0.0145736	0.00434033	709275	0.571115	2.5983e-09	5.53066e-09	39.3612	24.4403
MitoCarta_Complex_II	severe/critical.M.Agegroup7	0.0347603	0.00838147	708488	0.570481	1.50621e-07	2.80531e-07	63.7894	48.694
MitoCarta_Choline_and_betaine_metabolism	severe/critical.M.Agegroup3	0.0262276	0.00934902	707713	0.569858	1.98232e-08	3.88639e-08	49.2537	40.7855
MitoCarta_Amino_acid_metabolism	severe/critical.M.Agegroup7	0.267899	0.0237913	707376	0.569586	4.94656e-07	8.77426e-07	99.3526	98.694
MitoCarta_Complex_IV	severe/critical.M.Agegroup7	1.87739	0.106039	705289	0.567906	9.24952e-07	1.60253e-06	100	100
MitoCarta_Cholesterol_associated	severe/critical.M.Agegroup7	0.0124316	0.00410098	705001	0.567674	1.58676e-09	3.52877e-09	32.7147	18.097
MitoCarta_CIV_assembly_factors	severe/critical.M.Agegroup7	0.113639	0.0153253	703890	0.566779	1.38438e-06	2.37095e-06	91.5839	88.9925
MitoCarta_SAM	severe/critical.M.Agegroup7	0.0100549	0.00445989	703404	0.566388	9.76882e-10	2.2743e-09	29.8662	16.2313
MitoCarta_Eicosanoid_metabolism	severe/critical.M.Agegroup7	0.0195771	0.00551479	699670	0.563382	4.30697e-07	7.73179e-07	46.2667	32.2761
MitoCarta_Sulfur_metabolism	severe/critical.M.Agegroup7	0.0335569	0.00583596	699510	0.563253	2.30386e-06	3.90085e-06	62.322	49.8134
MitoCarta_Heme_containing_proteins	severe/critical.M.Agegroup7	0.806616	0.10702	698761	0.562649	5.97902e-06	9.57929e-06	100	99.8134
MitoCarta_Organelle_contact_sites	severe/critical.M.Agegroup7	0.0505811	0.00868441	698722	0.562618	5.0099e-06	8.11385e-06	76.1761	65.4851
MitoCarta_Preprotein_cleavage	severe/critical.M.Agegroup7	0.0385479	0.00874689	698591	0.562512	3.8616e-06	6.3931e-06	67.1558	54.8507
MitoCarta_CIV_subunits	severe/critical.M.Agegroup7	1.76375	0.0907135	696916	0.561164	9.88029e-06	1.54965e-05	100	100
MitoCarta_Polycistronic_mtRNA_processing	severe/critical.M.Agegroup7	0.0406589	0.00807401	696896	0.561148	6.6463e-06	1.05351e-05	68.7959	56.1567
MitoCarta_Transcription	severe/critical.M.Agegroup7	0.0138437	0.00391894	696767	0.561044	1.37222e-07	2.5881e-07	35.6927	22.0149
MitoCarta_OXPHOS	severe/critical.M.Agegroup3	5.11592	0.503959	695907	0.560351	1.2943e-05	2.00886e-05	100	100
MitoCarta_Fusion	severe/critical.M.Agegroup3	0.0299556	0.00723556	695214	0.559793	4.17549e-06	6.83679e-06	55.597	49.7626
MitoCarta_Coenzyme_Q_metabolism	severe/critical.M.Agegroup7	0.0284782	0.00664151	692062	0.557256	1.33354e-05	2.04843e-05	56.1502	44.7761
MitoCarta_mtDNA_replication	severe/critical.M.Agegroup7	0.0424235	0.00548877	688918	0.554724	5.6467e-05	8.33029e-05	69.7885	55.2239
MitoCarta_Type_II_fatty_acid_synthesis	severe/critical.M.Agegroup7	0.0209533	0.00353241	688516	0.5544	1.94894e-05	2.96319e-05	48.9858	36.0075
MitoCarta_Ketone_metabolism	severe/critical.M.Agegroup7	0.0206636	0.00476235	686848	0.553057	2.63292e-05	3.96268e-05	47.0436	35.2612
MitoCarta_Amidoxime_reducing_complex	severe/critical.M.Agegroup7	0.00900251	0.00254729	686649	0.552897	6.35716e-07	1.11437e-06	27.7946	16.4179
MitoCarta_Fatty_acid_oxidation	severe/critical.M.Agegroup7	0.102382	0.0106643	686020	0.552391	0.000151883	0.000221868	90.6344	84.8881
MitoCarta_Kynurenine_metabolism	severe/critical.M.Agegroup7	0.00585256	0.00275041	685585	0.55204	1.30939e-08	2.63648e-08	19.4648	8.76866
MitoCarta_MIA40	severe/critical.M.Agegroup7	0.0055611	0.0032748	685462	0.551941	3.75801e-09	7.77699e-09	17.8679	7.46269
MitoCarta_Sideroflexins	severe/critical.M.Agegroup3	0.02275	0.00771115	684017	0.550777	2.69545e-05	4.01622e-05	43.097	37.0738
MitoCarta_Proline_metabolism	severe/critical.M.Agegroup7	0.00740324	0.0033814	683663	0.550492	3.03077e-07	5.50713e-07	22.9176	12.8731
MitoCarta_Trafficking	severe/critical.M.Agegroup7	0.0179393	0.00387168	678706	0.546501	0.000167142	0.000241788	43.1593	32.8358
MitoCarta_Vitamin_D_metabolism	severe/critical.M.Agegroup7	0.0069289	0.00358222	675696	0.544077	2.57296e-06	4.30754e-06	20.1554	11.3806
MitoCarta_Folate_and_1_C_metabolism	severe/critical.M.Agegroup3	0.0575471	0.00711763	672010	0.541109	0.00277895	0.0037303	76.6791	75.9171
MitoCarta_mtRNA_metabolism	severe/critical.M.Agegroup7	0.216336	0.0172056	671090	0.540368	0.00353371	0.00470109	98.921	98.1343
MitoCarta_ABC_transporters	severe/critical.M.Agegroup7	0.0121458	0.00338562	668740	0.538477	0.000393229	0.00054758	28.8735	20.3358
MitoCarta_mt_tRNA_modifications	severe/critical.M.Agegroup7	0.0565502	0.0051381	667368	0.537371	0.00659843	0.00862427	78.8088	70.709
MitoCarta_Itaconate_metabolism	severe/critical.M.Agegroup7	0.0196369	0.00268681	665370	0.535763	0.00423884	0.00558927	44.8856	35.8209
MitoCarta_TCA_associated	severe/critical.M.Agegroup3	0.0399613	0.00633916	663946	0.534616	0.0102667	0.0131875	63.806	62.9262
MitoCarta_Vitamin_B2_metabolism	severe/critical.M.Agegroup7	0.00729702	0.00213174	662336	0.53332	0.000858819	0.00118485	23.1334	16.0448
MitoCarta_mtRNA_stability_and_decay	severe/critical.M.Agegroup3	0.0689821	0.00555011	661125	0.532344	0.0190119	0.0238049	80.2239	81.1826
MitoCarta_fMet_processing	severe/critical.M.Agegroup7	0.00544789	0.00223843	660660	0.53197	0.000175213	0.000251027	15.9258	9.32836
MitoCarta_Catechol_metabolism	severe/critical.M.Agegroup7	0.00452189	0.000811767	658538	0.530261	0.000362238	0.000509183	15.7531	9.32836
MitoCarta_Glutamate_metabolism	severe/critical.M.Agegroup7	0.0141063	0.00166047	657360	0.529312	0.013226	0.0168434	36.8148	29.4776
MitoCarta_TIM22_carrier_pathway	severe/critical.M.Agegroup7	0.00656955	0.00082668	657356	0.529309	0.00217555	0.00294687	20.7164	13.9925
MitoCarta_Glycine_cleavage_system	severe/critical.M.Agegroup3	0.00742205	0.00235237	656546	0.528657	0.00119405	0.00163223	20.1493	15.1057
MitoCarta_mt_rRNA_modifications	severe/critical.M.Agegroup7	0.0462491	0.00558771	655154	0.527537	0.0442221	0.0544553	73.0686	67.5373
MitoCarta_Vitamin_C_metabolism	severe/critical.M.Agegroup7	0.00882406	0.000402513	653536	0.526234	0.013748	0.0173598	27.0609	20.5224
MitoCarta_CII_assembly_factors	severe/critical.M.Agegroup7	0.00736787	-5.83266e-05	653418	0.526139	0.0095682	0.0123971	23.5218	17.1642
MitoCarta_Immune_response	severe/critical.M.Agegroup7	0.025612	0.000601598	653343	0.526078	0.0455637	0.055195	53.2585	45.709
MitoCarta_Serine_metabolism	severe/critical.M.Agegroup7	0.0151164	0.000282787	652201	0.525159	0.035759	0.0444007	38.2823	31.3433
MitoCarta_TIM23_presequence_pathway	severe/critical.M.Agegroup3	0.0323878	0.00478609	651580	0.524659	0.0637651	0.076008	57.4627	57.6608
MitoCarta_Glycine_metabolism	severe/critical.M.Agegroup3	0.0358916	0.00386696	651144	0.524308	0.0699372	0.0820523	60.8209	60.6819
MitoCarta_Q_linked_reactions_other	severe/critical.M.Agegroup3	0.0267456	0.00320108	645689	0.519915	0.126317	0.144779	51.1194	51.6185
MitoCarta_Vitamin_metabolism	severe/critical.M.Agegroup3	0.120385	0.00405243	644673	0.519097	0.167547	0.187703	93.4701	93.9145
MitoCarta_Cytochrome_C	severe/critical.M.Agegroup7	0.0168499	0.000460921	643555	0.518197	0.130956	0.14895	38.9297	32.2761
MitoCarta_CV_assembly_factors	severe/critical.M.Agegroup7	0.00948343	0.00123908	642378	0.517249	0.106429	0.12293	26.8882	22.5746
MitoCarta_mtDNA_stability_and_decay	severe/critical.M.Agegroup7	0.00469728	0.000585559	641252	0.516342	0.0452863	0.055195	13.9404	10.4478
MitoCarta_Carnitine_synthesis_and_transport	severe/critical.M.Agegroup7	0.00933185	0.00107951	640578	0.5158	0.136492	0.154071	26.284	22.5746
MitoCarta_Urea_cycle	severe/critical.M.Agegroup3	0.0113477	0.00131645	638750	0.514328	0.182407	0.202826	27.7985	26.1977
MitoCarta_Lysine_metabolism	severe/critical.M.Agegroup3	0.0517348	0.00415253	637309	0.513168	0.336333	0.368482	68.8433	73.4571
MitoCarta_Pyruvate_metabolism	severe/critical.M.Agegroup7	0.0402919	0.00146208	636266	0.512328	0.364543	0.396473	68.7959	61.0075
MitoCarta_mtDNA_modifications	severe/critical.M.Agegroup7	0.00241798	0.0010575	634480	0.510889	0.0497773	0.0598131	6.08546	3.91791
MitoCarta_Biotin_utilizing_proteins	severe/critical.M.Agegroup3	0.00642252	7.60047e-05	632427	0.509237	0.311798	0.344133	18.6567	17.0479
MitoCarta_SLC25A_family	severe/critical.M.Agegroup7	0.219107	0.000330424	631951	0.508853	0.52235	0.551987	98.2305	98.5075
MitoCarta_NAD_biosynthesis_and_metabolism	severe/critical.M.Agegroup7	0.0241673	-0.00017042	631691	0.508644	0.504279	0.536697	51.1437	44.9627
MitoCarta_cAMP_PKA_signaling	severe/critical.M.Agegroup3	0.00658551	0.00188896	630033	0.507309	0.384156	0.414777	14.9254	14.0268
MitoCarta_Vitamin_B1_metabolism	severe/critical.M.Agegroup3	0.00149562	0.000651173	629800	0.507122	0.0892244	0.103863	4.29104	2.89167
MitoCarta_Creatine_metabolism	severe/critical.M.Agegroup3	0.000466571	0.000380699	628617	0.506169	0.000230764	0.000327465	1.49254	0.258956
MitoCarta_Vitamin_A_metabolism	severe/critical.M.Agegroup7	0.00960734	0.000366726	628296	0.50591	0.583056	0.611798	27.0177	25
MitoCarta_Vitamin_B6_metabolism	severe/critical.M.Agegroup7	0.00399313	-0.000488579	628070	0.505728	0.494753	0.530347	14.4584	12.8731
MitoCarta_Glycerol_phosphate_shuttle	severe/critical.M.Agegroup7	0.000641913	0.000488296	627396	0.505186	0.0657904	0.0777997	1.59689	0.559701
MitoCarta_mtRNA_granules	severe/critical.M.Agegroup3	0.0769866	-0.000192269	624728	0.503038	0.825976	0.842949	83.5821	85.0669
MitoCarta_Propanoate_metabolism	severe/critical.M.Agegroup7	0.00414336	0.000301955	624398	0.502771	0.729165	0.75976	12.8183	12.1269
MitoCarta_Molybdenum_cofactor_synthesis_and_proteins	severe/critical.M.Agegroup7	0.00444324	3.71894e-05	624182	0.502597	0.738109	0.763738	11.9983	11.194
MitoCarta_Carnitine_shuttle	severe/critical.M.Agegroup3	0.00780927	0.000600489	623725	0.50223	0.823429	0.842949	21.6418	21.7954
MitoCarta_Coenzyme_A_metabolism	severe/critical.M.Agegroup3	0.0104714	0.00119093	622766	0.501458	0.891651	0.903782	25.1866	26.4135
MitoCarta_Vitamin_B12_metabolism	severe/critical.M.Agegroup3	0.0113145	0.00113487	622246	0.501038	0.92566	0.931914	27.7985	29.6073
MitoCarta_Tetrahydrobiopterin_synthesis	severe/critical.M.Agegroup3	0.00424778	0.000387915	621227	0.500218	0.977826	0.977826	11.9403	12.1278

[truncated: 21 more sheets: CD8.M3.F3.prog, CD8.M5.F5.prog, CD8.M6.F6.prog, CD8.M7.F7.prog, CD8.F3.F5.prog, CD8.F3.F6.prog, CD8.F3.F7.prog, CD8.M3.M5.prog, CD8.M3.M6.prog, CD8.M3.M7.prog, Mono.M3.F3.prog, Mono.M5.F5.prog, Mono.M6.F6.prog, Mono.M7.F7.prog, Mono.F3.F5.prog, Mono.F3.F6.prog, Mono.F3.F7.prog, Mono.M3.M5.prog, Mono.M3.M6.prog, Mono.M3.M7.prog …]
