# Supplementary material for: The unique interplay of mitochondrial oxidative phosphorylation (OXPHOS) and immunity and its potential implication for the sex‐ and age‐related morbidity of severe COVID‐19 patients
Source: MedComm (2020). 2023 Sep 23;4(5):e371. doi: 10.1002/mco2.371 (PMC10518039; doi:10.1002/mco2.371)
Supplement: Supplementary file 6 — Supporting Information [file MCO2-4-e371-s016.xlsx]

## Sheet: CD4.M3.F3.conv
feature	group	avgExpr	logFC	statistic	auc	pval	padj	pct_in	pct_out
MitoCarta_CV_subunits	severe/critical.M.Agegroup3	1.28569	0.457047	6.20181e+06	0.882601	0	0	100	100
MitoCarta_Complex_V	severe/critical.M.Agegroup3	1.29324	0.454533	6.19066e+06	0.881014	0	0	100	100
MitoCarta_Iron_homeostasis	severe/critical.F.Agegroup3	0.142367	0.0709231	5484807	0.780562	2.80225e-258	1.39179e-256	96.3881	82.4974
MitoCarta_Protein_import_sorting_and_homeostasis	severe/critical.F.Agegroup3	0.466784	0.103915	5133941	0.730629	7.85444e-175	2.59273e-173	99.9461	99.736
MitoCarta_Protein_import_and_sorting	severe/critical.F.Agegroup3	0.30667	0.0835089	5.13373e+06	0.730599	8.70042e-175	2.59273e-173	99.5687	98.1521
MitoCarta_Translation	severe/critical.F.Agegroup3	0.573752	0.125464	5.12444e+06	0.729277	8.23725e-173	2.04558e-171	100	99.9208
MitoCarta_Nucleotide_metabolism	severe/critical.F.Agegroup3	0.263137	0.0789346	5064643	0.720767	2.23616e-160	4.75983e-159	99.2453	95.2218
MitoCarta_Detoxification	severe/critical.F.Agegroup3	0.241345	0.0710633	5.05193e+06	0.718958	8.61682e-158	1.60488e-156	99.5687	95.5121
MitoCarta_Mitochondrial_central_dogma	severe/critical.F.Agegroup3	0.746655	0.137267	5034946	0.716541	2.29206e-154	3.79464e-153	100	100
MitoCarta_Nucleotide_synthesis_and_processing	severe/critical.F.Agegroup3	0.178998	0.0581919	4.98924e+06	0.710036	2.07306e-145	2.80805e-144	98.3288	89.7571
MitoCarta_MICOS_complex	severe/critical.M.Agegroup3	0.057762	0.042063	4.94689e+06	0.70401	1.48806e-146	2.21721e-145	68.4002	42.5876
MitoCarta_TOM	severe/critical.F.Agegroup3	0.162577	0.0538937	4942900	0.703441	1.36486e-136	1.56434e-135	97.2507	87.8564
MitoCarta_Chaperones	severe/critical.F.Agegroup3	0.0874484	0.0359983	4938107	0.702759	4.0706e-137	5.05433e-136	93.5849	69.7202
MitoCarta_Mitochondrial_ribosome	severe/critical.F.Agegroup3	0.382384	0.0847425	4887664	0.695581	2.67804e-126	2.8502e-125	99.9461	98.9968
MitoCarta_Apoptosis	severe/critical.F.Agegroup3	0.157212	0.0493619	4872185	0.693378	1.34226e-123	1.33331e-122	98.4367	87.566
MitoCarta_ROS_and_glutathione_metabolism	severe/critical.F.Agegroup3	0.163857	0.0472762	4832902	0.687787	1.26472e-116	1.17777e-115	98.4367	90.6283
MitoCarta_Fe_S_containing_proteins	severe/critical.F.Agegroup3	0.13931	0.0418495	4.80136e+06	0.683299	2.88066e-111	2.52481e-110	98.3288	86.7212
MitoCarta_Mitophagy	severe/critical.F.Agegroup3	0.158883	0.0449087	4771520	0.679052	3.14927e-106	2.6069e-105	96.7655	89.4403
MitoCarta_Autophagy	severe/critical.F.Agegroup3	0.172722	0.0452675	4740189	0.674593	4.54853e-101	3.567e-100	98.1132	91.7371
MitoCarta_Mitochondrial_dynamics_and_surveillance	severe/critical.F.Agegroup3	0.568026	0.0875368	4.72238e+06	0.672058	3.44952e-98	2.44752e-97	100	99.9736
MitoCarta_Cardiolipin_synthesis	severe/critical.F.Agegroup3	0.0571865	0.0228606	4716875	0.671275	1.85178e-100	1.37958e-99	85.283	59.9525
MitoCarta_OXPHOS_subunits	severe/critical.M.Agegroup3	5.6013	1.11671	4.69312e+06	0.667894	1.38481e-93	8.97116e-93	100	100
MitoCarta_Glyoxylate_metabolism	severe/critical.F.Agegroup3	0.0952941	0.0314072	4678835	0.665861	5.15243e-92	3.1988e-91	93.1536	74.7888
MitoCarta_Signaling	severe/critical.F.Agegroup3	0.242967	0.0522219	4662247	0.663501	7.49635e-89	4.46782e-88	99.6226	96.9377
MitoCarta_OXPHOS	severe/critical.M.Agegroup3	5.79965	1.08407	4629760	0.658877	5.28991e-84	3.03152e-83	100	100
MitoCarta_Selenoproteins	severe/critical.F.Agegroup3	0.0307538	0.0146332	4625014	0.658202	3.77708e-97	2.55812e-96	67.3315	37.6716
MitoCarta_Respirasome_assembly	severe/critical.F.Agegroup3	0.0471942	0.0182524	4.59181e+06	0.653477	1.16315e-82	6.41885e-82	80.7008	54.0919
MitoCarta_Heme_containing_proteins	severe/critical.M.Agegroup3	1.08614	0.313554	4.5867e+06	0.652749	8.63291e-78	4.59394e-77	99.9736	100
MitoCarta_Calcium_homeostasis	severe/critical.F.Agegroup3	0.16864	0.0397815	4557984	0.648663	8.29401e-74	3.98648e-73	98.8679	90.1267
MitoCarta_Xenobiotic_metabolism	severe/critical.F.Agegroup3	0.0730428	0.0238721	4556356	0.648431	1.47901e-74	7.34575e-74	89.8652	69.2978
MitoCarta_CI_subunits	severe/critical.M.Agegroup3	1.67286	0.372129	4.53065e+06	0.644773	4.54889e-70	2.05389e-69	100	100
MitoCarta_Branched_chain_amino_acid_dehydrogenase_complex	severe/critical.M.Agegroup3	0.0435692	0.0254042	4505395	0.641179	1.29181e-71	6.01501e-71	63.9652	48.1402
MitoCarta_Gluconeogenesis	severe/critical.F.Agegroup3	0.0286712	0.0121594	4498523	0.640201	1.72392e-76	8.85739e-76	65.6604	38.9388
MitoCarta_Complex_I	severe/critical.M.Agegroup3	1.7293	0.361616	4.48691e+06	0.638548	2.50138e-64	1.09619e-63	100	100
MitoCarta_Polycistronic_mtRNA_processing	severe/critical.F.Agegroup3	0.0381161	0.0114346	4386714	0.624289	8.89183e-56	3.68023e-55	75.8491	51.1088
MitoCarta_Nucleotide_import	severe/critical.F.Agegroup3	0.0804416	0.0205002	4.38082e+06	0.62345	6.62322e-52	2.597e-51	90.6739	73.3897
MitoCarta_Phospholipid_metabolism	severe/critical.F.Agegroup3	0.0659529	0.0171589	4371811	0.622168	4.93942e-51	1.88711e-50	89.1105	70.8025
MitoCarta_OXPHOS_assembly_factors	severe/critical.F.Agegroup3	0.245501	0.0370623	4.35482e+06	0.619749	1.63497e-48	6.09027e-48	99.6765	97.8353
MitoCarta_Fe_S_cluster_biosynthesis	severe/critical.F.Agegroup3	0.0875611	0.0192721	4325181	0.615532	1.88437e-45	6.68502e-45	94.2318	79.2503
MitoCarta_Malate_aspartate_shuttle	severe/critical.F.Agegroup3	0.0201105	0.00761239	4295088	0.611249	5.75732e-54	2.31849e-53	54.0162	31.6262
MitoCarta_Lipid_metabolism	severe/critical.F.Agegroup3	0.317782	0.0420155	4.28489e+06	0.609797	4.59288e-41	1.59149e-40	99.9461	99.3136
MitoCarta_Import_motor	severe/critical.F.Agegroup3	0.0259553	0.00823273	4276645	0.608624	6.16043e-47	2.23879e-46	61.7251	39.8627
MitoCarta_Mitochondrial_permeability_transition_pore	severe/critical.F.Agegroup3	0.082732	0.0182246	4263774	0.606793	3.04198e-39	1.00723e-38	91.0512	74.5248
MitoCarta_OXA	severe/critical.F.Agegroup3	0.0141175	0.00701532	4.26295e+06	0.606676	7.4938e-62	3.19022e-61	41.6173	20.4329
MitoCarta_Branched_chain_amino_acid_metabolism	severe/critical.M.Agegroup3	0.0948329	0.0249341	4.24209e+06	0.603706	7.38563e-37	2.29262e-36	89.2027	91.1051
MitoCarta_Calcium_cycle	severe/critical.F.Agegroup3	0.0709381	0.0155915	4.21855e+06	0.600357	5.47033e-35	1.63016e-34	89.4879	71.0665
MitoCarta_Mitochondrial_ribosome_assembly	severe/critical.F.Agegroup3	0.0701801	0.0142748	4.21636e+06	0.600045	1.2723e-34	3.7171e-34	91.3747	75.4752
MitoCarta_mtDNA_nucleoid	severe/critical.F.Agegroup3	0.0350913	0.00956919	4215894	0.599979	5.74035e-37	1.81981e-36	71.2668	51.3992
MitoCarta_mtDNA_maintenance	severe/critical.F.Agegroup3	0.0710079	0.0143783	4195908	0.597134	8.44577e-33	2.37438e-32	89.5957	73.7856
MitoCarta_mt_tRNA_synthetases	severe/critical.F.Agegroup3	0.0293992	0.00877833	4189650	0.596244	3.92538e-36	1.19363e-35	63.2345	44.2186
MitoCarta_EF_hand_proteins	severe/critical.F.Agegroup3	0.0224482	0.00743135	4173204	0.593903	5.73903e-38	1.85895e-37	53.3693	34.8469
MitoCarta_Protein_homeostasis	severe/critical.F.Agegroup3	0.200567	0.0259102	4172601	0.593817	1.92699e-30	5.12718e-30	99.407	97.4129
MitoCarta_TCA_cycle	severe/critical.F.Agegroup3	0.0883006	0.0164307	4.16298e+06	0.592448	1.06127e-29	2.7742e-29	93.531	80.9662
MitoCarta_Cholesterol_bile_acid_steroid_synthesis	severe/critical.F.Agegroup3	0.0434461	0.00949076	4.16033e+06	0.592071	1.09877e-30	2.97667e-30	77.8976	57.8405
MitoCarta_Coenzyme_Q_metabolism	severe/critical.F.Agegroup3	0.0262621	0.00703377	4130106	0.58777	8.60039e-31	2.37307e-30	60.8086	42.7138
MitoCarta_Proteases	severe/critical.M.Agegroup3	0.0978792	0.0205896	4.12158e+06	0.586557	3.52734e-26	8.47701e-26	90.2059	91.2129
MitoCarta_Fission	severe/critical.F.Agegroup3	0.0466134	0.00998244	4114249	0.585513	2.42373e-26	5.92027e-26	80.2156	62.7772
MitoCarta_mtDNA_replication	severe/critical.F.Agegroup3	0.0400637	0.007883	4113651	0.585428	1.0147e-26	2.60674e-26	75.903	57.7614
MitoCarta_Copper_metabolism	severe/critical.F.Agegroup3	0.0524556	0.00994862	4.10532e+06	0.584242	2.25821e-25	5.34084e-25	83.7197	66.6051
MitoCarta_mt_mRNA_modifications	severe/critical.M.Agegroup3	0.0154039	0.00813136	4075353	0.579978	5.62009e-33	1.61037e-32	35.4805	21.0782
MitoCarta_Heme_synthesis_and_processing	severe/critical.F.Agegroup3	0.0219515	0.00582569	4.06343e+06	0.578281	2.38347e-26	5.91896e-26	53.3693	37.434
MitoCarta_CI_assembly_factors	severe/critical.F.Agegroup3	0.0669607	0.0105133	4.06278e+06	0.578188	8.18587e-22	1.84802e-21	89.1105	74.9736
MitoCarta_CIII_subunits	severe/critical.F.Agegroup3	0.49083	0.0276054	4.06207e+06	0.578088	1.36617e-21	3.0382e-21	99.9461	99.6304
MitoCarta_Cholesterol_associated	severe/critical.F.Agegroup3	0.00982413	0.0043246	4058967	0.577646	1.20212e-39	4.07083e-39	31.752	16.6843
MitoCarta_Carbohydrate_metabolism	severe/critical.F.Agegroup3	0.18572	0.0190196	4.03863e+06	0.574752	6.42474e-20	1.36755e-19	99.6226	96.4097
MitoCarta_Intramitochondrial_membrane_interactions	severe/critical.F.Agegroup3	0.0204644	0.00512036	4.03645e+06	0.574441	4.13046e-24	9.61622e-24	52.4528	37.1964
MitoCarta_Preprotein_cleavage	severe/critical.F.Agegroup3	0.0329933	0.00619527	4.03541e+06	0.574293	4.25512e-21	9.32372e-21	68.5714	53.4319
MitoCarta_Translation_factors	severe/critical.F.Agegroup3	0.0601087	0.00898226	4.03117e+06	0.57369	1.26816e-19	2.66135e-19	86.9542	71.9641
MitoCarta_Calcium_uniporter	severe/critical.F.Agegroup3	0.0381027	0.00671985	4026183	0.57298	3.93229e-20	8.49147e-20	74.2318	55.0158
MitoCarta_Cytochrome_C	severe/critical.F.Agegroup3	0.0149591	0.00432629	4.02613e+06	0.572973	1.05963e-26	2.67601e-26	42.6954	27.8247
MitoCarta_Sulfur_metabolism	severe/critical.F.Agegroup3	0.0295127	0.00486805	3997393	0.568883	1.19872e-18	2.48069e-18	66.2534	50.3432
MitoCarta_GABA_metabolism	severe/critical.F.Agegroup3	0.0142263	0.00402118	3987236	0.567438	5.93415e-23	1.36029e-22	41.8329	28.5639
MitoCarta_CIV_assembly_factors	severe/critical.F.Agegroup3	0.104672	0.0115091	3.97702e+06	0.565984	7.07009e-16	1.44307e-15	95.2561	87.302
MitoCarta_mtRNA_stability_and_decay	severe/critical.F.Agegroup3	0.0618751	0.00756382	3.96585e+06	0.564394	2.59606e-15	5.08964e-15	86.8464	74.7624
MitoCarta_mtRNA_metabolism	severe/critical.F.Agegroup3	0.194557	0.0152409	3.95918e+06	0.563445	8.84339e-15	1.68931e-14	99.7305	97.9937
MitoCarta_Complex_III	severe/critical.F.Agegroup3	0.508432	0.0183564	3957959	0.563271	1.04595e-14	1.97275e-14	99.9461	99.8416
MitoCarta_mtDNA_repair	severe/critical.F.Agegroup3	0.0224619	0.00342552	3.93957e+06	0.560654	9.22233e-16	1.85693e-15	56.1186	42.5026
MitoCarta_Metals_and_cofactors	severe/critical.M.Agegroup3	1.40208	0.186331	3923847	0.558416	9.32164e-13	1.6734e-12	100	100
MitoCarta_Choline_and_betaine_metabolism	severe/critical.M.Agegroup3	0.0196388	0.00785303	3914328	0.557062	6.61645e-15	1.28033e-14	43.981	36.8733
MitoCarta_Metabolism	severe/critical.F.Agegroup3	2.38383	0.0285619	3.9043e+06	0.555635	1.04515e-11	1.81078e-11	100	100
MitoCarta_SLC25A_family	severe/critical.M.Agegroup3	0.212376	0.0224872	3.90197e+06	0.555303	1.38322e-11	2.36897e-11	98.5744	99.407
MitoCarta_Cristae_formation	severe/critical.M.Agegroup3	0.136385	0.0181578	3880304	0.55222	1.73484e-10	2.87212e-10	94.245	96.496
MitoCarta_Fusion	severe/critical.M.Agegroup3	0.0248644	0.00771092	3878834	0.55201	9.30417e-12	1.63097e-11	50.9504	45.9299
MitoCarta_Transcription	severe/critical.F.Agegroup3	0.0130721	0.00230371	3871508	0.550968	4.18843e-14	7.70465e-14	39.0296	27.9567
MitoCarta_CIII_assembly_factors	severe/critical.M.Agegroup3	0.0268501	0.00924898	3.86259e+06	0.549699	9.12918e-11	1.52837e-10	51.5312	48.3558
MitoCarta_mt_tRNA_modifications	severe/critical.F.Agegroup3	0.0506201	0.00448922	3.84843e+06	0.547684	4.15584e-09	6.73066e-09	83.3962	69.9842
MitoCarta_CIV_subunits	severe/critical.M.Agegroup3	2.14788	0.320181	3842278	0.546808	1.05718e-08	1.69377e-08	100	100
MitoCarta_CV_assembly_factors	severe/critical.F.Agegroup3	0.0100708	0.00251405	3839429	0.546403	7.41557e-14	1.34746e-13	31.1051	21.7265
MitoCarta_SAM	severe/critical.F.Agegroup3	0.00873505	0.00213489	3837693	0.546156	1.65777e-14	3.0876e-14	29.1105	19.7466
MitoCarta_Complex_IV	severe/critical.M.Agegroup3	2.24105	0.308672	3807215	0.541818	3.19822e-07	4.96391e-07	100	100
MitoCarta_Lipoate_insertion	severe/critical.M.Agegroup3	0.00938303	0.00419159	3.8013e+06	0.540976	5.44536e-12	9.65902e-12	24.6568	16.9811
MitoCarta_Glycine_metabolism	severe/critical.M.Agegroup3	0.030342	0.0070796	3.76945e+06	0.536443	3.6586e-06	5.39735e-06	57.8669	58.1132
MitoCarta_Vitamin_B12_metabolism	severe/critical.F.Agegroup3	0.0098521	0.000782343	3.75815e+06	0.534836	3.65998e-08	5.80146e-08	31.752	23.4688
MitoCarta_fMet_processing	severe/critical.F.Agegroup3	0.00400052	0.00133984	3756145	0.53455	1.23562e-15	2.45476e-15	15.0404	7.99894
MitoCarta_mtRNA_granules	severe/critical.F.Agegroup3	0.0693869	0.00251128	3755986	0.534528	2.36046e-05	3.318e-05	90.566	81.9166
MitoCarta_Lysine_metabolism	severe/critical.M.Agegroup3	0.0431842	0.00706189	3755723	0.53449	1.87186e-05	2.6818e-05	67.5026	72.1833
MitoCarta_Organelle_contact_sites	severe/critical.F.Agegroup3	0.0448454	0.00167572	3750186	0.533702	3.05841e-05	4.2589e-05	79.1914	67.397
MitoCarta_Trafficking	severe/critical.F.Agegroup3	0.015725	0.000210499	3.74805e+06	0.533398	2.93794e-06	4.37754e-06	43.9353	35.1901
MitoCarta_Immune_response	severe/critical.F.Agegroup3	0.0203611	0.000519996	3739603	0.532196	2.04005e-05	2.89493e-05	53.531	44.1658
MitoCarta_MIA40	severe/critical.F.Agegroup3	0.00485362	0.00168572	3.73798e+06	0.531965	2.26173e-11	3.82953e-11	17.0889	10.982
MitoCarta_Vitamin_D_metabolism	severe/critical.F.Agegroup3	0.00549455	0.00142124	3.73692e+06	0.531814	3.81835e-10	6.25202e-10	19.2453	12.9092
MitoCarta_Pyruvate_metabolism	severe/critical.F.Agegroup3	0.0371908	0.00114117	3.73045e+06	0.530893	0.000115649	0.000153855	72.8841	62.0644
MitoCarta_Vitamin_A_metabolism	severe/critical.F.Agegroup3	0.0083466	0.000942286	3724586	0.530059	6.2871e-07	9.4624e-07	27.3854	20.8817
MitoCarta_Sideroflexins	severe/critical.M.Agegroup3	0.0153612	0.00417352	3716434	0.528899	3.15023e-05	4.34615e-05	35.7445	32.2372
MitoCarta_Proline_metabolism	severe/critical.F.Agegroup3	0.0070617	0.00123794	3.71394e+06	0.528544	3.84295e-07	5.90309e-07	23.0189	17.3178
MitoCarta_Folate_and_1_C_metabolism	severe/critical.M.Agegroup3	0.0446922	0.00567708	3.70452e+06	0.527204	0.00076447	0.000990487	69.8522	74.0701
MitoCarta_Kynurenine_metabolism	severe/critical.F.Agegroup3	0.00479223	0.000844764	3.70099e+06	0.5267	6.95628e-08	1.09104e-07	17.7898	12.302
MitoCarta_mt_rRNA_modifications	severe/critical.F.Agegroup3	0.0400004	0.000184098	3700287	0.526601	0.000956535	0.00121766	75.2022	65.3379
MitoCarta_Eicosanoid_metabolism	severe/critical.F.Agegroup3	0.0175106	-6.17311e-05	3698472	0.526343	0.000357201	0.000466868	47.9784	40.3643
MitoCarta_TIM23_presequence_pathway	severe/critical.F.Agegroup3	0.0273157	-0.00115477	3690551	0.525215	0.00132075	0.00165371	63.3962	54.0127
MitoCarta_ABC_transporters	severe/critical.F.Agegroup3	0.00999943	0.000762488	3.68549e+06	0.524495	9.14219e-05	0.000122719	28.9488	23.7328
MitoCarta_Vitamin_metabolism	severe/critical.M.Agegroup3	0.100898	0.00673813	3.68456e+06	0.524362	0.00289488	0.00356477	90.0739	94.3935
MitoCarta_Glycine_cleavage_system	severe/critical.M.Agegroup3	0.00674333	0.0029665	3682143	0.524019	5.00973e-06	7.31813e-06	17.7138	13.4232
MitoCarta_Biotin_utilizing_proteins	severe/critical.M.Agegroup3	0.00610635	0.00186674	3673432	0.522779	1.44693e-05	2.09313e-05	17.7402	13.1536
MitoCarta_Q_linked_reactions_other	severe/critical.F.Agegroup3	0.0201966	-0.000421829	3.67302e+06	0.52272	0.00276691	0.00343558	53.531	45.6177
MitoCarta_Catechol_metabolism	severe/critical.F.Agegroup3	0.00364131	0.000550595	3672165	0.522599	4.79116e-07	7.28452e-07	14.3396	9.74129
MitoCarta_Vitamin_B2_metabolism	severe/critical.F.Agegroup3	0.00727369	0.00103996	3.67034e+06	0.522339	0.000118075	0.000155692	23.7197	19.3506
MitoCarta_CII_subunits	severe/critical.F.Agegroup3	0.0217325	0.000720683	3.66642e+06	0.521781	0.00433659	0.00525327	54.2318	47.1489
MitoCarta_Itaconate_metabolism	severe/critical.F.Agegroup3	0.0159541	-0.000430736	3654280	0.520053	0.00551808	0.00663059	43.8814	37.566
MitoCarta_Tetrahydrobiopterin_synthesis	severe/critical.M.Agegroup3	0.00510053	0.00211005	3653607	0.519958	4.83537e-05	6.60982e-05	15.0739	11.3208
MitoCarta_Vitamin_B6_metabolism	severe/critical.F.Agegroup3	0.00463579	0.000582858	3651038	0.519592	7.39779e-05	0.000100206	16.7116	12.7508
MitoCarta_Ketone_metabolism	severe/critical.F.Agegroup3	0.0161642	-0.000789925	3.65081e+06	0.51956	0.00759336	0.00905128	46.4151	39.4139
MitoCarta_Serine_metabolism	severe/critical.F.Agegroup3	0.011152	0.000388838	3648334	0.519207	0.00372751	0.00455246	32.938	28.3791
MitoCarta_TIM22_carrier_pathway	severe/critical.F.Agegroup3	0.00591107	0.000196604	3.64051e+06	0.518094	0.000840093	0.00107908	20.1078	16.2355
MitoCarta_Glutamate_metabolism	severe/critical.F.Agegroup3	0.0123178	1.69055e-05	3629847	0.516576	0.0150583	0.0176668	35.7951	31.1246
MitoCarta_Complex_II	severe/critical.F.Agegroup3	0.0286387	0.000180827	3624568	0.515825	0.0446711	0.0515968	63.4501	55.9662
MitoCarta_Cytochromes	severe/critical.F.Agegroup3	0.310973	-0.0291762	3616501	0.514677	0.0728227	0.083466	99.8922	97.8089
MitoCarta_TCA_associated	severe/critical.M.Agegroup3	0.0329305	0.00427004	3605472	0.513107	0.0992316	0.112866	60.4277	64.69
MitoCarta_Carnitine_shuttle	severe/critical.M.Agegroup3	0.00588363	0.00157272	3600095	0.512342	0.018844	0.0219356	17.0011	14.717
MitoCarta_NAD_biosynthesis_and_metabolism	severe/critical.M.Agegroup3	0.0227679	0.00345406	3598770	0.512154	0.111316	0.125652	48.6272	50.9434
MitoCarta_Electron_carriers	severe/critical.F.Agegroup3	0.331169	-0.029598	3591032	0.511052	0.176724	0.196507	99.9461	98.5216
MitoCarta_Type_II_fatty_acid_synthesis	severe/critical.F.Agegroup3	0.0182769	-0.00187774	3572762	0.508452	0.258508	0.283219	48.5714	43.6378
MitoCarta_Coenzyme_A_metabolism	severe/critical.F.Agegroup3	0.00867643	-0.000937627	3.5703e+06	0.508102	0.198795	0.219411	27.5472	25.1584
MitoCarta_mtDNA_stability_and_decay	severe/critical.M.Agegroup3	0.00474442	0.00139499	3564275	0.507244	0.125477	0.140572	13.1204	11.752
MitoCarta_Vitamin_B1_metabolism	severe/critical.M.Agegroup3	0.00122495	0.000625723	3560557	0.506715	0.00812192	0.0096045	3.74868	2.42588
MitoCarta_Small_molecule_transport	severe/critical.F.Agegroup3	0.325312	-0.00113695	3.55757e+06	0.506291	0.44195	0.463737	99.9461	99.5776
MitoCarta_Urea_cycle	severe/critical.M.Agegroup3	0.0110281	0.00197189	3556892	0.506194	0.33936	0.363775	28.1943	27.8167
MitoCarta_Amidoxime_reducing_complex	severe/critical.F.Agegroup3	0.00596201	-0.000866073	3.55682e+06	0.506183	0.274252	0.296113	20.5391	18.9546
MitoCarta_Fatty_acid_oxidation	severe/critical.M.Agegroup3	0.0860191	0.00294211	3.55621e+06	0.506097	0.455735	0.474856	85.982	92.5067
MitoCarta_Glycerol_phosphate_shuttle	severe/critical.F.Agegroup3	0.000603107	0.000359798	3549232	0.505104	0.000964323	0.00121766	1.88679	0.871172
MitoCarta_cAMP_PKA_signaling	severe/critical.M.Agegroup3	0.00576114	0.000825659	3544501	0.50443	0.392219	0.414473	15.9451	15.1482
MitoCarta_CII_assembly_factors	severe/critical.F.Agegroup3	0.00690625	-0.000539856	3.54362e+06	0.504304	0.471665	0.488042	23.0728	22.2017
MitoCarta_Molybdenum_cofactor_synthesis_and_proteins	severe/critical.M.Agegroup3	0.00394951	0.000464554	3541853	0.504054	0.377801	0.402089	12.17	11.2668
MitoCarta_mtDNA_modifications	severe/critical.F.Agegroup3	0.00159438	3.78596e-05	3.53746e+06	0.503428	0.264632	0.287811	5.39084	4.72545
MitoCarta_Amino_acid_metabolism	severe/critical.F.Agegroup3	0.244792	-0.000148184	3530782	0.502478	0.761989	0.772356	99.8383	99.076
MitoCarta_Vitamin_C_metabolism	severe/critical.M.Agegroup3	0.00931312	0.00202844	3.53e+06	0.502367	0.701379	0.715791	24.34	24.7439
MitoCarta_Propanoate_metabolism	severe/critical.M.Agegroup3	0.00356688	0.000567625	3521039	0.501091	0.807645	0.813103	11.2988	11.0512
MitoCarta_Carnitine_synthesis_and_transport	severe/critical.F.Agegroup3	0.00585077	-0.000955636	3.52022e+06	0.500974	0.862555	0.862555	19.5148	19.0866
MitoCarta_Creatine_metabolism	severe/critical.M.Agegroup3	0.000167966	4.3634e-05	3516735	0.500479	0.647571	0.665435	0.580781	0.485175

## Sheet: CD4.M5.F5.conv
feature	group	avgExpr	logFC	statistic	auc	pval	padj	pct_in	pct_out
MitoCarta_Iron_homeostasis	severe/critical.F.Agegroup5	0.648884	0.594387	3.31798e+07	0.953007	0	0	98.9759	89.4279
MitoCarta_Complex_I	severe/critical.M.Agegroup5	2.14811	0.849074	29494777	0.847163	0	0	100	100
MitoCarta_CI_subunits	severe/critical.M.Agegroup5	2.08696	0.846352	29491465	0.847068	0	0	100	100
MitoCarta_CV_subunits	severe/critical.M.Agegroup5	1.02727	0.293949	28339675	0.813985	0	0	100	100
MitoCarta_Complex_V	severe/critical.M.Agegroup5	1.03514	0.292938	2.82854e+07	0.812426	0	0	100	100
MitoCarta_OXPHOS	severe/critical.M.Agegroup5	6.30527	1.63712	2.73518e+07	0.785612	0	0	100	100
MitoCarta_OXPHOS_subunits	severe/critical.M.Agegroup5	6.09263	1.61586	2.72949e+07	0.783977	0	0	100	100
MitoCarta_Calcium_homeostasis	severe/critical.F.Agegroup5	0.224685	0.0688982	25423314	0.73022	0	0	98.8343	99.0245
MitoCarta_Metabolism	severe/critical.F.Agegroup5	3.04157	0.560023	24591648	0.706333	4.08903e-300	5.53877e-299	100	100
MitoCarta_Mitochondrial_permeability_transition_pore	severe/critical.F.Agegroup5	0.113282	0.0434296	2.45566e+07	0.705327	2.76412e-297	3.43212e-296	93.5396	94.8062
MitoCarta_Signaling	severe/critical.F.Agegroup5	0.288801	0.0674948	2.43897e+07	0.700532	1.34807e-283	1.54509e-282	99.5315	99.7627
MitoCarta_Metals_and_cofactors	severe/critical.F.Agegroup5	1.97684	0.513192	24041397	0.690528	3.22697e-256	3.20546e-255	100	100
MitoCarta_Complex_IV	severe/critical.M.Agegroup5	2.42509	0.477335	2.39839e+07	0.688876	7.87022e-252	7.32915e-251	100	100
MitoCarta_CIII_assembly_factors	severe/critical.M.Agegroup5	0.0208395	0.0112052	2.38796e+07	0.685882	4.62662e-305	7.65962e-304	68.6791	30.0686
MitoCarta_CIV_subunits	severe/critical.M.Agegroup5	2.31865	0.461085	2.38451e+07	0.684891	2.09241e-241	1.83394e-240	100	99.9891
MitoCarta_Fatty_acid_oxidation	severe/critical.M.Agegroup5	0.0946519	0.0261493	23182052	0.665846	7.88891e-195	6.18657e-194	97.8645	86.9376
MitoCarta_mt_mRNA_modifications	severe/critical.M.Agegroup5	0.0162056	0.00846256	2.30435e+07	0.661868	1.29757e-259	1.38099e-258	58.5025	23.8479
MitoCarta_Nucleotide_import	severe/critical.F.Agegroup5	0.0967273	0.0304104	2.28718e+07	0.656936	1.38192e-174	1.02953e-173	91.5677	94.1998
MitoCarta_Fusion	severe/critical.M.Agegroup5	0.0225101	0.00928415	2.2769e+07	0.653981	1.71448e-196	1.41921e-195	71.5529	37.3134
MitoCarta_Lipoate_insertion	severe/critical.M.Agegroup5	0.00985503	0.00603601	2.2744e+07	0.653263	1.52384e-304	2.27053e-303	46.1904	13.4328
MitoCarta_NAD_biosynthesis_and_metabolism	severe/critical.M.Agegroup5	0.0247791	0.00925783	2.23515e+07	0.641991	1.5061e-160	1.02004e-159	74.1629	43.1093
MitoCarta_Lysine_metabolism	severe/critical.M.Agegroup5	0.0459742	0.0135136	22180785	0.637087	4.78327e-136	2.96961e-135	90.4825	66.9136
MitoCarta_Calcium_cycle	severe/critical.F.Agegroup5	0.101809	0.0258124	22030009	0.632756	1.78862e-125	9.87055e-125	93.605	96.0453
MitoCarta_Selenoproteins	severe/critical.F.Agegroup5	0.0360108	0.0164516	22013740	0.632289	3.09747e-128	1.77509e-127	70.3018	66.8864
MitoCarta_ROS_and_glutathione_metabolism	severe/critical.F.Agegroup5	0.167633	0.0353071	2.18777e+07	0.628382	1.89343e-117	1.00757e-116	97.6904	99.1036
MitoCarta_Branched_chain_amino_acid_metabolism	severe/critical.M.Agegroup5	0.0790018	0.0181499	21766412	0.625185	6.17474e-112	3.06679e-111	96.9417	85.0202
MitoCarta_Chaperones	severe/critical.F.Agegroup5	0.0882028	0.024195	2.17594e+07	0.624983	1.83769e-111	8.83278e-111	91.4479	94.859
MitoCarta_Choline_and_betaine_metabolism	severe/critical.M.Agegroup5	0.0179198	0.00636479	2.17425e+07	0.624499	3.18078e-134	1.89575e-133	64.2763	35.1345
MitoCarta_Urea_cycle	severe/critical.M.Agegroup5	0.0118565	0.00517839	2.1722e+07	0.623909	3.16095e-163	2.24277e-162	50.3823	22.5515
MitoCarta_TCA_associated	severe/critical.M.Agegroup5	0.0320079	0.00920469	2.1698e+07	0.62322	3.9053e-114	2.00652e-113	81.334	55.104
MitoCarta_Nucleotide_metabolism	severe/critical.F.Agegroup5	0.248092	0.0393933	21697690	0.623211	2.47272e-108	1.15136e-107	99.074	99.3145
MitoCarta_Apoptosis	severe/critical.F.Agegroup5	0.173968	0.0322204	21621049	0.62101	1.44577e-104	5.82217e-104	97.8756	99.2618
MitoCarta_Amino_acid_metabolism	severe/critical.M.Agegroup5	0.245627	0.0325773	21403958	0.614775	2.91606e-94	1.1434e-93	99.8945	98.6164
MitoCarta_Small_molecule_transport	severe/critical.F.Agegroup5	0.363657	0.0409215	21271707	0.610976	2.99421e-88	1.08814e-87	99.7603	99.9473
MitoCarta_Sideroflexins	severe/critical.M.Agegroup5	0.0157692	0.0045958	2.11493e+07	0.60746	7.5532e-105	3.12619e-104	59.0825	32.4327
MitoCarta_SLC25A_family	severe/critical.F.Agegroup5	0.20878	0.0301818	21121716	0.606668	1.12279e-81	3.5595e-81	98.6491	99.4463
MitoCarta_Ketone_metabolism	severe/critical.M.Agegroup5	0.0200483	0.00571625	2.11062e+07	0.606223	2.11788e-93	8.09138e-93	66.7018	41.1919
MitoCarta_CII_assembly_factors	severe/critical.M.Agegroup5	0.0082898	0.00368188	2.1061e+07	0.604923	6.03584e-144	3.91017e-143	39.4411	16.1891
MitoCarta_Detoxification	severe/critical.F.Agegroup5	0.222923	0.0314726	2.092e+07	0.600875	3.03575e-73	9.04655e-73	98.9215	99.71
MitoCarta_Glutamate_metabolism	severe/critical.M.Agegroup5	0.016509	0.00503373	2.09192e+07	0.600851	2.9755e-91	1.10838e-90	58.5289	34.2303
MitoCarta_Cholesterol_bile_acid_steroid_synthesis	severe/critical.M.Agegroup5	0.0398631	0.00812491	2.08354e+07	0.598445	1.12691e-71	3.29235e-71	86.1587	63.7542
MitoCarta_Cholesterol_associated	severe/critical.F.Agegroup5	0.0187248	0.0115933	2.08301e+07	0.598292	5.56704e-87	1.97497e-86	44.4057	33.2718
MitoCarta_Protein_import_sorting_and_homeostasis	severe/critical.F.Agegroup5	0.435535	0.0385909	2.08073e+07	0.597638	9.77866e-69	2.74909e-68	99.8584	100
MitoCarta_CIV_assembly_factors	severe/critical.M.Agegroup5	0.106448	0.0162494	2.07534e+07	0.596088	1.20975e-66	3.33801e-66	98.8663	91.9381
MitoCarta_OXPHOS_assembly_factors	severe/critical.M.Agegroup5	0.225596	0.0244715	20751268	0.596028	1.50635e-66	4.08083e-66	99.8682	98.344
MitoCarta_Trafficking	severe/critical.M.Agegroup5	0.0140968	0.0035867	2.06595e+07	0.593393	2.53112e-81	7.85702e-81	55.4179	31.8335
MitoCarta_Translation	severe/critical.F.Agegroup5	0.521089	0.0476998	2.06543e+07	0.593242	7.54845e-63	1.97319e-62	99.9782	100
MitoCarta_Q_linked_reactions_other	severe/critical.M.Agegroup5	0.0219204	0.00485124	2.06424e+07	0.5929	3.04268e-69	8.71845e-69	70.6828	46.1924
MitoCarta_ABC_transporters	severe/critical.M.Agegroup5	0.0101212	0.00324024	2.04653e+07	0.587815	1.44009e-86	4.99008e-86	43.6594	22.6168
MitoCarta_Cristae_formation	severe/critical.M.Agegroup5	0.108805	0.0151638	2.04436e+07	0.587191	3.37923e-55	8.39177e-55	97.6799	92.156
MitoCarta_Mitochondrial_ribosome	severe/critical.F.Agegroup5	0.351434	0.034829	20339993	0.584215	1.33129e-51	3.1486e-51	99.7821	99.9473
MitoCarta_Biotin_utilizing_proteins	severe/critical.M.Agegroup5	0.00652783	0.00259374	2.02989e+07	0.583035	6.34734e-105	2.78163e-104	32.0063	13.6725
MitoCarta_Eicosanoid_metabolism	severe/critical.M.Agegroup5	0.0156181	0.00281272	2.02904e+07	0.58279	3.90005e-60	1.00191e-59	60.1635	37.4224
MitoCarta_Vitamin_C_metabolism	severe/critical.M.Agegroup5	0.00811268	0.00245952	2.02141e+07	0.580599	3.47481e-81	1.05663e-80	38.0438	19.3049
MitoCarta_Itaconate_metabolism	severe/critical.M.Agegroup5	0.0152881	0.00299041	2.01737e+07	0.579438	2.99692e-56	7.5685e-56	58.6343	36.3983
MitoCarta_Carnitine_synthesis_and_transport	severe/critical.M.Agegroup5	0.00743944	0.00222276	2.01436e+07	0.578574	1.14064e-82	3.69468e-82	35.5128	17.235
MitoCarta_Protein_import_and_sorting	severe/critical.F.Agegroup5	0.275494	0.0240323	20133264	0.578277	7.99832e-45	1.77873e-44	99.3137	99.8418
MitoCarta_mt_rRNA_modifications	severe/critical.M.Agegroup5	0.0400443	0.00643582	2.01172e+07	0.577816	4.28839e-45	9.68138e-45	87.7669	68.0684
MitoCarta_Sulfur_metabolism	severe/critical.M.Agegroup5	0.0268242	0.00436063	20086414	0.576931	6.03905e-46	1.38434e-45	77.0103	54.6029
MitoCarta_Coenzyme_A_metabolism	severe/critical.M.Agegroup5	0.00932324	0.00218037	2.00665e+07	0.576359	3.99535e-66	1.06305e-65	41.9721	23.118
MitoCarta_Carnitine_shuttle	severe/critical.M.Agegroup5	0.00643702	0.00200333	2.0054e+07	0.575999	8.05648e-85	2.72822e-84	32.2963	14.9472
MitoCarta_Vitamin_B6_metabolism	severe/critical.M.Agegroup5	0.00479787	0.00214495	1.99767e+07	0.573779	6.95652e-105	2.96149e-104	25.5207	9.66336
MitoCarta_Heme_containing_proteins	severe/critical.M.Agegroup5	1.13272	0.101083	19963805	0.57341	1.24068e-39	2.71854e-39	100	99.9891
MitoCarta_Tetrahydrobiopterin_synthesis	severe/critical.M.Agegroup5	0.00462598	0.00222344	1.99422e+07	0.572789	6.02717e-107	2.72136e-106	24.4661	9.02059
MitoCarta_Lipid_metabolism	severe/critical.M.Agegroup5	0.29798	0.0205414	19918529	0.572109	2.65893e-38	5.50251e-38	99.9736	99.5642
MitoCarta_Cardiolipin_synthesis	severe/critical.F.Agegroup5	0.0506949	0.0115847	1.98481e+07	0.570087	1.78905e-36	3.55425e-36	80.2048	87.1342
MitoCarta_Glycine_metabolism	severe/critical.M.Agegroup5	0.0295053	0.00393261	19824802	0.569417	3.88902e-37	7.93787e-37	80.1213	58.7864
MitoCarta_Complex_II	severe/critical.M.Agegroup5	0.0312443	0.0039743	19822496	0.569351	8.39071e-37	1.68948e-36	81.5186	61.1831
MitoCarta_Cytochrome_C	severe/critical.F.Agegroup5	0.0233686	0.00986905	1.98111e+07	0.569024	5.6234e-39	1.19698e-38	53.6551	53.2296
MitoCarta_Polycistronic_mtRNA_processing	severe/critical.F.Agegroup5	0.0354129	0.00929864	1.98099e+07	0.568988	5.5184e-36	1.0819e-35	70.1493	75.2439
MitoCarta_Calcium_uniporter	severe/critical.F.Agegroup5	0.0576914	0.0108735	1.97941e+07	0.568536	7.1591e-35	1.36757e-34	83.4296	89.6652
MitoCarta_Type_II_fatty_acid_synthesis	severe/critical.M.Agegroup5	0.0177897	0.00241955	1.97535e+07	0.567369	2.05872e-38	4.32041e-38	64.2236	43.2291
MitoCarta_Folate_and_1_C_metabolism	severe/critical.F.Agegroup5	0.0572587	0.0133525	19737014	0.566896	2.44865e-33	4.5043e-33	81.5775	88.9797
MitoCarta_mtDNA_nucleoid	severe/critical.M.Agegroup5	0.0305927	0.00386294	1.97318e+07	0.566746	2.77169e-34	5.22762e-34	80.7013	60.6602
MitoCarta_Autophagy	severe/critical.M.Agegroup5	0.154076	0.0135127	19707277	0.566042	2.10644e-32	3.82755e-32	98.6818	96.1761
MitoCarta_Phospholipid_metabolism	severe/critical.F.Agegroup5	0.067117	0.0123754	1.9701e+07	0.565861	2.79181e-32	5.01181e-32	86.894	92.4598
MitoCarta_Copper_metabolism	severe/critical.F.Agegroup5	0.0636027	0.0118855	1.96663e+07	0.564864	2.2234e-31	3.89749e-31	84.9439	92.4334
MitoCarta_Mitochondrial_ribosome_assembly	severe/critical.F.Agegroup5	0.0695362	0.0113006	1.96661e+07	0.56486	2.409e-31	4.17373e-31	87.8418	94.2789
MitoCarta_Propanoate_metabolism	severe/critical.M.Agegroup5	0.00411649	0.00171442	1.96073e+07	0.56317	5.70074e-84	1.88758e-83	22.5679	9.0097
MitoCarta_Fe_S_cluster_biosynthesis	severe/critical.F.Agegroup5	0.0901752	0.0129549	19580027	0.562387	4.2025e-29	7.11559e-29	92.156	96.4144
MitoCarta_mt_tRNA_synthetases	severe/critical.M.Agegroup5	0.0253577	0.00308723	19567815	0.562036	1.10075e-30	1.88519e-30	73.2665	54.1126
MitoCarta_Mitophagy	severe/critical.M.Agegroup5	0.141887	0.0122884	19529624	0.560939	7.73562e-28	1.28068e-27	98.3127	95.2718
MitoCarta_Complex_III	severe/critical.M.Agegroup5	0.644136	0.0352515	1.95151e+07	0.560522	1.76581e-27	2.89127e-27	99.9736	99.9128
MitoCarta_Proteases	severe/critical.M.Agegroup5	0.0866324	0.00792762	1.9436e+07	0.558251	1.37924e-25	2.18625e-25	97.1263	90.4783
MitoCarta_Branched_chain_amino_acid_dehydrogenase_complex	severe/critical.M.Agegroup5	0.0207212	0.00266487	1.94344e+07	0.558205	2.77741e-28	4.64983e-28	65.7791	47.8919
MitoCarta_mtDNA_replication	severe/critical.M.Agegroup5	0.0368592	0.00397931	1.94331e+07	0.558165	5.47622e-26	8.86909e-26	85.7369	67.6762
MitoCarta_cAMP_PKA_signaling	severe/critical.M.Agegroup5	0.00561827	0.00132414	1.9387e+07	0.556843	1.2438e-50	2.89573e-50	28.1571	14.9363
MitoCarta_Vitamin_A_metabolism	severe/critical.M.Agegroup5	0.00739282	0.00067079	1.93687e+07	0.556318	4.24168e-39	9.15956e-39	36.6465	21.7889
MitoCarta_MICOS_complex	severe/critical.M.Agegroup5	0.0155563	0.00118377	1.9274e+07	0.553596	9.03224e-26	1.4471e-25	57.8961	40.6362
MitoCarta_Molybdenum_cofactor_synthesis_and_proteins	severe/critical.M.Agegroup5	0.00452519	0.00125227	1.92622e+07	0.553257	1.3401e-52	3.22057e-52	23.7543	11.7878
MitoCarta_Fe_S_containing_proteins	severe/critical.F.Agegroup5	0.125469	0.0124116	19223013	0.552132	8.30685e-21	1.25022e-20	95.871	98.7081
MitoCarta_EF_hand_proteins	severe/critical.M.Agegroup5	0.0168649	0.00133619	1.92209e+07	0.552073	7.77925e-24	1.2074e-23	61.1917	42.9676
MitoCarta_Intramitochondrial_membrane_interactions	severe/critical.M.Agegroup5	0.0168497	0.00125445	1.913e+07	0.549462	1.10672e-21	1.70001e-21	60.4271	43.1311
MitoCarta_Glycine_cleavage_system	severe/critical.M.Agegroup5	0.00600098	0.000641473	1.91106e+07	0.548905	1.13467e-33	2.11332e-33	30.8199	18.4443
MitoCarta_SAM	severe/critical.M.Agegroup5	0.00682542	0.000878484	1.91027e+07	0.548676	1.35379e-31	2.40136e-31	32.6654	20.1656
MitoCarta_Serine_metabolism	severe/critical.M.Agegroup5	0.0126512	0.000541023	1.90442e+07	0.546996	1.29259e-21	1.96526e-21	50.5668	35.091
MitoCarta_CIII_subunits	severe/critical.M.Agegroup5	0.623296	0.0240463	1.90167e+07	0.546207	1.11299e-16	1.61005e-16	99.9736	99.9128
MitoCarta_Catechol_metabolism	severe/critical.M.Agegroup5	0.00298657	0.000963931	1.89817e+07	0.545202	1.21186e-53	2.96013e-53	17.1105	7.39732
MitoCarta_Vitamin_B2_metabolism	severe/critical.M.Agegroup5	0.0078734	-9.55801e-05	1.89741e+07	0.544984	1.43299e-24	2.24753e-24	36.7783	23.9895
MitoCarta_Mitochondrial_central_dogma	severe/critical.F.Agegroup5	0.673398	0.028487	1.89594e+07	0.544562	1.27584e-15	1.77663e-15	100	100
MitoCarta_Protein_homeostasis	severe/critical.F.Agegroup5	0.199105	0.0144312	18928573	0.543675	4.58376e-15	6.32389e-15	98.8234	99.6573
MitoCarta_Immune_response	severe/critical.M.Agegroup5	0.0192327	0.000677895	1.88964e+07	0.542751	7.46615e-16	1.04949e-15	66.3327	49.5261
MitoCarta_TIM23_presequence_pathway	severe/critical.F.Agegroup5	0.0259828	0.00590372	18873304	0.542088	8.52801e-15	1.16575e-14	60.5186	67.4664
MitoCarta_Respirasome_assembly	severe/critical.F.Agegroup5	0.0415929	0.00750327	18816382	0.540453	2.71136e-13	3.60708e-13	73.7008	82.7841
MitoCarta_mtDNA_maintenance	severe/critical.M.Agegroup5	0.0647179	0.00357989	1.87734e+07	0.53922	1.86388e-12	2.43612e-12	95.2017	85.0528
MitoCarta_OXA	severe/critical.F.Agegroup5	0.0111155	0.00420161	1.87346e+07	0.538104	5.43716e-16	7.71559e-16	34.7097	32.27
MitoCarta_Translation_factors	severe/critical.M.Agegroup5	0.0523672	0.00282945	1.87222e+07	0.537749	1.12628e-11	1.45927e-11	92.4598	79.9216
MitoCarta_mt_tRNA_modifications	severe/critical.M.Agegroup5	0.047269	0.00206315	1.8664e+07	0.536077	8.16681e-11	1.03123e-10	91.0625	76.4789
MitoCarta_CII_subunits	severe/critical.M.Agegroup5	0.0229545	0.000292425	1.86548e+07	0.535811	3.21944e-11	4.13531e-11	72.4492	55.3982
MitoCarta_GABA_metabolism	severe/critical.M.Agegroup5	0.0121774	-0.000530669	1.86436e+07	0.535492	9.03116e-13	1.19083e-12	50.9887	36.8885
MitoCarta_TCA_cycle	severe/critical.F.Agegroup5	0.088095	0.0078772	18638912	0.535356	2.21271e-10	2.77054e-10	91.4479	97.3636
MitoCarta_Carbohydrate_metabolism	severe/critical.M.Agegroup5	0.178796	0.00681899	18631207	0.535134	2.88033e-10	3.57641e-10	99.71	98.2024
MitoCarta_CI_assembly_factors	severe/critical.M.Agegroup5	0.0611444	0.00272192	18627134	0.535017	3.15488e-10	3.88494e-10	95.0171	83.7128
MitoCarta_TIM22_carrier_pathway	severe/critical.M.Agegroup5	0.00591026	0.000207113	1.85773e+07	0.533586	1.2843e-16	1.84001e-16	28.7371	19.61
MitoCarta_Coenzyme_Q_metabolism	severe/critical.M.Agegroup5	0.0215908	0.000230763	18567470	0.533304	5.16811e-10	6.31187e-10	69.7864	52.9034
MitoCarta_MIA40	severe/critical.M.Agegroup5	0.00364872	8.89989e-05	1.85285e+07	0.532184	1.33593e-20	1.99054e-20	20.4851	12.692
MitoCarta_mtDNA_stability_and_decay	severe/critical.M.Agegroup5	0.00456173	0.000108333	1.85123e+07	0.53172	5.93451e-18	8.66905e-18	22.9897	14.969
MitoCarta_mtDNA_modifications	severe/critical.M.Agegroup5	0.00202062	0.000821379	1.84168e+07	0.528975	1.53956e-35	2.97915e-35	10.4403	4.44493
MitoCarta_Nucleotide_synthesis_and_processing	severe/critical.F.Agegroup5	0.148695	0.00952136	1.84143e+07	0.528905	2.13422e-07	2.54399e-07	96.7535	98.4972
MitoCarta_Malate_aspartate_shuttle	severe/critical.M.Agegroup5	0.0152736	-0.000218997	1.83796e+07	0.527908	5.60775e-08	6.73834e-08	56.2615	43.0548
MitoCarta_Amidoxime_reducing_complex	severe/critical.M.Agegroup5	0.00642734	-0.000184598	1.83672e+07	0.527551	5.85781e-11	7.45995e-11	30.5036	22.0721
MitoCarta_mtRNA_stability_and_decay	severe/critical.F.Agegroup5	0.0600932	0.00682083	18354383	0.527183	1.04054e-06	1.23048e-06	84.4319	92.5653
MitoCarta_Pyruvate_metabolism	severe/critical.M.Agegroup5	0.0375283	0.00041606	1.83186e+07	0.526156	2.23297e-06	2.59931e-06	85.1832	70.7702
MitoCarta_TOM	severe/critical.F.Agegroup5	0.143835	0.00679935	1.8241e+07	0.523928	1.75409e-05	2.01046e-05	95.8165	97.7063
MitoCarta_mtDNA_repair	severe/critical.M.Agegroup5	0.0219978	-0.000903951	1.8219e+07	0.523293	1.50635e-05	1.73989e-05	69.681	55.1149
MitoCarta_CV_assembly_factors	severe/critical.M.Agegroup5	0.00786723	-0.00101052	1.81792e+07	0.522151	1.18419e-06	1.38933e-06	37.1474	28.2602
MitoCarta_Kynurenine_metabolism	severe/critical.M.Agegroup5	0.00405545	-0.000427028	1.81368e+07	0.520934	1.53948e-08	1.8649e-08	21.7506	15.9168
MitoCarta_Import_motor	severe/critical.F.Agegroup5	0.0238307	0.00434138	18113965	0.520278	0.000169046	0.000190817	57.6969	65.5945
MitoCarta_Gluconeogenesis	severe/critical.M.Agegroup5	0.0223667	-0.000777752	18081993	0.51936	0.000329392	0.000369019	69.3383	56.139
MitoCarta_Transcription	severe/critical.M.Agegroup5	0.0113441	-0.00124532	1.80653e+07	0.518881	0.000117951	0.000134159	46.0585	36.2567
MitoCarta_Xenobiotic_metabolism	severe/critical.M.Agegroup5	0.054117	0.00106501	1.80524e+07	0.51851	0.00087052	0.000960796	92.2225	79.8671
MitoCarta_Glyoxylate_metabolism	severe/critical.F.Agegroup5	0.0765964	0.00439265	1.80141e+07	0.51741	0.00176995	0.00192498	86.7742	94.5426
MitoCarta_Vitamin_B1_metabolism	severe/critical.M.Agegroup5	0.00101798	0.00025239	1.79878e+07	0.516655	7.98973e-19	1.17868e-18	6.38017	2.9415
MitoCarta_Electron_carriers	severe/critical.M.Agegroup5	0.4961	0.00277907	17934658	0.515128	0.00663238	0.00710953	99.9473	99.8366
MitoCarta_mtRNA_granules	severe/critical.F.Agegroup5	0.0714382	0.00384858	17906231	0.514311	0.0101874	0.0108423	88.1904	95.439
MitoCarta_Vitamin_B12_metabolism	severe/critical.F.Agegroup5	0.0108634	0.0032508	1.79032e+07	0.514224	0.00262548	0.00283476	33.7074	36.6465
MitoCarta_Fission	severe/critical.M.Agegroup5	0.0399065	-0.000864872	17859318	0.512964	0.0193324	0.0204293	86.8969	74.202
MitoCarta_Vitamin_metabolism	severe/critical.F.Agegroup5	0.106339	0.00535013	17842954	0.512494	0.0249489	0.0261788	94.2477	97.8909
MitoCarta_Vitamin_D_metabolism	severe/critical.M.Agegroup5	0.00459073	-0.00106919	1.78417e+07	0.512457	0.00164712	0.00180456	24.3343	19.4357
MitoCarta_fMet_processing	severe/critical.M.Agegroup5	0.00269344	-0.00040609	1.78015e+07	0.511302	0.000336735	0.000374429	14.2368	11.1668
MitoCarta_Glycerol_phosphate_shuttle	severe/critical.M.Agegroup5	0.000524561	0.00019596	1.77365e+07	0.509435	1.01459e-13	1.37431e-13	3.11099	1.19839
MitoCarta_Cytochromes	severe/critical.M.Agegroup5	0.47418	-0.00207216	17710434	0.508687	0.118994	0.123986	99.9209	99.7712
MitoCarta_Mitochondrial_dynamics_and_surveillance	severe/critical.F.Agegroup5	0.52568	0.00253155	1.76107e+07	0.505824	0.295943	0.306219	100	100
MitoCarta_mtRNA_metabolism	severe/critical.F.Agegroup5	0.183548	0.0034478	1.76087e+07	0.505764	0.30092	0.309221	98.551	99.7364
MitoCarta_Creatine_metabolism	severe/critical.M.Agegroup5	0.000173005	0.000123072	1.75737e+07	0.504761	2.2832e-13	3.06483e-13	1.13367	0.174311
MitoCarta_Preprotein_cleavage	severe/critical.M.Agegroup5	0.0296247	-0.00219375	17549976	0.504079	0.458423	0.467843	80.3586	66.5323
MitoCarta_Organelle_contact_sites	severe/critical.F.Agegroup5	0.0478366	0.00255141	1.75242e+07	0.503338	0.548102	0.555559	79.2134	90.5088
MitoCarta_Heme_synthesis_and_processing	severe/critical.M.Agegroup5	0.0187422	-0.00267001	1.74602e+07	0.5015	0.778657	0.778657	64.7772	52.8816
MitoCarta_Proline_metabolism	severe/critical.F.Agegroup5	0.00839159	0.00224095	1.74529e+07	0.501291	0.767678	0.772865	26.2774	29.6072

## Sheet: CD4.M6.F6.conv
feature	group	avgExpr	logFC	statistic	auc	pval	padj	pct_in	pct_out
MitoCarta_CIV_subunits	severe/critical.M.Agegroup6	2.90365	0.745934	9.24141e+06	0.724096	5.40023e-231	8.04634e-229	100	100
MitoCarta_Complex_IV	severe/critical.M.Agegroup6	3.00872	0.746872	9233822	0.723502	8.801e-230	6.55675e-228	100	100
MitoCarta_Heme_containing_proteins	severe/critical.M.Agegroup6	1.40498	0.303933	8.62716e+06	0.675968	3.20536e-143	1.592e-141	100	99.9546
MitoCarta_OXPHOS_subunits	severe/critical.M.Agegroup6	6.3267	1.11821	8572153	0.671658	2.18249e-136	7.10802e-135	100	100
MitoCarta_OXPHOS	severe/critical.M.Agegroup6	6.54433	1.11885	8.57184e+06	0.671634	2.38524e-136	7.10802e-135	100	100
MitoCarta_Complex_V	severe/critical.M.Agegroup6	1.02082	0.17154	8.05884e+06	0.631439	9.11807e-81	2.26432e-79	100	100
MitoCarta_CV_subunits	severe/critical.M.Agegroup6	1.01256	0.171703	8.05642e+06	0.631249	1.53962e-80	3.27719e-79	100	100
MitoCarta_Iron_homeostasis	severe/critical.F.Agegroup6	0.332038	0.0751696	7764702	0.608392	1.55159e-55	2.88983e-54	94.2591	90.7804
MitoCarta_Complex_I	severe/critical.M.Agegroup6	1.8219	0.186555	7.70889e+06	0.604019	2.86538e-51	4.7438e-50	100	100
MitoCarta_Metals_and_cofactors	severe/critical.M.Agegroup6	1.94617	0.212608	7701221	0.603418	1.06495e-50	1.58678e-49	100	100
MitoCarta_CI_subunits	severe/critical.M.Agegroup6	1.75722	0.185118	7.69805e+06	0.60317	1.82701e-50	2.47477e-49	100	100
MitoCarta_Metabolism	severe/critical.M.Agegroup6	3.02039	0.196864	7490252	0.586887	2.66378e-36	3.30753e-35	100	100
MitoCarta_Protein_import_and_sorting	severe/critical.F.Agegroup6	0.277229	0.0234476	7.27875e+06	0.570315	2.38736e-24	2.73628e-23	99.7504	99.4475
MitoCarta_Glyoxylate_metabolism	severe/critical.F.Agegroup6	0.0800543	0.0118444	7.13048e+06	0.558698	1.8371e-17	1.9552e-16	90.9008	89.1575
MitoCarta_TOM	severe/critical.F.Agegroup6	0.143022	0.0132004	7.03053e+06	0.550867	1.76066e-13	1.74893e-12	97.6401	96.7887
MitoCarta_Protein_import_sorting_and_homeostasis	severe/critical.F.Agegroup6	0.432484	0.018889	6.97049e+06	0.546162	2.31766e-11	2.15832e-10	99.9546	99.9655
MitoCarta_Small_molecule_transport	severe/critical.F.Agegroup6	0.359566	0.0179495	6.95254e+06	0.544755	9.12532e-11	7.99808e-10	99.8412	99.8964
MitoCarta_TIM23_presequence_pathway	severe/critical.F.Agegroup6	0.025156	0.00353175	6884820	0.53945	4.21852e-09	3.3082e-08	63.0361	60.5318
MitoCarta_Glutamate_metabolism	severe/critical.M.Agegroup6	0.0169268	0.00282206	6880758	0.539131	7.86541e-10	6.51081e-09	51.9682	43.4309
MitoCarta_Mitochondrial_ribosome_assembly	severe/critical.F.Agegroup6	0.0691134	0.00615667	6.86785e+06	0.53812	3.34913e-08	2.4951e-07	90.5378	90.953
MitoCarta_Mitochondrial_central_dogma	severe/critical.F.Agegroup6	0.707518	0.0202763	6.86412e+06	0.537828	4.31155e-08	3.05915e-07	100	100
MitoCarta_mtRNA_metabolism	severe/critical.F.Agegroup6	0.189807	0.0109375	6.86254e+06	0.537704	4.76938e-08	3.23017e-07	99.0924	99.1022
MitoCarta_Amino_acid_metabolism	severe/critical.F.Agegroup6	0.242805	0.0107825	6847565	0.536531	1.22458e-07	7.93316e-07	99.705	99.3785
MitoCarta_Autophagy	severe/critical.F.Agegroup6	0.153018	0.00925365	6.83443e+06	0.535502	2.73569e-07	1.63047e-06	97.9578	97.721
MitoCarta_Calcium_cycle	severe/critical.F.Agegroup6	0.0909854	0.00779846	6.82664e+06	0.534891	4.35273e-07	2.49445e-06	94.1457	94.7859
MitoCarta_Coenzyme_Q_metabolism	severe/critical.F.Agegroup6	0.0234609	0.00321355	6807200	0.533368	5.76764e-07	3.18288e-06	60.1543	58.8743
MitoCarta_Translation	severe/critical.F.Agegroup6	0.538549	0.0156077	6.8015e+06	0.532922	1.86824e-06	9.94171e-06	100	99.9655
MitoCarta_SLC25A_family	severe/critical.F.Agegroup6	0.208687	0.00987506	6.79961e+06	0.532773	2.07844e-06	1.06789e-05	99.4327	99.3094
MitoCarta_mtRNA_stability_and_decay	severe/critical.F.Agegroup6	0.0570566	0.00583555	6.78654e+06	0.531749	4.15477e-06	2.06354e-05	85.5457	87.0856
MitoCarta_Mitophagy	severe/critical.F.Agegroup6	0.139344	0.00784629	6785919	0.5317	4.42388e-06	2.12632e-05	97.3451	97.1685
MitoCarta_Electron_carriers	severe/critical.M.Agegroup6	0.494159	0.022611	6.78413e+06	0.53156	4.87624e-06	2.2705e-05	99.8619	99.9319
MitoCarta_mtRNA_granules	severe/critical.F.Agegroup6	0.073153	0.00588092	6783113	0.531481	5.11838e-06	2.31102e-05	91.1504	92.2652
MitoCarta_Cytochromes	severe/critical.M.Agegroup6	0.47281	0.0218427	6774450	0.530802	8.18712e-06	3.58788e-05	99.8619	99.8865
MitoCarta_Fe_S_containing_proteins	severe/critical.F.Agegroup6	0.12784	0.00663476	6760824	0.529734	1.66485e-05	6.972e-05	97.3451	97.7555
MitoCarta_Complex_III	severe/critical.M.Agegroup6	0.632799	0.0198043	6.7526e+06	0.52909	2.52726e-05	0.000101773	100	100
MitoCarta_Vitamin_C_metabolism	severe/critical.M.Agegroup6	0.00830637	0.00130253	6747223	0.528669	1.59036e-07	9.87347e-07	32.0787	25.3687
MitoCarta_Polycistronic_mtRNA_processing	severe/critical.F.Agegroup6	0.0335599	0.00383184	6742996	0.528337	3.29139e-05	0.000129057	70.9553	72.0304
MitoCarta_CIII_subunits	severe/critical.M.Agegroup6	0.616033	0.0191139	6738150	0.527958	5.15745e-05	0.000197041	100	100
MitoCarta_Detoxification	severe/critical.F.Agegroup6	0.218441	0.00680935	6.71651e+06	0.526262	0.000143071	0.000491698	99.3873	99.482
MitoCarta_Nucleotide_synthesis_and_processing	severe/critical.M.Agegroup6	0.154945	0.0071951	6716181	0.526236	0.0001452	0.000491698	98.0318	97.504
MitoCarta_Phospholipid_metabolism	severe/critical.F.Agegroup6	0.0618074	0.00425471	6.70938e+06	0.525704	0.000195313	0.000646703	88.1325	88.4323
MitoCarta_Cristae_formation	severe/critical.M.Agegroup6	0.10917	0.00528278	6709015	0.525675	0.000200796	0.000650405	95.3729	95.1441
MitoCarta_Calcium_uniporter	severe/critical.F.Agegroup6	0.0526635	0.00444583	6707628	0.525566	0.000207875	0.00065901	83.5716	85.4282
MitoCarta_Ketone_metabolism	severe/critical.M.Agegroup6	0.0188253	0.00157502	6.70002e+06	0.52497	0.000127163	0.00046213	56.5262	49.2625
MitoCarta_mt_mRNA_modifications	severe/critical.M.Agegroup6	0.0121722	0.00093463	6.6936e+06	0.524467	5.37716e-05	0.000200299	42.7141	36.0563
MitoCarta_Immune_response	severe/critical.M.Agegroup6	0.0203667	0.00117512	6.68121e+06	0.523496	0.000361175	0.00112115	58.9779	52.6435
MitoCarta_Nucleotide_metabolism	severe/critical.M.Agegroup6	0.241707	0.00825722	6.67692e+06	0.52316	0.000797471	0.00224195	99.2403	99.1831
MitoCarta_Fusion	severe/critical.M.Agegroup6	0.0198979	0.000806863	6.67364e+06	0.522903	0.000499985	0.00146074	59.2887	51.8947
MitoCarta_Carbohydrate_metabolism	severe/critical.F.Agegroup6	0.186876	0.00475198	6.66949e+06	0.522578	0.00107778	0.00297388	99.0924	99.413
MitoCarta_Fission	severe/critical.F.Agegroup6	0.041098	0.00315881	6667425	0.522416	0.00110571	0.00299546	77.9215	79.4199
MitoCarta_Cardiolipin_synthesis	severe/critical.F.Agegroup6	0.0484111	0.00277549	6667213	0.522399	0.00114983	0.00305936	82.7774	84.2196
MitoCarta_mt_tRNA_modifications	severe/critical.F.Agegroup6	0.0493093	0.00303602	6657282	0.521621	0.00169971	0.00429248	83.0043	83.6326
MitoCarta_Xenobiotic_metabolism	severe/critical.F.Agegroup6	0.0606603	0.00363019	6653588	0.521332	0.00198631	0.00477354	86.408	88.1215
MitoCarta_cAMP_PKA_signaling	severe/critical.M.Agegroup6	0.00523146	0.000802583	6.64498e+06	0.520657	1.68878e-05	6.98966e-05	22.5138	17.9487
MitoCarta_Heme_synthesis_and_processing	severe/critical.F.Agegroup6	0.0221456	0.00220066	6644252	0.5206	0.00190626	0.00465629	57.4541	57.5967
MitoCarta_OXA	severe/critical.F.Agegroup6	0.0107512	0.00161674	6640486	0.520305	0.000446944	0.00135907	34.1275	31.6989
MitoCarta_Sideroflexins	severe/critical.M.Agegroup6	0.0148804	0.000773042	6639496	0.520228	0.00137932	0.00354342	49.413	42.9771
MitoCarta_Cholesterol_bile_acid_steroid_synthesis	severe/critical.M.Agegroup6	0.0424862	0.00230915	6631678	0.519615	0.00422587	0.00954021	78.1077	74.2228
MitoCarta_Carnitine_shuttle	severe/critical.M.Agegroup6	0.00629907	0.000706437	6629105	0.519414	0.000141112	0.000491698	25.8978	21.2843
MitoCarta_TCA_cycle	severe/critical.F.Agegroup6	0.0916277	0.00308807	6627683	0.519302	0.00518717	0.0115356	95.1668	95.4075
MitoCarta_Preprotein_cleavage	severe/critical.F.Agegroup6	0.0326499	0.00289229	6.62274e+06	0.518914	0.0055697	0.0121265	70.093	72.9627
MitoCarta_Cytochrome_C	severe/critical.F.Agegroup6	0.0161462	0.00330471	6.62094e+06	0.518774	0.00294555	0.00696646	45.3823	45.0622
MitoCarta_Vitamin_B2_metabolism	severe/critical.M.Agegroup6	0.00859296	0.00068086	6.62054e+06	0.518742	0.000718307	0.00205823	32.1133	27.1386
MitoCarta_Selenoproteins	severe/critical.F.Agegroup6	0.0292102	0.00176509	6620516	0.518741	0.00561562	0.0121265	65.5094	66.3674
MitoCarta_Serine_metabolism	severe/critical.M.Agegroup6	0.0142895	0.00101718	6.6165e+06	0.518426	0.00318585	0.00741706	46.8232	41.1164
MitoCarta_Mitochondrial_dynamics_and_surveillance	severe/critical.F.Agegroup6	0.530206	0.00845522	6607080	0.517688	0.0104291	0.0215825	99.9546	100
MitoCarta_SAM	severe/critical.M.Agegroup6	0.00766004	0.000685297	6604105	0.517455	0.0013242	0.00346152	30.3522	25.7091
MitoCarta_Copper_metabolism	severe/critical.F.Agegroup6	0.0598339	0.00320556	6599468	0.517091	0.0132312	0.0259401	86.998	87.5691
MitoCarta_Eicosanoid_metabolism	severe/critical.M.Agegroup6	0.0175675	0.00182835	6.59602e+06	0.516822	0.00906756	0.019301	52.7279	47.4019
MitoCarta_Carnitine_synthesis_and_transport	severe/critical.M.Agegroup6	0.00721792	0.000569424	6594165	0.516676	0.00181338	0.00450322	28.8674	24.5745
MitoCarta_Sulfur_metabolism	severe/critical.M.Agegroup6	0.0280172	0.000897336	6.59391e+06	0.516656	0.0138525	0.0268056	69.3025	63.6941
MitoCarta_Fe_S_cluster_biosynthesis	severe/critical.F.Agegroup6	0.0837906	0.00355913	6.59133e+06	0.516453	0.0171818	0.0324062	93.4196	94.7169
MitoCarta_Type_II_fatty_acid_synthesis	severe/critical.M.Agegroup6	0.0183295	0.000587138	6.58976e+06	0.516331	0.0124236	0.0246815	56.6989	50.2383
MitoCarta_CIII_assembly_factors	severe/critical.M.Agegroup6	0.0167663	0.000690418	6.58898e+06	0.516269	0.0114423	0.0230392	52.2445	46.9707
MitoCarta_Vitamin_metabolism	severe/critical.F.Agegroup6	0.10518	0.0024918	6588884	0.516262	0.0185288	0.0340838	95.8021	96.8923
MitoCarta_mtDNA_stability_and_decay	severe/critical.M.Agegroup6	0.00490698	0.000576913	6.58801e+06	0.516194	0.000462651	0.0013787	20.2348	16.5192
MitoCarta_Fatty_acid_oxidation	severe/critical.M.Agegroup6	0.0888199	0.00346753	6587438	0.516149	0.0193421	0.0347225	94.1644	91.6723
MitoCarta_Trafficking	severe/critical.F.Agegroup6	0.0137579	0.00145337	6568474	0.514663	0.0190735	0.034658	43.5897	43.5773
MitoCarta_Mitochondrial_permeability_transition_pore	severe/critical.M.Agegroup6	0.0925387	0.00195951	6566204	0.514485	0.0359143	0.0608095	93.1975	92.3985
MitoCarta_Choline_and_betaine_metabolism	severe/critical.M.Agegroup6	0.0158029	0.000864674	6.56584e+06	0.514456	0.0245814	0.0436027	51.8992	47.0615
MitoCarta_Import_motor	severe/critical.F.Agegroup6	0.0234509	0.00115848	6.5654e+06	0.514422	0.0316208	0.0541552	61.2889	62.5345
MitoCarta_Organelle_contact_sites	severe/critical.M.Agegroup6	0.0455971	0.000900692	6.56344e+06	0.514268	0.0381893	0.0639348	83.4599	80.0091
MitoCarta_CII_assembly_factors	severe/critical.M.Agegroup6	0.0076088	0.000276488	6.56317e+06	0.514248	0.0094354	0.019801	30.8356	26.6621
MitoCarta_Mitochondrial_ribosome	severe/critical.F.Agegroup6	0.360916	0.00386908	6561912	0.514149	0.0404823	0.0670207	99.8865	99.9655
MitoCarta_Itaconate_metabolism	severe/critical.M.Agegroup6	0.0155628	0.000810408	6557870	0.513832	0.0302983	0.0524936	50.3453	45.5639
MitoCarta_Proteases	severe/critical.F.Agegroup6	0.0816618	0.00214299	6553594	0.513497	0.0505988	0.0818206	91.6043	93.3356
MitoCarta_Lipoate_insertion	severe/critical.M.Agegroup6	0.0071447	0.000272747	6.55081e+06	0.513279	0.0151843	0.0290058	30.1796	26.6167
MitoCarta_Vitamin_B12_metabolism	severe/critical.F.Agegroup6	0.00917656	0.00177257	6550631	0.513265	0.0182745	0.0340363	30.6104	30.0069
MitoCarta_Calcium_homeostasis	severe/critical.F.Agegroup6	0.192854	0.00568668	6548273	0.51308	0.0582187	0.0902628	98.9562	99.2058
MitoCarta_ROS_and_glutathione_metabolism	severe/critical.F.Agegroup6	0.153603	0.00291483	6.54349e+06	0.512705	0.0658024	0.100046	98.0939	98.4807
MitoCarta_Coenzyme_A_metabolism	severe/critical.M.Agegroup6	0.00863493	0.000141299	6.54269e+06	0.512642	0.0260376	0.0456424	33.7362	29.7935
MitoCarta_Intramitochondrial_membrane_interactions	severe/critical.M.Agegroup6	0.0172739	0.000900318	6.54219e+06	0.512604	0.0510692	0.0818206	52.9696	48.0826
MitoCarta_Lysine_metabolism	severe/critical.M.Agegroup6	0.0426819	0.00164322	6536820	0.512183	0.0763256	0.113725	80.9047	77.6265
MitoCarta_Folate_and_1_C_metabolism	severe/critical.F.Agegroup6	0.0487233	0.00245986	6536007	0.512119	0.0785293	0.11585	82.0059	84.2541
MitoCarta_GABA_metabolism	severe/critical.F.Agegroup6	0.0140442	0.00122127	6.53483e+06	0.512027	0.0540001	0.0855959	43.1359	43.3356
MitoCarta_MICOS_complex	severe/critical.M.Agegroup6	0.0142786	0.000183294	6533637	0.511933	0.0587617	0.0902628	48.0663	43.4082
MitoCarta_mt_rRNA_modifications	severe/critical.F.Agegroup6	0.0391745	0.00163966	6529341	0.511597	0.0911752	0.131894	76.2197	78.7983
MitoCarta_Chaperones	severe/critical.F.Agegroup6	0.0797292	0.00290261	6527627	0.511462	0.0968914	0.138816	92.8069	92.6796
MitoCarta_CI_assembly_factors	severe/critical.M.Agegroup6	0.0646859	0.00143682	6.5254e+06	0.511288	0.101977	0.142252	91.3329	89.0629
MitoCarta_Nucleotide_import	severe/critical.M.Agegroup6	0.0835416	0.000908032	6.5149e+06	0.510465	0.129577	0.177128	92.9558	91.7631
MitoCarta_Signaling	severe/critical.F.Agegroup6	0.262152	0.00548249	6.51025e+06	0.510101	0.143558	0.192704	99.5916	99.7238
MitoCarta_fMet_processing	severe/critical.F.Agegroup6	0.00360387	0.000600321	6.50849e+06	0.509963	0.0115137	0.0231829	13.002	11.2914
MitoCarta_mtDNA_modifications	severe/critical.M.Agegroup6	0.00195302	9.34122e-05	6.50548e+06	0.509727	0.00349815	0.00801884	9.70304	7.62423
MitoCarta_Urea_cycle	severe/critical.M.Agegroup6	0.00952745	-7.52038e-05	6.50496e+06	0.509686	0.099433	0.1411	37.2238	33.4468
MitoCarta_Branched_chain_amino_acid_dehydrogenase_complex	severe/critical.F.Agegroup6	0.0192593	0.00146481	6498607	0.509189	0.161308	0.212924	53.2108	55.076
MitoCarta_Proline_metabolism	severe/critical.F.Agegroup6	0.00834969	0.00153552	6498513	0.509181	0.0892112	0.130318	27.2067	26.8301
MitoCarta_TIM22_carrier_pathway	severe/critical.M.Agegroup6	0.0058567	-9.636e-06	6.49848e+06	0.509179	0.0720588	0.108452	24.7928	22.0558
MitoCarta_Q_linked_reactions_other	severe/critical.M.Agegroup6	0.0213484	0.000768311	6.49771e+06	0.509118	0.17059	0.222964	60.9461	56.8641
MitoCarta_Vitamin_B6_metabolism	severe/critical.M.Agegroup6	0.00400613	0.000161662	6.49065e+06	0.508565	0.0553398	0.0867961	17.8867	15.6796
MitoCarta_Propanoate_metabolism	severe/critical.M.Agegroup6	0.00338826	-9.44873e-05	6.48869e+06	0.508412	0.0488922	0.0800543	16.1257	14.0005
MitoCarta_Cholesterol_associated	severe/critical.F.Agegroup6	0.00984294	0.00124265	6.48844e+06	0.508392	0.140072	0.189734	31.45	31.5262
MitoCarta_mtDNA_replication	severe/critical.M.Agegroup6	0.0376314	0.000254515	6.47731e+06	0.50752	0.273189	0.342061	79.7307	74.9263
MitoCarta_MIA40	severe/critical.M.Agegroup6	0.00445558	-0.000352975	6.47709e+06	0.507503	0.102154	0.142252	19.0262	16.7688
MitoCarta_Transcription	severe/critical.M.Agegroup6	0.0121822	-0.000423459	6.47331e+06	0.507207	0.242103	0.305706	43.7155	39.4146
MitoCarta_mtDNA_maintenance	severe/critical.F.Agegroup6	0.0671609	0.000988055	6.472e+06	0.507104	0.303472	0.373697	90.1293	92.3688
MitoCarta_TCA_associated	severe/critical.M.Agegroup6	0.0287081	0.000205116	6471988	0.507103	0.294972	0.366257	69.6478	65.4867
MitoCarta_Respirasome_assembly	severe/critical.F.Agegroup6	0.0414992	0.00139731	6.46852e+06	0.506831	0.320253	0.391129	78.0349	79.9724
MitoCarta_CIV_assembly_factors	severe/critical.M.Agegroup6	0.105064	0.000938011	6464216	0.506494	0.347027	0.420382	97.0994	95.4391
MitoCarta_Molybdenum_cofactor_synthesis_and_proteins	severe/critical.M.Agegroup6	0.00380925	-9.74807e-05	6.46103e+06	0.506245	0.16227	0.213966	17.576	15.8611
MitoCarta_Biotin_utilizing_proteins	severe/critical.M.Agegroup6	0.00565394	-2.70547e-05	6.45939e+06	0.506116	0.226483	0.288427	23.9296	21.7155
MitoCarta_Tetrahydrobiopterin_synthesis	severe/critical.M.Agegroup6	0.00350731	1.64793e-05	6.45389e+06	0.505685	0.187707	0.241106	16.1602	14.5904
MitoCarta_Translation_factors	severe/critical.F.Agegroup6	0.0561356	0.00136995	6.4494e+06	0.505333	0.43947	0.517102	85.523	89.2265
MitoCarta_Apoptosis	severe/critical.F.Agegroup6	0.154368	0.00284179	6.44892e+06	0.505295	0.443204	0.517102	97.8443	97.8591
MitoCarta_Catechol_metabolism	severe/critical.M.Agegroup6	0.00278947	2.32158e-06	6.44829e+06	0.505246	0.179327	0.232346	12.8798	11.5271
MitoCarta_ABC_transporters	severe/critical.M.Agegroup6	0.00889049	-0.000259114	6.44702e+06	0.505146	0.371299	0.446157	34.3577	31.5634
MitoCarta_Branched_chain_amino_acid_metabolism	severe/critical.F.Agegroup6	0.0732204	0.000444028	6446528	0.505108	0.459371	0.52651	90.7874	92.645
MitoCarta_Complex_II	severe/critical.M.Agegroup6	0.0320074	-8.08893e-05	6.4463e+06	0.50509	0.456234	0.52651	74.5856	70.7057
MitoCarta_CV_assembly_factors	severe/critical.M.Agegroup6	0.00826485	-0.000162796	6.44068e+06	0.504649	0.406918	0.485046	31.5262	29.2262
MitoCarta_CII_subunits	severe/critical.M.Agegroup6	0.0243986	-0.000357377	6.43651e+06	0.504323	0.521138	0.588254	66.4365	61.8108
MitoCarta_Amidoxime_reducing_complex	severe/critical.F.Agegroup6	0.00781531	0.000843589	6433962	0.504123	0.444222	0.517102	26.6621	27.2099
MitoCarta_Lipid_metabolism	severe/critical.F.Agegroup6	0.304196	-0.00208779	6429945	0.503809	0.581286	0.649062	99.7731	99.9655
MitoCarta_Glycine_cleavage_system	severe/critical.M.Agegroup6	0.00522692	-0.000381408	6425702	0.503476	0.488384	0.55549	23.0318	21.5339
MitoCarta_Vitamin_D_metabolism	severe/critical.M.Agegroup6	0.00522734	-0.000409962	6.41588e+06	0.502707	0.58372	0.649062	22.134	20.6717
MitoCarta_OXPHOS_assembly_factors	severe/critical.M.Agegroup6	0.229973	0.0011042	6415033	0.50264	0.702226	0.76935	99.6892	99.4554
MitoCarta_Vitamin_A_metabolism	severe/critical.M.Agegroup6	0.00792379	-0.000185589	6413559	0.502525	0.645903	0.712885	29.4199	27.7513
MitoCarta_Malate_aspartate_shuttle	severe/critical.M.Agegroup6	0.0173157	1.2516e-05	6410829	0.502311	0.721824	0.785049	52.9351	49.966
MitoCarta_EF_hand_proteins	severe/critical.F.Agegroup6	0.0185392	0.000393623	6.40455e+06	0.501819	0.781109	0.837304	52.0536	55.2141
MitoCarta_Glycine_metabolism	severe/critical.F.Agegroup6	0.0283338	-0.000161185	6.40181e+06	0.501604	0.813382	0.865671	67.2113	70.0276
MitoCarta_Pyruvate_metabolism	severe/critical.F.Agegroup6	0.0363482	0.000459688	6.40047e+06	0.501499	0.826953	0.873872	74.5632	77.4171
MitoCarta_Creatine_metabolism	severe/critical.M.Agegroup6	0.000108385	-2.24386e-05	6.39747e+06	0.501264	0.120528	0.166283	0.621547	0.363059
MitoCarta_Kynurenine_metabolism	severe/critical.F.Agegroup6	0.0049974	0.000682628	6.39071e+06	0.500734	0.875721	0.91889	18.4479	19.0262
MitoCarta_Vitamin_B1_metabolism	severe/critical.M.Agegroup6	0.000878151	-0.000148157	6.39009e+06	0.500686	0.782497	0.838791	4.62707	4.44747
MitoCarta_mtDNA_repair	severe/critical.F.Agegroup6	0.0229903	0.000652247	6.38982e+06	0.500665	0.920898	0.955227	59.224	63.1215
MitoCarta_NAD_biosynthesis_and_metabolism	severe/critical.F.Agegroup6	0.0213101	0.000344571	6389509	0.50064	0.923173	0.955227	56.9095	58.9779
MitoCarta_mtDNA_nucleoid	severe/critical.F.Agegroup6	0.0314086	0.000533953	6.38815e+06	0.500534	0.937674	0.96354	69.5711	73.9641
MitoCarta_mt_tRNA_synthetases	severe/critical.F.Agegroup6	0.0253508	0.000836817	6385310	0.500311	0.963199	0.979524	62.8092	66.7127
MitoCarta_Gluconeogenesis	severe/critical.F.Agegroup6	0.0248574	0.000655259	6383597	0.500177	0.979002	0.985617	61.5158	65.4006
MitoCarta_Glycerol_phosphate_shuttle	severe/critical.F.Agegroup6	0.000419963	2.62918e-05	6.38221e+06	0.500068	0.966377	0.979524	1.88337	1.86464
MitoCarta_Protein_homeostasis	severe/critical.M.Agegroup6	0.198537	0.00164002	6381910	0.500045	0.994808	0.994808	99.1713	99.2966

## Sheet: CD4.M7.F7.conv
feature	group	avgExpr	logFC	statistic	auc	pval	padj	pct_in	pct_out
MitoCarta_Iron_homeostasis	severe/critical.F.Agegroup7	0.192363	0.0764171	1325253	0.736869	2.37099e-91	3.53278e-89	98.3778	91.3148
MitoCarta_Calcium_uniporter	severe/critical.F.Agegroup7	0.0608762	0.0276199	1.2616e+06	0.701474	6.21759e-70	4.63211e-68	86.3268	53.8868
MitoCarta_Calcium_cycle	severe/critical.F.Agegroup7	0.0881738	0.026026	1.17701e+06	0.654441	4.82871e-40	2.39826e-38	93.0475	79.3186
MitoCarta_MICOS_complex	severe/critical.M.Agegroup7	0.0272925	0.0155601	1083848	0.602643	1.76557e-21	6.57675e-20	51.3436	36.6165
MitoCarta_Cardiolipin_synthesis	severe/critical.F.Agegroup7	0.0580187	0.0137594	1075943	0.598247	2.68519e-17	8.00187e-16	85.2839	73.2246
MitoCarta_Phospholipid_metabolism	severe/critical.F.Agegroup7	0.0663113	0.0124096	1.05542e+06	0.586837	9.05723e-14	2.24921e-12	87.7173	78.7908
MitoCarta_Nucleotide_synthesis_and_processing	severe/critical.F.Agegroup7	0.177377	0.0243304	1.05279e+06	0.585376	2.77152e-13	4.58841e-12	98.7254	95.5374
MitoCarta_Calcium_homeostasis	severe/critical.F.Agegroup7	0.1966	0.0232788	1049058	0.583299	1.02372e-12	1.52535e-11	98.8413	96.2092
MitoCarta_Selenoproteins	severe/critical.F.Agegroup7	0.0303345	0.00772232	1047987	0.582703	1.28733e-13	2.74017e-12	66.3963	51.1516
MitoCarta_Signaling	severe/critical.F.Agegroup7	0.260356	0.025432	1.04547e+06	0.581305	3.4868e-12	4.72303e-11	99.5365	98.6084
MitoCarta_Cytochrome_C	severe/critical.F.Agegroup7	0.0206315	0.00649452	1.03584e+06	0.575948	2.32786e-13	4.33563e-12	51.2167	35.6526
MitoCarta_Apoptosis	severe/critical.F.Agegroup7	0.163389	0.0174782	1032334	0.574	2.4241e-10	2.83898e-09	98.146	95.2015
MitoCarta_Sulfur_metabolism	severe/critical.F.Agegroup7	0.0336747	0.00711122	1.02865e+06	0.571949	2.47696e-10	2.83898e-09	71.6107	58.3973
MitoCarta_Fe_S_cluster_biosynthesis	severe/critical.F.Agegroup7	0.0741529	0.00956692	1.02272e+06	0.568655	3.97517e-09	4.23071e-08	90.1506	82.1497
MitoCarta_Cholesterol_bile_acid_steroid_synthesis	severe/critical.F.Agegroup7	0.0457671	0.00746656	1.01984e+06	0.567053	5.92086e-09	5.88138e-08	78.0997	66.1708
MitoCarta_Fatty_acid_oxidation	severe/critical.M.Agegroup7	0.0932964	0.0139359	1015639	0.564717	3.03824e-08	2.66292e-07	90.7869	92.0046
MitoCarta_Nucleotide_metabolism	severe/critical.F.Agegroup7	0.271302	0.0243609	1014309	0.563977	4.39918e-08	3.64154e-07	99.5365	98.1766
MitoCarta_EF_hand_proteins	severe/critical.F.Agegroup7	0.0222777	0.0047318	1009915	0.561534	1.15641e-08	1.0769e-07	55.3882	43.5701
MitoCarta_CIV_assembly_factors	severe/critical.M.Agegroup7	0.111796	0.0138084	1.00629e+06	0.559517	3.52824e-07	2.62854e-06	93.9539	95.5968
MitoCarta_Complex_II	severe/critical.M.Agegroup7	0.0323812	0.00715226	1005942	0.559325	1.81186e-07	1.42088e-06	64.2514	57.5898
MitoCarta_Branched_chain_amino_acid_metabolism	severe/critical.M.Agegroup7	0.0766156	0.0121192	1004487	0.558516	5.40485e-07	3.66055e-06	87.9559	87.2538
MitoCarta_OXPHOS_assembly_factors	severe/critical.M.Agegroup7	0.243097	0.020846	1.00116e+06	0.556664	1.24554e-06	7.73271e-06	99.0883	99.8841
MitoCarta_CII_subunits	severe/critical.M.Agegroup7	0.0249018	0.00601659	1.00005e+06	0.556051	4.24248e-07	3.01014e-06	55.5182	48.4357
MitoCarta_Lysine_metabolism	severe/critical.M.Agegroup7	0.045419	0.00930101	995843	0.55371	3.40852e-06	1.95335e-05	73.4165	69.9884
MitoCarta_OXPHOS	severe/critical.M.Agegroup7	5.63594	0.156496	994758	0.553107	5.52179e-06	2.83706e-05	100	100
MitoCarta_Mitochondrial_central_dogma	severe/critical.M.Agegroup7	0.67894	0.0285831	989195	0.550014	1.87533e-05	9.01369e-05	100	100
MitoCarta_Fe_S_containing_proteins	severe/critical.F.Agegroup7	0.126513	0.00949974	988522	0.549639	2.16194e-05	0.000100665	97.4508	94.0979
MitoCarta_OXPHOS_subunits	severe/critical.M.Agegroup7	5.40764	0.136013	987574	0.549113	2.64398e-05	0.000117907	100	100
MitoCarta_Heme_containing_proteins	severe/critical.M.Agegroup7	1.14051	0.0612429	987492	0.549066	2.69049e-05	0.000117907	100	99.8841
MitoCarta_CIII_assembly_factors	severe/critical.M.Agegroup7	0.018356	0.00536822	985048	0.547708	5.15436e-06	2.74285e-05	43.9539	36.2688
MitoCarta_Complex_I	severe/critical.M.Agegroup7	1.6424	0.056691	984469	0.547386	5.02625e-05	0.000213975	100	100
MitoCarta_Mitochondrial_ribosome	severe/critical.M.Agegroup7	0.357137	0.0204306	983194	0.546677	6.50311e-05	0.000269156	99.5681	99.6524
MitoCarta_CI_subunits	severe/critical.M.Agegroup7	1.58039	0.0521816	982078	0.546056	8.12683e-05	0.00032727	100	100
MitoCarta_CV_subunits	severe/critical.M.Agegroup7	0.907296	0.0581331	981850	0.54593	8.50145e-05	0.000333346	100	100
MitoCarta_Complex_V	severe/critical.M.Agegroup7	0.914822	0.0578586	981165	0.545549	9.73043e-05	0.000371752	100	100
MitoCarta_Glyoxylate_metabolism	severe/critical.F.Agegroup7	0.0885732	0.00613445	980078	0.544944	0.000117441	0.000426797	91.4253	83.0134
MitoCarta_Immune_response	severe/critical.F.Agegroup7	0.0143383	0.00177423	979660	0.544712	7.401e-06	3.67583e-05	42.7578	32.1497
MitoCarta_Gluconeogenesis	severe/critical.F.Agegroup7	0.0306173	0.0039681	976786	0.543114	0.000131911	0.000467969	65.4693	56.334
MitoCarta_TCA_cycle	severe/critical.M.Agegroup7	0.0975663	0.00959408	974336	0.541752	0.000352255	0.00121615	90.643	93.0475
MitoCarta_Polycistronic_mtRNA_processing	severe/critical.F.Agegroup7	0.034602	0.00293822	972650	0.540814	0.000359131	0.00121615	72.3059	62.1881
MitoCarta_Eicosanoid_metabolism	severe/critical.F.Agegroup7	0.0168598	0.002038	971884	0.540388	0.000115	0.000426797	48.2039	39.1555
MitoCarta_Mitochondrial_ribosome_assembly	severe/critical.F.Agegroup7	0.0631949	0.00454621	971230	0.540025	0.000594957	0.00192714	86.6744	80.6622
MitoCarta_Complex_IV	severe/critical.M.Agegroup7	2.44902	0.0649196	971031	0.539914	0.000637588	0.00197918	100	100
MitoCarta_Cristae_formation	severe/critical.M.Agegroup7	0.130541	0.0105726	970537	0.539639	0.000694487	0.00211181	95.4415	95.8285
MitoCarta_Protein_homeostasis	severe/critical.M.Agegroup7	0.190812	0.0134335	969848	0.539256	0.000782751	0.00229953	98.6084	98.6095
MitoCarta_Translation	severe/critical.M.Agegroup7	0.519494	0.0179207	969816	0.539238	0.000787087	0.00229953	99.904	100
MitoCarta_SLC25A_family	severe/critical.M.Agegroup7	0.211128	0.0129963	969654	0.539148	0.000809368	0.00231915	98.6084	98.2619
MitoCarta_Fission	severe/critical.F.Agegroup7	0.0433138	0.00459334	968148	0.538311	0.000919752	0.00258572	77.4044	69.9616
MitoCarta_Carnitine_synthesis_and_transport	severe/critical.M.Agegroup7	0.00745774	0.00282701	967990	0.538223	3.64039e-06	2.00896e-05	22.6967	15.4114
MitoCarta_Carbohydrate_metabolism	severe/critical.M.Agegroup7	0.185021	0.0122656	967974	0.538215	0.00107664	0.00297074	98.3685	99.073
MitoCarta_Carnitine_shuttle	severe/critical.M.Agegroup7	0.00621432	0.00267666	966856	0.537593	1.00128e-06	6.48657e-06	19.3378	12.051
MitoCarta_ROS_and_glutathione_metabolism	severe/critical.F.Agegroup7	0.151473	0.00880027	966015	0.537125	0.00149022	0.00382832	97.6825	95.0576
MitoCarta_OXA	severe/critical.M.Agegroup7	0.0127818	0.00321252	962900	0.535393	0.000390137	0.00129179	37.1401	30.8227
MitoCarta_CIV_subunits	severe/critical.M.Agegroup7	2.33723	0.0511113	962552	0.535199	0.00259775	0.00624298	100	100
MitoCarta_Amino_acid_metabolism	severe/critical.M.Agegroup7	0.244551	0.0113435	960860	0.534259	0.00337606	0.00739754	99.0403	99.4206
MitoCarta_Choline_and_betaine_metabolism	severe/critical.M.Agegroup7	0.017284	0.00381785	960780	0.534214	0.00111122	0.0030104	43.4261	38.934
MitoCarta_Vitamin_D_metabolism	severe/critical.F.Agegroup7	0.00564819	0.00180177	960522	0.53407	1.74353e-06	1.03914e-05	19.2352	12.3321
MitoCarta_TOM	severe/critical.F.Agegroup7	0.141257	0.00702403	959572	0.533543	0.00410191	0.00873122	97.4508	93.1862
MitoCarta_Branched_chain_amino_acid_dehydrogenase_complex	severe/critical.M.Agegroup7	0.0200398	0.00465285	959266	0.533372	0.00179443	0.00453171	46.5451	42.2943
MitoCarta_Fusion	severe/critical.M.Agegroup7	0.0212961	0.00433036	958233	0.532798	0.00243105	0.00593814	49.0403	44.3801
MitoCarta_Coenzyme_Q_metabolism	severe/critical.F.Agegroup7	0.0222121	0.00162876	957914	0.53262	0.00285344	0.0065863	55.5041	47.7927
MitoCarta_Heme_synthesis_and_processing	severe/critical.F.Agegroup7	0.0221586	0.00196059	957512	0.532397	0.00300247	0.00667714	55.0406	47.4568
MitoCarta_Mitophagy	severe/critical.F.Agegroup7	0.137567	0.00718378	957263	0.532259	0.00577503	0.0121194	98.0301	93.4741
MitoCarta_Detoxification	severe/critical.F.Agegroup7	0.226348	0.00952169	953432	0.530129	0.00994197	0.0202925	99.073	98.6564
MitoCarta_GABA_metabolism	severe/critical.F.Agegroup7	0.0135522	0.00188225	952933	0.529851	0.00298632	0.00667714	40.0927	34.5489
MitoCarta_Cytochromes	severe/critical.F.Agegroup7	0.401901	0.0177331	952822	0.529789	0.0108089	0.0217638	99.7683	99.5202
MitoCarta_Sideroflexins	severe/critical.M.Agegroup7	0.0140922	0.00365485	952590	0.52966	0.00281545	0.0065863	35.8925	31.8656
MitoCarta_Trafficking	severe/critical.F.Agegroup7	0.0151988	0.00134885	952014	0.52934	0.00407941	0.00873122	42.7578	36.3244
MitoCarta_CIII_subunits	severe/critical.F.Agegroup7	0.568624	0.0249354	951930	0.529294	0.0121966	0.0242305	100	99.856
MitoCarta_mt_mRNA_modifications	severe/critical.M.Agegroup7	0.00923373	0.00298296	951848	0.529248	0.000637291	0.00197918	24.1843	18.8876
MitoCarta_Autophagy	severe/critical.F.Agegroup7	0.149996	0.0063775	950602	0.528555	0.0145552	0.0285359	98.146	95.6814
MitoCarta_Urea_cycle	severe/critical.F.Agegroup7	0.0113467	0.00152428	949342	0.527855	0.00287322	0.0065863	33.1402	27.0154
MitoCarta_Small_molecule_transport	severe/critical.F.Agegroup7	0.351134	0.0105941	946941	0.526519	0.0232663	0.0444446	99.7683	99.7601
MitoCarta_Mitochondrial_dynamics_and_surveillance	severe/critical.F.Agegroup7	0.547653	0.0127792	946730	0.526402	0.0238837	0.0450203	100	99.952
MitoCarta_TIM23_presequence_pathway	severe/critical.M.Agegroup7	0.0291964	0.00354451	946422	0.526231	0.0206069	0.0398757	61.1324	60.0232
MitoCarta_mtRNA_granules	severe/critical.M.Agegroup7	0.0672828	0.00724382	945939	0.525962	0.0261227	0.0480528	85.4127	87.6014
MitoCarta_Lipid_metabolism	severe/critical.F.Agegroup7	0.30676	0.00864163	945090	0.525491	0.0291836	0.0530287	99.7683	99.4242
MitoCarta_Chaperones	severe/critical.M.Agegroup7	0.0773433	0.00568989	944298	0.52505	0.0318829	0.0565542	85.8925	88.1808
MitoCarta_Mitochondrial_permeability_transition_pore	severe/critical.M.Agegroup7	0.0991376	0.00659843	943148	0.524411	0.0366325	0.0634679	88.2438	92.3523
MitoCarta_Ketone_metabolism	severe/critical.M.Agegroup7	0.0190567	0.00356721	942622	0.524118	0.024172	0.0450203	45.7774	44.7277
MitoCarta_mtDNA_repair	severe/critical.M.Agegroup7	0.0233353	0.00291229	942357	0.523971	0.0300451	0.0539363	53.3109	50.9849
MitoCarta_Electron_carriers	severe/critical.F.Agegroup7	0.422295	0.0143503	941810	0.523667	0.0428721	0.0709772	99.8841	99.7121
MitoCarta_Lipoate_insertion	severe/critical.M.Agegroup7	0.00614495	0.00292051	941711	0.523611	0.00123395	0.00328318	16.4587	12.2827
MitoCarta_TCA_associated	severe/critical.F.Agegroup7	0.0288139	0.00053259	941594	0.523546	0.0371389	0.0636057	64.6582	57.5816
MitoCarta_Q_linked_reactions_other	severe/critical.M.Agegroup7	0.0237772	0.00338279	940060	0.522693	0.0410239	0.069461	54.5585	52.8389
MitoCarta_Protein_import_sorting_and_homeostasis	severe/critical.M.Agegroup7	0.421196	0.0109342	937284	0.52115	0.0703565	0.112722	99.856	100
MitoCarta_Metabolism	severe/critical.F.Agegroup7	2.67046	0.0617491	936468	0.520696	0.076596	0.121413	100	100
MitoCarta_Glycine_metabolism	severe/critical.M.Agegroup7	0.0296002	0.00332383	936415	0.520667	0.0673702	0.10911	59.8848	59.2121
MitoCarta_Catechol_metabolism	severe/critical.F.Agegroup7	0.00384305	0.00101642	935908	0.520385	0.00148651	0.00382832	14.1367	10.0768
MitoCarta_Complex_III	severe/critical.F.Agegroup7	0.581612	0.0195672	935503	0.52016	0.0845494	0.132609	100	99.904
MitoCarta_Protein_import_and_sorting	severe/critical.M.Agegroup7	0.274355	0.0079554	934664	0.519693	0.0919909	0.141306	99.1843	99.3048
MitoCarta_Cholesterol_associated	severe/critical.F.Agegroup7	0.0100882	0.000702924	933184	0.518871	0.0422466	0.0707275	31.6338	26.9674
MitoCarta_MIA40	severe/critical.F.Agegroup7	0.00467483	0.00112256	932402	0.518435	0.00799409	0.0165433	16.1066	12.476
MitoCarta_fMet_processing	severe/critical.F.Agegroup7	0.0034393	0.00111829	932126	0.518282	0.0018376	0.00456338	11.8192	8.15739
MitoCarta_NAD_biosynthesis_and_metabolism	severe/critical.F.Agegroup7	0.017607	0.000521516	930354	0.517297	0.102593	0.154407	46.9293	42.4184
MitoCarta_Transcription	severe/critical.F.Agegroup7	0.0117914	0.000653802	928366	0.516191	0.0936155	0.142334	34.8783	30.5182
MitoCarta_Translation_factors	severe/critical.F.Agegroup7	0.0516524	0.000662889	926938	0.515398	0.185491	0.26322	82.8505	76.6795
MitoCarta_mtRNA_stability_and_decay	severe/critical.F.Agegroup7	0.0507218	0.000266597	926356	0.515073	0.195155	0.271758	81.5759	78.3109
MitoCarta_CI_assembly_factors	severe/critical.M.Agegroup7	0.0620084	0.00450944	925570	0.514637	0.209413	0.286261	82.2937	86.3268
MitoCarta_Malate_aspartate_shuttle	severe/critical.F.Agegroup7	0.0209992	0.00116876	924904	0.514267	0.191555	0.269262	52.8389	48.5605
MitoCarta_Xenobiotic_metabolism	severe/critical.F.Agegroup7	0.071071	0.00144969	924630	0.514114	0.22656	0.306885	88.1808	84.9808
MitoCarta_Serine_metabolism	severe/critical.M.Agegroup7	0.0139175	0.00180238	924293	0.513927	0.163218	0.236112	35.8925	34.1831
MitoCarta_mtDNA_stability_and_decay	severe/critical.M.Agegroup7	0.00465103	0.00139321	923408	0.513434	0.0509524	0.0834275	14.0115	11.3557
MitoCarta_Proteases	severe/critical.M.Agegroup7	0.075737	0.00529378	922991	0.513203	0.258206	0.343506	87.524	88.6443
MitoCarta_Kynurenine_metabolism	severe/critical.F.Agegroup7	0.00530468	0.000731251	922401	0.512875	0.0885492	0.137436	18.3082	15.7869
MitoCarta_Respirasome_assembly	severe/critical.F.Agegroup7	0.0481193	0.000982694	922237	0.512783	0.270627	0.356845	80.533	73.8004
MitoCarta_mtDNA_nucleoid	severe/critical.F.Agegroup7	0.0293202	0.000288366	921176	0.512194	0.28239	0.366469	64.3105	60.0288
MitoCarta_Pyruvate_metabolism	severe/critical.M.Agegroup7	0.0320363	0.00251771	920515	0.511826	0.300027	0.382086	63.4837	65.1217
MitoCarta_Proline_metabolism	severe/critical.M.Agegroup7	0.00645387	0.000823135	920170	0.511634	0.15896	0.233362	21.2092	19.1194
MitoCarta_ABC_transporters	severe/critical.M.Agegroup7	0.00967442	0.00171169	920148	0.511622	0.197636	0.272665	26.5355	24.9131
MitoCarta_Intramitochondrial_membrane_interactions	severe/critical.F.Agegroup7	0.0178309	0.000601675	919729	0.511389	0.285305	0.366469	46.8134	43.9539
MitoCarta_Vitamin_metabolism	severe/critical.M.Agegroup7	0.0993939	0.00531897	919528	0.511277	0.334531	0.418867	92.3704	94.2063
MitoCarta_mtDNA_replication	severe/critical.M.Agegroup7	0.0357952	0.00250801	917744	0.510286	0.369894	0.459286	66.3628	67.6709
MitoCarta_CII_assembly_factors	severe/critical.M.Agegroup7	0.00747939	0.00113566	917592	0.510201	0.238299	0.319878	23.7044	22.1321
MitoCarta_mt_tRNA_modifications	severe/critical.M.Agegroup7	0.0463746	0.0025055	917425	0.510108	0.383553	0.468438	74.4242	77.6362
MitoCarta_Glycine_cleavage_system	severe/critical.M.Agegroup7	0.00495699	0.00160434	916915	0.509824	0.159751	0.233362	14.2035	12.5145
MitoCarta_Vitamin_B6_metabolism	severe/critical.F.Agegroup7	0.00377499	0.000223256	916368	0.50952	0.153134	0.22817	13.7891	11.6603
MitoCarta_mt_tRNA_synthetases	severe/critical.F.Agegroup7	0.0243936	0.000108246	916130	0.509388	0.400098	0.484672	57.9374	54.3186
MitoCarta_Import_motor	severe/critical.F.Agegroup7	0.0220168	-0.00099396	915604	0.509095	0.411814	0.494841	56.6628	52.1113
MitoCarta_Molybdenum_cofactor_synthesis_and_proteins	severe/critical.M.Agegroup7	0.00429975	0.00099091	915546	0.509063	0.173842	0.249062	12.7639	11.124
MitoCarta_mtRNA_metabolism	severe/critical.M.Agegroup7	0.175567	0.00571201	914800	0.508649	0.459317	0.547506	98.3685	98.7254
MitoCarta_Folate_and_1_C_metabolism	severe/critical.M.Agegroup7	0.0430386	0.00189761	914244	0.508339	0.470877	0.552446	72.2169	73.0012
MitoCarta_Organelle_contact_sites	severe/critical.F.Agegroup7	0.0426137	-0.000247566	913888	0.508141	0.481971	0.560681	77.752	71.6891
MitoCarta_mt_rRNA_modifications	severe/critical.M.Agegroup7	0.0376262	0.00285018	913699	0.508036	0.485422	0.560681	68.2342	72.3059
MitoCarta_Copper_metabolism	severe/critical.M.Agegroup7	0.0514107	0.00288846	913021	0.507659	0.510123	0.580216	77.5912	80.3013
MitoCarta_Vitamin_B1_metabolism	severe/critical.M.Agegroup7	0.000866484	0.000385249	911925	0.50705	0.0364008	0.0634679	3.26296	1.854
MitoCarta_Type_II_fatty_acid_synthesis	severe/critical.M.Agegroup7	0.0150015	0.00167012	911656	0.5069	0.499748	0.572788	38.2438	38.4705
MitoCarta_Vitamin_B12_metabolism	severe/critical.M.Agegroup7	0.0101563	0.00101402	911460	0.506791	0.467923	0.552446	29.1747	28.2735
MitoCarta_Tetrahydrobiopterin_synthesis	severe/critical.F.Agegroup7	0.00278966	-7.40056e-05	910716	0.506377	0.283485	0.366469	10.5446	9.0691
MitoCarta_Glutamate_metabolism	severe/critical.M.Agegroup7	0.0121846	0.00122391	909406	0.505649	0.564834	0.637578	33.5893	33.0243
MitoCarta_Metals_and_cofactors	severe/critical.F.Agegroup7	1.54222	0.0184167	908034	0.504887	0.675886	0.742097	100	100
MitoCarta_Preprotein_cleavage	severe/critical.F.Agegroup7	0.0312982	-0.0009549	907644	0.504669	0.682331	0.742097	66.0487	62.9079
MitoCarta_Vitamin_B2_metabolism	severe/critical.M.Agegroup7	0.00789557	0.000401038	907066	0.504348	0.62589	0.701185	25.3839	24.9131
MitoCarta_CV_assembly_factors	severe/critical.F.Agegroup7	0.0078007	0.000274478	906434	0.503996	0.649692	0.722418	24.6813	24.1843
MitoCarta_Amidoxime_reducing_complex	severe/critical.F.Agegroup7	0.00740455	-0.000276337	904945	0.503169	0.713999	0.770912	23.8702	22.9367
MitoCarta_Glycerol_phosphate_shuttle	severe/critical.F.Agegroup7	0.000415077	-9.71751e-05	904066	0.50268	0.305375	0.3856	2.08575	1.53551
MitoCarta_Propanoate_metabolism	severe/critical.F.Agegroup7	0.00266823	-0.000298774	903734	0.502496	0.681834	0.742097	10.4287	9.83685
MitoCarta_Vitamin_A_metabolism	severe/critical.M.Agegroup7	0.00677353	0.000708177	903382	0.5023	0.780397	0.830565	20.5854	20.394
MitoCarta_mtDNA_maintenance	severe/critical.F.Agegroup7	0.0634691	-0.000355121	903000	0.502087	0.857997	0.875627	86.3268	83.3013
MitoCarta_Nucleotide_import	severe/critical.M.Agegroup7	0.0912631	0.00185422	902841	0.501999	0.864131	0.875888	87.9559	91.7729
MitoCarta_TIM22_carrier_pathway	severe/critical.M.Agegroup7	0.00519939	0.000364614	902720	0.501931	0.800822	0.846259	17.1305	16.8019
MitoCarta_Coenzyme_A_metabolism	severe/critical.F.Agegroup7	0.00816724	-0.000364472	902456	0.501785	0.840915	0.875627	25.6083	24.8081
MitoCarta_mtDNA_modifications	severe/critical.F.Agegroup7	0.00151807	-8.60877e-05	902222	0.501655	0.720788	0.772643	5.79374	5.42226
MitoCarta_Vitamin_C_metabolism	severe/critical.F.Agegroup7	0.00802498	-0.000393337	902132	0.501604	0.857733	0.875627	26.1877	25.1919
MitoCarta_Biotin_utilizing_proteins	severe/critical.M.Agegroup7	0.00451233	0.000948384	901594	0.501306	0.84975	0.875627	13.2438	13.3256
MitoCarta_cAMP_PKA_signaling	severe/critical.M.Agegroup7	0.00435355	0.000610847	901507	0.501257	0.855256	0.875627	13.3397	13.0939
MitoCarta_Creatine_metabolism	severe/critical.M.Agegroup7	8.02297e-05	4.87847e-05	900793	0.50086	0.382877	0.468438	0.287908	0.115875
MitoCarta_Itaconate_metabolism	severe/critical.F.Agegroup7	0.0153611	-0.000609268	900682	0.500799	0.939681	0.94603	44.3801	42.4664
MitoCarta_SAM	severe/critical.M.Agegroup7	0.00813455	0.000219346	899411	0.500092	0.991884	0.991884	25.7198	26.0718

## Sheet: CD4.F3.F5.conv
feature	group	avgExpr	logFC	statistic	auc	pval	padj	pct_in	pct_out
MitoCarta_Iron_homeostasis	severe/critical.F.Agegroup5	0.648884	0.506517	1.40916e+07	0.827603	0	0	98.9759	96.3881
MitoCarta_Metals_and_cofactors	severe/critical.F.Agegroup5	1.97684	0.761084	1.39266e+07	0.817912	0	0	100	100
MitoCarta_Metabolism	severe/critical.F.Agegroup5	3.04157	0.657742	1.29609e+07	0.761195	1.11649e-276	5.54523e-275	100	100
MitoCarta_Cytochromes	severe/critical.F.Agegroup5	0.476252	0.165279	12432726	0.730175	2.43284e-215	9.06234e-214	99.7712	99.8922
MitoCarta_Electron_carriers	severe/critical.F.Agegroup5	0.493321	0.162152	12350235	0.72533	1.85436e-206	5.52598e-205	99.8366	99.9461
MitoCarta_Heme_containing_proteins	severe/critical.F.Agegroup5	1.03164	0.259051	11928418	0.700557	5.49276e-164	1.36404e-162	99.9891	100
MitoCarta_Calcium_homeostasis	severe/critical.F.Agegroup5	0.224685	0.0560456	1.16263e+07	0.682811	1.36003e-136	2.89492e-135	98.8343	98.8679
MitoCarta_Calcium_cycle	severe/critical.F.Agegroup5	0.101809	0.0308705	11228991	0.65948	1.84618e-104	3.43852e-103	93.605	89.4879
MitoCarta_OXPHOS_assembly_factors	severe/critical.F.Agegroup3	0.245501	0.0443761	11047139	0.6488	3.72024e-91	6.15906e-90	99.6765	98.344
MitoCarta_Complex_V	severe/critical.F.Agegroup3	0.838711	0.0965141	10920276	0.641349	1.92753e-82	2.87202e-81	100	100
MitoCarta_CIII_subunits	severe/critical.F.Agegroup5	0.59925	0.10842	1.09013e+07	0.640237	3.52387e-81	4.77325e-80	99.9128	99.9461
MitoCarta_CV_subunits	severe/critical.F.Agegroup3	0.82864	0.095321	1.08996e+07	0.640134	4.60888e-81	5.72269e-80	100	100
MitoCarta_Mitochondrial_permeability_transition_pore	severe/critical.F.Agegroup5	0.113282	0.0305497	10809777	0.634859	3.07947e-75	3.52955e-74	93.5396	91.0512
MitoCarta_Calcium_uniporter	severe/critical.F.Agegroup5	0.0576914	0.0195887	10802021	0.634404	3.72574e-75	3.96525e-74	83.4296	74.2318
MitoCarta_Signaling	severe/critical.F.Agegroup5	0.288801	0.0458345	10748654	0.631269	2.31809e-71	2.30263e-70	99.5315	99.6226
MitoCarta_Autophagy	severe/critical.F.Agegroup3	0.172722	0.0321582	10708369	0.628904	6.9997e-69	6.51847e-68	98.1132	96.1761
MitoCarta_Complex_III	severe/critical.F.Agegroup5	0.608884	0.100453	10697880	0.628288	3.06928e-68	2.69014e-67	99.9128	99.9461
MitoCarta_Mitochondrial_central_dogma	severe/critical.F.Agegroup3	0.746655	0.073257	10645491	0.625211	4.30056e-65	3.55991e-64	100	100
MitoCarta_Cristae_formation	severe/critical.F.Agegroup3	0.118227	0.0245857	10636654	0.624692	1.36208e-64	1.01475e-63	96.496	92.156
MitoCarta_Xenobiotic_metabolism	severe/critical.F.Agegroup3	0.0730428	0.0199909	1.06313e+07	0.624378	1.19569e-64	9.3767e-64	89.8652	79.8671
MitoCarta_Mitophagy	severe/critical.F.Agegroup3	0.158883	0.0292843	10606911	0.622945	7.88246e-63	5.33857e-62	96.7655	95.2718
MitoCarta_Nucleotide_synthesis_and_processing	severe/critical.F.Agegroup3	0.178998	0.0303036	1.05758e+07	0.621118	5.00377e-61	3.24157e-60	98.3288	96.7535
MitoCarta_Lipid_metabolism	severe/critical.F.Agegroup3	0.317782	0.0403433	10483127	0.615675	8.00293e-56	4.96849e-55	99.9461	99.5642
MitoCarta_Folate_and_1_C_metabolism	severe/critical.F.Agegroup5	0.0572587	0.0182436	10432277	0.612689	1.8303e-53	1.09086e-52	81.5775	74.0701
MitoCarta_Cholesterol_bile_acid_steroid_synthesis	severe/critical.F.Agegroup3	0.0434461	0.0117079	1.03778e+07	0.609489	3.72336e-52	2.13377e-51	77.8976	63.7542
MitoCarta_Translation	severe/critical.F.Agegroup3	0.573752	0.0526631	1.0377e+07	0.609442	3.70181e-50	2.04285e-49	100	99.9782
MitoCarta_CIII_assembly_factors	severe/critical.F.Agegroup3	0.0176012	0.00796685	1.02761e+07	0.603516	1.68684e-63	1.19685e-62	48.3558	30.0686
MitoCarta_Glyoxylate_metabolism	severe/critical.F.Agegroup3	0.0952941	0.0186977	1.02346e+07	0.601076	4.0703e-43	2.16598e-42	93.1536	86.7742
MitoCarta_Amino_acid_metabolism	severe/critical.F.Agegroup3	0.244792	0.0317417	10222508	0.600369	1.81956e-42	9.34876e-42	99.8383	98.6164
MitoCarta_Small_molecule_transport	severe/critical.F.Agegroup5	0.363657	0.0383449	10138534	0.595437	1.46007e-38	7.25169e-38	99.7603	99.9461
MitoCarta_Protein_import_and_sorting	severe/critical.F.Agegroup3	0.30667	0.0311761	10105976	0.593525	4.2249e-37	2.03068e-36	99.5687	99.3137
MitoCarta_Fatty_acid_oxidation	severe/critical.F.Agegroup3	0.083077	0.0145744	10020421	0.5885	1.86322e-33	8.67563e-33	92.5067	86.9376
MitoCarta_Mitochondrial_dynamics_and_surveillance	severe/critical.F.Agegroup3	0.568026	0.0423465	10015105	0.588188	3.54985e-33	1.60281e-32	100	100
MitoCarta_Mitochondrial_ribosome	severe/critical.F.Agegroup3	0.382384	0.0309504	9.93175e+06	0.583293	8.91256e-30	3.68881e-29	99.9461	99.7821
MitoCarta_mtDNA_nucleoid	severe/critical.F.Agegroup3	0.0350913	0.00836154	9888563	0.580756	1.43803e-29	5.79097e-29	71.2668	60.6602
MitoCarta_Sulfur_metabolism	severe/critical.F.Agegroup3	0.0295127	0.0070491	9882004	0.580371	3.55343e-30	1.51275e-29	66.2534	54.6029
MitoCarta_CIV_assembly_factors	severe/critical.F.Agegroup3	0.104672	0.0144733	9.87638e+06	0.580041	1.23462e-27	4.71689e-27	95.2561	91.9381
MitoCarta_Protein_import_sorting_and_homeostasis	severe/critical.F.Agegroup3	0.466784	0.0312489	9825601	0.577058	1.00575e-25	3.7464e-25	99.9461	99.8584
MitoCarta_Translation_factors	severe/critical.F.Agegroup3	0.0601087	0.0105709	9.81636e+06	0.576516	1.51148e-25	5.49295e-25	86.9542	79.9216
MitoCarta_Cholesterol_associated	severe/critical.F.Agegroup5	0.0187248	0.00890071	9.81357e+06	0.576352	6.54265e-31	2.86722e-30	44.4057	31.752
MitoCarta_Nucleotide_import	severe/critical.F.Agegroup5	0.0967273	0.0162857	9.7929e+06	0.575138	1.49263e-24	5.05458e-24	91.5677	90.6739
MitoCarta_TOM	severe/critical.F.Agegroup3	0.162577	0.0187422	9.76133e+06	0.573284	2.01506e-23	6.67209e-23	97.2507	95.8165
MitoCarta_Cytochrome_C	severe/critical.F.Agegroup5	0.0233686	0.00840953	9734288	0.571696	4.08829e-25	1.45037e-24	53.6551	42.6954
MitoCarta_Trafficking	severe/critical.F.Agegroup3	0.015725	0.00521492	9.70145e+06	0.569767	2.05652e-29	8.06374e-29	43.9353	31.8335
MitoCarta_mt_tRNA_synthetases	severe/critical.F.Agegroup3	0.0293992	0.00712876	9699738	0.569667	3.32135e-23	1.05294e-22	63.2345	54.1126
MitoCarta_EF_hand_proteins	severe/critical.F.Agegroup3	0.0224482	0.00691948	9.68428e+06	0.568759	1.02997e-24	3.56897e-24	53.3693	42.9676
MitoCarta_mtDNA_replication	severe/critical.F.Agegroup3	0.0400637	0.00718381	9.6673e+06	0.567761	7.95952e-21	2.32543e-20	75.903	67.6762
MitoCarta_Detoxification	severe/critical.F.Agegroup3	0.241345	0.0184218	9646007	0.566511	1.42464e-19	3.93096e-19	99.5687	98.9215
MitoCarta_TCA_associated	severe/critical.F.Agegroup3	0.0286604	0.00585728	9.64202e+06	0.566277	5.05295e-21	1.50578e-20	64.69	55.104
MitoCarta_mtDNA_maintenance	severe/critical.F.Agegroup3	0.0710079	0.00986986	9626924	0.56539	5.07577e-19	1.32682e-18	89.5957	85.0528
MitoCarta_Eicosanoid_metabolism	severe/critical.F.Agegroup3	0.0175106	0.00470523	9.61152e+06	0.564485	2.14521e-23	6.94861e-23	47.9784	37.4224
MitoCarta_Malate_aspartate_shuttle	severe/critical.F.Agegroup3	0.0201105	0.00461796	9.59263e+06	0.563376	3.37036e-21	1.02486e-20	54.0162	43.0548
MitoCarta_Gluconeogenesis	severe/critical.F.Agegroup3	0.0286712	0.00552682	9588913	0.563158	3.96211e-19	1.07337e-18	65.6604	56.139
MitoCarta_Copper_metabolism	severe/critical.F.Agegroup5	0.0636027	0.0111471	9.58627e+06	0.563002	8.83017e-18	2.26844e-17	84.9439	83.7197
MitoCarta_SLC25A_family	severe/critical.F.Agegroup5	0.20878	0.0188917	9576293	0.562417	2.00917e-17	5.07401e-17	98.6491	99.407
MitoCarta_Fe_S_containing_proteins	severe/critical.F.Agegroup3	0.13931	0.0138413	9562111	0.561584	5.28685e-17	1.3129e-16	98.3288	95.871
MitoCarta_Apoptosis	severe/critical.F.Agegroup5	0.173968	0.0167559	9549055	0.560817	1.27797e-16	3.12159e-16	97.8756	98.4367
MitoCarta_Intramitochondrial_membrane_interactions	severe/critical.F.Agegroup3	0.0204644	0.00486917	9.53197e+06	0.559813	4.29621e-19	1.1431e-18	52.4528	43.1311
MitoCarta_Branched_chain_amino_acid_metabolism	severe/critical.F.Agegroup3	0.0698988	0.00904694	9.51579e+06	0.558863	1.05193e-15	2.52802e-15	91.1051	85.0202
MitoCarta_CI_assembly_factors	severe/critical.F.Agegroup3	0.0669607	0.00853815	9.49609e+06	0.557706	3.64375e-15	8.48311e-15	89.1105	83.7128
MitoCarta_mt_rRNA_modifications	severe/critical.F.Agegroup3	0.0400004	0.00639185	9479870	0.556754	4.60496e-15	1.0556e-14	75.2022	68.0684
MitoCarta_Vitamin_metabolism	severe/critical.F.Agegroup5	0.106339	0.0121794	9478970	0.556701	1.19839e-14	2.66509e-14	94.2477	94.3935
MitoCarta_Cardiolipin_synthesis	severe/critical.F.Agegroup3	0.0571865	0.00649153	9.44408e+06	0.554652	8.51695e-14	1.81289e-13	85.283	80.2048
MitoCarta_Coenzyme_Q_metabolism	severe/critical.F.Agegroup3	0.0262621	0.0049021	9.43817e+06	0.554305	7.76734e-15	1.75353e-14	60.8086	52.9034
MitoCarta_Respirasome_assembly	severe/critical.F.Agegroup3	0.0471942	0.0056013	9409776	0.552637	5.19951e-13	1.09117e-12	80.7008	73.7008
MitoCarta_Nucleotide_metabolism	severe/critical.F.Agegroup3	0.263137	0.0150448	9.38696e+06	0.551297	2.94729e-12	6.0157e-12	99.2453	99.074
MitoCarta_Fusion	severe/critical.F.Agegroup3	0.0171535	0.00392753	9.38294e+06	0.551061	2.4484e-15	5.79067e-15	45.9299	37.3134
MitoCarta_NAD_biosynthesis_and_metabolism	severe/critical.F.Agegroup3	0.0193139	0.00379262	9.37433e+06	0.550555	4.08189e-14	8.81451e-14	50.9434	43.1093
MitoCarta_Carbohydrate_metabolism	severe/critical.F.Agegroup3	0.18572	0.0137423	9369639	0.55028	7.82225e-12	1.55402e-11	99.6226	98.2024
MitoCarta_Fission	severe/critical.F.Agegroup3	0.0466134	0.00584205	9367530	0.550156	6.09253e-12	1.22674e-11	80.2156	74.202
MitoCarta_SAM	severe/critical.F.Agegroup3	0.00873505	0.00278812	9.32996e+06	0.547949	1.38611e-19	3.89679e-19	29.1105	20.1656
MitoCarta_Itaconate_metabolism	severe/critical.F.Agegroup3	0.0159541	0.00365644	9.28863e+06	0.545522	1.10913e-12	2.29529e-12	43.8814	36.3983
MitoCarta_Q_linked_reactions_other	severe/critical.F.Agegroup3	0.0201966	0.00312749	9.27191e+06	0.54454	5.5367e-11	1.05765e-10	53.531	46.1924
MitoCarta_mt_tRNA_modifications	severe/critical.F.Agegroup3	0.0506201	0.00541428	9.2319e+06	0.54219	7.77128e-09	1.4474e-08	83.3962	76.4789
MitoCarta_OXA	severe/critical.F.Agegroup3	0.0141175	0.00300207	9.23172e+06	0.54218	2.24731e-11	4.34869e-11	41.6173	34.7097
MitoCarta_Complex_I	severe/critical.F.Agegroup3	1.36769	0.0686564	9198251	0.540214	4.44769e-08	7.98441e-08	100	100
MitoCarta_mtRNA_metabolism	severe/critical.F.Agegroup3	0.194557	0.0110094	9.17869e+06	0.539066	1.06188e-07	1.86141e-07	99.7305	98.551
MitoCarta_Lysine_metabolism	severe/critical.F.Agegroup3	0.0361223	0.00366173	9150013	0.537381	2.29518e-07	3.93082e-07	72.1833	66.9136
MitoCarta_CII_assembly_factors	severe/critical.F.Agegroup3	0.00690625	0.00229832	9.13909e+06	0.53674	3.53675e-14	7.74965e-14	23.0728	16.1891
MitoCarta_ABC_transporters	severe/critical.F.Agegroup3	0.00999943	0.00311848	9.13821e+06	0.536688	2.10962e-11	4.13596e-11	28.9488	22.6168
MitoCarta_Vitamin_B6_metabolism	severe/critical.F.Agegroup3	0.00463579	0.00198287	9.12693e+06	0.536026	1.07774e-19	3.08815e-19	16.7116	9.66336
MitoCarta_Type_II_fatty_acid_synthesis	severe/critical.F.Agegroup3	0.0182769	0.00290679	9.12507e+06	0.535916	7.49775e-08	1.32996e-07	48.5714	43.2291
MitoCarta_CI_subunits	severe/critical.F.Agegroup3	1.30073	0.0601183	9.11036e+06	0.535052	1.84487e-06	3.05429e-06	100	100
MitoCarta_Catechol_metabolism	severe/critical.F.Agegroup3	0.00364131	0.00161866	9.10541e+06	0.534762	1.91746e-22	5.9521e-22	14.3396	7.39732
MitoCarta_Polycistronic_mtRNA_processing	severe/critical.F.Agegroup3	0.0381161	0.00270317	9102787	0.534608	1.86978e-06	3.06151e-06	75.8491	70.1493
MitoCarta_Selenoproteins	severe/critical.F.Agegroup5	0.0360108	0.00525698	9100455	0.534471	1.96994e-06	3.15614e-06	70.3018	67.3315
MitoCarta_Ketone_metabolism	severe/critical.F.Agegroup3	0.0161642	0.00183215	9.05803e+06	0.531979	1.24588e-06	2.08581e-06	46.4151	41.1919
MitoCarta_Import_motor	severe/critical.F.Agegroup3	0.0259553	0.00212455	9.03701e+06	0.530744	1.40512e-05	2.15838e-05	61.7251	57.6969
MitoCarta_Urea_cycle	severe/critical.F.Agegroup3	0.00905617	0.00237809	9.03441e+06	0.530592	2.05958e-08	3.78861e-08	27.8167	22.5515
MitoCarta_Vitamin_C_metabolism	severe/critical.F.Agegroup3	0.00728467	0.00163151	9.02144e+06	0.52983	7.22011e-09	1.36177e-08	24.7439	19.3049
MitoCarta_Vitamin_A_metabolism	severe/critical.F.Agegroup3	0.0083466	0.00162457	9.02078e+06	0.529791	3.32366e-08	6.03933e-08	27.3854	21.7889
MitoCarta_Immune_response	severe/critical.F.Agegroup3	0.0203611	0.00180629	8.99556e+06	0.52831	3.87689e-05	5.89446e-05	53.531	49.5261
MitoCarta_GABA_metabolism	severe/critical.F.Agegroup3	0.0142263	0.00151825	8.98796e+06	0.527864	1.33843e-05	2.07735e-05	41.8329	36.8885
MitoCarta_Coenzyme_A_metabolism	severe/critical.F.Agegroup3	0.00867643	0.00153356	8.93923e+06	0.525002	5.321e-06	8.43435e-06	27.5472	23.118
MitoCarta_Glycine_cleavage_system	severe/critical.F.Agegroup5	0.00535951	0.00158269	8.93522e+06	0.524766	3.82518e-07	6.47672e-07	18.4443	13.4232
MitoCarta_MIA40	severe/critical.F.Agegroup3	0.00485362	0.0012939	8.90539e+06	0.523015	1.26303e-07	2.18828e-07	17.0889	12.692
MitoCarta_TIM23_presequence_pathway	severe/critical.F.Agegroup3	0.0273157	0.00133282	8.89424e+06	0.52236	0.00170669	0.00249311	63.3962	60.5186
MitoCarta_Complex_II	severe/critical.F.Agegroup3	0.0286387	0.00136876	8850504	0.519791	0.00555594	0.00795995	63.4501	61.1831
MitoCarta_fMet_processing	severe/critical.F.Agegroup3	0.00400052	0.00090099	8.84674e+06	0.51957	2.03438e-06	3.25938e-06	15.0404	11.1668
MitoCarta_Lipoate_insertion	severe/critical.F.Agegroup3	0.00519144	0.00137242	8.84647e+06	0.519554	1.05025e-05	1.64723e-05	16.9811	13.4328
MitoCarta_CIV_subunits	severe/critical.F.Agegroup5	1.85756	0.0298582	8.83502e+06	0.518882	0.0101899	0.0140583	99.9891	100
MitoCarta_CV_assembly_factors	severe/critical.F.Agegroup3	0.0100708	0.00119307	8.83169e+06	0.518686	0.00145757	0.00215027	31.1051	28.2602
MitoCarta_Preprotein_cleavage	severe/critical.F.Agegroup3	0.0329933	0.00117483	8804402	0.517083	0.0178832	0.0240054	68.5714	66.5323
MitoCarta_mtRNA_stability_and_decay	severe/critical.F.Agegroup3	0.0618751	0.00178194	8.79694e+06	0.516645	0.0232735	0.0306881	86.8464	84.4319
MitoCarta_mtDNA_stability_and_decay	severe/critical.F.Agegroup5	0.0044534	0.00110398	8.78123e+06	0.515723	0.000463218	0.000697166	14.969	11.752
MitoCarta_MICOS_complex	severe/critical.F.Agegroup3	0.015699	0.00132646	8.78001e+06	0.515651	0.0168667	0.0230563	42.5876	40.6362
MitoCarta_Proline_metabolism	severe/critical.F.Agegroup5	0.00839159	0.00132989	8.77489e+06	0.51535	0.00655558	0.00921491	26.2774	23.0189
MitoCarta_Proteases	severe/critical.F.Agegroup5	0.0787048	0.00141519	8.77293e+06	0.515235	0.0380865	0.0489214	90.4783	91.2129
MitoCarta_Transcription	severe/critical.F.Agegroup3	0.0130721	0.000482703	8.76846e+06	0.514972	0.0183823	0.024455	39.0296	36.2567
MitoCarta_Glycine_metabolism	severe/critical.F.Agegroup5	0.0255726	0.00231021	8.72941e+06	0.512679	0.0735243	0.09284	58.7864	58.1132
MitoCarta_Organelle_contact_sites	severe/critical.F.Agegroup5	0.0478366	0.0029912	8.72761e+06	0.512574	0.0856731	0.107271	79.2134	79.1914
MitoCarta_Carnitine_synthesis_and_transport	severe/critical.F.Agegroup3	0.00585077	0.000634087	8.72693e+06	0.512534	0.0102135	0.0142226	19.5148	17.235
MitoCarta_Tetrahydrobiopterin_synthesis	severe/critical.F.Agegroup3	0.00299048	0.000587933	8.71765e+06	0.511988	0.00127752	0.0019035	11.3208	9.02059
MitoCarta_mt_mRNA_modifications	severe/critical.F.Agegroup5	0.007743	0.000470481	8.71645e+06	0.511918	0.028794	0.0376342	23.8479	21.0782
MitoCarta_Propanoate_metabolism	severe/critical.F.Agegroup3	0.00299926	0.000597188	8.6943e+06	0.510617	0.00423572	0.0061274	11.0512	9.0097
MitoCarta_Complex_IV	severe/critical.F.Agegroup5	1.94776	0.0153849	8690321	0.510383	0.157684	0.189476	100	100
MitoCarta_Kynurenine_metabolism	severe/critical.F.Agegroup3	0.00479223	0.000309753	8.68325e+06	0.509968	0.0346277	0.0448655	17.7898	15.9168
MitoCarta_Glutamate_metabolism	severe/critical.F.Agegroup3	0.0123178	0.000842611	8.68304e+06	0.509956	0.110086	0.13669	35.7951	34.2303
MitoCarta_Serine_metabolism	severe/critical.F.Agegroup5	0.0121101	0.000958172	8.67231e+06	0.509326	0.135311	0.165257	35.091	32.938
MitoCarta_Choline_and_betaine_metabolism	severe/critical.F.Agegroup3	0.0117858	0.000230721	8.6718e+06	0.509295	0.138967	0.168342	36.8733	35.1345
MitoCarta_Vitamin_B12_metabolism	severe/critical.F.Agegroup5	0.0108634	0.00101131	8.67072e+06	0.509232	0.134412	0.165257	33.7074	31.752
MitoCarta_Heme_synthesis_and_processing	severe/critical.F.Agegroup3	0.0219515	0.000539234	8.65104e+06	0.508077	0.245614	0.288162	53.3693	52.8816
MitoCarta_Protein_homeostasis	severe/critical.F.Agegroup3	0.200567	0.00146207	8.64237e+06	0.507567	0.303147	0.352882	99.407	98.8234
MitoCarta_Fe_S_cluster_biosynthesis	severe/critical.F.Agegroup5	0.0901752	0.00261404	8639081	0.507374	0.31556	0.362518	92.156	94.2318
MitoCarta_OXPHOS_subunits	severe/critical.F.Agegroup5	4.47677	-0.00782245	8638918	0.507364	0.316291	0.362518	100	100
MitoCarta_Branched_chain_amino_acid_dehydrogenase_complex	severe/critical.F.Agegroup3	0.018165	0.000108687	8.62829e+06	0.50674	0.322335	0.366626	48.1402	47.8919
MitoCarta_Amidoxime_reducing_complex	severe/critical.F.Agegroup5	0.00661194	0.000649922	8.62075e+06	0.506297	0.235638	0.280881	22.0721	20.5391
MitoCarta_mtDNA_repair	severe/critical.F.Agegroup3	0.0224619	-0.000439874	8618189	0.506147	0.380728	0.429761	56.1186	55.1149
MitoCarta_Mitochondrial_ribosome_assembly	severe/critical.F.Agegroup3	0.0701801	0.00064391	8.61451e+06	0.505931	0.419271	0.46971	91.3747	87.8418
MitoCarta_Chaperones	severe/critical.F.Agegroup3	0.0874484	-0.000754335	8612673	0.505823	0.428018	0.475931	93.5849	91.4479
MitoCarta_Phospholipid_metabolism	severe/critical.F.Agegroup3	0.0659529	-0.00116407	8608616	0.505585	0.446817	0.493153	89.1105	86.894
MitoCarta_Pyruvate_metabolism	severe/critical.F.Agegroup3	0.0371908	7.86272e-05	8.59975e+06	0.505064	0.485482	0.527876	72.8841	70.7702
MitoCarta_mtDNA_modifications	severe/critical.F.Agegroup3	0.00159438	0.00039514	8.5978e+06	0.50495	0.0636187	0.0810186	5.39084	4.44493
MitoCarta_mtRNA_granules	severe/critical.F.Agegroup5	0.0714382	0.00205129	8.59748e+06	0.504931	0.501946	0.538057	88.1904	90.566
MitoCarta_CII_subunits	severe/critical.F.Agegroup5	0.022662	0.000929561	8.58983e+06	0.504481	0.5227	0.556302	55.3982	54.2318
MitoCarta_OXPHOS	severe/critical.F.Agegroup3	4.71557	0.0474174	8.58395e+06	0.504136	0.57354	0.606081	100	100
MitoCarta_TIM22_carrier_pathway	severe/critical.F.Agegroup3	0.00591107	0.00020793	8.57365e+06	0.503531	0.488905	0.527876	20.1078	19.61
MitoCarta_Glycerol_phosphate_shuttle	severe/critical.F.Agegroup3	0.000603107	0.000274506	8.57206e+06	0.503438	0.0177111	0.0239905	1.88679	1.19839
MitoCarta_cAMP_PKA_signaling	severe/critical.F.Agegroup3	0.00493548	0.000641353	8.5676e+06	0.503176	0.486256	0.527876	15.1482	14.9363
MitoCarta_TCA_cycle	severe/critical.F.Agegroup3	0.0883006	0.000205606	8.56251e+06	0.502877	0.695338	0.729615	93.531	91.4479
MitoCarta_Vitamin_B1_metabolism	severe/critical.F.Agegroup5	0.00076559	0.000166364	8.55485e+06	0.502427	0.252265	0.295965	2.9415	2.42588
MitoCarta_Creatine_metabolism	severe/critical.F.Agegroup3	0.000124332	7.43993e-05	8.53955e+06	0.501528	0.0115559	0.0159429	0.485175	0.174311
MitoCarta_Molybdenum_cofactor_synthesis_and_proteins	severe/critical.F.Agegroup5	0.00327292	-0.000212036	8.53745e+06	0.501405	0.731941	0.762652	11.7878	11.2668
MitoCarta_Biotin_utilizing_proteins	severe/critical.F.Agegroup5	0.0039341	-0.000305511	8.53362e+06	0.501181	0.78738	0.81472	13.6725	13.1536
MitoCarta_Sideroflexins	severe/critical.F.Agegroup3	0.0111877	1.42569e-05	8.5311e+06	0.501032	0.865817	0.883608	32.2372	32.4327
MitoCarta_Vitamin_B2_metabolism	severe/critical.F.Agegroup5	0.00796898	0.000695287	8.52976e+06	0.500954	0.862348	0.880068	23.9895	23.7197
MitoCarta_ROS_and_glutathione_metabolism	severe/critical.F.Agegroup5	0.167633	0.00377649	8.52936e+06	0.50093	0.899263	0.911498	97.6904	98.4367
MitoCarta_Carnitine_shuttle	severe/critical.F.Agegroup5	0.00443368	0.000122776	8.52129e+06	0.500456	0.920245	0.926463	14.9472	14.717
MitoCarta_Vitamin_D_metabolism	severe/critical.F.Agegroup3	0.00549455	-0.000165372	8.51763e+06	0.500241	0.96204	0.96204	19.2453	19.4357

## Sheet: CD4.F3.F6.conv
feature	group	avgExpr	logFC	statistic	auc	pval	padj	pct_in	pct_out
MitoCarta_Metals_and_cofactors	severe/critical.F.Agegroup6	1.73356	0.517808	6284282	0.768721	5.84256e-248	8.70542e-246	100	100
MitoCarta_Heme_containing_proteins	severe/critical.F.Agegroup6	1.10104	0.328457	6142638	0.751394	2.79856e-217	2.08493e-215	99.9546	100
MitoCarta_Cytochromes	severe/critical.F.Agegroup6	0.450968	0.139995	5903673	0.722163	3.82878e-170	1.90163e-168	99.8865	99.8922
MitoCarta_Electron_carriers	severe/critical.F.Agegroup6	0.471548	0.140379	5895856	0.721207	1.06392e-168	3.96311e-167	99.9319	99.9461
MitoCarta_Metabolism	severe/critical.F.Agegroup6	2.82353	0.439702	5694352	0.696558	1.26565e-133	3.77165e-132	100	100
MitoCarta_OXPHOS_subunits	severe/critical.F.Agegroup6	5.20849	0.723898	5418723	0.662842	2.50487e-92	6.22044e-91	100	100
MitoCarta_OXPHOS	severe/critical.F.Agegroup6	5.42548	0.709904	5378371	0.657906	6.26672e-87	1.33392e-85	100	100
MitoCarta_CIII_subunits	severe/critical.F.Agegroup6	0.596919	0.106088	5.3656e+06	0.656343	2.96085e-85	5.51457e-84	100	99.9461
MitoCarta_Complex_III	severe/critical.F.Agegroup6	0.612994	0.104563	5.33264e+06	0.652312	5.18172e-81	8.57862e-80	100	99.9461
MitoCarta_CIV_subunits	severe/critical.F.Agegroup6	2.15772	0.330016	5.33131e+06	0.652149	7.65456e-81	1.14053e-79	100	100
MitoCarta_Complex_IV	severe/critical.F.Agegroup6	2.26184	0.32947	5.30958e+06	0.649491	4.15685e-78	5.63064e-77	100	100
MitoCarta_CI_subunits	severe/critical.F.Agegroup6	1.5721	0.271371	5289483	0.647033	1.27422e-75	1.58216e-74	100	100
MitoCarta_Complex_I	severe/critical.F.Agegroup6	1.63535	0.26766	5274392	0.645187	8.81991e-74	1.0109e-72	100	100
MitoCarta_Nucleotide_synthesis_and_processing	severe/critical.F.Agegroup3	0.178998	0.031249	5.08614e+06	0.622158	9.10505e-53	9.69037e-52	98.3288	97.504
MitoCarta_Calcium_cycle	severe/critical.F.Agegroup6	0.0909854	0.0200473	4878016	0.5967	9.97793e-34	9.91141e-33	94.1457	89.4879
MitoCarta_Nucleotide_metabolism	severe/critical.F.Agegroup3	0.263137	0.029687	4.86948e+06	0.595656	5.003e-33	4.65904e-32	99.2453	99.1831
MitoCarta_Calcium_uniporter	severe/critical.F.Agegroup6	0.0526635	0.0145608	4.86078e+06	0.594591	1.49412e-32	1.30955e-31	83.5716	74.2318
MitoCarta_Protein_import_and_sorting	severe/critical.F.Agegroup3	0.30667	0.0294411	4.85541e+06	0.593935	6.5571e-32	5.42782e-31	99.5687	99.7504
MitoCarta_Protein_import_sorting_and_homeostasis	severe/critical.F.Agegroup3	0.466784	0.0342999	4825442	0.590269	1.35009e-29	1.05876e-28	99.9461	99.9546
MitoCarta_Glyoxylate_metabolism	severe/critical.F.Agegroup3	0.0952941	0.0152398	4802936	0.587516	6.2029e-28	4.62116e-27	93.1536	90.9008
MitoCarta_Mitophagy	severe/critical.F.Agegroup3	0.158883	0.019539	4.79398e+06	0.586421	2.89132e-27	1.95821e-26	96.7655	97.3451
MitoCarta_Detoxification	severe/critical.F.Agegroup3	0.241345	0.0229038	4.77e+06	0.583487	1.48624e-25	9.62825e-25	99.5687	99.3873
MitoCarta_Autophagy	severe/critical.F.Agegroup3	0.172722	0.0197035	4763919	0.582743	3.94439e-25	2.44881e-24	98.1132	97.9578
MitoCarta_Mitochondrial_dynamics_and_surveillance	severe/critical.F.Agegroup3	0.568026	0.0378199	4756162	0.581795	1.35553e-24	8.07894e-24	100	99.9546
MitoCarta_TOM	severe/critical.F.Agegroup3	0.162577	0.0195546	4751295	0.581199	2.91698e-24	1.67165e-23	97.2507	97.6401
MitoCarta_Xenobiotic_metabolism	severe/critical.F.Agegroup3	0.0730428	0.0123825	4.72636e+06	0.578149	1.23885e-22	6.83661e-22	89.8652	86.408
MitoCarta_Translation	severe/critical.F.Agegroup3	0.573752	0.0352027	4.71562e+06	0.576835	6.83247e-22	3.63585e-21	100	100
MitoCarta_Small_molecule_transport	severe/critical.F.Agegroup6	0.359566	0.0342534	4.70938e+06	0.576072	1.71981e-21	8.83625e-21	99.8412	99.9461
MitoCarta_Cristae_formation	severe/critical.F.Agegroup3	0.118227	0.0143398	4.684e+06	0.572967	6.69459e-20	3.32498e-19	96.496	95.1441
MitoCarta_Mitochondrial_central_dogma	severe/critical.F.Agegroup3	0.746655	0.039137	4677047	0.572117	1.78596e-19	8.58415e-19	100	100
MitoCarta_mt_mRNA_modifications	severe/critical.F.Agegroup6	0.0112375	0.003965	4.67614e+06	0.572006	8.61882e-28	6.11525e-27	36.0563	21.0782
MitoCarta_Folate_and_1_C_metabolism	severe/critical.F.Agegroup6	0.0487233	0.00970824	4658664	0.569868	1.61606e-18	7.5248e-18	82.0059	74.0701
MitoCarta_Cardiolipin_synthesis	severe/critical.F.Agegroup3	0.0571865	0.0087754	4653722	0.569264	3.68721e-18	1.66483e-17	85.283	82.7774
MitoCarta_Calcium_homeostasis	severe/critical.F.Agegroup6	0.192854	0.0242145	4.60558e+06	0.563375	2.16334e-15	9.48053e-15	98.9562	98.8679
MitoCarta_Mitochondrial_ribosome	severe/critical.F.Agegroup3	0.382384	0.0214679	4.59908e+06	0.56258	4.79775e-15	2.04247e-14	99.9461	99.8865
MitoCarta_OXPHOS_assembly_factors	severe/critical.F.Agegroup3	0.245501	0.0166321	4564925	0.558402	2.68817e-13	1.1126e-12	99.6765	99.4554
MitoCarta_Vitamin_metabolism	severe/critical.F.Agegroup6	0.10518	0.0110208	4.55201e+06	0.556822	1.1458e-12	4.49273e-12	95.8021	94.3935
MitoCarta_Fe_S_containing_proteins	severe/critical.F.Agegroup3	0.13931	0.0114702	4.54078e+06	0.555448	3.9321e-12	1.42898e-11	98.3288	97.3451
MitoCarta_Chaperones	severe/critical.F.Agegroup3	0.0874484	0.00771927	4529455	0.554063	1.31225e-11	4.34502e-11	93.5849	92.8069
MitoCarta_Glycine_metabolism	severe/critical.F.Agegroup6	0.0283338	0.0050714	4527479	0.553821	5.51694e-12	1.9572e-11	67.2113	58.1132
MitoCarta_ROS_and_glutathione_metabolism	severe/critical.F.Agegroup3	0.163857	0.0102531	4.52534e+06	0.553559	2.03992e-11	6.46697e-11	98.4367	98.0939
MitoCarta_SLC25A_family	severe/critical.F.Agegroup6	0.208687	0.0187987	4.51775e+06	0.552631	4.49136e-11	1.39419e-10	99.4327	99.407
MitoCarta_Respirasome_assembly	severe/critical.F.Agegroup3	0.0471942	0.00569495	4.51529e+06	0.55233	4.68489e-11	1.42459e-10	80.7008	78.0349
MitoCarta_Polycistronic_mtRNA_processing	severe/critical.F.Agegroup3	0.0381161	0.00455616	4495770	0.549942	2.664e-10	7.93871e-10	75.8491	70.9553
MitoCarta_Choline_and_betaine_metabolism	severe/critical.F.Agegroup6	0.0149383	0.0031525	4.48697e+06	0.548866	1.65069e-11	5.34679e-11	47.0615	36.8733
MitoCarta_Sideroflexins	severe/critical.F.Agegroup6	0.0141074	0.0029197	4479744	0.547982	1.10845e-11	3.8076e-11	42.9771	32.2372
MitoCarta_OXA	severe/critical.F.Agegroup3	0.0141175	0.00336631	4.46954e+06	0.546734	1.12439e-11	3.8076e-11	41.6173	34.1275
MitoCarta_Fission	severe/critical.F.Agegroup3	0.0466134	0.00551545	4468966	0.546664	4.38649e-09	1.28154e-08	80.2156	77.9215
MitoCarta_Lysine_metabolism	severe/critical.F.Agegroup6	0.0410387	0.00491636	4.44085e+06	0.543224	5.11304e-08	1.41082e-07	77.6265	72.1833
MitoCarta_Intramitochondrial_membrane_interactions	severe/critical.F.Agegroup3	0.0204644	0.00409083	4.43163e+06	0.542097	1.62695e-08	4.66184e-08	52.4528	48.0826
MitoCarta_Lipoate_insertion	severe/critical.F.Agegroup6	0.00687195	0.00168052	4.43156e+06	0.542088	1.68338e-12	6.43138e-12	26.6167	16.9811
MitoCarta_Gluconeogenesis	severe/critical.F.Agegroup3	0.0286712	0.00381384	4429015	0.541777	7.91122e-08	2.14322e-07	65.6604	61.5158
MitoCarta_Proteases	severe/critical.F.Agegroup6	0.0816618	0.00437218	4415119	0.540077	5.24084e-07	1.346e-06	91.6043	91.2129
MitoCarta_Cholesterol_bile_acid_steroid_synthesis	severe/critical.F.Agegroup3	0.0434461	0.00326912	4413428	0.53987	4.96094e-07	1.29681e-06	77.8976	74.2228
MitoCarta_Biotin_utilizing_proteins	severe/critical.F.Agegroup6	0.00568099	0.00144139	4411045	0.539578	5.62397e-13	2.26479e-12	21.7155	13.1536
MitoCarta_Copper_metabolism	severe/critical.F.Agegroup6	0.0598339	0.00737826	4.40781e+06	0.539182	9.08441e-07	2.25596e-06	86.998	83.7197
MitoCarta_Lipid_metabolism	severe/critical.F.Agegroup3	0.317782	0.0135864	4404234	0.538745	1.24029e-06	3.02957e-06	99.9461	99.7731
MitoCarta_Glycine_cleavage_system	severe/critical.F.Agegroup6	0.00560833	0.00183151	4.4024e+06	0.538521	2.16206e-12	8.05366e-12	21.5339	13.4232
MitoCarta_Malate_aspartate_shuttle	severe/critical.F.Agegroup3	0.0201105	0.00280732	4.39535e+06	0.537658	5.32979e-07	1.346e-06	54.0162	49.966
MitoCarta_Signaling	severe/critical.F.Agegroup6	0.262152	0.0191854	4.39338e+06	0.537418	2.82739e-06	6.68701e-06	99.5916	99.6226
MitoCarta_Phospholipid_metabolism	severe/critical.F.Agegroup3	0.0659529	0.00414552	4.37616e+06	0.535311	9.74723e-06	2.16767e-05	89.1105	88.1325
MitoCarta_Serine_metabolism	severe/critical.F.Agegroup6	0.0132723	0.0021203	4375649	0.535249	4.93809e-07	1.29681e-06	41.1164	32.938
MitoCarta_Sulfur_metabolism	severe/critical.F.Agegroup3	0.0295127	0.00239283	4373667	0.535006	7.36101e-06	1.68737e-05	66.2534	63.6941
MitoCarta_mt_tRNA_synthetases	severe/critical.F.Agegroup3	0.0293992	0.00404836	4358650	0.533169	2.03391e-05	4.45666e-05	63.2345	62.8092
MitoCarta_CII_subunits	severe/critical.F.Agegroup6	0.024756	0.00302355	4355710	0.53281	2.1466e-05	4.63542e-05	61.8108	54.2318
MitoCarta_Glutamate_metabolism	severe/critical.F.Agegroup6	0.0141047	0.00178686	4.34999e+06	0.53211	6.69283e-06	1.55818e-05	43.4309	35.7951
MitoCarta_mtDNA_nucleoid	severe/critical.F.Agegroup3	0.0350913	0.00368266	4349498	0.53205	4.78316e-05	0.000100379	71.2668	69.5711
MitoCarta_mtRNA_stability_and_decay	severe/critical.F.Agegroup3	0.0618751	0.00481855	4339679	0.530849	0.000110552	0.000222597	86.8464	85.5457
MitoCarta_Complex_II	severe/critical.F.Agegroup6	0.0320883	0.00344961	4338671	0.530725	9.36161e-05	0.000191079	70.7057	63.4501
MitoCarta_Carnitine_shuttle	severe/critical.F.Agegroup6	0.00559263	0.00128173	4333354	0.530075	4.75656e-08	1.33722e-07	21.2843	14.717
MitoCarta_EF_hand_proteins	severe/critical.F.Agegroup3	0.0224482	0.00390898	4.33259e+06	0.529981	7.12997e-05	0.000147551	53.3693	52.0536
MitoCarta_Translation_factors	severe/critical.F.Agegroup3	0.0601087	0.0039731	4320980	0.528561	0.000344255	0.000666155	86.9542	85.523
MitoCarta_Amidoxime_reducing_complex	severe/critical.F.Agegroup6	0.00781531	0.00185329	4.32033e+06	0.528482	2.61992e-06	6.29626e-06	26.6621	20.5391
MitoCarta_Fe_S_cluster_biosynthesis	severe/critical.F.Agegroup3	0.0875611	0.00377052	4311330	0.527381	0.000609774	0.00115008	94.2318	93.4196
MitoCarta_Coenzyme_Q_metabolism	severe/critical.F.Agegroup3	0.0262621	0.00280122	4302151	0.526258	0.000689401	0.00128401	60.8086	60.1543
MitoCarta_Import_motor	severe/critical.F.Agegroup3	0.0259553	0.00250435	4.30052e+06	0.526058	0.000781922	0.00143835	61.7251	61.2889
MitoCarta_TIM23_presequence_pathway	severe/critical.F.Agegroup3	0.0273157	0.00215969	4297687	0.525712	0.000961201	0.00172553	63.3962	63.0361
MitoCarta_Selenoproteins	severe/critical.F.Agegroup3	0.0307538	0.00154354	4.28537e+06	0.524205	0.00199847	0.00346247	67.3315	65.5094
MitoCarta_Fusion	severe/critical.F.Agegroup6	0.0190911	0.00193759	4.28239e+06	0.523841	0.00143258	0.00254113	51.8947	45.9299
MitoCarta_CI_assembly_factors	severe/critical.F.Agegroup3	0.0669607	0.00371159	4.28217e+06	0.523814	0.00286026	0.00478852	89.1105	89.0629
MitoCarta_SAM	severe/critical.F.Agegroup3	0.00873505	0.0017603	4.28198e+06	0.523791	0.000131557	0.00026136	29.1105	25.7091
MitoCarta_NAD_biosynthesis_and_metabolism	severe/critical.F.Agegroup6	0.0213101	0.00199626	4278344	0.523346	0.00218894	0.00370627	56.9095	50.9434
MitoCarta_mtDNA_replication	severe/critical.F.Agegroup3	0.0400637	0.0026868	4.27673e+06	0.523149	0.00350682	0.00562006	75.903	74.9263
MitoCarta_mtDNA_stability_and_decay	severe/critical.F.Agegroup6	0.00433007	0.000980644	4268281	0.522115	8.90243e-06	2.00979e-05	16.5192	11.752
MitoCarta_mtDNA_maintenance	severe/critical.F.Agegroup3	0.0710079	0.00384696	4267937	0.522073	0.00571204	0.00895888	89.5957	90.1293
MitoCarta_Branched_chain_amino_acid_metabolism	severe/critical.F.Agegroup6	0.0732204	0.00332159	4260584	0.521173	0.0080275	0.0124594	90.7874	91.1051
MitoCarta_Carnitine_synthesis_and_transport	severe/critical.F.Agegroup6	0.00664849	0.000797727	4.2586e+06	0.52093	0.000386841	0.000738965	24.5745	19.5148
MitoCarta_Urea_cycle	severe/critical.F.Agegroup6	0.00960265	0.000546476	4255617	0.520566	0.00183593	0.00321827	33.4468	27.8167
MitoCarta_Molybdenum_cofactor_synthesis_and_proteins	severe/critical.F.Agegroup6	0.00390673	0.000421773	4.25344e+06	0.5203	3.34125e-05	7.11209e-05	15.8611	11.2668
MitoCarta_Mitochondrial_permeability_transition_pore	severe/critical.F.Agegroup6	0.0905792	0.00784718	4249754	0.519849	0.0129645	0.0195123	92.3985	91.0512
MitoCarta_CV_assembly_factors	severe/critical.F.Agegroup3	0.0100708	0.00164318	4.24168e+06	0.518861	0.00350783	0.00562006	31.1051	29.2262
MitoCarta_Eicosanoid_metabolism	severe/critical.F.Agegroup3	0.0175106	0.00177138	4.23957e+06	0.518602	0.0118529	0.0180212	47.9784	47.4019
MitoCarta_Trafficking	severe/critical.F.Agegroup3	0.015725	0.00196708	4.23864e+06	0.518488	0.0106808	0.0164065	43.9353	43.5897
MitoCarta_Immune_response	severe/critical.F.Agegroup3	0.0203611	0.00116955	4236238	0.518195	0.0161145	0.0240106	53.531	52.6435
MitoCarta_Proline_metabolism	severe/critical.F.Agegroup6	0.00834969	0.00128799	4.23542e+06	0.518096	0.003304	0.00540984	27.2067	23.0189
MitoCarta_CIII_assembly_factors	severe/critical.F.Agegroup3	0.0176012	0.00152534	4228216	0.517214	0.0197616	0.0291533	48.3558	46.9707
MitoCarta_Apoptosis	severe/critical.F.Agegroup3	0.157212	0.0028432	4219233	0.516115	0.0437104	0.0630106	98.4367	97.8443
MitoCarta_TCA_cycle	severe/critical.F.Agegroup6	0.0916277	0.00332708	4219055	0.516093	0.0439805	0.0630106	95.1668	93.531
MitoCarta_mtRNA_granules	severe/critical.F.Agegroup6	0.073153	0.00376609	4.21649e+06	0.51578	0.0482012	0.0677546	91.1504	90.566
MitoCarta_Catechol_metabolism	severe/critical.F.Agegroup3	0.00364131	0.000854158	4.21275e+06	0.515322	0.000796149	0.00144666	14.3396	11.5271
MitoCarta_mtRNA_metabolism	severe/critical.F.Agegroup3	0.194557	0.00475033	4211620	0.515184	0.0573937	0.0784556	99.7305	99.0924
MitoCarta_Tetrahydrobiopterin_synthesis	severe/critical.F.Agegroup6	0.00349083	0.000500353	4207634	0.514696	0.00203737	0.00348928	14.5904	11.3208
MitoCarta_Branched_chain_amino_acid_dehydrogenase_complex	severe/critical.F.Agegroup6	0.0192593	0.00109432	4205142	0.514391	0.0558757	0.0770878	53.2108	48.1402
MitoCarta_Propanoate_metabolism	severe/critical.F.Agegroup6	0.00348275	0.000483491	4196146	0.513291	0.00458906	0.00727415	14.0005	11.0512
MitoCarta_Fatty_acid_oxidation	severe/critical.F.Agegroup6	0.0853523	0.00227533	4195312	0.513189	0.098724	0.132521	91.6723	92.5067
MitoCarta_CII_assembly_factors	severe/critical.F.Agegroup6	0.00733231	0.000426064	4187559	0.512241	0.0457651	0.0649429	26.6621	23.0728
MitoCarta_Vitamin_B2_metabolism	severe/critical.F.Agegroup6	0.0079121	0.000638414	4.18677e+06	0.512144	0.0491471	0.0684385	27.1386	23.7197
MitoCarta_Ketone_metabolism	severe/critical.F.Agegroup6	0.0172502	0.00108606	4181814	0.511538	0.120042	0.156897	49.2625	46.4151
MitoCarta_fMet_processing	severe/critical.F.Agegroup3	0.00400052	0.000396649	4176577	0.510897	0.0221105	0.0322986	15.0404	13.002
MitoCarta_mtDNA_modifications	severe/critical.F.Agegroup6	0.0018596	0.000265225	4.17325e+06	0.51049	0.00292525	0.00484292	7.62423	5.39084
MitoCarta_MICOS_complex	severe/critical.F.Agegroup3	0.015699	0.00160373	4173115	0.510474	0.146855	0.190273	42.5876	43.4082
MitoCarta_Vitamin_B12_metabolism	severe/critical.F.Agegroup3	0.0098521	0.000675546	4171789	0.510312	0.115089	0.151755	31.752	30.6104
MitoCarta_Organelle_contact_sites	severe/critical.F.Agegroup3	0.0448454	0.000148978	4.17161e+06	0.51029	0.19596	0.251707	79.1914	80.0091
MitoCarta_Vitamin_B1_metabolism	severe/critical.F.Agegroup6	0.00102631	0.000427082	4.16885e+06	0.509952	0.00018619	0.000365029	4.44747	2.42588
MitoCarta_Protein_homeostasis	severe/critical.F.Agegroup3	0.200567	0.00366953	4166485	0.509663	0.226542	0.288502	99.407	99.2966
MitoCarta_Complex_V	severe/critical.F.Agegroup3	0.838711	-0.0105693	4.16236e+06	0.509158	0.251712	0.31784	100	100
MitoCarta_cAMP_PKA_signaling	severe/critical.F.Agegroup6	0.00442888	-0.000506606	4.16087e+06	0.508976	0.0869345	0.117757	17.9487	15.1482
MitoCarta_Mitochondrial_ribosome_assembly	severe/critical.F.Agegroup3	0.0701801	0.0010667	4157342	0.508544	0.284728	0.350615	91.3747	90.5378
MitoCarta_Q_linked_reactions_other	severe/critical.F.Agegroup6	0.0205801	0.000383476	4156820	0.50848	0.266956	0.334256	56.8641	53.531
MitoCarta_mt_tRNA_modifications	severe/critical.F.Agegroup3	0.0506201	0.00131079	4153884	0.508121	0.308272	0.376496	83.3962	83.0043
MitoCarta_Vitamin_B6_metabolism	severe/critical.F.Agegroup3	0.00463579	0.000791329	4153591	0.508085	0.112696	0.149926	16.7116	15.6796
MitoCarta_mt_rRNA_modifications	severe/critical.F.Agegroup3	0.0400004	0.000825886	4148611	0.507476	0.34605	0.415819	75.2022	76.2197
MitoCarta_CV_subunits	severe/critical.F.Agegroup3	0.82864	-0.0122125	4.14586e+06	0.50714	0.371546	0.439367	100	100
MitoCarta_Preprotein_cleavage	severe/critical.F.Agegroup3	0.0329933	0.000343398	4145109	0.507048	0.370966	0.439367	68.5714	70.093
MitoCarta_Cholesterol_associated	severe/critical.F.Agegroup3	0.00982413	-1.88009e-05	4.14104e+06	0.50655	0.319846	0.387455	31.752	31.45
MitoCarta_CIV_assembly_factors	severe/critical.F.Agegroup3	0.104672	0.000545343	4.1406e+06	0.506496	0.41619	0.477018	95.2561	95.4391
MitoCarta_mtDNA_repair	severe/critical.F.Agegroup6	0.0229903	0.000528413	4140060	0.50643	0.403367	0.469545	59.224	56.1186
MitoCarta_Cytochrome_C	severe/critical.F.Agegroup6	0.0161462	0.00118707	4139331	0.506341	0.383658	0.450118	45.3823	42.6954
MitoCarta_TIM22_carrier_pathway	severe/critical.F.Agegroup6	0.00586633	-4.47398e-05	4.13839e+06	0.506226	0.277965	0.34514	22.0558	20.1078
MitoCarta_Transcription	severe/critical.F.Agegroup3	0.0130721	0.000466519	4.13459e+06	0.505761	0.413214	0.477018	39.0296	39.4146
MitoCarta_Carbohydrate_metabolism	severe/critical.F.Agegroup6	0.186876	0.00115683	4134522	0.505753	0.471536	0.528262	99.0924	99.6226
MitoCarta_Type_II_fatty_acid_synthesis	severe/critical.F.Agegroup3	0.0182769	0.000534517	4127124	0.504848	0.516125	0.569649	48.5714	50.2383
MitoCarta_Amino_acid_metabolism	severe/critical.F.Agegroup3	0.244792	0.00198692	4126228	0.504738	0.553177	0.597271	99.8383	99.705
MitoCarta_Itaconate_metabolism	severe/critical.F.Agegroup3	0.0159541	0.00120178	4125608	0.504662	0.522908	0.572892	43.8814	45.5639
MitoCarta_TCA_associated	severe/critical.F.Agegroup3	0.0286604	0.000157473	4124866	0.504572	0.55885	0.599055	64.69	65.4867
MitoCarta_Pyruvate_metabolism	severe/critical.F.Agegroup3	0.0371908	0.000842597	4124504	0.504527	0.567579	0.599312	72.8841	74.5632
MitoCarta_Vitamin_D_metabolism	severe/critical.F.Agegroup6	0.0056373	0.000142754	4.12392e+06	0.504456	0.426911	0.48557	20.6717	19.2453
MitoCarta_Heme_synthesis_and_processing	severe/critical.F.Agegroup6	0.0221456	0.000194152	4.12339e+06	0.504391	0.56585	0.599312	57.4541	53.3693
MitoCarta_Coenzyme_A_metabolism	severe/critical.F.Agegroup6	0.00849363	-0.000182799	4.11932e+06	0.503893	0.543728	0.591353	29.7935	27.5472
MitoCarta_Nucleotide_import	severe/critical.F.Agegroup3	0.0804416	-0.00219196	4118853	0.503836	0.631049	0.65296	90.6739	91.7631
MitoCarta_ABC_transporters	severe/critical.F.Agegroup6	0.0091496	-0.000849829	4117739	0.5037	0.571157	0.599312	31.5634	28.9488
MitoCarta_MIA40	severe/critical.F.Agegroup3	0.00485362	4.50664e-05	4116019	0.503489	0.503125	0.559445	17.0889	16.7688
MitoCarta_Vitamin_A_metabolism	severe/critical.F.Agegroup3	0.0083466	0.000237218	4115324	0.503404	0.588781	0.613485	27.3854	27.7513
MitoCarta_Iron_homeostasis	severe/critical.F.Agegroup6	0.332038	0.189671	4114794	0.50334	0.675956	0.694603	94.2591	96.3881
MitoCarta_GABA_metabolism	severe/critical.F.Agegroup3	0.0142263	0.000182101	4108122	0.502523	0.726041	0.735919	41.8329	43.1359
MitoCarta_Vitamin_C_metabolism	severe/critical.F.Agegroup3	0.00728467	0.000280839	4.10644e+06	0.502317	0.703659	0.718118	24.7439	25.3687
MitoCarta_Kynurenine_metabolism	severe/critical.F.Agegroup6	0.0049974	0.000205173	4.1012e+06	0.501677	0.755317	0.760421	18.4479	17.7898
MitoCarta_Creatine_metabolism	severe/critical.F.Agegroup3	0.000124332	-6.49156e-06	4.09243e+06	0.500604	0.489265	0.548125	0.485175	0.363059
MitoCarta_Glycerol_phosphate_shuttle	severe/critical.F.Agegroup3	0.000603107	0.000183143	4.08825e+06	0.500093	0.960651	0.960651	1.88679	1.88337

## Sheet: CD4.F3.F7.conv
feature	group	avgExpr	logFC	statistic	auc	pval	padj	pct_in	pct_out
MitoCarta_Heme_containing_proteins	severe/critical.F.Agegroup7	1.07927	0.306679	1136649	0.710022	9.59012e-70	1.42893e-67	99.8841	100
MitoCarta_Metals_and_cofactors	severe/critical.F.Agegroup7	1.54222	0.326463	1129239	0.705393	8.7391e-67	6.51063e-65	100	100
MitoCarta_CIV_subunits	severe/critical.F.Agegroup7	2.28612	0.458416	1093324	0.682958	2.28083e-53	1.13281e-51	100	100
MitoCarta_OXPHOS_subunits	severe/critical.F.Agegroup7	5.27163	0.787038	1092694	0.682565	3.79936e-53	1.41526e-51	100	100
MitoCarta_Complex_IV	severe/critical.F.Agegroup7	2.3841	0.451731	1.08292e+06	0.676457	9.08871e-50	2.70843e-48	100	100
MitoCarta_OXPHOS	severe/critical.F.Agegroup7	5.47944	0.763868	1.07917e+06	0.674119	1.66648e-48	4.13843e-47	100	100
MitoCarta_Mitochondrial_central_dogma	severe/critical.F.Agegroup3	0.746655	0.0962978	1.06908e+06	0.667816	3.50024e-45	7.45052e-44	100	100
MitoCarta_Calcium_uniporter	severe/critical.F.Agegroup7	0.0608762	0.0227735	1056502	0.659957	1.24818e-41	2.32473e-40	86.3268	74.2318
MitoCarta_Cytochromes	severe/critical.F.Agegroup7	0.401901	0.0909284	1.04468e+06	0.652574	1.19468e-37	1.97786e-36	99.7683	99.8922
MitoCarta_Electron_carriers	severe/critical.F.Agegroup7	0.422295	0.0911262	1043512	0.651843	2.63508e-37	3.92626e-36	99.8841	99.9461
MitoCarta_CI_subunits	severe/critical.F.Agegroup7	1.52821	0.227481	1.04322e+06	0.651663	3.19835e-37	4.33231e-36	100	100
MitoCarta_Translation	severe/critical.F.Agegroup3	0.573752	0.0721781	1.0409e+06	0.650211	1.51942e-36	1.88662e-35	100	100
MitoCarta_Iron_homeostasis	severe/critical.F.Agegroup7	0.192363	0.0499968	1038006	0.648403	1.03282e-35	1.18377e-34	98.3778	96.3881
MitoCarta_Complex_I	severe/critical.F.Agegroup7	1.58571	0.218019	1.03134e+06	0.644241	7.86945e-34	8.37534e-33	100	100
MitoCarta_Metabolism	severe/critical.F.Agegroup7	2.67046	0.286637	1.02388e+06	0.639577	8.72486e-32	8.66669e-31	100	100
MitoCarta_Protein_import_sorting_and_homeostasis	severe/critical.F.Agegroup3	0.466784	0.0565216	1014052	0.63344	3.39271e-29	3.15946e-28	99.9461	100
MitoCarta_Mitochondrial_ribosome	severe/critical.F.Agegroup3	0.382384	0.0456775	996996	0.622785	5.68048e-25	4.97877e-24	99.9461	99.6524
MitoCarta_Protein_import_and_sorting	severe/critical.F.Agegroup3	0.30667	0.0402706	992058	0.619702	8.17572e-24	6.76768e-23	99.5687	99.3048
MitoCarta_CIII_subunits	severe/critical.F.Agegroup7	0.568624	0.077794	980405	0.612422	3.40114e-21	2.66721e-20	100	99.9461
MitoCarta_Complex_III	severe/critical.F.Agegroup7	0.581612	0.0731806	964842	0.6027	6.00496e-18	4.4737e-17	100	99.9461
MitoCarta_Calcium_cycle	severe/critical.F.Agegroup7	0.0881738	0.0172357	960801	0.600176	3.64603e-17	2.58694e-16	93.0475	89.4879
MitoCarta_Autophagy	severe/critical.F.Agegroup3	0.172722	0.0227259	955697	0.596988	3.57026e-16	2.41804e-15	98.1132	98.146
MitoCarta_Calcium_homeostasis	severe/critical.F.Agegroup7	0.1966	0.0279602	954778	0.596414	5.31522e-16	3.44334e-15	98.8413	98.8679
MitoCarta_Mitophagy	severe/critical.F.Agegroup3	0.158883	0.0213151	954486	0.596231	6.02714e-16	3.74185e-15	96.7655	98.0301
MitoCarta_mtRNA_metabolism	severe/critical.F.Agegroup3	0.194557	0.0247027	939844	0.587085	2.48185e-13	1.47918e-12	99.7305	98.7254
MitoCarta_Chaperones	severe/critical.F.Agegroup3	0.0874484	0.015795	938364	0.586161	4.35081e-13	2.49335e-12	93.5849	88.1808
MitoCarta_TOM	severe/critical.F.Agegroup3	0.162577	0.0213202	933925	0.583388	2.39694e-12	1.32275e-11	97.2507	97.4508
MitoCarta_OXPHOS_assembly_factors	severe/critical.F.Agegroup3	0.245501	0.0232497	933544	0.583149	2.76663e-12	1.47224e-11	99.6765	99.8841
MitoCarta_Fe_S_cluster_biosynthesis	severe/critical.F.Agegroup3	0.0875611	0.0134082	930066	0.580977	9.91489e-12	5.0942e-11	94.2318	90.1506
MitoCarta_Protein_homeostasis	severe/critical.F.Agegroup3	0.200567	0.0231883	926614	0.578821	3.46581e-11	1.72135e-10	99.407	98.6095
MitoCarta_mtRNA_stability_and_decay	severe/critical.F.Agegroup3	0.0618751	0.0111533	914530	0.571272	1.96637e-09	9.15589e-09	86.8464	81.5759
MitoCarta_Immune_response	severe/critical.F.Agegroup3	0.0203611	0.00602282	913312	0.570512	2.40318e-10	1.15508e-09	53.531	42.7578
MitoCarta_mtRNA_granules	severe/critical.F.Agegroup3	0.0693869	0.009348	902807	0.563949	7.52132e-08	3.11299e-07	90.566	87.6014
MitoCarta_CI_assembly_factors	severe/critical.F.Agegroup3	0.0669607	0.00946167	901597	0.563194	1.06042e-07	4.27034e-07	89.1105	86.3268
MitoCarta_CIII_assembly_factors	severe/critical.F.Agegroup3	0.0176012	0.00461341	900296	0.562381	8.50441e-09	3.83987e-08	48.3558	36.2688
MitoCarta_Pyruvate_metabolism	severe/critical.F.Agegroup3	0.0371908	0.00767222	899548	0.561913	1.34366e-07	5.26857e-07	72.8841	65.1217
MitoCarta_mtDNA_replication	severe/critical.F.Agegroup3	0.0400637	0.00677647	897186	0.560438	2.90946e-07	1.11156e-06	75.903	67.6709
MitoCarta_Type_II_fatty_acid_synthesis	severe/critical.F.Agegroup3	0.0182769	0.0049455	896698	0.560133	3.29402e-08	1.40231e-07	48.5714	38.4705
MitoCarta_Fe_S_containing_proteins	severe/critical.F.Agegroup3	0.13931	0.0127965	896258	0.559858	4.8697e-07	1.81396e-06	98.3288	97.4508
MitoCarta_OXA	severe/critical.F.Agegroup3	0.0141175	0.00454824	894954	0.559044	1.35926e-08	5.95675e-08	41.6173	30.8227
MitoCarta_Translation_factors	severe/critical.F.Agegroup3	0.0601087	0.00845627	889608	0.555705	2.7434e-06	9.73255e-06	86.9542	82.8505
MitoCarta_mt_tRNA_modifications	severe/critical.F.Agegroup3	0.0506201	0.00675104	887516	0.554397	4.50229e-06	1.56009e-05	83.3962	77.6362
MitoCarta_mtDNA_nucleoid	severe/critical.F.Agegroup3	0.0350913	0.00577107	886146	0.553542	4.9094e-06	1.6625e-05	71.2668	64.3105
MitoCarta_Cytochrome_C	severe/critical.F.Agegroup7	0.0206315	0.00567242	884995	0.552823	1.21957e-06	4.43208e-06	51.2167	42.6954
MitoCarta_ROS_and_glutathione_metabolism	severe/critical.F.Agegroup3	0.163857	0.0123834	882966	0.551555	1.46783e-05	4.86014e-05	98.4367	97.6825
MitoCarta_Carbohydrate_metabolism	severe/critical.F.Agegroup3	0.18572	0.0129646	881789	0.55082	1.94009e-05	6.28422e-05	99.6226	99.073
MitoCarta_Small_molecule_transport	severe/critical.F.Agegroup7	0.351134	0.025822	881207	0.550457	2.2241e-05	7.05087e-05	99.7683	99.9461
MitoCarta_Detoxification	severe/critical.F.Agegroup3	0.241345	0.0149965	880728	0.550158	2.48681e-05	7.71947e-05	99.5687	99.073
MitoCarta_mtDNA_maintenance	severe/critical.F.Agegroup3	0.0710079	0.00753874	878424	0.548718	4.16668e-05	0.000126701	89.5957	86.3268
MitoCarta_Signaling	severe/critical.F.Agegroup7	0.260356	0.0173891	876174	0.547313	6.98328e-05	0.000208102	99.5365	99.6226
MitoCarta_Mitochondrial_dynamics_and_surveillance	severe/critical.F.Agegroup3	0.568026	0.0203734	872592	0.545075	0.000151406	0.000425651	100	100
MitoCarta_mt_tRNA_synthetases	severe/critical.F.Agegroup3	0.0293992	0.00500554	870772	0.543938	0.000143034	0.000409848	63.2345	57.9374
MitoCarta_CIV_assembly_factors	severe/critical.F.Agegroup3	0.104672	0.00668437	868334	0.542415	0.000363358	0.000984371	95.2561	95.5968
MitoCarta_mt_rRNA_modifications	severe/critical.F.Agegroup3	0.0400004	0.00522436	867614	0.541965	0.000374025	0.000995173	75.2022	72.3059
MitoCarta_Mitochondrial_ribosome_assembly	severe/critical.F.Agegroup3	0.0701801	0.0069852	866808	0.541462	0.00048872	0.00123423	91.3747	86.6744
MitoCarta_Import_motor	severe/critical.F.Agegroup3	0.0259553	0.0039385	866224	0.541097	0.000357673	0.000984371	61.7251	56.6628
MitoCarta_Coenzyme_Q_metabolism	severe/critical.F.Agegroup3	0.0262621	0.00405005	862361	0.538684	0.000755356	0.00184505	60.8086	55.5041
MitoCarta_Lipid_metabolism	severe/critical.F.Agegroup3	0.317782	0.0110223	861328	0.538039	0.00138696	0.00330786	99.9461	99.7683
MitoCarta_MICOS_complex	severe/critical.F.Agegroup3	0.015699	0.00396662	860380	0.537447	0.00040282	0.00105299	42.5876	36.6165
MitoCarta_Amino_acid_metabolism	severe/critical.F.Agegroup3	0.244792	0.011584	859782	0.537073	0.00183229	0.00420017	99.8383	99.4206
MitoCarta_Mitochondrial_permeability_transition_pore	severe/critical.F.Agegroup7	0.0925392	0.00980718	859768	0.537065	0.00183067	0.00420017	92.3523	91.0512
MitoCarta_Nucleotide_import	severe/critical.F.Agegroup7	0.0894089	0.00896729	858494	0.536269	0.00229126	0.0051727	91.7729	90.6739
MitoCarta_Vitamin_A_metabolism	severe/critical.F.Agegroup3	0.0083466	0.00228125	857973	0.535943	7.37341e-05	0.000215419	27.3854	20.394
MitoCarta_Glyoxylate_metabolism	severe/critical.F.Agegroup3	0.0952941	0.00672089	857581	0.535699	0.00268902	0.00580672	93.1536	91.4253
MitoCarta_Branched_chain_amino_acid_dehydrogenase_complex	severe/critical.F.Agegroup3	0.018165	0.00277806	856368	0.534941	0.00139863	0.00330786	48.1402	42.2943
MitoCarta_Complex_II	severe/critical.F.Agegroup3	0.0286387	0.00340974	856357	0.534934	0.0025007	0.00556125	63.4501	57.5898
MitoCarta_Sulfur_metabolism	severe/critical.F.Agegroup7	0.0336747	0.00416196	854961	0.534062	0.00359871	0.00755221	71.6107	66.2534
MitoCarta_CII_subunits	severe/critical.F.Agegroup3	0.0217325	0.00284722	854467	0.533753	0.00266631	0.00580672	54.2318	48.4357
MitoCarta_CV_assembly_factors	severe/critical.F.Agegroup3	0.0100708	0.00227012	853964	0.533439	0.00045669	0.00117322	31.1051	24.6813
MitoCarta_Branched_chain_amino_acid_metabolism	severe/critical.F.Agegroup3	0.0698988	0.00540236	853919	0.533411	0.00495739	0.0101185	91.1051	87.2538
MitoCarta_Intramitochondrial_membrane_interactions	severe/critical.F.Agegroup3	0.0204644	0.00263352	851242	0.531738	0.00445525	0.00921989	52.4528	46.8134
MitoCarta_Polycistronic_mtRNA_processing	severe/critical.F.Agegroup3	0.0381161	0.0035141	850760	0.531438	0.00771965	0.0155436	75.8491	72.3059
MitoCarta_Proteases	severe/critical.F.Agegroup3	0.0772896	0.00684637	849084	0.53039	0.0106013	0.0207841	91.2129	88.6443
MitoCarta_Organelle_contact_sites	severe/critical.F.Agegroup3	0.0448454	0.00223174	847155	0.529186	0.0136988	0.0261682	79.1914	77.752
MitoCarta_Fission	severe/critical.F.Agegroup3	0.0466134	0.00329968	846315	0.528661	0.0155291	0.028923	80.2156	77.4044
MitoCarta_Urea_cycle	severe/critical.F.Agegroup7	0.0113467	0.00229054	845847	0.528369	0.00309346	0.00658465	33.1402	27.8167
MitoCarta_Copper_metabolism	severe/critical.F.Agegroup3	0.0524556	0.00393335	844246	0.527369	0.0210817	0.0378455	83.7197	80.3013
MitoCarta_TIM23_presequence_pathway	severe/critical.F.Agegroup3	0.0273157	0.00166379	842540	0.526303	0.0230585	0.0404202	63.3962	60.0232
MitoCarta_mtDNA_repair	severe/critical.F.Agegroup3	0.0224619	0.00203888	842490	0.526272	0.0203224	0.0369272	56.1186	50.9849
MitoCarta_Lipoate_insertion	severe/critical.F.Agegroup3	0.00519144	0.001967	841794	0.525837	0.000562281	0.00139633	16.9811	12.2827
MitoCarta_NAD_biosynthesis_and_metabolism	severe/critical.F.Agegroup3	0.0193139	0.00170688	840984	0.525331	0.0226395	0.0401581	50.9434	46.9293
MitoCarta_Transcription	severe/critical.F.Agegroup3	0.0130721	0.00128073	839986	0.524708	0.0170852	0.0314284	39.0296	34.8783
MitoCarta_ABC_transporters	severe/critical.F.Agegroup3	0.00999943	0.0020367	837237	0.52299	0.0142414	0.0268604	28.9488	24.9131
MitoCarta_Glycine_metabolism	severe/critical.F.Agegroup7	0.0262764	0.00301397	836190	0.522336	0.0513488	0.0850108	59.2121	58.1132
MitoCarta_Fatty_acid_oxidation	severe/critical.F.Agegroup3	0.083077	0.00371645	836034	0.522239	0.0615241	0.100737	92.5067	92.0046
MitoCarta_Proline_metabolism	severe/critical.F.Agegroup3	0.0070617	0.00143096	835389	0.521836	0.0110303	0.0213444	23.0189	19.1194
MitoCarta_Carnitine_synthesis_and_transport	severe/critical.F.Agegroup3	0.00585077	0.00122003	833478	0.520642	0.00993188	0.0197313	19.5148	15.4114
MitoCarta_Apoptosis	severe/critical.F.Agegroup7	0.163389	0.00617737	831876	0.519642	0.0987436	0.156019	98.146	98.4367
MitoCarta_Amidoxime_reducing_complex	severe/critical.F.Agegroup7	0.00740455	0.00144254	830196	0.518592	0.0299189	0.0512405	23.8702	20.5391
MitoCarta_Nucleotide_synthesis_and_processing	severe/critical.F.Agegroup3	0.178998	0.00162095	828319	0.51742	0.143144	0.215438	98.3288	98.7254
MitoCarta_TIM22_carrier_pathway	severe/critical.F.Agegroup3	0.00591107	0.00107629	827121	0.516671	0.040892	0.0684597	20.1078	16.8019
MitoCarta_SAM	severe/critical.F.Agegroup3	0.00873505	0.000819849	826293	0.516154	0.0868941	0.139217	29.1105	26.0718
MitoCarta_fMet_processing	severe/critical.F.Agegroup3	0.00400052	0.00056122	826126	0.516049	0.0254219	0.0440449	15.0404	11.8192
MitoCarta_Vitamin_B12_metabolism	severe/critical.F.Agegroup3	0.0098521	0.00070981	826046	0.516	0.0994751	0.156019	31.752	28.2735
MitoCarta_Vitamin_B6_metabolism	severe/critical.F.Agegroup3	0.00463579	0.000860802	825677	0.515769	0.0367359	0.0622005	16.7116	13.7891
MitoCarta_Glutamate_metabolism	severe/critical.F.Agegroup3	0.0123178	0.00135714	825344	0.515561	0.12433	0.192971	35.7951	33.0243
MitoCarta_Preprotein_cleavage	severe/critical.F.Agegroup3	0.0329933	0.00169512	824058	0.514758	0.207037	0.305431	68.5714	66.0487
MitoCarta_Choline_and_betaine_metabolism	severe/critical.F.Agegroup7	0.0134661	0.00168039	823054	0.51413	0.171991	0.256267	38.934	36.8733
MitoCarta_Carnitine_shuttle	severe/critical.F.Agegroup3	0.00431091	0.000773242	821721	0.513298	0.062863	0.101811	14.717	12.051
MitoCarta_SLC25A_family	severe/critical.F.Agegroup7	0.198132	0.00824327	819776	0.512083	0.309809	0.443861	98.2619	99.407
MitoCarta_Gluconeogenesis	severe/critical.F.Agegroup7	0.0306173	0.0019461	819006	0.511602	0.319423	0.453277	65.4693	65.6604
MitoCarta_Nucleotide_metabolism	severe/critical.F.Agegroup7	0.271302	0.00816489	818508	0.511291	0.342584	0.477056	99.5365	99.2453
MitoCarta_cAMP_PKA_signaling	severe/critical.F.Agegroup3	0.00493548	0.00119278	818275	0.511146	0.126006	0.193556	15.1482	13.0939
MitoCarta_CV_subunits	severe/critical.F.Agegroup7	0.849163	0.0205229	817954	0.510945	0.357581	0.48436	100	100
MitoCarta_Coenzyme_A_metabolism	severe/critical.F.Agegroup3	0.00867643	0.000509189	817264	0.510514	0.257788	0.372916	27.5472	25.6083
MitoCarta_mt_mRNA_modifications	severe/critical.F.Agegroup3	0.00727252	0.00102175	817010	0.510355	0.216187	0.315802	21.0782	18.8876
MitoCarta_Ketone_metabolism	severe/critical.F.Agegroup3	0.0161642	0.000674694	816555	0.510071	0.356113	0.48436	46.4151	44.7277
MitoCarta_Xenobiotic_metabolism	severe/critical.F.Agegroup3	0.0730428	0.00197179	816046	0.509753	0.41206	0.543336	89.8652	88.1808
MitoCarta_Serine_metabolism	severe/critical.F.Agegroup7	0.0121151	0.000963157	815910	0.509668	0.332698	0.46766	34.1831	32.938
MitoCarta_GABA_metabolism	severe/critical.F.Agegroup3	0.0142263	0.000674066	814520	0.5088	0.407539	0.542172	41.8329	40.0927
MitoCarta_Trafficking	severe/critical.F.Agegroup3	0.015725	0.000526186	814298	0.508662	0.421481	0.550883	43.9353	42.7578
MitoCarta_Folate_and_1_C_metabolism	severe/critical.F.Agegroup7	0.041141	0.00212592	813356	0.508073	0.493506	0.628482	73.0012	74.0701
MitoCarta_CII_assembly_factors	severe/critical.F.Agegroup3	0.00690625	0.000562513	812512	0.507545	0.387875	0.520661	23.0728	22.1321
MitoCarta_Complex_V	severe/critical.F.Agegroup7	0.856964	0.0182527	812428	0.507493	0.528802	0.662114	100	100
MitoCarta_Cholesterol_bile_acid_steroid_synthesis	severe/critical.F.Agegroup7	0.0457671	0.00232102	811850	0.507132	0.546712	0.675051	78.0997	77.8976
MitoCarta_TCA_cycle	severe/critical.F.Agegroup3	0.0883006	0.000328336	810706	0.506418	0.589543	0.691669	93.531	93.0475
MitoCarta_Selenoproteins	severe/critical.F.Agegroup3	0.0307538	0.000419305	810692	0.506409	0.583298	0.691669	67.3315	66.3963
MitoCarta_Heme_synthesis_and_processing	severe/critical.F.Agegroup7	0.0221586	0.000207135	810600	0.506351	0.574086	0.691669	55.0406	53.3693
MitoCarta_Fusion	severe/critical.F.Agegroup3	0.0171535	0.00018775	810290	0.506158	0.571704	0.691669	45.9299	44.3801
MitoCarta_EF_hand_proteins	severe/critical.F.Agegroup7	0.0222777	-0.000170472	810218	0.506113	0.588685	0.691669	55.3882	53.3693
MitoCarta_MIA40	severe/critical.F.Agegroup3	0.00485362	0.000178795	809368	0.505581	0.471043	0.610308	17.0889	16.1066
MitoCarta_Vitamin_C_metabolism	severe/critical.F.Agegroup7	0.00802498	0.000740305	809154	0.505448	0.548195	0.675051	26.1877	24.7439
MitoCarta_Eicosanoid_metabolism	severe/critical.F.Agegroup3	0.0175106	0.000650744	808586	0.505093	0.6443	0.738467	47.9784	48.2039
MitoCarta_Sideroflexins	severe/critical.F.Agegroup3	0.0111877	0.000750311	808293	0.50491	0.618602	0.720091	32.2372	31.8656
MitoCarta_Glycine_cleavage_system	severe/critical.F.Agegroup3	0.00377682	0.000424175	808162	0.504829	0.48931	0.628482	13.4232	12.5145
MitoCarta_Vitamin_B2_metabolism	severe/critical.F.Agegroup7	0.00749453	0.000220837	807082	0.504153	0.641679	0.738467	24.9131	23.7197
MitoCarta_Tetrahydrobiopterin_synthesis	severe/critical.F.Agegroup3	0.00299048	0.000200822	806984	0.504092	0.527795	0.662114	11.3208	10.5446
MitoCarta_Propanoate_metabolism	severe/critical.F.Agegroup3	0.00299926	0.000331032	806054	0.503512	0.584654	0.691669	11.0512	10.4287
MitoCarta_Kynurenine_metabolism	severe/critical.F.Agegroup7	0.00530468	0.000512451	805902	0.503417	0.667808	0.759568	18.3082	17.7898
MitoCarta_Cristae_formation	severe/critical.F.Agegroup7	0.119969	0.00174188	805809	0.503358	0.777729	0.855312	95.8285	96.496
MitoCarta_Cholesterol_associated	severe/critical.F.Agegroup3	0.00982413	-0.000264023	805421	0.503116	0.75107	0.835145	31.752	31.6338
MitoCarta_Vitamin_B1_metabolism	severe/critical.F.Agegroup3	0.000599226	0.000117991	805003	0.502855	0.349673	0.482419	2.42588	1.854
MitoCarta_Phospholipid_metabolism	severe/critical.F.Agegroup3	0.0659529	-0.000358358	804552	0.502573	0.828653	0.892164	89.1105	87.7173
MitoCarta_Q_linked_reactions_other	severe/critical.F.Agegroup3	0.0201966	-0.000197817	804256	0.502388	0.832287	0.892164	53.531	52.8389
MitoCarta_Itaconate_metabolism	severe/critical.F.Agegroup3	0.0159541	0.000593021	804103	0.502293	0.831964	0.892164	43.8814	44.3801
MitoCarta_TCA_associated	severe/critical.F.Agegroup3	0.0286604	-0.000153424	803489	0.501909	0.869641	0.918982	64.69	64.6582
MitoCarta_Creatine_metabolism	severe/critical.F.Agegroup3	0.000124332	9.28872e-05	803387	0.501846	0.139127	0.21153	0.485175	0.115875
MitoCarta_mtDNA_stability_and_decay	severe/critical.F.Agegroup3	0.00334942	9.16084e-05	803384	0.501844	0.780687	0.855312	11.752	11.3557
MitoCarta_mtDNA_modifications	severe/critical.F.Agegroup7	0.00151807	-7.63067e-05	803293	0.501787	0.704333	0.795042	5.79374	5.39084
MitoCarta_Malate_aspartate_shuttle	severe/critical.F.Agegroup3	0.0201105	-0.000888715	802740	0.501441	0.898421	0.942709	54.0162	52.8389
MitoCarta_Molybdenum_cofactor_synthesis_and_proteins	severe/critical.F.Agegroup3	0.00348495	0.000176111	802460	0.501267	0.845965	0.900348	11.2668	11.124
MitoCarta_Lysine_metabolism	severe/critical.F.Agegroup3	0.0361223	4.35766e-06	802180	0.501091	0.926076	0.946947	72.1833	69.9884
MitoCarta_Vitamin_metabolism	severe/critical.F.Agegroup3	0.0941594	8.44358e-05	802092	0.501037	0.93058	0.946947	94.3935	94.2063
MitoCarta_Glycerol_phosphate_shuttle	severe/critical.F.Agegroup7	0.000415077	-0.00018803	801886	0.500908	0.750084	0.835145	2.08575	1.88679
MitoCarta_Respirasome_assembly	severe/critical.F.Agegroup7	0.0481193	0.000925098	801868	0.500897	0.939721	0.946947	80.533	80.7008
MitoCarta_Biotin_utilizing_proteins	severe/critical.F.Agegroup3	0.00423961	0.000675662	801742	0.500818	0.906976	0.945031	13.1536	13.3256
MitoCarta_Vitamin_D_metabolism	severe/critical.F.Agegroup3	0.00549455	-0.000153641	801410	0.50061	0.940592	0.946947	19.2453	19.2352
MitoCarta_Catechol_metabolism	severe/critical.F.Agegroup3	0.00364131	-0.000201746	801316	0.500552	0.939247	0.946947	14.3396	14.1367
MitoCarta_Cardiolipin_synthesis	severe/critical.F.Agegroup7	0.0580187	0.000832245	800598	0.500104	0.993056	0.993056	85.2839	85.283

## Sheet: CD4.M3.M5.conv
feature	group	avgExpr	logFC	statistic	auc	pval	padj	pct_in	pct_out
MitoCarta_CV_subunits	severe/critical.M.Agegroup3	1.28569	0.25842	1.04001e+07	0.723841	9.1135e-250	1.35791e-247	100	100
MitoCarta_Complex_V	severe/critical.M.Agegroup3	1.29324	0.258109	1.03879e+07	0.722996	6.70515e-248	4.99533e-246	100	100
MitoCarta_CIII_subunits	severe/critical.M.Agegroup5	0.623296	0.160071	1.01565e+07	0.706891	1.10858e-213	5.50594e-212	99.9736	99.6304
MitoCarta_Complex_III	severe/critical.M.Agegroup5	0.644136	0.154061	1.00537e+07	0.699733	2.70297e-199	1.00685e-197	99.9736	99.8416
MitoCarta_Cytochromes	severe/critical.M.Agegroup5	0.47418	0.134031	9985285	0.694973	5.26108e-190	1.5678e-188	99.9209	97.8089
MitoCarta_Electron_carriers	severe/critical.M.Agegroup5	0.4961	0.135333	9.97304e+06	0.69412	2.2972e-188	5.70471e-187	99.9473	98.5216
MitoCarta_MICOS_complex	severe/critical.M.Agegroup3	0.057762	0.0422057	9858745	0.686165	1.93559e-182	4.12003e-181	68.4002	57.8961
MitoCarta_Complex_I	severe/critical.M.Agegroup5	2.14811	0.418802	9615476	0.669234	1.17917e-143	2.1962e-142	100	100
MitoCarta_CI_subunits	severe/critical.M.Agegroup5	2.08696	0.414105	9.59941e+06	0.668116	8.65117e-142	1.43225e-140	100	100
MitoCarta_Apoptosis	severe/critical.M.Agegroup5	0.141747	0.0338974	9.35387e+06	0.651026	7.62994e-115	1.03351e-113	99.2618	87.566
MitoCarta_Calcium_uniporter	severe/critical.M.Agegroup5	0.0468179	0.015435	9347014	0.650549	1.60616e-116	2.39317e-115	89.6652	55.0158
MitoCarta_Calcium_cycle	severe/critical.M.Agegroup5	0.0759962	0.0206496	9.21588e+06	0.641422	2.35094e-101	2.91909e-100	96.0453	71.0665
MitoCarta_TOM	severe/critical.M.Agegroup5	0.137035	0.0283521	9.02997e+06	0.628483	1.17126e-83	1.34244e-82	97.7063	87.8564
MitoCarta_Mitophagy	severe/critical.M.Agegroup5	0.141887	0.0279129	9019119	0.627728	1.0926e-82	1.16284e-81	98.3127	89.4403
MitoCarta_Autophagy	severe/critical.M.Agegroup5	0.154076	0.026622	8.91627e+06	0.620569	7.08883e-74	6.60147e-73	98.6818	91.7371
MitoCarta_Gluconeogenesis	severe/critical.M.Agegroup5	0.0223667	0.00585482	8.8841e+06	0.61833	1.28915e-78	1.28055e-77	69.3383	38.9388
MitoCarta_Calcium_homeostasis	severe/critical.M.Agegroup5	0.155787	0.0269289	8769679	0.610367	3.32319e-62	2.60608e-61	99.0245	90.1267
MitoCarta_Glutamate_metabolism	severe/critical.M.Agegroup5	0.016509	0.00420803	8.75587e+06	0.609406	4.11666e-73	3.60813e-72	58.5289	31.1246
MitoCarta_Signaling	severe/critical.M.Agegroup5	0.221306	0.0305615	8726587	0.607368	5.8532e-59	4.15299e-58	99.7627	96.9377
MitoCarta_Iron_homeostasis	severe/critical.M.Agegroup3	0.0714434	0.0169465	8697544	0.605346	5.57839e-57	3.61383e-56	82.4974	89.4279
MitoCarta_OXPHOS	severe/critical.M.Agegroup5	6.30527	0.505627	8667370	0.603246	1.17717e-54	6.74607e-54	100	100
MitoCarta_Branched_chain_amino_acid_dehydrogenase_complex	severe/critical.M.Agegroup3	0.0435692	0.022848	8.66471e+06	0.603061	7.49287e-57	4.65182e-56	63.9652	65.7791
MitoCarta_mt_tRNA_synthetases	severe/critical.M.Agegroup5	0.0253577	0.00473681	8661387	0.60283	3.46599e-58	2.34742e-57	73.2665	44.2186
MitoCarta_Selenoproteins	severe/critical.M.Agegroup5	0.0195592	0.00343866	8.65986e+06	0.602723	1.70411e-60	1.26956e-59	66.8864	37.6716
MitoCarta_Chaperones	severe/critical.M.Agegroup5	0.0640077	0.0125576	8.65753e+06	0.602562	3.00916e-54	1.66061e-53	94.859	69.7202
MitoCarta_Cytochrome_C	severe/critical.M.Agegroup5	0.0134996	0.00286678	8654725	0.602366	1.38166e-67	1.14371e-66	53.2296	27.8247
MitoCarta_OXPHOS_subunits	severe/critical.M.Agegroup5	6.09263	0.491328	8644566	0.601659	4.82391e-53	2.56701e-52	100	100
MitoCarta_Complex_IV	severe/critical.M.Agegroup5	2.42509	0.184047	8.60393e+06	0.59883	3.13159e-50	1.41396e-49	100	100
MitoCarta_Protein_import_and_sorting	severe/critical.M.Agegroup5	0.251461	0.0283006	8.58179e+06	0.59729	9.87249e-49	4.20286e-48	99.8418	98.1521
MitoCarta_CIV_subunits	severe/critical.M.Agegroup5	2.31865	0.170762	8568796	0.596385	7.30296e-48	2.86353e-47	100	100
MitoCarta_Copper_metabolism	severe/critical.M.Agegroup5	0.0517172	0.00921022	8566749	0.596243	3.99905e-48	1.61043e-47	92.4334	66.6051
MitoCarta_Mitochondrial_dynamics_and_surveillance	severe/critical.M.Agegroup5	0.523148	0.0426588	8562142	0.595922	2.01998e-47	7.52441e-47	100	99.9736
MitoCarta_mtDNA_nucleoid	severe/critical.M.Agegroup5	0.0305927	0.00507059	8559816	0.59576	4.05841e-49	1.77854e-48	80.7013	51.3992
MitoCarta_Cristae_formation	severe/critical.M.Agegroup3	0.136385	0.0275797	8.5442e+06	0.594674	3.04154e-46	1.05393e-45	94.245	97.6799
MitoCarta_Protein_import_sorting_and_homeostasis	severe/critical.M.Agegroup5	0.396944	0.034075	8.54269e+06	0.594569	3.84273e-46	1.30129e-45	100	99.736
MitoCarta_Ketone_metabolism	severe/critical.M.Agegroup5	0.0200483	0.00309418	8.53845e+06	0.594274	5.99389e-51	2.88093e-50	66.7018	39.4139
MitoCarta_Heme_synthesis_and_processing	severe/critical.M.Agegroup5	0.0187422	0.00261645	8.53718e+06	0.594185	1.32816e-51	6.5965e-51	64.7772	37.434
MitoCarta_SLC25A_family	severe/critical.M.Agegroup3	0.212376	0.0337772	8.534e+06	0.593963	1.41581e-45	4.68791e-45	98.5744	99.4463
MitoCarta_Malate_aspartate_shuttle	severe/critical.M.Agegroup5	0.0152736	0.00277543	8532537	0.593862	8.08461e-55	4.81843e-54	56.2615	31.6262
MitoCarta_Fe_S_containing_proteins	severe/critical.M.Agegroup5	0.113057	0.0155966	8.53143e+06	0.593784	1.99883e-45	6.47446e-45	98.7081	86.7212
MitoCarta_EF_hand_proteins	severe/critical.M.Agegroup5	0.0168649	0.00184806	8527522	0.593513	3.06227e-52	1.57337e-51	61.1917	34.8469
MitoCarta_mtDNA_repair	severe/critical.M.Agegroup5	0.0219978	0.00296145	8.50843e+06	0.592184	7.90409e-48	3.01977e-47	69.681	42.5026
MitoCarta_Nucleotide_synthesis_and_processing	severe/critical.M.Agegroup5	0.139173	0.018367	8451383	0.588213	2.20166e-40	6.18956e-40	98.4972	89.7571
MitoCarta_GABA_metabolism	severe/critical.M.Agegroup5	0.0121774	0.00197226	8439958	0.587418	2.81997e-50	1.31305e-49	50.9887	28.5639
MitoCarta_Respirasome_assembly	severe/critical.M.Agegroup5	0.0340896	0.00514786	8.43386e+06	0.586994	1.55879e-40	4.46654e-40	82.7841	54.0919
MitoCarta_Import_motor	severe/critical.M.Agegroup5	0.0194894	0.00176681	8.40699e+06	0.585124	5.7952e-42	1.72697e-41	65.5945	39.8627
MitoCarta_Coenzyme_Q_metabolism	severe/critical.M.Agegroup5	0.0215908	0.00236244	8406196	0.585068	5.95359e-41	1.73938e-40	69.7864	42.7138
MitoCarta_Nucleotide_metabolism	severe/critical.M.Agegroup5	0.208699	0.0244965	8.40374e+06	0.584898	1.58742e-37	4.07803e-37	99.3145	95.2218
MitoCarta_mtDNA_replication	severe/critical.M.Agegroup5	0.0368592	0.0046785	8401732	0.584758	3.14011e-38	8.50683e-38	85.7369	57.7614
MitoCarta_Cholesterol_bile_acid_steroid_synthesis	severe/critical.M.Agegroup5	0.0398631	0.00590773	8.4015e+06	0.584742	3.41004e-38	9.07314e-38	86.1587	57.8405
MitoCarta_Serine_metabolism	severe/critical.M.Agegroup5	0.0126512	0.00188803	8.39392e+06	0.584214	5.60258e-47	2.03606e-46	50.5668	28.3791
MitoCarta_Metabolism	severe/critical.M.Agegroup5	2.48155	0.126281	8.38689e+06	0.583725	1.52755e-36	3.79341e-36	100	100
MitoCarta_ROS_and_glutathione_metabolism	severe/critical.M.Agegroup5	0.132326	0.0157457	8.36638e+06	0.582297	2.27584e-35	5.29843e-35	99.1036	90.6283
MitoCarta_Urea_cycle	severe/critical.M.Agegroup5	0.0118565	0.000828414	8.36624e+06	0.582288	4.78818e-45	1.48633e-44	50.3823	28.1943
MitoCarta_Lipoate_insertion	severe/critical.M.Agegroup5	0.00985503	0.000472	8.35625e+06	0.581592	5.746e-47	2.03846e-46	46.1904	24.6568
MitoCarta_CIV_assembly_factors	severe/critical.M.Agegroup5	0.106448	0.0132853	8.33594e+06	0.580179	1.15332e-33	2.64377e-33	98.8663	87.302
MitoCarta_Detoxification	severe/critical.M.Agegroup5	0.191451	0.0211689	8.33127e+06	0.579854	2.14042e-33	4.83216e-33	99.71	95.5121
MitoCarta_ABC_transporters	severe/critical.M.Agegroup5	0.0101212	0.000884254	8.30354e+06	0.577924	2.75952e-44	8.39119e-44	43.6594	23.7328
MitoCarta_mtDNA_maintenance	severe/critical.M.Agegroup5	0.0647179	0.00808836	8291822	0.577108	2.30984e-31	4.78008e-31	95.2017	73.7856
MitoCarta_Intramitochondrial_membrane_interactions	severe/critical.M.Agegroup5	0.0168497	0.00150564	8291014	0.577052	8.86314e-36	2.0962e-35	60.4271	37.1964
MitoCarta_mt_mRNA_modifications	severe/critical.M.Agegroup5	0.0162056	0.000801674	8285844	0.576692	4.75734e-36	1.16204e-35	58.5025	35.4805
MitoCarta_Preprotein_cleavage	severe/critical.M.Agegroup5	0.0296247	0.00282669	8.28394e+06	0.576559	6.26739e-32	1.35339e-31	80.3586	53.4319
MitoCarta_Cardiolipin_synthesis	severe/critical.M.Agegroup5	0.0391102	0.00478435	8266599	0.575353	1.87552e-30	3.72603e-30	87.1342	59.9525
MitoCarta_Vitamin_B2_metabolism	severe/critical.M.Agegroup5	0.0078734	0.00163967	8249514	0.574163	3.10038e-45	9.82887e-45	36.7783	19.3506
MitoCarta_Cholesterol_associated	severe/critical.M.Agegroup5	0.00713158	0.00163204	8245223	0.573865	1.28919e-48	5.33582e-48	33.2718	16.6843
MitoCarta_Sulfur_metabolism	severe/critical.M.Agegroup5	0.0268242	0.00217957	8242287	0.57366	5.03806e-30	9.74897e-30	77.0103	50.3432
MitoCarta_Fe_S_cluster_biosynthesis	severe/critical.M.Agegroup5	0.0772203	0.00893123	8.23748e+06	0.573326	1.80692e-28	3.2833e-28	96.4144	79.2503
MitoCarta_Q_linked_reactions_other	severe/critical.M.Agegroup5	0.0219204	0.00130191	8.23544e+06	0.573184	2.0036e-30	3.92811e-30	70.6828	45.6177
MitoCarta_Sideroflexins	severe/critical.M.Agegroup5	0.0157692	0.000408024	8.219e+06	0.57204	6.97801e-32	1.48532e-31	59.0825	35.7445
MitoCarta_NAD_biosynthesis_and_metabolism	severe/critical.M.Agegroup5	0.0247791	0.00201115	8214363	0.571717	8.03457e-29	1.49644e-28	74.1629	48.6272
MitoCarta_CII_subunits	severe/critical.M.Agegroup5	0.0229545	0.00194267	8.20428e+06	0.571016	1.66731e-28	3.06702e-28	72.4492	47.1489
MitoCarta_CII_assembly_factors	severe/critical.M.Agegroup5	0.0082898	0.000843698	8.18748e+06	0.569846	6.05741e-38	1.58343e-37	39.4411	22.2017
MitoCarta_Carnitine_synthesis_and_transport	severe/critical.M.Agegroup5	0.00743944	0.000633038	8.15675e+06	0.567707	1.06528e-38	2.93937e-38	35.5128	19.0866
MitoCarta_Metals_and_cofactors	severe/critical.M.Agegroup5	1.46364	0.0615615	8.14477e+06	0.566873	6.48262e-24	1.08529e-23	100	100
MitoCarta_Transcription	severe/critical.M.Agegroup5	0.0113441	0.000575685	8142945	0.566746	3.20859e-31	6.54903e-31	46.0585	27.9567
MitoCarta_OXPHOS_assembly_factors	severe/critical.M.Agegroup5	0.225596	0.0171576	8.14104e+06	0.566614	9.64615e-24	1.56226e-23	99.8682	97.8353
MitoCarta_Complex_II	severe/critical.M.Agegroup5	0.0312443	0.00278637	8128210	0.565721	7.86447e-24	1.2877e-23	81.5186	55.9662
MitoCarta_Phospholipid_metabolism	severe/critical.M.Agegroup5	0.0547415	0.00594753	8124295	0.565448	4.15679e-23	6.6598e-23	92.4598	70.8025
MitoCarta_Lipid_metabolism	severe/critical.M.Agegroup5	0.29798	0.0222137	8122559	0.565327	6.77092e-23	1.07326e-22	99.9736	99.3136
MitoCarta_Mitochondrial_central_dogma	severe/critical.M.Agegroup5	0.644911	0.0355232	8.11609e+06	0.564877	1.3274e-22	2.08193e-22	100	100
MitoCarta_Carnitine_shuttle	severe/critical.M.Agegroup5	0.00643702	0.000553385	8102882	0.563958	3.13591e-37	7.9195e-37	32.2963	17.0011
MitoCarta_TCA_cycle	severe/critical.M.Agegroup5	0.0802178	0.00834791	8101459	0.563859	5.63967e-22	8.663e-22	97.3636	80.9662
MitoCarta_Glyoxylate_metabolism	severe/critical.M.Agegroup5	0.0722037	0.00831682	8097854	0.563608	7.30736e-22	1.09979e-21	94.5426	74.7888
MitoCarta_Heme_containing_proteins	severe/critical.M.Agegroup5	1.13272	0.0465804	8096045	0.563482	1.03894e-21	1.54802e-21	100	99.9736
MitoCarta_Fatty_acid_oxidation	severe/critical.M.Agegroup5	0.0946519	0.00863281	8093649	0.563315	1.29297e-21	1.90745e-21	97.8645	85.982
MitoCarta_Carbohydrate_metabolism	severe/critical.M.Agegroup5	0.178796	0.0120963	8.07671e+06	0.562137	7.24746e-21	1.04842e-20	99.71	96.4097
MitoCarta_Vitamin_A_metabolism	severe/critical.M.Agegroup5	0.00739282	-1.14929e-05	8.06719e+06	0.561474	4.09974e-31	8.25488e-31	36.6465	20.8817
MitoCarta_Coenzyme_A_metabolism	severe/critical.M.Agegroup5	0.00932324	-0.000290818	8.05427e+06	0.560574	1.69763e-27	3.04755e-27	41.9721	25.1584
MitoCarta_CI_assembly_factors	severe/critical.M.Agegroup5	0.0611444	0.00469705	8046452	0.56003	1.21488e-19	1.70771e-19	95.0171	74.9736
MitoCarta_CV_assembly_factors	severe/critical.M.Agegroup5	0.00786723	0.00031046	8.04514e+06	0.559939	3.17873e-29	6.07219e-29	37.1474	21.7265
MitoCarta_Biotin_utilizing_proteins	severe/critical.M.Agegroup5	0.00652783	0.000421482	8.04322e+06	0.559806	1.46182e-32	3.25092e-32	32.0063	17.7402
MitoCarta_Nucleotide_import	severe/critical.M.Agegroup5	0.0663169	0.0063755	8.04227e+06	0.559739	1.75188e-19	2.43953e-19	94.1998	73.3897
MitoCarta_Trafficking	severe/critical.M.Agegroup5	0.0140968	-0.00141772	8022705	0.558378	6.2353e-22	9.4802e-22	55.4179	35.1901
MitoCarta_Fission	severe/critical.M.Agegroup5	0.0399065	0.00327551	8.01886e+06	0.55811	1.01543e-18	1.37545e-18	86.8969	62.7772
MitoCarta_Itaconate_metabolism	severe/critical.M.Agegroup5	0.0152881	-0.00109676	8002822	0.556994	1.92664e-20	2.76028e-20	58.6343	37.566
MitoCarta_Vitamin_B6_metabolism	severe/critical.M.Agegroup5	0.00479787	0.000744934	8.00241e+06	0.556965	6.35774e-36	1.52791e-35	25.5207	12.7508
MitoCarta_Immune_response	severe/critical.M.Agegroup5	0.0192327	-0.000608401	7.99995e+06	0.556794	2.81162e-19	3.84341e-19	66.3327	44.1658
MitoCarta_Xenobiotic_metabolism	severe/critical.M.Agegroup5	0.054117	0.00494623	7996156	0.55653	1.17813e-17	1.55347e-17	92.2225	69.2978
MitoCarta_Pyruvate_metabolism	severe/critical.M.Agegroup5	0.0375283	0.0014786	7990311	0.556123	1.32043e-17	1.72583e-17	85.1832	62.0644
MitoCarta_Lysine_metabolism	severe/critical.M.Agegroup5	0.0459742	0.00278998	7954428	0.553626	4.4987e-16	5.68056e-16	90.4825	67.5026
MitoCarta_Branched_chain_amino_acid_metabolism	severe/critical.M.Agegroup3	0.0948329	0.0158311	7943758	0.552883	1.51209e-15	1.89329e-15	89.2027	96.9417
MitoCarta_TIM22_carrier_pathway	severe/critical.M.Agegroup5	0.00591026	0.000195786	7.93933e+06	0.552575	2.08753e-27	3.70288e-27	28.7371	16.2355
MitoCarta_Molybdenum_cofactor_synthesis_and_proteins	severe/critical.M.Agegroup5	0.00452519	0.000575683	7.93072e+06	0.551976	1.12387e-31	2.35854e-31	23.7543	12.17
MitoCarta_Proline_metabolism	severe/critical.M.Agegroup5	0.00615064	0.000326877	7.92743e+06	0.551747	8.13955e-26	1.41022e-25	29.6072	17.3178
MitoCarta_SAM	severe/critical.M.Agegroup5	0.00682542	0.000225253	7925730	0.551628	7.81945e-24	1.2877e-23	32.6654	19.7466
MitoCarta_Propanoate_metabolism	severe/critical.M.Agegroup5	0.00411649	0.000549605	7.92156e+06	0.551338	2.19082e-32	4.80047e-32	22.5679	11.2988
MitoCarta_Polycistronic_mtRNA_processing	severe/critical.M.Agegroup5	0.0261143	-0.000567229	7.9197e+06	0.551209	2.3309e-15	2.8942e-15	75.2439	51.1088
MitoCarta_Translation	severe/critical.M.Agegroup5	0.473389	0.0251006	7.9195e+06	0.551195	1.16288e-14	1.42024e-14	100	99.9208
MitoCarta_Mitochondrial_ribosome	severe/critical.M.Agegroup5	0.316605	0.0189631	7.91902e+06	0.551161	1.20965e-14	1.46535e-14	99.9473	98.9968
MitoCarta_Glycine_cleavage_system	severe/critical.M.Agegroup5	0.00600098	-0.000742344	7.91793e+06	0.551086	1.28137e-24	2.1696e-24	30.8199	17.7138
MitoCarta_Protein_homeostasis	severe/critical.M.Agegroup5	0.184674	0.0100169	7.91745e+06	0.551052	1.37684e-14	1.65443e-14	99.6573	97.4129
MitoCarta_cAMP_PKA_signaling	severe/critical.M.Agegroup5	0.00561827	-0.000142871	7.91218e+06	0.550685	6.01857e-26	1.05502e-25	28.1571	15.9451
MitoCarta_Vitamin_D_metabolism	severe/critical.M.Agegroup5	0.00459073	0.000517424	7.90882e+06	0.550451	3.93288e-29	7.41772e-29	24.3343	12.9092
MitoCarta_Organelle_contact_sites	severe/critical.M.Agegroup5	0.0452852	0.00211551	7.89186e+06	0.549271	8.34111e-14	9.86369e-14	90.5088	67.397
MitoCarta_Mitochondrial_permeability_transition_pore	severe/critical.M.Agegroup5	0.0698522	0.00534473	7.87996e+06	0.548442	2.51337e-13	2.92573e-13	94.8062	74.5248
MitoCarta_Eicosanoid_metabolism	severe/critical.M.Agegroup5	0.0156181	-0.00195425	7869995	0.547749	1.48582e-14	1.77109e-14	60.1635	40.3643
MitoCarta_Vitamin_C_metabolism	severe/critical.M.Agegroup5	0.00811268	-0.00120044	7.86548e+06	0.547435	3.01191e-18	4.04301e-18	38.0438	24.34
MitoCarta_Choline_and_betaine_metabolism	severe/critical.M.Agegroup5	0.0179198	-0.00171895	7.85522e+06	0.546721	1.24425e-13	1.45979e-13	64.2763	43.981
MitoCarta_Amidoxime_reducing_complex	severe/critical.M.Agegroup5	0.00642734	-0.000400749	7834149	0.545254	2.05133e-19	2.83007e-19	30.5036	18.9546
MitoCarta_mt_rRNA_modifications	severe/critical.M.Agegroup5	0.0400443	0.000228067	7.83164e+06	0.54508	7.80382e-12	8.8761e-12	87.7669	65.3379
MitoCarta_OXA	severe/critical.M.Agegroup5	0.00691387	-0.000188355	7825522	0.544654	3.65937e-18	4.86827e-18	32.27	20.4329
MitoCarta_mt_tRNA_modifications	severe/critical.M.Agegroup5	0.047269	0.00113809	7823097	0.544485	1.66056e-11	1.87442e-11	91.0625	69.9842
MitoCarta_Vitamin_B12_metabolism	severe/critical.M.Agegroup5	0.00761261	-0.00145715	7815336	0.543945	3.08536e-16	3.92922e-16	36.6465	23.4688
MitoCarta_Mitochondrial_ribosome_assembly	severe/critical.M.Agegroup5	0.0582356	0.00233029	7812083	0.543718	4.00067e-11	4.48195e-11	94.2789	75.4752
MitoCarta_Type_II_fatty_acid_synthesis	severe/critical.M.Agegroup5	0.0177897	-0.00236498	7809171	0.543516	4.9036e-12	5.62028e-12	64.2236	43.6378
MitoCarta_MIA40	severe/critical.M.Agegroup5	0.00364872	0.000480814	7.8033e+06	0.543107	1.10801e-24	1.89762e-24	20.4851	10.982
MitoCarta_mtDNA_stability_and_decay	severe/critical.M.Agegroup5	0.00456173	-0.000182684	7.80028e+06	0.542897	5.153e-22	7.99788e-22	22.9897	13.1204
MitoCarta_Glycine_metabolism	severe/critical.M.Agegroup5	0.0295053	-0.000836783	7785373	0.541859	1.4699e-10	1.63444e-10	80.1213	57.8669
MitoCarta_Kynurenine_metabolism	severe/critical.M.Agegroup5	0.00405545	0.000107983	7.77347e+06	0.541031	3.43154e-21	5.01274e-21	21.7506	12.302
MitoCarta_Translation_factors	severe/critical.M.Agegroup5	0.0523672	0.00124082	7.75635e+06	0.53984	1.69425e-09	1.86995e-09	92.4598	71.9641
MitoCarta_Tetrahydrobiopterin_synthesis	severe/critical.M.Agegroup5	0.00462598	-0.000474552	7.73446e+06	0.538316	9.70331e-17	1.24637e-16	24.4661	15.0739
MitoCarta_TCA_associated	severe/critical.M.Agegroup5	0.0320079	-0.00092263	7.69451e+06	0.535536	5.76198e-08	6.31275e-08	81.334	60.4277
MitoCarta_Fusion	severe/critical.M.Agegroup5	0.0225101	-0.0023543	7.66854e+06	0.533728	1.59963e-07	1.73974e-07	71.5529	50.9504
MitoCarta_Catechol_metabolism	severe/critical.M.Agegroup5	0.00298657	-0.00010414	7.65948e+06	0.533098	3.69248e-17	4.78416e-17	17.1105	9.74129
MitoCarta_mtRNA_stability_and_decay	severe/critical.M.Agegroup5	0.0532724	-0.00103895	7.61776e+06	0.530194	5.03996e-06	5.40255e-06	92.5653	74.7624
MitoCarta_mtRNA_granules	severe/critical.M.Agegroup5	0.0675897	0.000713991	7606189	0.529388	9.21168e-06	9.80386e-06	95.439	81.9166
MitoCarta_fMet_processing	severe/critical.M.Agegroup5	0.00269344	3.27575e-05	7.59247e+06	0.528434	3.96103e-15	4.87764e-15	14.2368	7.99894
MitoCarta_Folate_and_1_C_metabolism	severe/critical.M.Agegroup5	0.0439062	-0.000785953	7587778	0.528107	2.07156e-05	2.18909e-05	88.9797	69.8522
MitoCarta_mtDNA_modifications	severe/critical.M.Agegroup5	0.00202062	0.000464098	7.58059e+06	0.527607	1.20203e-19	1.70574e-19	10.4403	4.72545
MitoCarta_Proteases	severe/critical.M.Agegroup3	0.0978792	0.0112468	7.54125e+06	0.524868	0.000176437	0.000185135	90.2059	97.1263
MitoCarta_mtRNA_metabolism	severe/critical.M.Agegroup5	0.1801	0.000783654	7515667	0.523088	0.000498408	0.00051932	99.7364	97.9937
MitoCarta_Vitamin_metabolism	severe/critical.M.Agegroup5	0.100989	9.11375e-05	7.47736e+06	0.520422	0.00207093	0.00214284	97.8909	90.0739
MitoCarta_TIM23_presequence_pathway	severe/critical.M.Agegroup3	0.0284704	0.00839131	7445185	0.518182	0.00467282	0.00480173	54.0127	67.4664
MitoCarta_Vitamin_B1_metabolism	severe/critical.M.Agegroup5	0.00101798	-0.000206969	7.36289e+06	0.512454	7.71331e-07	8.32814e-07	6.38017	3.74868
MitoCarta_CIII_assembly_factors	severe/critical.M.Agegroup5	0.0208395	-0.00601064	7361837	0.512381	0.0536913	0.0544218	68.6791	51.5312
MitoCarta_Glycerol_phosphate_shuttle	severe/critical.M.Agegroup5	0.000524561	0.000281252	7.344e+06	0.51114	3.88434e-12	4.48656e-12	3.11099	0.871172
MitoCarta_Amino_acid_metabolism	severe/critical.M.Agegroup5	0.245627	0.000687411	7327864	0.510017	0.130909	0.131794	99.8945	99.076
MitoCarta_Small_molecule_transport	severe/critical.M.Agegroup3	0.326449	0.0037135	7.22938e+06	0.503163	0.63343	0.63343	99.5776	99.9473
MitoCarta_Creatine_metabolism	severe/critical.M.Agegroup5	0.000173005	5.03841e-06	7.22303e+06	0.50272	0.010208	0.0104177	1.13367	0.580781

## Sheet: CD4.M3.M6.conv
feature	group	avgExpr	logFC	statistic	auc	pval	padj	pct_in	pct_out
MitoCarta_Metabolism	severe/critical.M.Agegroup6	3.02039	0.665129	8.26339e+06	0.753268	1.16224e-276	1.73173e-274	100	100
MitoCarta_Metals_and_cofactors	severe/critical.M.Agegroup6	1.94617	0.544086	8021292	0.731199	6.64101e-231	4.94755e-229	100	100
MitoCarta_Complex_IV	severe/critical.M.Agegroup6	3.00872	0.76767	7872125	0.717602	8.78434e-205	4.36289e-203	100	100
MitoCarta_CIV_subunits	severe/critical.M.Agegroup6	2.90365	0.755769	7852611	0.715823	1.75419e-201	6.53434e-200	100	100
MitoCarta_CV_subunits	severe/critical.M.Agegroup3	1.28569	0.273132	7.7411e+06	0.705658	3.84365e-183	9.54506e-182	100	100
MitoCarta_MICOS_complex	severe/critical.M.Agegroup3	0.057762	0.0434835	7.73749e+06	0.705328	2.58935e-195	7.71626e-194	68.4002	48.0663
MitoCarta_Complex_V	severe/critical.M.Agegroup3	1.29324	0.272424	7735409	0.705139	3.14424e-182	6.69274e-181	100	100
MitoCarta_CIII_subunits	severe/critical.M.Agegroup6	0.616033	0.152808	7596667	0.692492	1.06958e-160	1.99209e-159	100	99.6304
MitoCarta_Calcium_homeostasis	severe/critical.M.Agegroup6	0.187167	0.0583093	7551362	0.688362	5.40098e-154	8.94161e-153	99.2058	90.1267
MitoCarta_Cytochromes	severe/critical.M.Agegroup6	0.47281	0.132662	7.54568e+06	0.687844	3.96573e-153	5.90895e-152	99.8619	97.8089
MitoCarta_Electron_carriers	severe/critical.M.Agegroup6	0.494159	0.133392	7525545	0.686008	3.44388e-150	4.66489e-149	99.8619	98.5216
MitoCarta_Signaling	severe/critical.M.Agegroup6	0.25667	0.0659247	7.48366e+06	0.68219	3.60672e-144	4.47834e-143	99.7238	96.9377
MitoCarta_Complex_III	severe/critical.M.Agegroup6	0.632799	0.142724	7.47194e+06	0.681122	1.65861e-142	1.90103e-141	100	99.8416
MitoCarta_Heme_containing_proteins	severe/critical.M.Agegroup6	1.40498	0.318836	7.46132e+06	0.680153	5.22597e-141	5.56193e-140	100	99.9736
MitoCarta_Apoptosis	severe/critical.M.Agegroup6	0.151527	0.043677	7403134	0.67485	5.19796e-133	5.16331e-132	97.8591	87.566
MitoCarta_Nucleotide_metabolism	severe/critical.M.Agegroup6	0.241707	0.0575048	7.28013e+06	0.663637	1.08744e-116	1.01268e-115	99.2403	95.2218
MitoCarta_Calcium_cycle	severe/critical.M.Agegroup6	0.0831869	0.0278403	7219778	0.658135	8.39798e-110	7.36059e-109	94.7859	71.0665
MitoCarta_Chaperones	severe/critical.M.Agegroup6	0.0768265	0.0253764	7115613	0.64864	2.01642e-97	1.66915e-96	92.6796	69.7202
MitoCarta_Calcium_uniporter	severe/critical.M.Agegroup6	0.0482177	0.0168349	7.0335e+06	0.641155	3.67742e-90	2.88387e-89	85.4282	55.0158
MitoCarta_Mitochondrial_permeability_transition_pore	severe/critical.M.Agegroup6	0.0925387	0.0280313	6.98781e+06	0.63699	8.84501e-83	5.99049e-82	93.1975	74.5248
MitoCarta_Branched_chain_amino_acid_dehydrogenase_complex	severe/critical.M.Agegroup3	0.0435692	0.0257747	6963612	0.634784	4.61919e-85	3.27743e-84	63.9652	55.076
MitoCarta_Nucleotide_synthesis_and_processing	severe/critical.M.Agegroup6	0.154945	0.034138	6.9404e+06	0.632669	2.21839e-77	1.43713e-76	98.0318	89.7571
MitoCarta_Selenoproteins	severe/critical.M.Agegroup6	0.0274451	0.0113246	6.93934e+06	0.632572	6.17056e-88	4.59707e-87	66.3674	37.6716
MitoCarta_ROS_and_glutathione_metabolism	severe/critical.M.Agegroup6	0.150689	0.0341083	6.92121e+06	0.630919	2.13836e-75	1.27446e-74	98.4807	90.6283
MitoCarta_Nucleotide_import	severe/critical.M.Agegroup6	0.0835416	0.0236002	6.92046e+06	0.63085	9.60886e-76	5.9655e-75	92.9558	73.3897
MitoCarta_Detoxification	severe/critical.M.Agegroup6	0.211632	0.0413502	6881530	0.627302	2.24231e-71	1.28502e-70	99.482	95.5121
MitoCarta_Translation	severe/critical.M.Agegroup6	0.522941	0.0746531	6841732	0.623674	1.81145e-67	9.9965e-67	99.9655	99.9208
MitoCarta_Mitochondrial_ribosome	severe/critical.M.Agegroup6	0.357047	0.0594055	6.82772e+06	0.622397	4.03863e-66	2.07502e-65	99.9655	98.9968
MitoCarta_OXPHOS	severe/critical.M.Agegroup6	6.54433	0.744679	6825469	0.622191	6.63467e-66	3.29522e-65	100	100
MitoCarta_OXPHOS_subunits	severe/critical.M.Agegroup6	6.3267	0.7254	6793680	0.619294	6.67485e-63	3.20823e-62	100	100
MitoCarta_Protein_import_sorting_and_homeostasis	severe/critical.M.Agegroup6	0.413595	0.0507259	6780415	0.618084	1.1382e-61	5.29977e-61	99.9655	99.736
MitoCarta_Mitochondrial_central_dogma	severe/critical.M.Agegroup6	0.687241	0.077854	6757022	0.615952	1.57805e-59	7.12512e-59	100	100
MitoCarta_Gluconeogenesis	severe/critical.M.Agegroup6	0.0242021	0.0076903	6749455	0.615262	9.14747e-67	4.86776e-66	65.4006	38.9388
MitoCarta_Fe_S_containing_proteins	severe/critical.M.Agegroup6	0.121205	0.0237445	6.70976e+06	0.611644	2.36613e-55	1.0073e-54	97.7555	86.7212
MitoCarta_Respirasome_assembly	severe/critical.M.Agegroup6	0.0401019	0.0111602	6703174	0.611043	4.72192e-57	2.06931e-56	79.9724	54.0919
MitoCarta_Copper_metabolism	severe/critical.M.Agegroup6	0.0566283	0.0141213	6.65919e+06	0.607034	1.04402e-51	4.32109e-51	87.5691	66.6051
MitoCarta_Cardiolipin_synthesis	severe/critical.M.Agegroup6	0.0456356	0.0113097	6574803	0.599341	2.72334e-45	1.04046e-44	84.2196	59.9525
MitoCarta_TOM	severe/critical.M.Agegroup6	0.129822	0.0211387	6.52642e+06	0.59493	1.65274e-40	6.0063e-40	96.7887	87.8564
MitoCarta_Cristae_formation	severe/critical.M.Agegroup3	0.136385	0.0272148	6.49999e+06	0.592522	1.50211e-38	5.20498e-38	94.245	95.3729
MitoCarta_Protein_import_and_sorting	severe/critical.M.Agegroup6	0.253781	0.0306203	6496892	0.592239	2.54912e-38	8.63226e-38	99.4475	98.1521
MitoCarta_Malate_aspartate_shuttle	severe/critical.M.Agegroup6	0.0173157	0.00481759	6485978	0.591244	7.19604e-47	2.89786e-46	52.9351	31.6262
MitoCarta_TCA_cycle	severe/critical.M.Agegroup6	0.0885396	0.0166697	6.48272e+06	0.590947	2.23867e-37	7.41249e-37	95.4075	80.9662
MitoCarta_Branched_chain_amino_acid_metabolism	severe/critical.M.Agegroup3	0.0948329	0.0220565	6.47098e+06	0.589877	1.69338e-36	5.36838e-36	89.2027	92.645
MitoCarta_Glutamate_metabolism	severe/critical.M.Agegroup6	0.0169268	0.00462582	6464889	0.589322	2.12267e-45	8.32312e-45	51.9682	31.1246
MitoCarta_Mitochondrial_dynamics_and_surveillance	severe/critical.M.Agegroup6	0.521751	0.0412617	6.45579e+06	0.588493	2.08755e-35	6.48009e-35	100	99.9736
MitoCarta_Import_motor	severe/critical.M.Agegroup6	0.0222925	0.0045699	6.45082e+06	0.588039	6.26674e-40	2.2232e-39	62.5345	39.8627
MitoCarta_Protein_homeostasis	severe/critical.M.Agegroup6	0.198537	0.0238807	6431247	0.586255	1.00542e-33	2.99615e-33	99.1713	97.4129
MitoCarta_mt_tRNA_synthetases	severe/critical.M.Agegroup6	0.024514	0.00389316	6373551	0.580996	5.44818e-33	1.59172e-32	66.7127	44.2186
MitoCarta_mtDNA_nucleoid	severe/critical.M.Agegroup6	0.0308747	0.00535257	6366498	0.580353	3.22764e-31	8.90588e-31	73.9641	51.3992
MitoCarta_Mitophagy	severe/critical.M.Agegroup6	0.131497	0.0175235	6.36517e+06	0.580232	2.04794e-29	5.44899e-29	97.1685	89.4403
MitoCarta_EF_hand_proteins	severe/critical.M.Agegroup6	0.0181456	0.00312876	6356855	0.579474	8.38959e-35	2.55112e-34	55.2141	34.8469
MitoCarta_Cholesterol_bile_acid_steroid_synthesis	severe/critical.M.Agegroup6	0.0424862	0.0085308	6.34658e+06	0.578537	2.84889e-29	7.44709e-29	78.1077	57.8405
MitoCarta_Fe_S_cluster_biosynthesis	severe/critical.M.Agegroup6	0.0802315	0.0119424	6.34621e+06	0.578504	2.69224e-28	6.79905e-28	94.7169	79.2503
MitoCarta_Serine_metabolism	severe/critical.M.Agegroup6	0.0142895	0.00352632	6.34085e+06	0.578015	5.47817e-37	1.77445e-36	46.8232	28.3791
MitoCarta_mtDNA_replication	severe/critical.M.Agegroup6	0.0376314	0.00545071	6340757	0.578006	7.71401e-29	1.9817e-28	79.7307	57.7614
MitoCarta_Heme_synthesis_and_processing	severe/critical.M.Agegroup6	0.019945	0.00381918	6333182	0.577316	3.48092e-32	9.78597e-32	57.5967	37.434
MitoCarta_mtDNA_maintenance	severe/critical.M.Agegroup6	0.0661729	0.00954331	6.32617e+06	0.576677	3.74294e-27	9.29498e-27	92.3688	73.7856
MitoCarta_mtDNA_repair	severe/critical.M.Agegroup6	0.022338	0.00330169	6319468	0.576066	7.98918e-30	2.16434e-29	63.1215	42.5026
MitoCarta_Autophagy	severe/critical.M.Agegroup6	0.143765	0.0163104	6.28051e+06	0.572515	2.51845e-24	5.86328e-24	97.721	91.7371
MitoCarta_Cytochrome_C	severe/critical.M.Agegroup6	0.0128415	0.00220865	6.27529e+06	0.572038	2.44914e-32	7.01772e-32	45.0622	27.8247
MitoCarta_Phospholipid_metabolism	severe/critical.M.Agegroup6	0.0575527	0.00875866	6.26789e+06	0.571364	7.89687e-24	1.81021e-23	88.4323	70.8025
MitoCarta_OXPHOS_assembly_factors	severe/critical.M.Agegroup6	0.229973	0.0215344	6262360	0.57086	2.68863e-23	6.06978e-23	99.6892	97.8353
MitoCarta_Cholesterol_associated	severe/critical.M.Agegroup6	0.00860028	0.00310075	6.26076e+06	0.570714	3.75439e-41	1.39851e-40	31.5262	16.6843
MitoCarta_Lipid_metabolism	severe/critical.M.Agegroup6	0.306284	0.0305169	6250336	0.569764	1.24539e-22	2.72888e-22	99.9655	99.3136
MitoCarta_CI_assembly_factors	severe/critical.M.Agegroup6	0.0646859	0.0082385	6249924	0.569726	9.90854e-23	2.20354e-22	91.3329	74.9736
MitoCarta_Complex_I	severe/critical.M.Agegroup6	1.8219	0.0925987	6.23826e+06	0.568663	5.66867e-22	1.2241e-21	100	100
MitoCarta_CIV_assembly_factors	severe/critical.M.Agegroup6	0.105064	0.0119018	6.22681e+06	0.567619	2.2717e-21	4.83548e-21	97.0994	87.302
MitoCarta_Xenobiotic_metabolism	severe/critical.M.Agegroup6	0.0570301	0.00785942	6201401	0.565303	3.06101e-20	6.24781e-20	88.1215	69.2978
MitoCarta_CI_subunits	severe/critical.M.Agegroup6	1.75722	0.0843602	6.2007e+06	0.565239	5.44112e-20	1.08097e-19	100	100
MitoCarta_Polycistronic_mtRNA_processing	severe/critical.M.Agegroup6	0.0297281	0.00304657	6198793	0.565065	3.97458e-21	8.22517e-21	72.0304	51.1088
MitoCarta_Proteases	severe/critical.M.Agegroup3	0.0978792	0.0183604	6.19147e+06	0.564397	1.57424e-19	3.04625e-19	90.2059	93.3356
MitoCarta_CII_subunits	severe/critical.M.Agegroup6	0.0243986	0.00338685	6.19027e+06	0.564288	3.48487e-21	7.31332e-21	66.4365	47.1489
MitoCarta_GABA_metabolism	severe/critical.M.Agegroup6	0.0128229	0.00261781	6173897	0.562796	4.1961e-25	1.00842e-24	43.3356	28.5639
MitoCarta_Transcription	severe/critical.M.Agegroup6	0.0121822	0.00141373	6166657	0.562136	1.09911e-24	2.59949e-24	43.7155	27.9567
MitoCarta_Mitochondrial_ribosome_assembly	severe/critical.M.Agegroup6	0.0629567	0.00705147	6157324	0.561285	6.44121e-18	1.15631e-17	90.953	75.4752
MitoCarta_Preprotein_cleavage	severe/critical.M.Agegroup6	0.0297576	0.00295958	6150084	0.560625	2.07767e-18	3.82189e-18	72.9627	53.4319
MitoCarta_Sulfur_metabolism	severe/critical.M.Agegroup6	0.0280172	0.00337255	6.14358e+06	0.560032	2.31013e-18	4.19767e-18	69.3025	50.3432
MitoCarta_Carbohydrate_metabolism	severe/critical.M.Agegroup6	0.182124	0.0154244	6142286	0.559914	4.18181e-17	7.33046e-17	99.413	96.4097
MitoCarta_Ketone_metabolism	severe/critical.M.Agegroup6	0.0188253	0.00187115	6134482	0.559203	2.00813e-19	3.83604e-19	56.5262	39.4139
MitoCarta_Vitamin_B2_metabolism	severe/critical.M.Agegroup6	0.00859296	0.00235924	6114073	0.557342	2.93027e-26	7.15755e-26	32.1133	19.3506
MitoCarta_Intramitochondrial_membrane_interactions	severe/critical.M.Agegroup6	0.0172739	0.00192985	6111475	0.557106	1.10111e-18	2.07677e-18	52.9696	37.1964
MitoCarta_Complex_II	severe/critical.M.Agegroup6	0.0320074	0.00354955	6.07849e+06	0.554099	7.56658e-15	1.28116e-14	74.5856	55.9662
MitoCarta_Iron_homeostasis	severe/critical.M.Agegroup6	0.256868	0.185425	6.03305e+06	0.549957	2.22202e-12	3.48507e-12	90.7804	82.4974
MitoCarta_OXA	severe/critical.M.Agegroup6	0.00913449	0.00203227	6.02917e+06	0.549603	8.01103e-20	1.57058e-19	31.6989	20.4329
MitoCarta_Coenzyme_Q_metabolism	severe/critical.M.Agegroup6	0.0202474	0.001019	6019235	0.548697	2.58596e-13	4.18813e-13	58.8743	42.7138
MitoCarta_CIII_assembly_factors	severe/critical.M.Agegroup3	0.0268501	0.0100839	5998789	0.546833	3.10243e-12	4.76559e-12	51.5312	52.2445
MitoCarta_Translation_factors	severe/critical.M.Agegroup6	0.0547656	0.00363921	5.99612e+06	0.54659	5.15273e-11	7.52703e-11	89.2265	71.9641
MitoCarta_SAM	severe/critical.M.Agegroup6	0.00766004	0.00105988	5986388	0.545703	1.62597e-17	2.88416e-17	30.3522	19.7466
MitoCarta_Q_linked_reactions_other	severe/critical.M.Agegroup6	0.0213484	0.000729958	5981405	0.545249	1.74233e-11	2.6223e-11	60.9461	45.6177
MitoCarta_Immune_response	severe/critical.M.Agegroup6	0.0203667	0.000525566	5.97613e+06	0.544768	2.09311e-11	3.11874e-11	58.9779	44.1658
MitoCarta_Vitamin_D_metabolism	severe/critical.M.Agegroup6	0.00522734	0.00115403	5952496	0.542613	5.23718e-20	1.05451e-19	22.134	12.9092
MitoCarta_Proline_metabolism	severe/critical.M.Agegroup6	0.00681416	0.000990402	5951106	0.542487	9.82968e-17	1.70305e-16	26.8301	17.3178
MitoCarta_Carnitine_synthesis_and_transport	severe/critical.M.Agegroup6	0.00721792	0.000411515	5936056	0.541115	6.95762e-15	1.19159e-14	28.8674	19.0866
MitoCarta_ABC_transporters	severe/critical.M.Agegroup6	0.00889049	-0.000346454	5925602	0.540162	1.34626e-12	2.13396e-12	34.3577	23.7328
MitoCarta_Organelle_contact_sites	severe/critical.M.Agegroup6	0.0455971	0.00242744	5.92284e+06	0.53991	1.62013e-08	2.27735e-08	83.4599	67.397
MitoCarta_CV_assembly_factors	severe/critical.M.Agegroup6	0.00826485	0.000708077	5921115	0.539753	4.61985e-13	7.40169e-13	31.5262	21.7265
MitoCarta_Sideroflexins	severe/critical.M.Agegroup6	0.0148804	-0.000480776	5914285	0.53913	8.60031e-10	1.22043e-09	49.413	35.7445
MitoCarta_MIA40	severe/critical.M.Agegroup6	0.00445558	0.00128767	5.90626e+06	0.538398	1.27534e-18	2.37532e-18	19.0262	10.982
MitoCarta_Carnitine_shuttle	severe/critical.M.Agegroup6	0.00629907	0.00041544	5902127	0.538022	5.74856e-14	9.51705e-14	25.8978	17.0011
MitoCarta_Glyoxylate_metabolism	severe/critical.M.Agegroup6	0.0682099	0.00432299	5.88993e+06	0.53691	2.02218e-07	2.73913e-07	89.1575	74.7888
MitoCarta_Small_molecule_transport	severe/critical.M.Agegroup6	0.341616	0.0151669	5.88747e+06	0.536686	2.63271e-07	3.52117e-07	99.8964	99.5776
MitoCarta_TIM22_carrier_pathway	severe/critical.M.Agegroup6	0.0058567	0.000142228	5887414	0.536681	1.62326e-13	2.65786e-13	24.7928	16.2355
MitoCarta_Amino_acid_metabolism	severe/critical.M.Agegroup3	0.24494	0.0129176	5879594	0.535968	4.48093e-07	5.85665e-07	99.076	99.3785
MitoCarta_SLC25A_family	severe/critical.M.Agegroup3	0.212376	0.0135635	5879365	0.535947	4.55007e-07	5.89531e-07	98.5744	99.3094
MitoCarta_Itaconate_metabolism	severe/critical.M.Agegroup6	0.0155628	-0.000822109	5878758	0.535892	2.45728e-08	3.42182e-08	50.3453	37.566
MitoCarta_Vitamin_A_metabolism	severe/critical.M.Agegroup6	0.00792379	0.000519479	5.86562e+06	0.534694	1.17291e-10	1.69674e-10	29.4199	20.8817
MitoCarta_Amidoxime_reducing_complex	severe/critical.M.Agegroup6	0.00697172	0.000143632	5862303	0.534392	4.17792e-11	6.16346e-11	27.2099	18.9546
MitoCarta_CII_assembly_factors	severe/critical.M.Agegroup6	0.0076088	0.000162696	5.8596e+06	0.534146	5.03627e-10	7.21543e-10	30.8356	22.2017
MitoCarta_Eicosanoid_metabolism	severe/critical.M.Agegroup6	0.0175675	-4.76416e-06	5.84974e+06	0.533246	3.57943e-07	4.71978e-07	52.7279	40.3643
MitoCarta_mtDNA_stability_and_decay	severe/critical.M.Agegroup6	0.00490698	0.000162564	5.83612e+06	0.532005	2.55003e-12	3.95787e-12	20.2348	13.1204
MitoCarta_Kynurenine_metabolism	severe/critical.M.Agegroup6	0.00431478	0.000367309	5815150	0.530093	1.40395e-11	2.13457e-11	19.0262	12.302
MitoCarta_Pyruvate_metabolism	severe/critical.M.Agegroup6	0.0358885	-0.000161118	5813552	0.529948	1.96928e-05	2.42499e-05	77.4171	62.0644
MitoCarta_Folate_and_1_C_metabolism	severe/critical.M.Agegroup6	0.0462635	0.00157131	5.81068e+06	0.529686	2.73462e-05	3.31267e-05	84.2541	69.8522
MitoCarta_Fission	severe/critical.M.Agegroup6	0.0379392	0.00130817	5.80411e+06	0.529087	3.50372e-05	4.21011e-05	79.4199	62.7772
MitoCarta_Coenzyme_A_metabolism	severe/critical.M.Agegroup6	0.00863493	-0.000979127	5.79946e+06	0.528663	4.98117e-07	6.34354e-07	33.7362	25.1584
MitoCarta_Urea_cycle	severe/critical.M.Agegroup6	0.00952745	-0.00150062	5.78644e+06	0.527476	3.29216e-06	4.12212e-06	37.2238	28.1943
MitoCarta_cAMP_PKA_signaling	severe/critical.M.Agegroup6	0.00523146	-0.000529682	5776539	0.526574	4.45425e-08	6.08883e-08	22.5138	15.9451
MitoCarta_Type_II_fatty_acid_synthesis	severe/critical.M.Agegroup6	0.0183295	-0.00182512	5.77295e+06	0.526247	7.83004e-05	9.33341e-05	56.6989	43.6378
MitoCarta_Vitamin_C_metabolism	severe/critical.M.Agegroup6	0.00830637	-0.00100675	5770497	0.526023	3.64937e-06	4.53131e-06	32.0787	24.34
MitoCarta_Biotin_utilizing_proteins	severe/critical.M.Agegroup6	0.00565394	-0.000452413	5752880	0.524417	1.1454e-06	1.44631e-06	23.9296	17.7402
MitoCarta_mtDNA_modifications	severe/critical.M.Agegroup6	0.00195302	0.000396497	5.75036e+06	0.524187	1.03916e-14	1.73971e-14	9.70304	4.72545
MitoCarta_Molybdenum_cofactor_synthesis_and_proteins	severe/critical.M.Agegroup6	0.00380925	-0.000140262	5.7496e+06	0.524118	3.29501e-08	4.54589e-08	17.576	12.17
MitoCarta_mt_tRNA_modifications	severe/critical.M.Agegroup6	0.0462733	0.000142417	5.74478e+06	0.523679	0.000818865	0.000938545	83.6326	69.9842
MitoCarta_Vitamin_B6_metabolism	severe/critical.M.Agegroup6	0.00400613	-4.68081e-05	5.72923e+06	0.522261	4.84951e-07	6.22911e-07	17.8867	12.7508
MitoCarta_TIM23_presequence_pathway	severe/critical.M.Agegroup3	0.0284704	0.00684621	5.72725e+06	0.52208	0.00123307	0.0014025	54.0127	60.5318
MitoCarta_Propanoate_metabolism	severe/critical.M.Agegroup6	0.00338826	-0.000178621	5723174	0.521709	2.64679e-07	3.52117e-07	16.1257	11.2988
MitoCarta_mtRNA_granules	severe/critical.M.Agegroup6	0.0672721	0.000396445	5720127	0.521431	0.00260216	0.00293729	92.2652	81.9166
MitoCarta_Fatty_acid_oxidation	severe/critical.M.Agegroup6	0.0888199	0.00280074	5.71903e+06	0.521331	0.00274407	0.00307418	94.1644	85.982
MitoCarta_Vitamin_B12_metabolism	severe/critical.M.Agegroup6	0.00740399	-0.00166577	5.69483e+06	0.519126	0.000528919	0.000610922	30.0069	23.4688
MitoCarta_Glycine_cleavage_system	severe/critical.M.Agegroup6	0.00522692	-0.0015164	5.68577e+06	0.518299	0.000238235	0.000281722	23.0318	17.7138
MitoCarta_Lysine_metabolism	severe/critical.M.Agegroup6	0.0426819	-0.000502313	5674980	0.517316	0.014154	0.0156218	80.9047	67.5026
MitoCarta_mtRNA_metabolism	severe/critical.M.Agegroup6	0.178869	-0.000446952	5657405	0.515714	0.0274484	0.0300721	99.1022	97.9937
MitoCarta_fMet_processing	severe/critical.M.Agegroup6	0.00300355	0.000342867	5.65242e+06	0.515259	2.39691e-05	2.92737e-05	11.2914	7.99894
MitoCarta_Glycine_metabolism	severe/critical.M.Agegroup6	0.028495	-0.00184702	5648182	0.514873	0.0322397	0.0348095	70.0276	57.8669
MitoCarta_Vitamin_metabolism	severe/critical.M.Agegroup6	0.102688	0.00179083	5642834	0.514386	0.0434843	0.0462797	96.8923	90.0739
MitoCarta_NAD_biosynthesis_and_metabolism	severe/critical.M.Agegroup6	0.0209656	-0.00180237	5.6418e+06	0.514292	0.0342064	0.0366672	58.9779	48.6272
MitoCarta_mt_rRNA_modifications	severe/critical.M.Agegroup6	0.0375348	-0.00228145	5639393	0.514072	0.0456341	0.0482233	78.7983	65.3379
MitoCarta_Catechol_metabolism	severe/critical.M.Agegroup6	0.00278947	-0.000301242	5.6377e+06	0.513918	0.000342052	0.000401305	12.8798	9.74129
MitoCarta_Lipoate_insertion	severe/critical.M.Agegroup6	0.0071447	-0.00223832	5.63724e+06	0.513876	0.0127931	0.0142252	30.1796	24.6568
MitoCarta_Trafficking	severe/critical.M.Agegroup6	0.0123045	-0.00320995	5.63433e+06	0.513611	0.0296221	0.0322168	43.5773	35.1901
MitoCarta_mtRNA_stability_and_decay	severe/critical.M.Agegroup6	0.051221	-0.00309028	5599719	0.510455	0.140757	0.145645	87.0856	74.7624
MitoCarta_mt_mRNA_modifications	severe/critical.M.Agegroup6	0.0121722	-0.00323174	5.59424e+06	0.509956	0.111056	0.115716	42.7141	35.4805
MitoCarta_TCA_associated	severe/critical.M.Agegroup3	0.0329305	0.0042224	5.56843e+06	0.507603	0.274955	0.28254	60.4277	69.6478
MitoCarta_Fusion	severe/critical.M.Agegroup3	0.0248644	0.00496646	5562570	0.507069	0.297396	0.303507	50.9504	59.2887
MitoCarta_Glycerol_phosphate_shuttle	severe/critical.M.Agegroup6	0.000393672	0.000150362	5.5393e+06	0.504947	0.000405809	0.000472387	1.86464	0.871172
MitoCarta_Vitamin_B1_metabolism	severe/critical.M.Agegroup6	0.000878151	-0.000346799	5.52897e+06	0.504006	0.102954	0.10803	4.62707	3.74868
MitoCarta_Choline_and_betaine_metabolism	severe/critical.M.Agegroup6	0.0158029	-0.00383585	5519537	0.503146	0.632954	0.641566	51.8992	43.981
MitoCarta_Tetrahydrobiopterin_synthesis	severe/critical.M.Agegroup6	0.00350731	-0.00159322	5494928	0.500903	0.84077	0.846451	16.1602	15.0739
MitoCarta_Creatine_metabolism	severe/critical.M.Agegroup6	0.000108385	-5.9581e-05	5.487e+06	0.50018	0.850023	0.850023	0.621547	0.580781

## Sheet: CD4.M3.M7.conv
feature	group	avgExpr	logFC	statistic	auc	pval	padj	pct_in	pct_out
MitoCarta_CV_subunits	severe/critical.M.Agegroup3	1.28569	0.378391	6.38285e+06	0.80855	0	0	100	100
MitoCarta_Complex_V	severe/critical.M.Agegroup3	1.29324	0.378422	6.37944e+06	0.808118	0	0	100	100
MitoCarta_Nucleotide_metabolism	severe/critical.M.Agegroup7	0.246941	0.0627386	5191722	0.657664	3.38418e-89	1.68081e-87	98.1766	95.2218
MitoCarta_Mitochondrial_permeability_transition_pore	severe/critical.M.Agegroup7	0.0991376	0.0346302	5.12789e+06	0.649577	3.66993e-81	1.36705e-79	88.2438	74.5248
MitoCarta_Nucleotide_import	severe/critical.M.Agegroup7	0.0912631	0.0313217	5.09913e+06	0.645934	1.97465e-77	4.90371e-76	87.9559	73.3897
MitoCarta_MICOS_complex	severe/critical.M.Agegroup3	0.057762	0.0304695	5077290	0.643168	6.15079e-78	1.83293e-76	68.4002	51.3436
MitoCarta_Chaperones	severe/critical.M.Agegroup7	0.0773433	0.0258932	5075137	0.642895	1.11551e-74	2.37445e-73	85.8925	69.7202
MitoCarta_Protein_import_and_sorting	severe/critical.M.Agegroup7	0.274355	0.0511937	5.06874e+06	0.642085	8.60236e-73	1.60219e-71	99.1843	98.1521
MitoCarta_Detoxification	severe/critical.M.Agegroup7	0.216827	0.0465451	5.04594e+06	0.639197	6.11368e-70	9.10939e-69	98.6564	95.5121
MitoCarta_Iron_homeostasis	severe/critical.M.Agegroup7	0.115946	0.0445029	5032528	0.637498	1.75014e-68	2.37064e-67	91.3148	82.4974
MitoCarta_Calcium_homeostasis	severe/critical.M.Agegroup7	0.173321	0.0444629	5029924	0.637168	5.35708e-68	6.65171e-67	96.2092	90.1267
MitoCarta_Branched_chain_amino_acid_dehydrogenase_complex	severe/critical.M.Agegroup3	0.0435692	0.0235294	5.02428e+06	0.636453	1.32813e-72	2.19879e-71	63.9652	46.5451
MitoCarta_Respirasome_assembly	severe/critical.M.Agegroup7	0.0471366	0.0181948	4.98659e+06	0.631678	1.35046e-66	1.54784e-65	73.8004	54.0919
MitoCarta_Protein_import_sorting_and_homeostasis	severe/critical.M.Agegroup7	0.421196	0.0583274	4978601	0.630666	7.5712e-62	8.05792e-61	99.856	99.736
MitoCarta_Apoptosis	severe/critical.M.Agegroup7	0.145911	0.0380611	4934659	0.6251	6.82047e-57	6.775e-56	95.2015	87.566
MitoCarta_Metabolism	severe/critical.M.Agegroup7	2.60871	0.25345	4.93155e+06	0.624706	1.7018e-56	1.5848e-55	100	100
MitoCarta_Translation	severe/critical.M.Agegroup7	0.519494	0.0712061	4.92527e+06	0.623911	8.42812e-56	7.387e-55	99.904	99.9208
MitoCarta_Mitochondrial_ribosome	severe/critical.M.Agegroup7	0.357137	0.0594956	4.9203e+06	0.623281	2.97533e-55	2.46291e-54	99.5681	98.9968
MitoCarta_Xenobiotic_metabolism	severe/critical.M.Agegroup7	0.0696213	0.0204506	4899460	0.620641	8.16179e-54	6.40056e-53	84.9808	69.2978
MitoCarta_TCA_cycle	severe/critical.M.Agegroup7	0.0975663	0.0256965	4.89071e+06	0.619533	3.03899e-52	2.26404e-51	90.643	80.9662
MitoCarta_CIII_subunits	severe/critical.M.Agegroup7	0.543689	0.080464	4.8844e+06	0.618733	2.21168e-51	1.56924e-50	99.856	99.6304
MitoCarta_Signaling	severe/critical.M.Agegroup7	0.234924	0.044179	4.8364e+06	0.612652	1.96998e-46	1.33422e-45	98.6084	96.9377
MitoCarta_Nucleotide_synthesis_and_processing	severe/critical.M.Agegroup7	0.153047	0.0322406	4815761	0.610038	2.09207e-44	1.3553e-43	95.5374	89.7571
MitoCarta_Complex_III	severe/critical.M.Agegroup7	0.562045	0.0719698	4803082	0.608432	3.79616e-43	2.26251e-42	99.904	99.8416
MitoCarta_Mitochondrial_central_dogma	severe/critical.M.Agegroup7	0.67894	0.0695525	4.7735e+06	0.604685	2.46535e-40	1.36051e-39	100	100
MitoCarta_Complex_IV	severe/critical.M.Agegroup7	2.44902	0.207978	4.74042e+06	0.600494	2.636e-37	1.35436e-36	100	100
MitoCarta_Mitochondrial_dynamics_and_surveillance	severe/critical.M.Agegroup7	0.534874	0.0543843	4.73833e+06	0.60023	4.05118e-37	2.01209e-36	99.952	99.9736
MitoCarta_Gluconeogenesis	severe/critical.M.Agegroup7	0.0266492	0.0101374	4.73758e+06	0.600135	4.77056e-44	2.96172e-43	56.334	38.9388
MitoCarta_ROS_and_glutathione_metabolism	severe/critical.M.Agegroup7	0.142673	0.0260925	4732843	0.599535	1.20402e-36	5.78706e-36	95.0576	90.6283
MitoCarta_TOM	severe/critical.M.Agegroup7	0.134233	0.0255495	4722430	0.598216	9.54732e-36	4.44547e-35	93.1862	87.8564
MitoCarta_Proteases	severe/critical.M.Agegroup3	0.0978792	0.0221422	4.71596e+06	0.597397	3.46534e-35	1.56466e-34	90.2059	87.524
MitoCarta_CIV_subunits	severe/critical.M.Agegroup7	2.33723	0.189345	4712279	0.59693	7.96374e-35	3.48999e-34	100	100
MitoCarta_Electron_carriers	severe/critical.M.Agegroup7	0.407945	0.0471779	4.70161e+06	0.595578	6.58155e-34	2.80186e-33	99.7121	98.5216
MitoCarta_OXPHOS_assembly_factors	severe/critical.M.Agegroup7	0.243097	0.0346586	4.69078e+06	0.594207	5.44717e-33	2.25453e-32	99.0883	97.8353
MitoCarta_Cytochromes	severe/critical.M.Agegroup7	0.384168	0.0440191	4687653	0.59381	9.97882e-33	4.0185e-32	99.5202	97.8089
MitoCarta_Malate_aspartate_shuttle	severe/critical.M.Agegroup7	0.0198305	0.00733235	4.65699e+06	0.589926	2.44021e-39	1.29854e-38	48.5605	31.6262
MitoCarta_Metals_and_cofactors	severe/critical.M.Agegroup7	1.5238	0.121716	4653091	0.589432	6.755e-30	2.64867e-29	100	100
MitoCarta_OXA	severe/critical.M.Agegroup7	0.0127818	0.0056796	4607467	0.583653	9.12707e-43	5.23051e-42	37.1401	20.4329
MitoCarta_CIV_assembly_factors	severe/critical.M.Agegroup7	0.111796	0.0186331	4.58835e+06	0.581231	5.59006e-25	2.0823e-24	93.9539	87.302
MitoCarta_Glyoxylate_metabolism	severe/critical.M.Agegroup7	0.0824387	0.0185518	4.58674e+06	0.581027	4.2636e-25	1.62891e-24	83.0134	74.7888
MitoCarta_Fe_S_containing_proteins	severe/critical.M.Agegroup7	0.117014	0.0195532	4.56922e+06	0.578807	1.31168e-23	4.76684e-23	94.0979	86.7212
MitoCarta_Cardiolipin_synthesis	severe/critical.M.Agegroup7	0.0442593	0.00993348	4.54789e+06	0.576105	4.77844e-23	1.65579e-22	73.2246	59.9525
MitoCarta_Branched_chain_amino_acid_metabolism	severe/critical.M.Agegroup3	0.0948329	0.0182173	4.52456e+06	0.573151	1.44517e-20	4.5815e-20	89.2027	87.9559
MitoCarta_Selenoproteins	severe/critical.M.Agegroup7	0.0226122	0.00649161	4501171	0.570188	3.8482e-23	1.36519e-22	51.1516	37.6716
MitoCarta_Immune_response	severe/critical.M.Agegroup3	0.0198411	0.00727705	4.48975e+06	0.568741	5.80535e-23	1.9659e-22	44.1658	32.1497
MitoCarta_Mitophagy	severe/critical.M.Agegroup7	0.130384	0.0164099	4.45771e+06	0.564683	2.06888e-16	6.29108e-16	93.4741	89.4403
MitoCarta_Copper_metabolism	severe/critical.M.Agegroup7	0.0514107	0.00890373	4.44773e+06	0.563418	3.3596e-16	1.00116e-15	77.5912	66.6051
MitoCarta_Heme_containing_proteins	severe/critical.M.Agegroup7	1.14051	0.0543679	4.43926e+06	0.562345	2.41478e-15	6.91926e-15	100	99.9736
MitoCarta_Autophagy	severe/critical.M.Agegroup7	0.143618	0.0161641	4437946	0.562179	2.83075e-15	7.95813e-15	95.6814	91.7371
MitoCarta_Carbohydrate_metabolism	severe/critical.M.Agegroup7	0.185021	0.0183206	4436698	0.562021	3.35629e-15	9.26088e-15	98.3685	96.4097
MitoCarta_Import_motor	severe/critical.M.Agegroup7	0.0230108	0.0052882	4435041	0.561811	5.83938e-18	1.81264e-17	52.1113	39.8627
MitoCarta_mt_mRNA_modifications	severe/critical.M.Agegroup3	0.0154039	0.00617016	4428429	0.560973	5.28798e-21	1.71285e-20	35.4805	24.1843
MitoCarta_CIII_assembly_factors	severe/critical.M.Agegroup3	0.0268501	0.00849416	4409921	0.558629	1.23564e-15	3.61e-15	51.5312	43.9539
MitoCarta_mtDNA_repair	severe/critical.M.Agegroup7	0.0233353	0.00429893	4.38618e+06	0.555621	1.56112e-14	4.22922e-14	53.3109	42.5026
MitoCarta_Polycistronic_mtRNA_processing	severe/critical.M.Agegroup7	0.0316638	0.00498226	4377302	0.554497	3.90223e-13	1.02006e-12	62.1881	51.1088
MitoCarta_Protein_homeostasis	severe/critical.M.Agegroup7	0.190812	0.0161554	4376417	0.554384	4.94946e-12	1.22912e-11	98.6084	97.4129
MitoCarta_Cholesterol_associated	severe/critical.M.Agegroup7	0.00938523	0.0038857	4.37604e+06	0.554337	9.73044e-23	3.22186e-22	26.9674	16.6843
MitoCarta_Preprotein_cleavage	severe/critical.M.Agegroup7	0.0322531	0.00545505	4365027	0.552942	2.34165e-12	5.91365e-12	62.9079	53.4319
MitoCarta_Heme_synthesis_and_processing	severe/critical.M.Agegroup7	0.020198	0.00407223	4348897	0.550898	4.10423e-13	1.05436e-12	47.4568	37.434
MitoCarta_mtDNA_maintenance	severe/critical.M.Agegroup7	0.0638243	0.0071947	4.33628e+06	0.5493	2.99796e-10	6.87225e-10	83.3013	73.7856
MitoCarta_NAD_biosynthesis_and_metabolism	severe/critical.M.Agegroup3	0.0227679	0.00568246	4.32565e+06	0.547954	3.57675e-11	8.59574e-11	48.6272	42.4184
MitoCarta_mt_tRNA_synthetases	severe/critical.M.Agegroup7	0.0242854	0.00366455	4324004	0.547745	5.86511e-11	1.36547e-10	54.3186	44.2186
MitoCarta_Lipid_metabolism	severe/critical.M.Agegroup7	0.298118	0.0223516	4.30079e+06	0.544804	1.26834e-08	2.73889e-08	99.4242	99.3136
MitoCarta_Cytochrome_C	severe/critical.M.Agegroup7	0.014137	0.00350419	4.28713e+06	0.543074	2.02141e-11	4.93753e-11	35.6526	27.8247
MitoCarta_CII_subunits	severe/critical.M.Agegroup7	0.0249018	0.00389005	4285424	0.542858	6.02994e-09	1.32127e-08	55.5182	47.1489
MitoCarta_Lipoate_insertion	severe/critical.M.Agegroup3	0.00938303	0.00323807	4.27555e+06	0.541607	2.44189e-13	6.49717e-13	24.6568	16.4587
MitoCarta_Q_linked_reactions_other	severe/critical.M.Agegroup7	0.0237772	0.00315877	4274749	0.541506	1.46645e-08	3.12143e-08	54.5585	45.6177
MitoCarta_EF_hand_proteins	severe/critical.M.Agegroup7	0.0175459	0.00252908	4.27335e+06	0.541329	1.77836e-09	3.95487e-09	43.5701	34.8469
MitoCarta_Serine_metabolism	severe/critical.M.Agegroup7	0.0139175	0.00315437	4256000	0.539131	1.34638e-09	3.03955e-09	35.8925	28.3791
MitoCarta_Complex_II	severe/critical.M.Agegroup7	0.0323812	0.00392334	4252704	0.538713	3.45658e-07	6.86706e-07	64.2514	55.9662
MitoCarta_Type_II_fatty_acid_synthesis	severe/critical.M.Agegroup3	0.0201547	0.00515313	4252075	0.538633	4.28808e-08	8.99893e-08	43.6378	38.2438
MitoCarta_mtDNA_replication	severe/critical.M.Agegroup7	0.0357952	0.00361454	4251937	0.538616	4.21706e-07	8.26765e-07	66.3628	57.7614
MitoCarta_mtDNA_nucleoid	severe/critical.M.Agegroup7	0.0290319	0.00350975	4250468	0.53843	2.91492e-07	5.86923e-07	60.0288	51.3992
MitoCarta_Fatty_acid_oxidation	severe/critical.M.Agegroup7	0.0932964	0.00727732	4.23391e+06	0.536332	3.86438e-06	7.47783e-06	90.7869	85.982
MitoCarta_CI_assembly_factors	severe/critical.M.Agegroup7	0.0620084	0.00556105	4226090	0.535342	6.36063e-06	1.17004e-05	82.2937	74.9736
MitoCarta_TCA_associated	severe/critical.M.Agegroup3	0.0329305	0.00464921	4221573	0.534769	4.84869e-06	9.145e-06	60.4277	57.5816
MitoCarta_Cholesterol_bile_acid_steroid_synthesis	severe/critical.M.Agegroup7	0.0383006	0.00434522	4206321	0.532837	1.69216e-05	3.00157e-05	66.1708	57.8405
MitoCarta_Intramitochondrial_membrane_interactions	severe/critical.M.Agegroup7	0.0172293	0.00188517	4198772	0.531881	4.52282e-06	8.63975e-06	43.9539	37.1964
MitoCarta_Phospholipid_metabolism	severe/critical.M.Agegroup7	0.0539017	0.00510767	4.19645e+06	0.531587	5.14561e-05	8.8126e-05	78.7908	70.8025
MitoCarta_Ketone_metabolism	severe/critical.M.Agegroup7	0.0190567	0.00210259	4192849	0.531131	1.00511e-05	1.82636e-05	45.7774	39.4139
MitoCarta_Sulfur_metabolism	severe/critical.M.Agegroup7	0.0265634	0.00191879	4.187e+06	0.530389	4.62181e-05	8.00756e-05	58.3973	50.3432
MitoCarta_Vitamin_B2_metabolism	severe/critical.M.Agegroup7	0.00789557	0.00166184	4186112	0.530277	8.67232e-08	1.79469e-07	25.3839	19.3506
MitoCarta_Calcium_cycle	severe/critical.M.Agegroup7	0.0621479	0.00680125	4.18468e+06	0.530095	0.00011513	0.000194936	79.3186	71.0665
MitoCarta_Tetrahydrobiopterin_synthesis	severe/critical.M.Agegroup3	0.00510053	0.00223687	4.18465e+06	0.530093	5.65782e-11	1.33812e-10	15.0739	9.0691
MitoCarta_SAM	severe/critical.M.Agegroup7	0.00813455	0.00153438	4181544	0.529699	1.8329e-07	3.74112e-07	25.7198	19.7466
MitoCarta_GABA_metabolism	severe/critical.M.Agegroup7	0.01167	0.00146486	4176961	0.529118	5.95312e-06	1.10877e-05	34.5489	28.5639
MitoCarta_Small_molecule_transport	severe/critical.M.Agegroup7	0.34054	0.0140909	4.14711e+06	0.525336	0.00129187	0.00200509	99.7601	99.5776
MitoCarta_TIM23_presequence_pathway	severe/critical.M.Agegroup7	0.0291964	0.00072595	4146627	0.525276	0.000806521	0.00129217	61.1324	54.0127
MitoCarta_Vitamin_B12_metabolism	severe/critical.M.Agegroup7	0.0101563	0.00108655	4143874	0.524927	3.56309e-05	6.24588e-05	29.1747	23.4688
MitoCarta_Fusion	severe/critical.M.Agegroup3	0.0248644	0.00356831	4140283	0.524472	0.000904184	0.00143323	50.9504	49.0403
MitoCarta_Fe_S_cluster_biosynthesis	severe/critical.M.Agegroup3	0.0682891	0.00370306	4.12706e+06	0.522797	0.0036562	0.00555891	79.2503	82.1497
MitoCarta_Biotin_utilizing_proteins	severe/critical.M.Agegroup3	0.00610635	0.00159402	4122507	0.52222	1.05584e-05	1.89542e-05	17.7402	13.2438
MitoCarta_Mitochondrial_ribosome_assembly	severe/critical.M.Agegroup7	0.0586487	0.00274343	4.12033e+06	0.521944	0.00505676	0.00753457	80.6622	75.4752
MitoCarta_Coenzyme_Q_metabolism	severe/critical.M.Agegroup7	0.0205833	0.00135496	4.11761e+06	0.5216	0.00259041	0.00397908	47.7927	42.7138
MitoCarta_Fission	severe/critical.M.Agegroup7	0.0387204	0.00208942	4112268	0.520923	0.00663786	0.00979249	69.9616	62.7772
MitoCarta_Amidoxime_reducing_complex	severe/critical.M.Agegroup7	0.00768089	0.000852804	4104291	0.519913	0.000325121	0.000532341	22.9367	18.9546
MitoCarta_Glycine_cleavage_system	severe/critical.M.Agegroup3	0.00674333	0.00178634	4095856	0.518844	0.000210974	0.000353204	17.7138	14.2035
MitoCarta_Proline_metabolism	severe/critical.M.Agegroup7	0.00645387	0.000630112	4.09519e+06	0.51876	0.000460101	0.000745163	21.2092	17.3178
MitoCarta_Carnitine_synthesis_and_transport	severe/critical.M.Agegroup7	0.00745774	0.00065134	4.08899e+06	0.517974	0.00117644	0.00184516	22.6967	19.0866
MitoCarta_Lysine_metabolism	severe/critical.M.Agegroup7	0.045419	0.00223476	4088473	0.517909	0.0210479	0.0301551	73.4165	67.5026
MitoCarta_Kynurenine_metabolism	severe/critical.M.Agegroup7	0.00457343	0.000625965	4.08028e+06	0.516872	0.00031443	0.000520556	15.7869	12.302
MitoCarta_OXPHOS	severe/critical.M.Agegroup7	5.63594	-0.163708	4.07847e+06	0.516642	0.0345508	0.0476673	100	100
MitoCarta_Itaconate_metabolism	severe/critical.M.Agegroup7	0.0159704	-0.000414489	4078201	0.516608	0.016677	0.0243615	42.4664	37.566
MitoCarta_Eicosanoid_metabolism	severe/critical.M.Agegroup3	0.0175723	0.00275047	4065772	0.515033	0.0309849	0.0431473	40.3643	39.1555
MitoCarta_Pyruvate_metabolism	severe/critical.M.Agegroup3	0.0360497	0.00401334	4.06352e+06	0.514748	0.0543289	0.0742661	62.0644	63.4837
MitoCarta_cAMP_PKA_signaling	severe/critical.M.Agegroup3	0.00576114	0.00140759	4.05752e+06	0.513988	0.0042604	0.00641212	15.9451	13.3397
MitoCarta_mtRNA_stability_and_decay	severe/critical.M.Agegroup3	0.0543113	0.00385609	4.05448e+06	0.513603	0.0819127	0.108009	74.7624	78.3109
MitoCarta_ABC_transporters	severe/critical.M.Agegroup7	0.00967442	0.000437472	4.05381e+06	0.513518	0.0233909	0.0331928	26.5355	23.7328
MitoCarta_OXPHOS_subunits	severe/critical.M.Agegroup7	5.40764	-0.193655	4044149	0.512294	0.11843	0.152759	100	100
MitoCarta_Vitamin_metabolism	severe/critical.M.Agegroup3	0.100898	0.0015036	4.04276e+06	0.512118	0.123652	0.157471	90.0739	92.3704
MitoCarta_Transcription	severe/critical.M.Agegroup7	0.0111376	0.000369175	4041457	0.511953	0.0577583	0.0782363	30.5182	27.9567
MitoCarta_Carnitine_shuttle	severe/critical.M.Agegroup7	0.00621432	0.000330694	4038015	0.511517	0.0283652	0.0398718	19.3378	17.0011
MitoCarta_Choline_and_betaine_metabolism	severe/critical.M.Agegroup3	0.0196388	0.00235479	4.03309e+06	0.510893	0.127125	0.160522	43.981	43.4261
MitoCarta_Cristae_formation	severe/critical.M.Agegroup3	0.136385	0.00584333	4030914	0.510618	0.177474	0.222216	94.245	95.4415
MitoCarta_CV_assembly_factors	severe/critical.M.Agegroup7	0.00752622	-3.0548e-05	4.02711e+06	0.510135	0.0787913	0.104821	24.1843	21.7265
MitoCarta_Translation_factors	severe/critical.M.Agegroup7	0.0509895	-0.000136901	4016313	0.508768	0.261051	0.312464	76.6795	71.9641
MitoCarta_mt_tRNA_modifications	severe/critical.M.Agegroup7	0.0463746	0.000243684	4012829	0.508327	0.284667	0.335768	74.4242	69.9842
MitoCarta_Folate_and_1_C_metabolism	severe/critical.M.Agegroup3	0.0446922	0.00165356	4.01255e+06	0.508291	0.286191	0.335768	69.8522	72.2169
MitoCarta_MIA40	severe/critical.M.Agegroup7	0.00355227	0.000384365	4.01016e+06	0.507989	0.0671408	0.0901259	12.476	10.982
MitoCarta_mtRNA_metabolism	severe/critical.M.Agegroup3	0.179316	0.00374975	4009051	0.507848	0.318892	0.368332	97.9937	98.3685
MitoCarta_Glutamate_metabolism	severe/critical.M.Agegroup7	0.0121846	-0.000116328	4.0082e+06	0.507741	0.235085	0.287113	33.5893	31.1246
MitoCarta_CII_assembly_factors	severe/critical.M.Agegroup7	0.00747939	3.32914e-05	4006340	0.507505	0.194098	0.241005	23.7044	22.2017
MitoCarta_Propanoate_metabolism	severe/critical.M.Agegroup3	0.00356688	0.000599884	4.00385e+06	0.507189	0.0898875	0.117485	11.2988	9.83685
MitoCarta_Urea_cycle	severe/critical.M.Agegroup3	0.0110281	0.00120564	4002123	0.506971	0.262134	0.312464	28.1943	27.0154
MitoCarta_Sideroflexins	severe/critical.M.Agegroup3	0.0153612	0.00126898	3993362	0.505861	0.385399	0.438354	35.7445	35.8925
MitoCarta_Vitamin_B6_metabolism	severe/critical.M.Agegroup3	0.00405294	0.0005012	3988965	0.505304	0.238783	0.289258	12.7508	11.6603
MitoCarta_mt_rRNA_modifications	severe/critical.M.Agegroup3	0.0398163	0.00219008	3.98386e+06	0.504657	0.546487	0.59972	65.3379	68.2342
MitoCarta_mtDNA_stability_and_decay	severe/critical.M.Agegroup7	0.00465103	-9.33901e-05	3.97972e+06	0.504132	0.375941	0.430886	14.0115	13.1204
MitoCarta_Coenzyme_A_metabolism	severe/critical.M.Agegroup3	0.00961406	0.00108234	3.97961e+06	0.504118	0.491757	0.550915	25.1584	24.8081
MitoCarta_mtRNA_granules	severe/critical.M.Agegroup7	0.0672828	0.000407094	3.97773e+06	0.50388	0.621344	0.666045	85.4127	81.9166
MitoCarta_Glycine_metabolism	severe/critical.M.Agegroup7	0.0296002	-0.000741808	3976708	0.503751	0.621111	0.666045	59.8848	57.8669
MitoCarta_Molybdenum_cofactor_synthesis_and_proteins	severe/critical.M.Agegroup7	0.00429975	0.000350246	3.9753e+06	0.503573	0.427728	0.482814	12.7639	12.17
MitoCarta_mtDNA_modifications	severe/critical.M.Agegroup7	0.00160416	4.76405e-05	3975268	0.503569	0.228891	0.281857	5.42226	4.72545
MitoCarta_TIM22_carrier_pathway	severe/critical.M.Agegroup7	0.00519939	-0.000515076	3.97409e+06	0.50342	0.502238	0.558459	17.1305	16.2355
MitoCarta_Glycerol_phosphate_shuttle	severe/critical.M.Agegroup7	0.000512252	0.000268943	3.97341e+06	0.503333	0.0194969	0.0282042	1.53551	0.871172
MitoCarta_Calcium_uniporter	severe/critical.M.Agegroup3	0.0313828	-0.00187341	3973204	0.503307	0.659106	0.701477	55.0158	53.8868
MitoCarta_Vitamin_A_metabolism	severe/critical.M.Agegroup3	0.00740431	0.000630782	3.96911e+06	0.502788	0.617485	0.666045	20.8817	20.5854
MitoCarta_Vitamin_D_metabolism	severe/critical.M.Agegroup3	0.00407331	0.000226886	3.96873e+06	0.502741	0.547396	0.59972	12.9092	12.3321
MitoCarta_SLC25A_family	severe/critical.M.Agegroup3	0.212376	0.00124754	3.9675e+06	0.502585	0.742676	0.768984	98.5744	98.6084
MitoCarta_Vitamin_B1_metabolism	severe/critical.M.Agegroup3	0.00122495	0.000358465	3967242	0.502552	0.313723	0.365193	3.74868	3.26296
MitoCarta_Trafficking	severe/critical.M.Agegroup3	0.0155145	0.00166454	3.96453e+06	0.502209	0.743179	0.768984	35.1901	36.3244
MitoCarta_Amino_acid_metabolism	severe/critical.M.Agegroup7	0.244551	-0.000388715	3.96438e+06	0.502189	0.781022	0.802567	99.0403	99.076
MitoCarta_Vitamin_C_metabolism	severe/critical.M.Agegroup7	0.00841831	-0.000894803	3962626	0.501967	0.741154	0.768984	25.1919	24.34
MitoCarta_CI_subunits	severe/critical.M.Agegroup3	1.67286	0.0924668	3.9618e+06	0.501863	0.812973	0.829678	100	100
MitoCarta_Catechol_metabolism	severe/critical.M.Agegroup7	0.00282663	-0.000264083	3958646	0.501463	0.719452	0.760272	10.0768	9.74129
MitoCarta_Creatine_metabolism	severe/critical.M.Agegroup3	0.000167966	8.77365e-05	3.95864e+06	0.501462	0.119748	0.153814	0.580781	0.287908
MitoCarta_Organelle_contact_sites	severe/critical.M.Agegroup7	0.0428612	-0.000308447	3.95438e+06	0.500923	0.905299	0.917616	71.6891	67.397
MitoCarta_fMet_processing	severe/critical.M.Agegroup7	0.00232102	-0.000339668	3.95024e+06	0.500399	0.914564	0.920744	8.15739	7.99894
MitoCarta_Complex_I	severe/critical.M.Agegroup7	1.6424	-0.0869057	3.94736e+06	0.500034	0.996585	0.996585	100	100

[truncated: 21 more sheets: CD8.M3.F3.conv, CD8.M5.F5.conv, CD8.M6.F6.conv, CD8.M7.F7.conv, CD8.F3.F5.conv, CD8.F3.F6.conv, CD8.F3.F7.conv, CD8.M3.M5.conv, CD8.M3.M6.conv, CD8.M3.M7.conv, Mono.M3.F3.conv, Mono.M5.F5.conv, Mono.M6.F6.conv, Mono.M7.F7.conv, Mono.F3.F5.conv, Mono.F3.F6.conv, Mono.F3.F7.pconv, Mono.M3.M5.conv, Mono.M3.M6.conv, Mono.M3.M7.conv …]
