# Supplementary material for: The unique interplay of mitochondrial oxidative phosphorylation (OXPHOS) and immunity and its potential implication for the sex‐ and age‐related morbidity of severe COVID‐19 patients
Source: MedComm (2020). 2023 Sep 23;4(5):e371. doi: 10.1002/mco2.371 (PMC10518039; doi:10.1002/mco2.371)
Supplement: Supplementary file 7 — Supporting Information [file MCO2-4-e371-s003.xlsx]

## Sheet: Macro.M6.F6.prog
gene	p_val	avg_diff	pct.1	pct.2	p_val_adj
AC073172.1	3.98392e-157	34.7884	0.254	0.027	9.69925e-153
FXYD4	1.75616e-155	34.6817	0.271	0.034	4.27555e-151
AC006130.1	9.35931e-234	34.535	0.292	0.019	2.27862e-229
AC099518.6	5.17768e-228	34.4843	0.269	0.019	1.26056e-223
AC022733.1	7.64249e-233	34.3881	0.277	0.019	1.86064e-228
IL36RN	1.00903e-166	34.38	0.255	0.026	2.45657e-162
IL22RA2	1.77462e-17	34.3644	0.255	0.211	4.32049e-13
AL591242.1	5.75091e-23	34.3244	0.278	0.208	1.40012e-18
HSP90AA1	2.20902e-20	34.2792	0.415	0.214	5.37807e-16
AC005695.3	8.66246e-237	34.1958	0.272	0.012	2.10896e-232
AC093151.2	5.711e-239	34.1438	0.265	0.011	1.3904e-234
IL36B	7.47904e-162	34.1391	0.252	0.024	1.82085e-157
AL139022.2	4.7084e-239	34.1177	0.311	0.018	1.14631e-234
MB	1.33964e-237	34.1132	0.305	0.02	3.2615e-233
CCL1	3.56274e-230	34.1121	0.298	0.02	8.67385e-226
Z84488.2	7.81861e-117	34.1116	0.269	0.064	1.90352e-112
AL008733.1	1.50738e-102	34.1092	0.323	0.1	3.66987e-98
AC113145.1	1.75357e-165	34.1082	0.342	0.061	4.26924e-161
IFNA10	5.13398e-31	34.1039	0.36	0.258	1.24992e-26
AC009229.1	2.13137e-61	34.1037	0.329	0.155	5.18903e-57
IFNA21	4.05991e-29	34.1022	0.334	0.241	9.88426e-25
ARTN	2.2763e-219	34.0524	0.342	0.034	5.54188e-215
IRX5	2.60077e-69	33.9908	0.262	0.099	6.33184e-65
LINC01186	4.84965e-100	33.97	0.324	0.105	1.18069e-95
AL121748.2	1.0589e-31	33.9331	0.261	0.159	2.57799e-27
AL662791.2	5.21482e-151	33.8998	0.294	0.046	1.2696e-146
FMO1	3.65958e-231	33.8996	0.253	0.011	8.90962e-227
FAM25A	7.28407e-48	33.8736	0.276	0.142	1.77338e-43
FOXN1	3.31542e-32	33.8707	0.284	0.182	8.07173e-28
THEGL	1.64612e-154	33.8573	0.269	0.031	4.00765e-150
TDRG1	6.09707e-174	33.8485	0.373	0.059	1.48439e-169
LINC01119	6.29768e-92	33.8404	0.313	0.103	1.53323e-87
MGAM2	6.33075e-63	33.8312	0.286	0.13	1.54128e-58
LINC00945	9.98924e-76	33.8311	0.274	0.097	2.43198e-71
RIPK4	6.21741e-237	33.8261	0.303	0.02	1.51369e-232
FOXN4	7.01958e-236	33.8233	0.453	0.049	1.70899e-231
LINC01282	1.73265e-44	33.821	0.272	0.142	4.21832e-40
PRR36	8.78314e-53	33.8171	0.255	0.116	2.13834e-48
CPB2	4.02954e-229	33.817	0.277	0.012	9.81032e-225
AC107926.1	2.08213e-236	33.8165	0.276	0.012	5.06914e-232
AC027088.2	9.43285e-172	33.8064	0.292	0.035	2.29652e-167
TMEM59L	1.50071e-223	33.798	0.365	0.036	3.65363e-219
AC138474.1	4.47164e-198	33.7964	0.269	0.024	1.08867e-193
SIM1	7.301e-239	33.796	0.299	0.018	1.7775e-234
C22orf31	1.51989e-63	33.7956	0.306	0.138	3.70034e-59
AC109464.1	2.08397e-232	33.7931	0.267	0.019	5.07364e-228
AC080038.2	1.1876e-205	33.7895	0.354	0.039	2.89133e-201
AC135782.2	4.41422e-46	33.7892	0.33	0.188	1.07469e-41
IL21	7.38672e-200	33.7881	0.378	0.045	1.79837e-195
AP000897.2	9.259e-161	33.7869	0.396	0.081	2.2542e-156
IFNA7	1.11361e-67	33.7845	0.387	0.192	2.7112e-63
TRBV11-1	2.73679e-39	33.7828	0.309	0.195	6.66298e-35
GCGR	1.33462e-143	33.7196	0.339	0.074	3.24926e-139
AP000355.1	4.20095e-223	33.7106	0.27	0.014	1.02276e-218
AL049629.2	3.49067e-144	33.6439	0.329	0.068	8.49837e-140
AC104794.4	1.88968e-224	33.6311	0.271	0.019	4.60061e-220
C3orf80	9.77924e-228	33.6158	0.367	0.036	2.38085e-223
LINC00838	1.65747e-231	33.6108	0.295	0.016	4.03528e-227
AC012368.2	1.06456e-202	33.5577	0.304	0.028	2.59179e-198
AC046143.2	4.09213e-41	33.5123	0.289	0.164	9.9627e-37
SLC22A14	3.71788e-79	33.5065	0.312	0.13	9.05154e-75
AC113361.1	3.0744e-148	33.4957	0.277	0.039	7.48494e-144
AC130352.1	2.43357e-238	33.4793	0.257	0.011	5.92478e-234
LINC02319	1.40639e-16	33.4759	0.332	0.269	3.42399e-12
AP001775.2	1.08165e-224	33.464	0.292	0.015	2.63338e-220
LINC02046	2.13695e-42	33.4493	0.319	0.195	5.20262e-38
ANKRD34C-AS1	3.83452e-60	33.4467	0.331	0.157	9.33551e-56
AC093627.3	1.18172e-100	33.4419	0.264	0.07	2.87701e-96
RTP1	3.72577e-76	33.4408	0.272	0.096	9.07075e-72
AL139082.1	1.10096e-161	33.4374	0.279	0.034	2.6804e-157
WDFY3-AS1	2.40933e-146	33.4339	0.25	0.028	5.86575e-142
AC025175.1	5.80751e-237	33.432	0.304	0.016	1.4139e-232
AL121655.1	1.23787e-229	33.4309	0.333	0.031	3.01371e-225
DEFB133	1.28385e-92	33.425	0.254	0.072	3.12567e-88
AC021739.3	7.97318e-222	33.4239	0.318	0.03	1.94115e-217
LINC01804	5.73952e-239	33.4161	0.253	0.009	1.39734e-234
AC007570.1	1.45814e-67	33.4054	0.291	0.13	3.54998e-63
AC106038.1	1.53872e-64	33.4031	0.274	0.116	3.74617e-60
GALNT13	1.48289e-233	33.4019	0.272	0.019	3.61024e-229
PPP4R1-AS1	1.52004e-229	33.4007	0.373	0.028	3.70068e-225
CBSL	3.88049e-55	33.4002	0.285	0.139	9.44744e-51
AC011290.1	1.36282e-145	33.3996	0.361	0.081	3.31792e-141
AC009095.1	3.29615e-235	33.3991	0.308	0.015	8.02482e-231
AL445489.1	7.77613e-179	33.3988	0.279	0.028	1.89318e-174
AC016526.4	2.33184e-189	33.3972	0.379	0.049	5.67709e-185
AP002784.1	9.11023e-215	33.3971	0.402	0.045	2.21798e-210
AC135178.4	3.23164e-235	33.3958	0.308	0.02	7.86775e-231
CYP7A1	1.33595e-222	33.3911	0.3	0.023	3.2525e-218
SLC25A41	1.12769e-235	33.3892	0.327	0.02	2.74548e-231
AC104758.2	2.03379e-235	33.389	0.304	0.019	4.95147e-231
KCNA1	8.47203e-216	33.3881	0.293	0.026	2.0626e-211
PYY	2.01634e-86	33.3848	0.337	0.141	4.90897e-82
TEX15	6.53957e-236	33.3843	0.362	0.03	1.59212e-231
DKFZP434K028	2.53783e-93	33.3841	0.351	0.134	6.17861e-89
GABRB2	3.91298e-210	33.3831	0.379	0.042	9.52655e-206
CSPG5	2.27852e-172	33.3825	0.269	0.027	5.54729e-168
AL592528.1	7.82029e-88	33.3824	0.338	0.138	1.90393e-83
GNRHR	3.11681e-207	33.3822	0.349	0.038	7.58818e-203
AL049629.1	1.60752e-162	33.3806	0.265	0.028	3.91367e-158
AL513190.1	1.3818e-201	33.3799	0.315	0.031	3.36414e-197
AC062020.1	7.29203e-198	33.3799	0.271	0.026	1.77532e-193
FAM171A2	1.72498e-181	33.3794	0.302	0.035	4.19963e-177
CLCA4	4.29768e-200	33.3776	0.392	0.046	1.04631e-195
AC114730.2	2.64093e-238	33.3773	0.276	0.014	6.4296e-234
CNGA4	1.43296e-128	33.3773	0.273	0.057	3.48868e-124
AC025431.1	4.33087e-104	33.3771	0.363	0.127	1.05439e-99
AC234781.1	5.11412e-200	33.3766	0.336	0.041	1.24508e-195
AC098934.4	4.04862e-169	33.3766	0.279	0.03	9.85677e-165
AL139193.1	3.61552e-78	33.3755	0.286	0.107	8.80235e-74
AL359694.2	5.30654e-155	33.3752	0.298	0.043	1.29193e-150
WFDC6	2.73614e-171	33.3747	0.405	0.074	6.66141e-167
PROZ	4.12745e-120	33.3741	0.256	0.055	1.00487e-115
CT55	2.10944e-140	33.3738	0.329	0.072	5.13565e-136
AC010136.1	9.51793e-175	33.3738	0.368	0.058	2.31724e-170
AC009902.3	7.64857e-78	33.3732	0.3	0.123	1.86212e-73
LGI2	1.76603e-142	33.373	0.369	0.084	4.29957e-138
RAD21L1	3.62141e-133	33.3726	0.381	0.103	8.81668e-129
TCF15	1.91566e-126	33.3716	0.387	0.116	4.66386e-122
FOXQ1	9.71648e-96	33.3715	0.331	0.119	2.36558e-91
AC025809.1	6.04171e-113	33.371	0.359	0.12	1.47092e-108
ADCY10	1.25922e-63	33.3708	0.261	0.107	3.06571e-59
AC022382.1	2.25504e-211	33.3708	0.285	0.026	5.49011e-207
MAFA-AS1	7.68342e-45	33.3706	0.294	0.158	1.87061e-40
ABCB11	1.23712e-44	33.3704	0.334	0.196	3.01188e-40
AC079296.1	4.1393e-137	33.3702	0.391	0.104	1.00775e-132
OR2T6	1.32305e-92	33.37	0.332	0.123	3.2211e-88
AL358075.2	5.78213e-112	33.3696	0.34	0.1	1.40772e-107
RGS9BP	5.13015e-111	33.3694	0.391	0.132	1.24899e-106
CALHM3	3.05513e-85	33.3693	0.37	0.155	7.43802e-81
VSTM2L	1.15059e-68	33.3693	0.362	0.174	2.80122e-64
ERAS	1.19348e-76	33.3686	0.374	0.169	2.90564e-72
OTX1	6.49598e-29	33.3667	0.317	0.224	1.58151e-24
AL354928.1	7.03774e-37	33.3661	0.277	0.165	1.71341e-32
AC069120.1	8.40338e-33	33.3659	0.322	0.216	2.04589e-28
CGB7	4.37364e-26	33.3647	0.308	0.226	1.06481e-21
UBE2E2-AS1	4.76157e-224	33.3641	0.347	0.023	1.15925e-219
NUPR2	7.10328e-19	33.3619	0.302	0.25	1.72937e-14
AC018552.2	4.74587e-30	33.3612	0.325	0.222	1.15543e-25
AC010722.1	4.07224e-236	33.3445	0.474	0.049	9.91428e-232
LBHD2	1.06682e-36	33.3214	0.109	0.276	2.59728e-32
AL139158.2	5.96328e-223	33.3181	0.329	0.032	1.45182e-218
SLC26A9	2.68164e-100	33.2945	0.373	0.138	6.52873e-96
MAP6	5.39911e-181	33.2868	0.277	0.026	1.31447e-176
AL358332.1	1.23797e-232	33.2695	0.393	0.031	3.01397e-228
AC073578.1	4.9607e-20	33.269	0.296	0.238	1.20773e-15
TBX18-AS1	7.12869e-134	33.244	0.311	0.065	1.73555e-129
AC016493.1	9.24759e-234	33.243	0.402	0.034	2.25142e-229
AL136097.2	1.60205e-97	33.2413	0.276	0.077	3.90035e-93
DMRTA2	4.52289e-121	33.2043	0.375	0.115	1.10114e-116
B3GNT3	7.30522e-143	33.1837	0.357	0.081	1.77853e-138
LINC01809	8.44293e-157	33.1763	0.387	0.082	2.05552e-152
ZIC5	3.82931e-186	33.1625	0.269	0.024	9.32283e-182
ZSCAN1	7.88953e-182	33.122	0.412	0.068	1.92079e-177
AC068389.2	1.89932e-200	33.115	0.311	0.03	4.62409e-196
AC092338.1	2.75622e-213	33.1127	0.267	0.023	6.71029e-209
AC136424.2	4.28131e-223	33.0774	0.264	0.019	1.04233e-218
AC093799.1	2.40289e-176	33.0727	0.282	0.03	5.85007e-172
HIGD1C	6.32105e-239	33.0595	0.273	0.012	1.53892e-234
AP000997.1	1.07946e-201	33.0564	0.265	0.024	2.62805e-197
ZNF98	1.80958e-235	33.0411	0.344	0.028	4.40561e-231
LINC01436	1.08723e-92	33.0347	0.294	0.096	2.64697e-88
EGFR	6.54457e-155	33.0222	0.27	0.032	1.59334e-150
PIWIL1	7.72248e-238	33.0058	0.3	0.02	1.88012e-233
AC093019.2	5.71615e-233	32.9968	0.269	0.019	1.39165e-228
BX248123.1	5.70523e-191	32.989	0.29	0.027	1.38899e-186
XKR7	2.32855e-204	32.9873	0.263	0.024	5.66908e-200
OVCH2	1.14721e-213	32.979	0.257	0.015	2.793e-209
AL365258.1	1.21228e-211	32.9718	0.367	0.027	2.95141e-207
PRR15L	4.30465e-174	32.9687	0.299	0.034	1.04801e-169
FNDC1	3.60776e-192	32.968	0.262	0.023	8.78345e-188
AC026461.4	2.76739e-63	32.964	0.3	0.135	6.73749e-59
LINC01767	5.51649e-90	32.9463	0.313	0.103	1.34304e-85
C9orf135-DT	8.03039e-227	32.9358	0.384	0.03	1.95508e-222
SLITRK6	7.20951e-76	32.9274	0.384	0.173	1.75523e-71
AC096631.1	2.48276e-224	32.9176	0.271	0.019	6.04453e-220
IGHGP	1.07479e-211	32.9163	0.36	0.027	2.61669e-207
AC008567.2	6.43897e-173	32.9132	0.297	0.035	1.56763e-168
AC017015.2	3.91206e-196	32.9108	0.389	0.036	9.52431e-192
AC009656.1	7.2326e-238	32.8909	0.365	0.031	1.76085e-233
C1orf87	1.48437e-235	32.8878	0.33	0.027	3.61384e-231
LINC02376	1.39052e-71	32.8809	0.367	0.173	3.38536e-67
AC062021.1	7.59824e-95	32.8746	0.294	0.095	1.84987e-90
ATP6V1G3	2.77302e-177	32.8739	0.433	0.077	6.75119e-173
AL161646.1	2.06223e-236	32.8718	0.269	0.012	5.02072e-232
AL031289.1	2.88184e-147	32.8656	0.384	0.086	7.01613e-143
AC109927.1	9.807e-217	32.8619	0.353	0.035	2.38761e-212
TEX13C	3.94346e-218	32.8564	0.416	0.045	9.60075e-214
LINC02148	4.29362e-179	32.8526	0.405	0.066	1.04532e-174
SEC23A-AS1	3.6491e-46	32.8523	0.296	0.158	8.88409e-42
AP001005.3	1.18755e-63	32.8473	0.345	0.165	2.89122e-59
AC010132.4	4.52398e-204	32.8414	0.282	0.026	1.10141e-199
AP003065.1	8.02738e-56	32.8396	0.265	0.119	1.95435e-51
AL138830.2	2.74854e-59	32.8388	0.319	0.154	6.6916e-55
AC021224.1	7.65965e-110	32.8356	0.262	0.064	1.86482e-105
VPS37D	6.87865e-155	32.8331	0.337	0.066	1.67468e-150
MTOR-AS1	2.30212e-222	32.8317	0.254	0.012	5.60475e-218
UGT2B15	9.84673e-182	32.8316	0.347	0.047	2.39729e-177
IL3	8.17649e-228	32.8283	0.383	0.03	1.99065e-223
AC084035.1	1.10138e-236	32.8275	0.269	0.012	2.68141e-232
AC099673.1	1.31792e-234	32.8257	0.358	0.028	3.2086e-230
AC097358.2	1.80123e-76	32.8248	0.3	0.126	4.38528e-72
AC104257.1	9.43299e-235	32.8245	0.369	0.028	2.29656e-230
LINC01915	1.90887e-82	32.8218	0.393	0.172	4.64732e-78
AC010245.1	2.22691e-234	32.8217	0.308	0.015	5.42163e-230
NPFFR2	1.17217e-215	32.8204	0.254	0.019	2.85377e-211
AL592494.3	5.52468e-213	32.8198	0.27	0.016	1.34504e-208
IGHV1-58	3.80011e-138	32.8187	0.39	0.1	9.25175e-134
AC013468.1	2.43282e-238	32.8186	0.259	0.011	5.92293e-234
AC013644.1	2.43136e-233	32.8183	0.309	0.02	5.9194e-229
PRR5-ARHGAP8	5.87579e-236	32.8164	0.309	0.02	1.43052e-231
PCCA-AS1	3.5383e-238	32.8134	0.318	0.019	8.61435e-234
NR2E1	2.92935e-132	32.811	0.303	0.062	7.1318e-128
AC067747.1	2.04066e-237	32.811	0.335	0.026	4.96819e-233
AL592295.3	1.0567e-238	32.8109	0.301	0.018	2.57263e-234
RAI2	4.69917e-234	32.8106	0.374	0.034	1.14406e-229
AC092718.5	5.77087e-233	32.81	0.284	0.019	1.40498e-228
BCL2L2-PABPN1	1.96976e-151	32.8093	0.253	0.028	4.79559e-147
AC022164.1	7.16591e-239	32.8087	0.281	0.014	1.74461e-234
AC069228.1	1.38646e-238	32.8083	0.337	0.028	3.37548e-234
AL355297.3	4.06438e-238	32.8082	0.394	0.032	9.89515e-234
AC108102.1	4.86668e-230	32.8076	0.431	0.039	1.18484e-225
EFNA2	1.01611e-235	32.8071	0.294	0.019	2.47382e-231
AC090376.1	5.63681e-239	32.8063	0.284	0.014	1.37234e-234
AC107976.1	4.8912e-234	32.805	0.309	0.019	1.19081e-229
AC103691.2	4.06852e-218	32.8049	0.397	0.043	9.90523e-214
ADGRB2	7.91431e-238	32.8044	0.293	0.019	1.92682e-233
IL20RA	5.41346e-233	32.8042	0.425	0.035	1.31796e-228
LINC01077	1.76033e-30	32.8039	0.319	0.216	4.28569e-26
EGFL6	4.73875e-238	32.8038	0.466	0.047	1.1537e-233
AC079362.1	7.34764e-232	32.8036	0.325	0.028	1.78886e-227
HCG22	1.34335e-49	32.8031	0.339	0.193	3.27052e-45
AL031428.1	6.07738e-205	32.8022	0.34	0.026	1.4796e-200
AP000793.1	1.44656e-232	32.8017	0.32	0.024	3.5218e-228
AC128687.2	1.45194e-69	32.8017	0.341	0.153	3.53488e-65
ODF3	4.16515e-224	32.8014	0.287	0.02	1.01405e-219
AC239584.1	3.34058e-238	32.8013	0.361	0.03	8.13298e-234
AC078883.2	1.55752e-238	32.8012	0.388	0.034	3.79194e-234
LINC01305	9.43851e-141	32.8011	0.367	0.084	2.2979e-136
LINC00284	4.0648e-180	32.801	0.306	0.036	9.89616e-176
AL096828.3	4.57512e-208	32.801	0.271	0.024	1.11386e-203
STATH	3.59335e-230	32.8007	0.416	0.042	8.74837e-226
AC002550.2	2.6949e-235	32.8004	0.287	0.019	6.56101e-231
CILP2	1.02545e-141	32.8001	0.304	0.061	2.49657e-137
AL133396.2	8.2059e-223	32.7995	0.382	0.038	1.99781e-218
FBXO47	6.36048e-115	32.7992	0.332	0.089	1.54852e-110
GRIP2	4.84842e-156	32.7979	0.342	0.065	1.1804e-151
TBX3	5.44886e-175	32.7974	0.277	0.028	1.32658e-170
AL023754.1	4.5714e-18	32.7973	0.304	0.258	1.11295e-13
AC074052.2	3.55562e-190	32.7959	0.342	0.041	8.65652e-186
GK3P	3.57912e-219	32.7959	0.273	0.015	8.71373e-215
AC010145.1	1.40798e-228	32.7951	0.372	0.036	3.42788e-224
AC087501.3	2.65297e-229	32.7949	0.33	0.03	6.45892e-225
LINC02254	1.23648e-238	32.7949	0.254	0.011	3.01034e-234
AC023128.1	1.60299e-218	32.7947	0.364	0.035	3.90264e-214
LRIG3	1.35091e-168	32.7944	0.387	0.068	3.28894e-164
AL392048.1	4.32574e-201	32.7934	0.318	0.032	1.05314e-196
LINC02156	2.11327e-68	32.793	0.295	0.13	5.14497e-64
AC068491.2	2.45671e-166	32.7928	0.325	0.047	5.98112e-162
LRIT3	3.06651e-166	32.7928	0.298	0.036	7.46572e-162
CCDC89	1.70872e-234	32.7924	0.432	0.042	4.16004e-230
AL590079.1	6.44275e-228	32.7921	0.43	0.043	1.56855e-223
AC073429.1	3.34518e-199	32.7919	0.357	0.041	8.14418e-195
AC009652.2	8.03208e-235	32.7914	0.417	0.041	1.95549e-230
AP003170.4	2.26711e-206	32.7913	0.39	0.043	5.5195e-202
AC004672.1	1.06701e-202	32.7912	0.402	0.049	2.59773e-198
AC005281.1	4.27007e-37	32.7909	0.316	0.203	1.03959e-32
LINC02218	3.59401e-200	32.7904	0.368	0.043	8.74999e-196
AL031716.1	4.43738e-183	32.7902	0.394	0.058	1.08033e-178
IGKV3-7	7.0075e-182	32.7901	0.299	0.032	1.70605e-177
RHO	1.19733e-117	32.7901	0.389	0.131	2.91503e-113
BCAR4	9.8955e-166	32.7898	0.394	0.076	2.40916e-161
ARSI	8.45532e-131	32.7896	0.299	0.061	2.05853e-126
TEX38	1.02656e-137	32.7894	0.331	0.073	2.49925e-133
AL583824.1	4.47204e-144	32.7893	0.334	0.072	1.08876e-139
KCNIP2-AS1	1.13206e-150	32.7893	0.349	0.073	2.75612e-146
ELFN2	2.57449e-142	32.7892	0.291	0.057	6.26784e-138
TBC1D3I	5.13929e-98	32.7892	0.341	0.124	1.25121e-93
AC074044.1	1.47113e-175	32.7889	0.376	0.061	3.58161e-171
TMEM244	1.05631e-128	32.7889	0.299	0.065	2.57168e-124
SPTA1	1.15378e-106	32.7888	0.316	0.088	2.80899e-102
AP000282.1	2.32437e-108	32.7887	0.322	0.091	5.6589e-104
AC012462.3	6.63076e-45	32.7884	0.302	0.166	1.61432e-40
AL117338.1	3.06614e-101	32.7882	0.335	0.112	7.46482e-97
AC131159.2	1.66175e-84	32.788	0.311	0.119	4.04569e-80
GOLGA6L22	2.2777e-212	32.7879	0.274	0.023	5.54529e-208
AC007285.2	4.5838e-91	32.7878	0.327	0.122	1.11597e-86
PHKA1-AS1	8.13918e-80	32.7877	0.265	0.092	1.98156e-75
AC078802.1	3.06686e-133	32.7874	0.372	0.097	7.46658e-129
FOXD3	3.27763e-173	32.787	0.379	0.064	7.97971e-169
AL596442.1	9.89861e-128	32.787	0.4	0.12	2.40992e-123
LIPK	5.61868e-46	32.7869	0.306	0.165	1.36792e-41
AC083906.3	8.91303e-239	32.7869	0.359	0.028	2.16997e-234
LINC00261	8.82745e-239	32.7868	0.36	0.028	2.14913e-234
ZBED2	2.38038e-112	32.7865	0.352	0.111	5.79528e-108
ERICH4	4.77804e-166	32.7865	0.394	0.078	1.16326e-161
AC018521.6	5.0445e-181	32.7865	0.375	0.054	1.22813e-176
AC092115.3	1.32681e-61	32.7863	0.279	0.126	3.23024e-57
AC082651.4	1.27531e-142	32.7863	0.393	0.1	3.10487e-138
SCNN1B	4.52714e-232	32.7858	0.45	0.047	1.10218e-227
TM4SF1-AS1	1.27315e-80	32.7858	0.363	0.157	3.09962e-76
AL121890.2	4.33418e-185	32.7858	0.401	0.064	1.0552e-180
AL031283.3	1.69049e-96	32.7858	0.38	0.151	4.11566e-92
AC093722.1	7.08943e-102	32.7857	0.386	0.145	1.72599e-97
Z92544.1	8.22927e-118	32.7857	0.376	0.124	2.0035e-113
TXNDC8	6.1851e-113	32.7857	0.41	0.143	1.50582e-108
AC018529.1	1.18897e-104	32.7855	0.367	0.128	2.89467e-100
ADCYAP1R1	1.02884e-219	32.7854	0.319	0.031	2.50481e-215
AC013565.1	5.31877e-144	32.7853	0.421	0.109	1.29491e-139
AL596218.1	4.20388e-198	32.7849	0.437	0.066	1.02348e-193
LINC00421	2.09321e-70	32.7847	0.384	0.184	5.09613e-66
LINC01783	4.04933e-168	32.7844	0.42	0.085	9.85849e-164
INTS6L-AS1	1.90992e-222	32.7844	0.269	0.02	4.64989e-218
AL009178.2	4.55337e-60	32.7843	0.368	0.195	1.10856e-55
AC018781.1	2.94756e-76	32.7841	0.338	0.146	7.17612e-72
AC099811.2	7.905e-131	32.7832	0.365	0.099	1.92455e-126
AC103996.2	7.65948e-239	32.7828	0.286	0.014	1.86478e-234
AC239803.3	1.40229e-194	32.782	0.374	0.049	3.41401e-190
SH2D5	3.62886e-41	32.7814	0.328	0.2	8.83483e-37
AC009053.3	2.55273e-230	32.7812	0.258	0.018	6.21488e-226
AC130343.2	3.61725e-238	32.7809	0.334	0.024	8.80656e-234
CFAP44-AS1	1.73309e-58	32.7805	0.414	0.226	4.21937e-54
GSTA3	5.68951e-218	32.78	0.501	0.073	1.38517e-213
PMCH	1.76051e-16	32.7744	0.33	0.268	4.28614e-12
AC012301.1	2.11371e-71	32.7716	0.298	0.132	5.14605e-67
AP000880.1	3.10686e-35	32.7642	0.121	0.296	7.56397e-31
HSPB8	1.34701e-176	32.7015	0.313	0.039	3.27944e-172
AC005410.2	4.24266e-134	32.6822	0.261	0.045	1.03292e-129
AL032821.1	1.4099e-160	32.6676	0.351	0.066	3.43253e-156
GDAP1L1	1.4781e-221	32.6287	0.255	0.012	3.59858e-217
FARSA-AS1	3.06006e-234	32.6215	0.281	0.019	7.45001e-230
AL356747.1	6.09006e-69	32.6121	0.292	0.128	1.48269e-64
AC005696.3	2.04315e-193	32.5556	0.305	0.031	4.97425e-189
LINC02128	2.94971e-230	32.5539	0.294	0.015	7.18137e-226
AC127496.3	1.9299e-144	32.5449	0.425	0.111	4.69854e-140
AC008667.1	1.35732e-48	32.5432	0.268	0.136	3.30454e-44
HIF1A-AS1	1.59283e-167	32.5268	0.389	0.073	3.87791e-163
AC092957.1	2.24899e-201	32.5206	0.416	0.051	5.4754e-197
AC024933.1	1.81574e-219	32.5112	0.254	0.014	4.42059e-215
AC127537.1	5.53753e-221	32.5104	0.287	0.022	1.34817e-216
THSD7A	5.49351e-108	32.4765	0.378	0.131	1.33745e-103
KRT34	2.80301e-154	32.4413	0.403	0.089	6.8242e-150
MS4A5	4.34865e-144	32.4245	0.378	0.086	1.05872e-139
CHL1-AS1	3.85556e-101	32.4165	0.364	0.13	9.38674e-97
AC017100.1	1.7804e-238	32.4075	0.391	0.034	4.33456e-234
AL590491.2	9.02269e-142	32.4016	0.274	0.041	2.19666e-137
AC011816.2	1.17063e-176	32.3921	0.345	0.047	2.85001e-172
AL451067.1	3.44666e-47	32.387	0.343	0.197	8.39123e-43
AP002754.2	1.86454e-234	32.3765	0.41	0.041	4.5394e-230
LINC02089	7.40443e-217	32.3528	0.266	0.02	1.80268e-212
NPC1L1	3.04313e-234	32.3353	0.334	0.028	7.40879e-230
MSH4	4.38769e-174	32.3068	0.272	0.027	1.06823e-169
AL139398.1	1.80547e-46	32.3022	0.305	0.164	4.39559e-42
AC025265.1	2.34054e-213	32.2917	0.275	0.023	5.69827e-209
TEX11	4.53237e-230	32.2768	0.374	0.036	1.10345e-225
C17orf82	8.35005e-87	32.2718	0.281	0.093	2.0329e-82
LINC00377	1.01949e-215	32.2627	0.296	0.026	2.48205e-211
AL121872.1	2.91813e-205	32.258	0.315	0.031	7.10448e-201
PCGEM1	3.39879e-154	32.2511	0.281	0.035	8.27469e-150
HSD17B3	6.41654e-60	32.2313	0.396	0.209	1.56217e-55
LMF1-AS1	2.13942e-234	32.2261	0.274	0.019	5.20862e-230
SOX9	1.18455e-217	32.2113	0.32	0.032	2.8839e-213
CTNND2	2.13062e-107	32.2057	0.405	0.147	5.18722e-103
AL133467.4	1.60657e-205	32.1909	0.423	0.051	3.91136e-201
CYP3A4	1.10068e-157	32.1873	0.253	0.024	2.6797e-153
AP000924.1	2.08381e-143	32.1815	0.266	0.035	5.07325e-139
HSFX3	2.07315e-225	32.1726	0.395	0.039	5.04729e-221
LMLN2	9.55354e-239	32.1459	0.288	0.015	2.3259e-234
CHRNG	6.15023e-239	32.1397	0.282	0.014	1.49734e-234
AC087257.1	8.25118e-200	32.1386	0.292	0.027	2.00883e-195
AC015911.2	8.81622e-95	32.1334	0.338	0.124	2.1464e-90
SLITRK1	1.37346e-173	32.1328	0.326	0.046	3.34384e-169
OR8J3	7.7481e-223	32.1291	0.414	0.042	1.88635e-218
AC006978.2	7.63374e-131	32.1121	0.312	0.066	1.85851e-126
LINC00326	3.49238e-205	32.1069	0.403	0.047	8.50255e-201
AL391839.1	2.58564e-204	32.0861	0.25	0.018	6.29501e-200
MS4A3	1.1554e-238	32.0852	0.335	0.024	2.81294e-234
AL606804.1	1.26838e-176	32.0816	0.308	0.038	3.088e-172
AC093599.1	9.59478e-238	32.0743	0.347	0.027	2.33594e-233
AC090907.1	9.18529e-200	32.0707	0.355	0.041	2.23625e-195
DIO3OS	2.22707e-218	32.0611	0.386	0.039	5.42201e-214
ADGRL2	3.68768e-117	32.0551	0.309	0.077	8.97803e-113
AC011747.1	6.29803e-235	32.0522	0.275	0.012	1.53332e-230
TRPM5	4.30947e-115	32.0512	0.379	0.13	1.04918e-110
LINC01990	7.92682e-236	32.048	0.346	0.028	1.92986e-231
LINC01932	2.991e-154	32.0469	0.374	0.077	7.28188e-150
AC004241.2	3.41164e-26	32.0432	0.259	0.192	8.30597e-22
AL365259.1	1.11154e-223	32.0258	0.412	0.042	2.70616e-219
VHLL	3.91934e-80	32.0122	0.375	0.164	9.54204e-76
RPRM	2.27606e-176	32.0118	0.404	0.072	5.54129e-172
DMRTC2	4.48043e-229	31.9999	0.319	0.018	1.09081e-224
AC092140.1	5.53898e-186	31.9956	0.32	0.028	1.34852e-181
H2AFB1	1.17094e-134	31.9912	0.29	0.059	2.85077e-130
IGHV4-55	1.48209e-225	31.988	0.449	0.047	3.60829e-221
AL121900.2	1.60181e-112	31.9864	0.394	0.132	3.89976e-108
AL161669.3	3.23763e-235	31.985	0.259	0.015	7.88234e-231
AC021422.1	8.2032e-229	31.973	0.414	0.041	1.99715e-224
RPEL1	7.96407e-230	31.9725	0.458	0.05	1.93893e-225
AP005233.2	7.85008e-40	31.9704	0.351	0.22	1.91118e-35
AC007277.1	5.2828e-234	31.9699	0.257	0.011	1.28615e-229
LINC02163	8.04924e-37	31.9641	0.366	0.245	1.95967e-32
AP000593.3	4.06874e-108	31.959	0.313	0.085	9.90575e-104
OOEP-AS1	5.15809e-146	31.9578	0.365	0.082	1.25579e-141
AVPR2	1.63356e-96	31.9452	0.299	0.095	3.97706e-92
GATA6	2.11799e-145	31.9439	0.398	0.093	5.15647e-141
AL513218.1	2.64548e-94	31.9431	0.354	0.135	6.44068e-90
AL359715.3	4.03763e-235	31.938	0.315	0.023	9.83001e-231
ALOXE3	2.20105e-193	31.9324	0.323	0.039	5.35867e-189
SMCO1	1.004e-172	31.9321	0.362	0.058	2.44433e-168
TRAV39	1.49595e-131	31.9308	0.283	0.058	3.64205e-127
ZNF750	6.27858e-193	31.9221	0.264	0.024	1.52858e-188
KRT86	8.84806e-141	31.9221	0.312	0.064	2.15415e-136
AL590714.1	1.06956e-112	31.9196	0.402	0.142	2.60394e-108
TEX48	1.3923e-137	31.9183	0.336	0.074	3.3897e-133
CACNG4	2.49327e-167	31.9144	0.394	0.076	6.07012e-163
SLC6A3	8.47612e-85	31.9117	0.394	0.172	2.0636e-80
IL17D	1.01487e-236	31.903	0.454	0.047	2.4708e-232
PAX9	2.38216e-217	31.9022	0.258	0.019	5.79961e-213
IL21-AS1	5.31532e-44	31.8809	0.3	0.165	1.29407e-39
AP002884.2	2.40948e-238	31.8771	0.316	0.02	5.86612e-234
FP475955.1	1.15127e-236	31.8717	0.317	0.023	2.80288e-232
AADACL2-AS1	4.09461e-197	31.8702	0.361	0.028	9.96873e-193
FOXI1	2.83103e-191	31.869	0.425	0.062	6.89242e-187
AL603839.2	1.67644e-68	31.8672	0.327	0.145	4.08145e-64
KRT81	6.3079e-209	31.8554	0.325	0.034	1.53572e-204
AC004223.2	5.41668e-231	31.8539	0.327	0.018	1.31874e-226
C12orf56	2.36647e-191	31.8508	0.434	0.068	5.7614e-187
AC023154.1	5.14329e-223	31.8497	0.339	0.022	1.25219e-218
AC024132.2	1.85443e-238	31.8492	0.336	0.024	4.51481e-234
AL731533.1	1.56509e-219	31.8468	0.29	0.016	3.81036e-215
AC096736.1	1.79903e-67	31.8454	0.347	0.164	4.37991e-63
FOXN3-AS2	3.14445e-189	31.8424	0.306	0.027	7.65549e-185
AL022314.1	4.4438e-77	31.8414	0.374	0.166	1.08189e-72
AC092143.2	1.534e-188	31.8409	0.422	0.068	3.73469e-184
AC133961.1	7.19856e-181	31.8393	0.315	0.038	1.75256e-176
CACNA1G-AS1	5.36118e-99	31.8358	0.385	0.15	1.30523e-94
AC005884.1	3.85696e-91	31.8348	0.251	0.072	9.39016e-87
AC002550.1	2.22735e-173	31.8326	0.417	0.078	5.42271e-169
AC008080.4	9.71242e-125	31.8323	0.341	0.086	2.36459e-120
AC022034.2	3.01814e-44	31.8306	0.291	0.158	7.34797e-40
LINC01566	1.32827e-230	31.8295	0.377	0.03	3.23381e-226
AC092794.2	3.59077e-231	31.8283	0.297	0.016	8.74209e-227
SMCO3	9.99301e-229	31.8277	0.441	0.046	2.4329e-224
PKP4-AS1	1.52079e-194	31.8268	0.298	0.027	3.70251e-190
AC090371.1	3.97675e-221	31.8267	0.449	0.049	9.68179e-217
AL713999.1	6.76687e-89	31.8265	0.342	0.138	1.64746e-84
HOXA-AS2	9.92162e-230	31.8262	0.305	0.018	2.41552e-225
AL032819.3	5.09464e-106	31.8253	0.364	0.127	1.24034e-101
AL731563.2	1.43687e-230	31.8248	0.256	0.018	3.49819e-226
TMPRSS11D	3.05859e-158	31.8247	0.428	0.093	7.44644e-154
HIST2H2AA4	2.92453e-08	31.8246	0.383	0.182	0.000712006
FSCN2	1.25137e-220	31.8242	0.367	0.036	3.04658e-216
AC093283.1	5.97286e-239	31.8232	0.256	0.011	1.45415e-234
AC009549.1	1.67518e-207	31.8217	0.268	0.024	4.07839e-203
TMPRSS11A	4.71083e-140	31.8194	0.418	0.116	1.1469e-135
AC068985.1	5.84267e-238	31.8185	0.334	0.026	1.42246e-233
AC073521.1	4.93657e-151	31.8182	0.302	0.049	1.20186e-146
AC109597.2	4.0591e-203	31.8174	0.288	0.022	9.88228e-199
HPCA	1.6648e-114	31.8168	0.375	0.128	4.05311e-110
AL080313.2	8.24702e-76	31.8167	0.363	0.164	2.00782e-71
TTC23L	2.83124e-233	31.8156	0.364	0.032	6.89293e-229
GMNC	1.54515e-129	31.8154	0.346	0.088	3.76182e-125
CEND1	5.65346e-149	31.8153	0.4	0.091	1.37639e-144
AC139099.2	6.59441e-236	31.8125	0.338	0.027	1.60548e-231
AC090948.2	9.55354e-239	31.8124	0.288	0.018	2.3259e-234
AC012312.1	3.50007e-220	31.8116	0.305	0.019	8.52126e-216
IGHV1-69	2.68107e-200	31.8113	0.303	0.028	6.52734e-196
LINC01924	5.28521e-233	31.8109	0.343	0.03	1.28674e-228
AL445685.1	3.02866e-231	31.8096	0.361	0.032	7.37356e-227
AL136295.4	4.64381e-235	31.8089	0.314	0.023	1.13058e-230
TRBV23-1	3.53102e-239	31.808	0.317	0.019	8.59661e-235
RAP1GAP	9.30803e-190	31.8078	0.326	0.039	2.26613e-185
TRPC3	6.59869e-230	31.8067	0.273	0.012	1.60652e-225
AC005726.5	1.91479e-164	31.8065	0.362	0.064	4.66174e-160
AC015909.2	2.42648e-194	31.8062	0.427	0.064	5.90752e-190
AL359198.1	6.73507e-230	31.8055	0.345	0.032	1.63972e-225
AL590666.1	8.76371e-226	31.8052	0.399	0.039	2.13361e-221
TNNC1	1.78086e-175	31.8052	0.308	0.038	4.33568e-171
LINC02421	6.32378e-184	31.8049	0.279	0.027	1.53959e-179
AL450322.1	2.69539e-212	31.8048	0.406	0.045	6.56221e-208
AC007362.1	1.0596e-133	31.8047	0.403	0.115	2.57969e-129
AL355073.2	9.72913e-225	31.8044	0.34	0.022	2.36865e-220
AC007347.1	1.02229e-227	31.8043	0.426	0.042	2.48886e-223
AL136988.2	4.56482e-236	31.8042	0.278	0.012	1.11135e-231
AC135803.1	4.37781e-132	31.804	0.445	0.138	1.06582e-127
AC104521.1	7.2047e-103	31.8038	0.369	0.132	1.75406e-98
AC245884.10	5.45666e-237	31.8035	0.332	0.026	1.32848e-232
AL133480.1	5.40882e-192	31.8034	0.366	0.045	1.31683e-187
HNRNPCL1	3.26892e-126	31.8034	0.402	0.122	7.95852e-122
AP001464.1	7.22204e-231	31.8029	0.259	0.018	1.75828e-226
AC090877.2	1.61693e-143	31.8026	0.387	0.089	3.93658e-139
AL121894.2	1.11029e-238	31.8026	0.327	0.026	2.70311e-234
AL445488.1	3.08334e-230	31.8024	0.373	0.028	7.5067e-226
AC027271.1	1.28918e-217	31.8023	0.305	0.028	3.13864e-213
AC004221.1	1.36815e-181	31.8022	0.325	0.041	3.3309e-177
AL354766.2	1.89109e-222	31.8021	0.429	0.043	4.60404e-218
AC026790.1	1.92317e-114	31.802	0.361	0.116	4.68215e-110
MATN3	2.60051e-57	31.8014	0.323	0.162	6.33119e-53
EGFLAM	2.16316e-213	31.8014	0.327	0.034	5.26643e-209
TAB2-AS1	3.27818e-169	31.7997	0.326	0.046	7.98106e-165
AC093797.1	1.39946e-238	31.7991	0.402	0.038	3.40713e-234
FHOD3	2.90026e-234	31.7991	0.463	0.05	7.06098e-230
NODAL	5.971e-239	31.7984	0.262	0.011	1.4537e-234
AC069368.1	1.48235e-199	31.798	0.331	0.039	3.60894e-195
AC090809.1	4.66367e-199	31.7979	0.376	0.043	1.13542e-194
AL358937.1	5.52672e-225	31.7979	0.451	0.047	1.34553e-220
AC244517.5	6.14821e-235	31.7976	0.366	0.032	1.49684e-230
AC016152.1	2.01681e-215	31.7975	0.295	0.026	4.91013e-211
AC105942.1	2.73375e-165	31.7972	0.257	0.026	6.65559e-161
AP002770.1	1.74626e-46	31.7966	0.353	0.208	4.25145e-42
AC073641.1	1.7e-230	31.7966	0.473	0.054	4.13882e-226
TMOD4	1.48666e-79	31.7965	0.259	0.086	3.61943e-75
COL5A1	5.09952e-236	31.7962	0.434	0.045	1.24153e-231
AL035706.1	1.37165e-199	31.7958	0.431	0.055	3.33941e-195
TAS2R5	6.15971e-199	31.7957	0.359	0.041	1.49964e-194
AC022075.2	2.16795e-198	31.7955	0.4	0.05	5.2781e-194
AL139823.1	1.2123e-235	31.7953	0.307	0.015	2.95146e-231
FOXI2	1.85468e-162	31.7951	0.36	0.065	4.5154e-158
Z83844.2	3.21881e-142	31.7948	0.335	0.072	7.83651e-138
AC116914.1	9.84422e-145	31.7947	0.267	0.035	2.39667e-140
AC233755.1	1.15882e-211	31.7946	0.345	0.035	2.82126e-207
MIRLET7DHG	6.91128e-178	31.7946	0.367	0.051	1.68262e-173
PENK	2.28192e-149	31.7945	0.367	0.078	5.55555e-145
AC104667.1	3.3082e-200	31.7945	0.413	0.051	8.05414e-196
AC027607.1	2.14762e-238	31.7941	0.319	0.02	5.22861e-234
MIR4713HG	1.08401e-237	31.794	0.389	0.035	2.63913e-233
FP565260.5	9.19066e-237	31.7939	0.418	0.039	2.23756e-232
AC004948.1	2.29822e-183	31.7938	0.38	0.053	5.59524e-179
AL360182.2	5.03658e-188	31.7938	0.406	0.059	1.22621e-183
MEIOB	2.3287e-178	31.7936	0.361	0.049	5.66944e-174
TCAF2C	2.7086e-83	31.7931	0.332	0.141	6.59437e-79
AL645465.1	4.85692e-181	31.793	0.422	0.073	1.18247e-176
AC105935.1	5.70375e-172	31.793	0.379	0.061	1.38863e-167
AC009107.2	1.85401e-154	31.7929	0.294	0.043	4.51377e-150
PTPN5	2.07574e-178	31.7928	0.288	0.031	5.0536e-174
VTCN1	2.44344e-133	31.7926	0.398	0.112	5.9488e-129
TRBV7-7	7.56114e-172	31.7924	0.407	0.072	1.84084e-167
AL008638.2	2.99214e-228	31.7924	0.393	0.038	7.28467e-224
SLC9C1	1.58361e-177	31.7922	0.339	0.047	3.85545e-173
AL353795.2	1.56224e-166	31.7921	0.379	0.069	3.80343e-162
AL355916.2	6.34974e-196	31.7921	0.286	0.026	1.54591e-191
RBM24	5.07847e-177	31.792	0.376	0.057	1.2364e-172
LRRC9	1.12553e-56	31.7915	0.376	0.207	2.74022e-52
CDO1	1.69018e-222	31.7914	0.448	0.05	4.1149e-218
TRPV5	4.71395e-156	31.7914	0.38	0.078	1.14766e-151
LINC02404	1.36077e-199	31.7912	0.413	0.051	3.31293e-195
SPRR1B	4.548e-114	31.7907	0.401	0.136	1.10726e-109
KCNMB2	3.51804e-156	31.7906	0.339	0.064	8.56502e-152
TUB	3.49305e-177	31.7905	0.336	0.047	8.50417e-173
LINC02377	3.49843e-205	31.7905	0.428	0.051	8.51728e-201
AC003965.1	6.04884e-129	31.7905	0.33	0.076	1.47265e-124
AC091153.2	6.07863e-207	31.7905	0.403	0.047	1.4799e-202
AL132780.2	1.05567e-61	31.7904	0.34	0.168	2.57013e-57
SLC39A12	9.53392e-62	31.7904	0.28	0.128	2.32113e-57
CYP39A1	2.82563e-160	31.7902	0.442	0.097	6.87928e-156
AL139339.1	3.4186e-228	31.7902	0.333	0.03	8.32292e-224
NPIPB12	3.03535e-117	31.7901	0.251	0.054	7.38987e-113
IGKV2D-30	1.0614e-110	31.7901	0.35	0.112	2.58408e-106
AC007349.2	2.20499e-181	31.79	0.428	0.074	5.36826e-177
RGS4	3.41015e-212	31.79	0.346	0.035	8.30234e-208
AC099791.2	1.16585e-92	31.7898	0.299	0.097	2.83838e-88
IGHV3-64	2.76844e-194	31.7898	0.374	0.046	6.74005e-190
AL353747.2	3.70399e-177	31.7898	0.414	0.072	9.01774e-173
AC018554.1	3.36351e-165	31.7897	0.342	0.059	8.1888e-161
AL591848.2	2.27717e-161	31.7897	0.292	0.038	5.54401e-157
RS1	5.57941e-115	31.7896	0.323	0.084	1.35836e-110
KLHDC7A	1.27394e-44	31.7896	0.283	0.153	3.10154e-40
AC116049.2	8.43998e-206	31.7896	0.432	0.054	2.0548e-201
AL133456.1	3.27557e-188	31.7894	0.392	0.055	7.9747e-184
AC011442.1	2.56928e-165	31.7893	0.421	0.091	6.25517e-161
PCDH1	1.05185e-237	31.7891	0.449	0.045	2.56083e-233
TMPRSS11E	1.81774e-105	31.7891	0.372	0.131	4.42548e-101
AC017083.3	2.33634e-162	31.7889	0.396	0.078	5.68805e-158
AC025254.1	2.14829e-238	31.7888	0.389	0.032	5.23023e-234
AL031666.1	1.01092e-32	31.7886	0.317	0.214	2.4612e-28
LINC01998	2.7717e-199	31.7884	0.408	0.05	6.74797e-195
Z83851.1	2.3738e-184	31.7884	0.413	0.062	5.77925e-180
TM4SF5	5.40744e-50	31.7883	0.348	0.199	1.31649e-45
LINC01906	2.96163e-152	31.7882	0.268	0.031	7.21039e-148
AL513008.1	5.37499e-148	31.7881	0.27	0.035	1.30859e-143
TRBJ1-4	7.52798e-147	31.788	0.286	0.045	1.83276e-142
AC008781.1	1.45663e-160	31.7879	0.391	0.078	3.54632e-156
LINC00462	1.22936e-127	31.7879	0.368	0.103	2.99301e-123
AL109761.1	7.81508e-100	31.7877	0.305	0.095	1.90266e-95
UBE2Q1-AS1	3.10704e-214	31.7873	0.421	0.047	7.5644e-210
TRBV12-5	6.41092e-90	31.7872	0.302	0.099	1.5608e-85
TBX15	9.148e-180	31.7872	0.387	0.059	2.22717e-175
LINC01785	4.63864e-151	31.7871	0.327	0.066	1.12932e-146
CLPS	1.13895e-162	31.787	0.404	0.085	2.77288e-158
FIGN	1.84888e-96	31.787	0.352	0.131	4.50129e-92
ASCL1	3.99568e-166	31.787	0.428	0.091	9.72788e-162
FLRT1	1.44301e-121	31.7869	0.424	0.143	3.51315e-117
AC010175.1	2.30771e-71	31.7869	0.278	0.108	5.61834e-67
TAS2R42	9.74734e-81	31.7868	0.352	0.149	2.37309e-76
SERPINC1	1.6971e-122	31.7867	0.39	0.123	4.13177e-118
AL357992.1	2.88024e-171	31.7867	0.335	0.049	7.01224e-167
BDKRB2	1.27834e-148	31.7867	0.401	0.091	3.11226e-144
PDC	3.6645e-76	31.7866	0.331	0.142	8.92159e-72
FOXO6	6.71903e-52	31.7865	0.27	0.134	1.63582e-47
AL139424.1	5.67728e-81	31.7865	0.391	0.172	1.38219e-76
CSRP3	1.66374e-185	31.7862	0.383	0.05	4.05055e-181
GCSAML-AS1	1.60951e-197	31.7861	0.46	0.073	3.91852e-193
AC005943.1	1.99128e-141	31.786	0.424	0.119	4.84798e-137
PSAPL1	8.64464e-144	31.7859	0.427	0.115	2.10462e-139
LINC00640	1.23209e-102	31.7857	0.383	0.138	2.99965e-98
AC110491.2	5.31126e-233	31.7855	0.379	0.034	1.29308e-228
HR	5.12767e-125	31.7854	0.434	0.143	1.24838e-120
CCL26	1.0096e-202	31.7854	0.402	0.05	2.45796e-198
AC104938.1	1.29469e-70	31.7854	0.318	0.142	3.15206e-66
AQP1	8.1607e-45	31.7854	0.36	0.215	1.9868e-40
AC025575.2	2.00945e-133	31.7854	0.377	0.101	4.8922e-129
AC016205.1	5.57888e-214	31.7853	0.406	0.045	1.35823e-209
LINC02554	8.54365e-140	31.7852	0.41	0.108	2.08004e-135
AC010969.1	1.94705e-126	31.7851	0.424	0.141	4.74029e-122
AC021678.2	1.96998e-146	31.7851	0.334	0.07	4.79612e-142
AC012442.1	1.50745e-64	31.7848	0.415	0.219	3.67005e-60
LINC02357	4.34241e-177	31.7844	0.438	0.081	1.0572e-172
AL161629.1	3.69851e-43	31.7844	0.386	0.245	9.00439e-39
AC092131.1	6.3414e-118	31.7843	0.419	0.146	1.54388e-113
AC092354.2	8.97938e-31	31.7842	0.271	0.181	2.18612e-26
GPR142	1.41155e-40	31.7842	0.347	0.222	3.43655e-36
COX7B2	6.86169e-220	31.7841	0.458	0.055	1.67055e-215
ABCA12	2.68223e-131	31.784	0.439	0.138	6.53017e-127
AC025165.3	1.49358e-35	31.7839	0.281	0.176	3.63626e-31
MLNR	2.5586e-62	31.7835	0.373	0.189	6.22918e-58
CYP2C8	2.52952e-69	31.7835	0.377	0.178	6.15836e-65
FNDC7	3.33098e-74	31.7835	0.365	0.165	8.10961e-70
DIRAS3	1.4369e-77	31.7833	0.462	0.224	3.49828e-73
FRAS1	7.75438e-18	31.7833	0.299	0.261	1.88788e-13
AL513165.1	4.88295e-49	31.7829	0.29	0.149	1.1888e-44
TMCO5A	3.01422e-93	31.7826	0.463	0.203	7.33842e-89
GRB7	3.57551e-60	31.7823	0.357	0.182	8.70493e-56
AL049780.1	1.29732e-203	31.7822	0.437	0.055	3.15846e-199
LINC00111	1.67995e-78	31.7816	0.443	0.208	4.09e-74
AC073314.1	2.95315e-50	31.7816	0.34	0.191	7.18973e-46
AC026740.1	5.12774e-42	31.7811	0.335	0.204	1.2484e-37
AC005041.3	2.51232e-69	31.7808	0.351	0.162	6.1165e-65
RAPGEF4-AS1	6.89483e-28	31.7807	0.354	0.259	1.67861e-23
AL121790.2	1.51474e-61	31.7806	0.433	0.243	3.68778e-57
TRDJ2	2.31952e-231	31.7806	0.461	0.05	5.64711e-227
CHRDL2	1.31569e-54	31.7798	0.403	0.23	3.20318e-50
FLRT3	1.11205e-17	31.7765	0.336	0.28	2.70741e-13
SMTNL2	6.31501e-14	31.7753	0.345	0.292	1.53745e-09
AC012254.2	7.48239e-188	31.7753	0.439	0.072	1.82166e-183
SAA4	4.66524e-09	31.7725	0.35	0.32	0.00011358
A2ML1-AS2	2.00986e-237	31.7712	0.421	0.039	4.89321e-233
BTG4	1.74685e-14	31.7704	0.385	0.324	4.25288e-10
AC008750.3	4.49073e-238	31.7687	0.324	0.02	1.09331e-233
AL133215.3	2.28302e-228	31.7681	0.484	0.062	5.55825e-224
AC007255.1	1.41327e-31	31.7566	0.11	0.266	3.44074e-27
AL031985.4	1.38825e-150	31.6862	0.35	0.073	3.37983e-146
LINC00629	1.93936e-41	31.6844	0.313	0.185	4.72155e-37
NAV2-AS5	2.38316e-160	31.6088	0.407	0.088	5.80204e-156
CCR8	4.82009e-46	31.6047	0.256	0.13	1.1735e-41
AC090109.1	1.5179e-207	31.5597	0.262	0.018	3.69548e-203
AL450267.1	8.93519e-225	31.541	0.428	0.043	2.17536e-220
KCNQ1OT1	4.01729e-72	31.4986	0.273	0.166	9.7805e-68
LINC02525	1.06428e-200	31.486	0.362	0.041	2.5911e-196
ZSCAN23	2.17911e-90	31.3426	0.279	0.091	5.30527e-86
NLRP5	5.9725e-92	31.2339	0.401	0.164	1.45407e-87
LINC01716	5.06929e-238	31.1879	0.281	0.016	1.23417e-233
LINC02579	3.61678e-186	31.1794	0.428	0.069	8.80542e-182
AL035658.1	9.05874e-223	31.1049	0.313	0.027	2.20544e-218
AC023830.1	7.52033e-225	31.0877	0.265	0.012	1.8309e-220
AC023796.2	1.72507e-216	30.8871	0.438	0.05	4.19987e-212
REC114	1.55949e-229	30.8353	0.465	0.053	3.79674e-225
AC009019.1	2.60491e-101	30.8235	0.329	0.108	6.34192e-97
IGHV1-45	2.64059e-109	30.7646	0.382	0.131	6.42878e-105
AC011591.1	1.83006e-237	30.7423	0.336	0.024	4.45545e-233
AC104655.1	2.94704e-217	30.7236	0.278	0.022	7.17486e-213
PRH2	5.53437e-93	30.661	0.418	0.169	1.3474e-88
AD000671.3	1.18993e-76	30.6076	0.316	0.135	2.897e-72
C1orf185	1.71197e-178	30.5375	0.416	0.072	4.16796e-174
HSD3B1	1.54976e-219	30.4985	0.32	0.031	3.77304e-215
AL445224.1	1.4746e-236	30.4479	0.317	0.024	3.59005e-232
URGCP-MRPS24	9.3637e-145	30.3635	0.276	0.039	2.27969e-140
NPIPA2	1.93096e-45	30.3382	0.391	0.247	4.7011e-41
AP003419.3	4.01819e-102	30.3255	0.272	0.07	9.78269e-98
AP005328.2	5.73762e-225	30.318	0.269	0.014	1.39688e-220
KCNQ2	4.4315e-141	30.2578	0.376	0.088	1.07889e-136
AC005104.1	3.19576e-102	30.1778	0.338	0.118	7.7804e-98
AC239859.3	1.24496e-235	30.0647	0.456	0.049	3.03098e-231
SYNPR	1.54424e-155	30.0078	0.292	0.039	3.7596e-151
LINC02040	1.18266e-161	29.9877	0.323	0.05	2.87931e-157
AC092807.3	4.83477e-213	29.9811	0.46	0.059	1.17707e-208
LHX1	3.64314e-77	29.9786	0.378	0.169	8.8696e-73
AC021491.1	3.19106e-233	29.9361	0.284	0.014	7.76896e-229
LINC01545	2.92989e-238	29.8743	0.377	0.031	7.13311e-234
WAC-AS1	1.23268e-09	29.8018	0.452	0.399	3.00108e-05
IGSF5	1.10568e-134	29.7003	0.358	0.085	2.6919e-130
ATRNL1	1.51619e-209	29.6967	0.267	0.023	3.69131e-205
POU3F2	3.67908e-194	29.6267	0.316	0.036	8.95708e-190
PRRT1B	9.98231e-113	29.6062	0.371	0.127	2.43029e-108
AC022167.4	2.41248e-210	29.5923	0.291	0.026	5.87342e-206
ARL14EPL	5.21294e-46	29.5621	0.104	0.276	1.26914e-41
AC012435.2	2.67201e-136	29.5032	0.321	0.066	6.50527e-132
HGFAC	3.75477e-50	29.4815	0.374	0.211	9.14136e-46
TMPRSS6	3.55202e-165	29.4728	0.359	0.064	8.64775e-161
TXN	1.96929e-19	29.4616	0.469	0.292	4.79442e-15
HSP90B1	5.44124e-07	29.4312	0.313	0.411	0.0132473
AL049871.1	2.55413e-213	29.3427	0.359	0.036	6.21827e-209
AC003956.1	1.24894e-67	29.2991	0.344	0.164	3.04066e-63
MMP24OS	3.64136e-23	29.2336	0.334	0.539	8.86526e-19
LGI4	5.15938e-235	29.2196	0.255	0.011	1.2561e-230
AC008060.1	3.11669e-237	29.219	0.39	0.031	7.58788e-233
AC131532.1	2.14543e-82	29.21	0.3	0.109	5.22327e-78
SMU1	3.84998e-12	29.19	0.216	0.303	9.37316e-08
AC004862.1	5.14706e-238	29.1809	0.447	0.043	1.2531e-233
AC099811.4	1.22881e-238	29.1588	0.358	0.028	2.99167e-234
LINC00992	7.36534e-120	29.1574	0.33	0.085	1.79316e-115
GPC3	1.67302e-156	29.1469	0.459	0.109	4.07312e-152
GAS2L2	5.97894e-153	29.0836	0.298	0.045	1.45563e-148
LINC01106	1.60132e-85	29.0611	0.415	0.177	3.89857e-81
AL049870.2	5.65411e-218	28.8891	0.324	0.032	1.37655e-213
CHRM2	8.71824e-239	28.8464	0.34	0.028	2.12254e-234
AC009312.1	1.03651e-238	28.8308	0.372	0.028	2.52348e-234
LINC02102	1.05969e-78	28.8247	0.392	0.176	2.57992e-74
AL021368.3	5.74384e-11	28.8193	0.36	0.323	1.39839e-06
IGHV3-20	4.13787e-160	28.7402	0.283	0.034	1.00741e-155
CYP4F26P	1.42802e-42	28.6802	0.399	0.261	3.47667e-38
LINC00866	1.19217e-174	28.6763	0.254	0.022	2.90245e-170
LINC02394	2.59057e-237	28.6746	0.307	0.015	6.30701e-233
PPP1R17	1.10175e-193	28.6326	0.359	0.042	2.68233e-189
AC073050.1	1.78649e-76	28.5938	0.365	0.165	4.34938e-72
AL512785.1	7.16519e-232	28.5762	0.394	0.038	1.74444e-227
NOXO1	1.94701e-130	28.5643	0.344	0.082	4.7402e-126
AC025165.4	9.97449e-161	28.5565	0.443	0.097	2.42839e-156
AC008378.1	1.84737e-164	28.5091	0.291	0.034	4.49761e-160
AL137067.1	1.07904e-215	28.4778	0.367	0.036	2.62704e-211
AC022387.1	1.77996e-105	28.3159	0.36	0.127	4.33348e-101
AL022332.1	5.81464e-167	28.1626	0.382	0.069	1.41563e-162
AC084768.1	5.95008e-189	28.1597	0.374	0.049	1.44861e-184
LINC01674	6.19057e-239	28.1373	0.282	0.012	1.50716e-234
CA4	3.46865e-173	28.1275	0.343	0.05	8.44477e-169
CAPN14	2.59561e-206	28.0564	0.264	0.024	6.31928e-202
POU6F2	1.44381e-58	27.996	0.298	0.141	3.5151e-54
AL513303.2	7.54288e-222	27.9844	0.429	0.041	1.83639e-217
AP004609.1	2.43334e-204	27.9705	0.308	0.03	5.92422e-200
SLAMF7	4.69429e-93	27.967	0.425	0.139	1.14287e-88
AL159169.3	1.30227e-59	27.9011	0.463	0.273	3.17051e-55
LINC00575	2.16367e-202	27.8386	0.36	0.041	5.26767e-198
HSPD1	8.52091e-08	27.6882	0.29	0.228	0.0020745
LINC01098	2.09272e-228	27.6543	0.317	0.018	5.09495e-224
RWDD4	1.0446e-13	27.6447	0.139	0.253	2.54318e-09
AC010609.1	2.31794e-215	27.6307	0.302	0.027	5.64327e-211
AC082651.3	6.09766e-188	27.5309	0.332	0.041	1.48454e-183
TRAV24	2.00317e-93	27.5104	0.26	0.077	4.87691e-89
AC126755.3	2.26163e-96	27.508	0.377	0.15	5.50617e-92
AL355297.4	1.41493e-235	27.4932	0.258	0.011	3.44478e-231
AP005059.1	3.8787e-226	27.4192	0.327	0.03	9.44308e-222
AC025188.1	1.18231e-234	27.362	0.311	0.022	2.87845e-230
AL117337.1	3.52163e-124	27.3196	0.357	0.101	8.57377e-120
MTRNR2L10	1.82742e-42	27.3183	0.157	0.284	4.44904e-38
HS3ST4	5.41791e-223	27.2275	0.311	0.026	1.31905e-218
CALHM6	4.7753e-63	27.1559	0.48	0.219	1.16259e-58
TUBA1A	4.72485e-16	27.1384	0.253	0.255	1.15031e-11
C12orf74	8.74259e-93	27.1383	0.28	0.089	2.12847e-88
AL590640.1	1.81527e-207	27.0985	0.255	0.016	4.41946e-203
IL4I1	3.03501e-07	27.0856	0.454	0.326	0.00738903
AL121852.1	3.03986e-33	26.9998	0.316	0.209	7.40083e-29
TRGVB	1.93039e-237	26.9531	0.353	0.028	4.69974e-233
LINC01644	6.7995e-221	26.9281	0.319	0.032	1.65541e-216
AC079910.1	3.38265e-237	26.9179	0.26	0.009	8.23539e-233
AC015853.1	3.51392e-202	26.8956	0.478	0.074	8.55499e-198
C4orf51	1.39774e-81	26.7749	0.378	0.165	3.40295e-77
AC004034.1	1.44257e-87	26.748	0.406	0.174	3.51208e-83
AL358075.1	6.86284e-61	26.7317	0.408	0.22	1.67083e-56
NLRP9	2.26842e-110	26.7093	0.263	0.065	5.52269e-106
AC012360.1	2.87101e-203	26.6574	0.259	0.024	6.98976e-199
AC092653.1	5.59112e-146	26.6561	0.409	0.099	1.36121e-141
AC005186.1	1.14419e-73	26.5943	0.413	0.199	2.78564e-69
AC010547.1	2.25784e-129	26.4671	0.43	0.138	5.49693e-125
AL591806.1	2.77509e-56	26.3629	0.305	0.15	6.75623e-52
AC003070.2	7.80415e-123	26.3466	0.252	0.05	1.9e-118
AC136628.1	5.81275e-126	26.2751	0.352	0.093	1.41517e-121
MRPS15	3.75274e-07	26.2712	0.258	0.318	0.00913641
MYH15	3.98815e-66	26.0974	0.309	0.142	9.70955e-62
AC114689.3	4.87399e-175	26.0912	0.419	0.078	1.18662e-170
ZNF385D-AS1	3.58592e-177	26.0727	0.391	0.065	8.73027e-173
AC139100.1	9.60763e-203	26.0486	0.267	0.026	2.33907e-198
AC016710.1	1.26282e-90	26.0237	0.375	0.157	3.07447e-86
TEX49	5.79476e-191	26.011	0.323	0.027	1.41079e-186
OR5B21	3.03122e-196	26.0091	0.396	0.05	7.3798e-192
OR9A4	8.92742e-128	25.9914	0.45	0.147	2.17347e-123
AC024619.3	3.38075e-108	25.9257	0.449	0.17	8.23077e-104
AP1M1	4.51673e-09	25.8602	0.199	0.316	0.000109964
AC117383.1	3.13457e-174	25.7722	0.392	0.07	7.63143e-170
AC073848.1	1.47877e-215	25.7615	0.366	0.027	3.60021e-211
CLU	6.05309e-179	25.6737	0.375	0.108	1.47368e-174
AL355478.1	9.95306e-192	25.6723	0.281	0.026	2.42317e-187
LIVAR	2.18068e-205	25.6366	0.351	0.039	5.30909e-201
AC015961.1	2.90477e-237	25.5586	0.26	0.012	7.07195e-233
AL590666.2	1.75281e-48	25.5084	0.386	0.227	4.2674e-44
KCNH2	2.89637e-111	25.4649	0.255	0.061	7.05151e-107
ADAM23	2.9523e-113	25.4353	0.34	0.1	7.18767e-109
CLEC4E	7.2017e-23	25.4198	0.322	0.226	1.75332e-18
AC097381.1	1.555e-127	25.3604	0.377	0.109	3.78579e-123
AC004257.1	3.00187e-232	25.3518	0.337	0.02	7.30836e-228
LINC01570	6.91488e-237	25.2644	0.321	0.024	1.6835e-232
MTRNR2L5	5.6666e-126	25.2467	0.321	0.074	1.37959e-121
IDO1	2.25738e-49	25.2132	0.411	0.138	5.49583e-45
AL390961.2	4.37775e-238	25.1976	0.402	0.038	1.06581e-233
LINC01423	2.5922e-229	25.1554	0.401	0.038	6.31096e-225
GAK	2.67009e-18	25.1173	0.207	0.278	6.50061e-14
C8orf74	2.19693e-201	24.9869	0.29	0.022	5.34866e-197
SEC31A	9.31403e-08	24.9272	0.267	0.346	0.00226759
AC026333.4	1.9951e-213	24.9186	0.452	0.054	4.85728e-209
C4BPA	5.46943e-219	24.8849	0.299	0.026	1.33159e-214
SOD2	1.18133e-28	24.8708	0.548	0.359	2.87608e-24
LINC02535	3.17865e-215	24.8615	0.274	0.016	7.73875e-211
AC027281.1	8.87152e-212	24.8595	0.332	0.035	2.15986e-207
AL354993.2	7.09489e-43	24.7245	0.389	0.254	1.72732e-38
LINC01770	1.50632e-119	24.7192	0.417	0.143	3.66728e-115
AC079305.3	7.60194e-57	24.6786	0.39	0.209	1.85077e-52
AC005586.1	8.28296e-139	24.6068	0.287	0.057	2.01657e-134
AL844170.1	1.51786e-172	24.3938	0.306	0.038	3.69537e-168
IGHG4	1.61497e-179	24.3855	0.262	0.031	3.93181e-175
AC024022.1	4.73573e-199	24.3582	0.267	0.022	1.15296e-194
UGT2B7	1.89102e-223	24.299	0.456	0.054	4.60389e-219
WWOX-AS1	3.37006e-232	24.284	0.363	0.032	8.20474e-228
LINC01798	8.90702e-236	24.2806	0.316	0.015	2.1685e-231
PTGES3	1.41896e-06	24.2774	0.381	0.315	0.0345459
AC007128.2	2.16952e-93	24.2142	0.462	0.203	5.28192e-89
AC091982.1	1.10246e-158	24.2122	0.383	0.078	2.68405e-154
CPLX3	9.80776e-79	24.2101	0.388	0.174	2.3878e-74
AC129492.1	2.31633e-156	24.1694	0.345	0.068	5.63934e-152
AL355607.2	2.34524e-231	24.096	0.498	0.065	5.70973e-227
CYP4F22	1.96175e-223	24.0244	0.437	0.047	4.77608e-219
OSR1	4.65713e-88	23.9742	0.418	0.177	1.13383e-83
OASL	8.54023e-35	23.9413	0.49	0.653	2.0792e-30
NGEF	2.95182e-197	23.8974	0.251	0.023	7.1865e-193
GSR	3.2357e-26	23.882	0.216	0.288	7.87763e-22
ANO1	3.18663e-176	23.8671	0.306	0.036	7.75817e-172
LINC00589	4.53531e-57	23.6872	0.418	0.243	1.10417e-52
LINC01048	2.61217e-169	23.6852	0.386	0.068	6.35959e-165
NUTM2E	5.78399e-60	23.6547	0.259	0.112	1.40817e-55
TCEAL5	1.43489e-90	23.6329	0.397	0.164	3.49339e-86
AC096536.1	2.2157e-127	23.5091	0.471	0.161	5.39435e-123
CTSC	6.64122e-30	23.4975	0.444	0.193	1.61687e-25
MIR4435-2HG	1.4689e-09	23.4803	0.267	0.324	3.57619e-05
AC004707.1	3.11735e-39	23.4459	0.352	0.228	7.58949e-35
AC008799.2	5.84287e-214	23.4026	0.317	0.03	1.4225e-209
TFRC	2.44377e-23	23.3922	0.166	0.254	5.9496e-19
AC010754.1	5.06763e-220	23.3786	0.415	0.043	1.23377e-215
RNF157-AS1	7.45816e-214	23.3566	0.292	0.026	1.81576e-209
AC087897.2	4.19536e-178	23.2478	0.386	0.059	1.0214e-173
AC034102.5	1.81535e-175	23.2255	0.287	0.031	4.41966e-171
LINC00701	1.06143e-166	23.2013	0.436	0.092	2.58415e-162
ISPD-AS1	2.71766e-91	23.1706	0.345	0.135	6.61641e-87
TCP1	1.38754e-12	22.9398	0.276	0.272	3.37811e-08
RHOXF1	2.11776e-234	22.8548	0.299	0.019	5.15589e-230
AC016766.1	2.34046e-227	22.8152	0.306	0.018	5.69809e-223
AC068733.3	1.4746e-236	22.7705	0.325	0.026	3.59005e-232
AC004160.2	6.09149e-237	22.7199	0.513	0.062	1.48303e-232
AL162391.1	9.05347e-238	22.7198	0.415	0.039	2.20416e-233
AC107208.1	1.1458e-218	22.6654	0.355	0.024	2.78955e-214
AC091138.1	1.26778e-210	22.5704	0.299	0.027	3.08653e-206
AC004982.1	2.33557e-202	22.5353	0.47	0.073	5.68617e-198
AC002463.1	9.11775e-225	22.4723	0.347	0.034	2.21981e-220
CYP2A6	8.98699e-105	22.4318	0.355	0.127	2.18797e-100
AL161757.2	3.9197e-79	22.4095	0.371	0.162	9.5429e-75
AC005154.5	3.02834e-61	22.3158	0.362	0.186	7.3728e-57
AL357552.2	1.34256e-237	22.2665	0.369	0.032	3.26859e-233
COL21A1	3.29309e-133	22.1672	0.324	0.072	8.01736e-129
LINC01078	1.80188e-237	22.1128	0.455	0.046	4.38685e-233
AC016747.2	4.31664e-96	22.1086	0.313	0.099	1.05093e-91
AL691420.1	2.18951e-94	22.1023	0.366	0.141	5.33058e-90
AC138304.1	2.67593e-49	22.012	0.303	0.161	6.51481e-45
PDCD1LG2	7.88043e-20	21.9944	0.149	0.259	1.91857e-15
AP005137.2	8.38512e-181	21.9918	0.387	0.058	2.04144e-176
AC245041.2	1.00444e-41	21.9356	0.405	0.266	2.44541e-37
MRPS6	1.25577e-17	21.9297	0.309	0.265	3.05731e-13
AC110800.1	3.61292e-206	21.8911	0.309	0.023	8.79602e-202
MTRNR2L1	1.05679e-12	21.8823	0.376	0.295	2.57287e-08
MIR3945HG	1.07339e-10	21.8649	0.262	0.378	2.61327e-06
AC073655.1	9.4253e-223	21.8454	0.302	0.023	2.29468e-218
AC068481.1	2.63597e-237	21.7232	0.384	0.031	6.41754e-233
AC107241.1	1.84948e-221	21.6873	0.299	0.015	4.50274e-217
AC025244.1	6.97845e-236	21.476	0.367	0.031	1.69897e-231
SHISAL1	2.79169e-145	21.4612	0.25	0.03	6.79666e-141
OVAAL	2.44803e-227	21.4172	0.463	0.051	5.95998e-223
USH1G	3.35588e-43	21.369	0.289	0.162	8.17023e-39
CACTIN-AS1	1.42268e-132	21.3271	0.304	0.062	3.46366e-128
CCDC87	2.42764e-42	21.2764	0.352	0.22	5.91034e-38
MYRFL	2.75267e-188	21.147	0.427	0.065	6.70165e-184
PRNP	1.51003e-06	21.1415	0.333	0.438	0.0367631
SERTAD4-AS1	5.08255e-227	21.1266	0.358	0.036	1.2374e-222
AC025263.1	8.42065e-192	21.1044	0.258	0.023	2.05009e-187
AC008403.2	1.90071e-167	21.0819	0.408	0.076	4.62747e-163
AL589990.1	3.89635e-230	21.0039	0.334	0.031	9.48606e-226
TTC3-AS1	1.16452e-203	20.9516	0.377	0.042	2.83513e-199
AL603832.2	3.02038e-143	20.9178	0.409	0.101	7.35342e-139
AL033397.2	1.43217e-143	20.8722	0.252	0.03	3.48677e-139
SLFNL1	1.56418e-227	20.807	0.263	0.019	3.80816e-223
TMEM8A	9.65235e-16	20.8067	0.174	0.273	2.34996e-11
RALA	1.65833e-06	20.8061	0.389	0.432	0.0403738
NAA11	4.60377e-238	20.799	0.442	0.042	1.12083e-233
TRPC5OS	4.87242e-73	20.7989	0.439	0.216	1.18624e-68
AC074050.4	4.36986e-162	20.7702	0.437	0.095	1.06389e-157
TULP1	1.06445e-212	20.768	0.255	0.016	2.59152e-208
MTRNR2L4	5.8223e-27	20.7081	0.095	0.265	1.4175e-22
AC103810.5	1.15831e-225	20.6644	0.298	0.016	2.82001e-221
AC105206.2	2.09616e-238	20.5928	0.349	0.028	5.10331e-234
NES	1.53333e-235	20.5866	0.432	0.042	3.73305e-231
EVA1A	8.65213e-124	20.5463	0.4	0.123	2.10645e-119
KLF10	2.65991e-33	20.4954	0.268	0.243	6.47582e-29
GBP1	2.91731e-33	20.4647	0.633	0.454	7.10248e-29
LINC01878	4.86673e-178	20.0801	0.382	0.059	1.18485e-173
PLIN2	1.66698e-09	19.9668	0.364	0.372	4.05843e-05
AC097534.1	1.21919e-81	19.8882	0.34	0.143	2.96823e-77
AC008397.1	1.00185e-178	19.8501	0.408	0.068	2.43909e-174
AC026765.2	5.66592e-200	19.7848	0.269	0.02	1.37942e-195
AC055811.2	4.91258e-225	19.6206	0.47	0.057	1.19602e-220
CSDC2	4.37394e-146	19.6143	0.437	0.118	1.06488e-141
AC010275.1	2.37257e-137	19.5944	0.287	0.058	5.77626e-133
AL353052.1	2.23611e-59	19.3936	0.431	0.246	5.44403e-55
AL353743.2	1.6452e-118	19.3521	0.459	0.162	4.00539e-114
NELL1	9.99327e-235	19.329	0.451	0.047	2.43296e-230
DCP1A	2.80091e-10	19.2845	0.383	0.35	6.81908e-06
PABPC1L2A	3.43642e-238	19.2565	0.463	0.045	8.3663e-234
AC092902.3	1.1734e-199	19.2151	0.256	0.026	2.85675e-195
LINC00982	1.10921e-196	19.1705	0.382	0.046	2.70047e-192
SOCS1	3.03319e-07	19.1589	0.354	0.201	0.0073846
AP003354.1	1.57906e-129	19.1421	0.448	0.142	3.84439e-125
AC103724.4	1.01973e-191	19.0045	0.31	0.035	2.48263e-187
LINC01605	3.08721e-143	18.9929	0.462	0.136	7.51612e-139
AL583856.2	3.41937e-238	18.9408	0.454	0.043	8.3248e-234
AC007325.2	2.702e-186	18.905	0.408	0.062	6.57829e-182
CITED2	1.39613e-30	18.8788	0.275	0.416	3.39902e-26
PDE10A	5.99156e-238	18.8383	0.337	0.026	1.45871e-233
FPR3	3.37929e-14	18.8212	0.386	0.434	8.22722e-10
RDX	4.09878e-08	18.7901	0.323	0.281	0.000997889
IGHV3-72	1.44729e-191	18.7722	0.403	0.041	3.52357e-187
ACTN3	9.96199e-236	18.7704	0.477	0.051	2.42535e-231
AGFG1	4.58437e-07	18.7699	0.268	0.388	0.0111611
AC093714.2	4.41352e-205	18.7132	0.302	0.022	1.07451e-200
AADACL3	3.97909e-207	18.7059	0.295	0.022	9.68748e-203
KCNJ12	1.15887e-233	18.6683	0.38	0.036	2.82138e-229
IGKV1OR1-1	6.74865e-55	18.6403	0.346	0.184	1.64303e-50
KIAA1109	5.84248e-30	18.608	0.232	0.251	1.42241e-25
TARS	1.39266e-09	18.6075	0.175	0.251	3.39057e-05
TBC1D2	1.77348e-12	18.4875	0.313	0.401	4.31772e-08
FRG2C	4.45812e-204	18.297	0.346	0.039	1.08537e-199
ADAM11	4.56145e-98	18.2259	0.254	0.069	1.11053e-93
PTGER1	1.10194e-175	18.2037	0.438	0.082	2.68279e-171
ELOVL2-AS1	9.4484e-190	18.1703	0.459	0.081	2.30031e-185
AC243562.3	1.06296e-193	18.1322	0.312	0.031	2.58787e-189
TRIM31-AS1	3.51977e-44	18.1261	0.427	0.278	8.56924e-40
TAF7	2.60013e-32	18.1154	0.289	0.23	6.33027e-28
GRM5	9.26468e-169	18.0958	0.44	0.093	2.25558e-164
RAI1-AS1	3.72461e-232	18.0921	0.396	0.039	9.06793e-228
AC104452.1	1.70129e-165	17.9885	0.31	0.045	4.14196e-161
CCDC63	9.21643e-39	17.953	0.13	0.311	2.24383e-34
TRIM54	4.29948e-208	17.944	0.279	0.026	1.04675e-203
IGLV3-19	7.94943e-169	17.9302	0.28	0.041	1.93537e-164
NETO1	4.05825e-207	17.8714	0.448	0.058	9.88021e-203
FO681492.1	3.49128e-185	17.7479	0.328	0.039	8.49986e-181
AL354919.2	1.75895e-66	17.6801	0.302	0.136	4.28234e-62
IRF1	5.15121e-27	17.6679	0.397	0.301	1.25411e-22
AXL	8.50377e-21	17.6237	0.578	0.419	2.07033e-16
AC090371.2	3.74024e-237	17.5963	0.262	0.011	9.10598e-233
SLC20A1	5.44411e-15	17.5425	0.201	0.3	1.32542e-10
SP8	9.08651e-99	17.5286	0.483	0.209	2.2122e-94
MXD1	1.31067e-09	17.5205	0.361	0.357	3.19097e-05
SGK2	1.31723e-87	17.5203	0.445	0.199	3.20693e-83
PCP4L1	1.4471e-225	17.519	0.441	0.049	3.5231e-221
PPP1R3C	1.21842e-191	17.4948	0.424	0.062	2.96637e-187
AP003171.3	1.0706e-238	17.4313	0.355	0.028	2.60647e-234
NSMAF	4.50774e-10	17.3413	0.255	0.268	1.09745e-05
PACRG-AS3	6.06753e-113	17.3409	0.467	0.177	1.4772e-108
APOA1-AS	6.04954e-238	17.075	0.465	0.046	1.47282e-233
MYO1H	6.81527e-224	17.039	0.262	0.02	1.65925e-219
AC004466.1	6.47014e-157	17.0063	0.33	0.058	1.57522e-152
PRSS55	2.06266e-194	16.9954	0.307	0.024	5.02176e-190
AVPI1	1.07795e-22	16.9448	0.146	0.308	2.62439e-18
FMO2	6.10793e-192	16.8635	0.459	0.073	1.48704e-187
IQCF2	2.42537e-171	16.8594	0.441	0.093	5.9048e-167
PTGER3	5.3976e-34	16.7586	0.108	0.255	1.3141e-29
CU638689.1	2.24389e-82	16.5725	0.345	0.145	5.46298e-78
AL356652.1	2.35086e-65	16.5706	0.431	0.231	5.7234e-61
ISM1	1.77815e-176	16.4934	0.401	0.068	4.32909e-172
AC008667.3	1.05161e-41	16.4641	0.255	0.143	2.56025e-37
AC104248.1	5.85539e-238	16.4624	0.353	0.028	1.42555e-233
LINC01598	4.88595e-124	16.3999	0.388	0.122	1.18953e-119
AC090518.1	8.06152e-67	16.1877	0.339	0.157	1.96266e-62
AC013437.1	1.46005e-236	16.1404	0.368	0.031	3.55464e-232
ZSWIM2	3.17486e-141	16.0905	0.356	0.081	7.72952e-137
ROPN1B	4.52954e-180	16.0401	0.469	0.093	1.10276e-175
ANKRD22	1.13775e-43	16.0309	0.46	0.259	2.76996e-39
IGFALS	1.23596e-202	15.9676	0.467	0.073	3.00907e-198
PAN3	6.03346e-36	15.9622	0.285	0.268	1.46891e-31
AL731533.2	1.63975e-184	15.9562	0.384	0.051	3.99212e-180
HSP90AB1	8.44072e-21	15.9323	0.377	0.203	2.05498e-16
HSPA5	3.31292e-08	15.7998	0.315	0.351	0.000806564
KIAA0408	1.06777e-75	15.7864	0.43	0.209	2.59959e-71
PABPC4	2.12954e-19	15.5563	0.281	0.286	5.18458e-15
ATF6	6.35211e-11	15.5342	0.19	0.259	1.54648e-06
PLAUR	3.06864e-13	15.5166	0.557	0.658	7.4709e-09
AC026979.2	1.88853e-08	15.5003	0.357	0.373	0.000459783
FCGR1B	7.13522e-19	15.4875	0.271	0.27	1.73714e-14
LRRC24	6.71496e-110	15.4705	0.329	0.095	1.63483e-105
SLC25A37	1.86962e-08	15.4469	0.426	0.392	0.000455177
CYP26A1	2.73195e-147	15.3086	0.463	0.128	6.65121e-143
KCNJ9	2.3149e-229	15.3026	0.447	0.047	5.63587e-225
SNX10	1.4289e-43	15.2887	0.552	0.285	3.4788e-39
CYP27A1	2.73926e-24	15.2552	0.295	0.361	6.66899e-20
CCDC196	1.3056e-226	15.1835	0.277	0.019	3.17861e-222
AC245100.1	6.23652e-129	15.1725	0.429	0.138	1.51834e-124
NFIL3	9.28285e-13	15.1508	0.167	0.311	2.26e-08
PAG1	5.40294e-11	15.1497	0.353	0.243	1.3154e-06
RBP4	7.53618e-102	15.021	0.1	0.288	1.83476e-97
HIST1H4C	2.27296e-58	15.016	0.257	0.081	5.53374e-54
NOP53-AS1	3.54487e-177	14.9841	0.44	0.08	8.63033e-173
HIGD2B	5.16971e-173	14.9734	0.375	0.062	1.25862e-168
LILRB4	4.41571e-08	14.9679	0.52	0.416	0.00107505
AC083805.1	6.65308e-41	14.89	0.112	0.282	1.61976e-36
ATP12A	1.06459e-170	14.8842	0.251	0.023	2.59185e-166
AC079171.1	5.99389e-206	14.876	0.45	0.059	1.45927e-201
RIMBP3C	2.69982e-18	14.8648	0.271	0.228	6.57299e-14
SERPINB4	5.46676e-145	14.8634	0.45	0.126	1.33094e-140
CHORDC1	3.7132e-15	14.817	0.263	0.249	9.04016e-11
IGKV1D-17	2.37946e-140	14.8121	0.344	0.074	5.79304e-136
CD163	1.15089e-13	14.7225	0.523	0.376	2.80195e-09
ITGAV	8.94205e-07	14.6755	0.155	0.284	0.0217703
FBP1	1.44791e-17	14.6604	0.298	0.318	3.52508e-13
VPS37B	1.02704e-19	14.6582	0.123	0.257	2.50044e-15
ACKR3	1.54047e-35	14.6476	0.11	0.262	3.75043e-31
TMEM9B	1.0361e-06	14.6331	0.292	0.423	0.0252249
SLC9A2	8.89671e-132	14.5251	0.397	0.114	2.16599e-127
TMEM176B	1.49471e-10	14.4807	0.292	0.119	3.63902e-06
MRPS5	2.04452e-22	14.4778	0.258	0.249	4.97758e-18
MRPL37	1.08821e-11	14.4662	0.144	0.253	2.64936e-07
MCUR1	2.87742e-17	14.4493	0.167	0.253	7.00536e-13
NMU	6.34298e-188	14.3911	0.48	0.092	1.54426e-183
AC093110.1	1.42944e-237	14.3414	0.376	0.031	3.48011e-233
CCR5	2.4094e-08	14.3347	0.256	0.249	0.000586593
FAM107B	8.34438e-15	14.3061	0.216	0.3	2.03152e-10
NR4A3	2.42712e-32	14.2984	0.128	0.274	5.90908e-28
AC087612.1	6.28145e-62	14.2775	0.473	0.28	1.52928e-57
AL139819.1	2.15886e-45	14.2289	0.104	0.277	5.25596e-41
SEMA5B	3.06162e-68	14.2223	0.384	0.186	7.45382e-64
AL358072.1	1.24525e-199	14.1241	0.425	0.054	3.03168e-195
IL22RA1	4.49654e-100	14.102	0.46	0.195	1.09473e-95
AC004690.2	1.91202e-221	14.1014	0.484	0.062	4.65501e-217
AC073530.1	7.76682e-190	14.015	0.27	0.024	1.89091e-185
SPATA13	5.4898e-08	14.0077	0.243	0.273	0.00133655
NFKBIA	4.30777e-47	13.9479	0.416	0.2	1.04877e-42
RICTOR	1.65539e-42	13.9214	0.28	0.266	4.03022e-38
GBP5	8.38494e-30	13.9079	0.558	0.374	2.0414e-25
TP53BP2	1.09764e-11	13.7974	0.159	0.305	2.67232e-07
SMG1	5.9938e-44	13.7714	0.311	0.209	1.45925e-39
AC004702.1	3.85699e-208	13.7635	0.348	0.039	9.39024e-204
CCT4	7.07687e-17	13.7018	0.299	0.214	1.72294e-12
TNFAIP2	1.8125e-68	13.6149	0.358	0.199	4.4127e-64
DPYSL4	4.85527e-202	13.5532	0.323	0.032	1.18206e-197
SLC39A8	2.87439e-33	13.5147	0.355	0.285	6.99799e-29
BCL6	5.28709e-52	13.3715	0.344	0.25	1.28719e-47
AC095033.1	1.0383e-234	13.3667	0.417	0.041	2.52785e-230
NBN	1.11487e-18	13.3375	0.396	0.289	2.71426e-14
MT2A	6.61339e-08	13.3024	0.561	0.481	0.0016101
AC008763.2	6.01659e-73	13.2111	0.317	0.141	1.4648e-68
MAP3K8	1.96763e-08	13.199	0.296	0.431	0.00047904
MTHFD2	1.02213e-12	13.1146	0.419	0.305	2.48848e-08
SLC16A9	5.39981e-66	13.0876	0.304	0.136	1.31464e-61
NUMB	3.5685e-12	13.0515	0.304	0.328	8.68788e-08
REP15	6.36674e-166	13.0263	0.446	0.096	1.55005e-161
AC017101.1	1.92706e-150	12.9247	0.349	0.073	4.69162e-146
OLR1	1.45407e-11	12.8518	0.369	0.399	3.54009e-07
AC012213.3	1.55191e-114	12.7798	0.307	0.078	3.77828e-110
CD2AP	1.69307e-08	12.7643	0.24	0.254	0.000412194
SMPDL3A	1.29583e-27	12.7356	0.223	0.319	3.15484e-23
ZFP36L1	2.46081e-47	12.6573	0.366	0.218	5.99108e-43
CBFB	3.79769e-21	12.6515	0.205	0.257	9.24585e-17
MIR4527HG	6.09231e-160	12.6234	0.448	0.103	1.48323e-155
SLC22A13	4.57484e-203	12.6038	0.268	0.026	1.11379e-198
S100A6	5.8308e-08	12.6031	0.575	0.649	0.00141957
IFITM1	1.65219e-17	12.5886	0.543	0.411	4.02241e-13
AP003119.1	6.0435e-27	12.576	0.384	0.286	1.47135e-22
PHC2	3.29945e-07	12.5748	0.179	0.335	0.00803284
AC026401.1	1.60241e-186	12.5061	0.257	0.023	3.90124e-182
DOK2	1.44899e-07	12.4678	0.166	0.334	0.00352771
PIM1	3.7097e-19	12.4481	0.412	0.282	9.03164e-15
CD109	2.07819e-08	12.4467	0.096	0.296	0.000505957
IGHV3-49	7.38195e-195	12.4439	0.427	0.061	1.79721e-190
LINC01829	5.28489e-224	12.3814	0.256	0.012	1.28666e-219
CPEB4	1.70975e-10	12.3411	0.236	0.258	4.16257e-06
DCC	5.75196e-237	12.3009	0.273	0.014	1.40037e-232
PI4KA	1.55256e-07	12.2462	0.173	0.303	0.00377986
AC010149.1	3.00993e-196	12.21	0.361	0.041	7.32797e-192
MTA2	2.77351e-15	12.1942	0.548	0.431	6.7524e-11
GOLGA6A	1.43747e-210	12.1368	0.269	0.026	3.49966e-206
ZFYVE16	1.42159e-10	12.1241	0.367	0.323	3.46101e-06
PPA1	1.46871e-78	12.0658	0.278	0.161	3.57572e-74
MOCS1	9.80692e-41	12.0629	0.104	0.268	2.38759e-36
AC096741.1	2.77907e-220	12.0017	0.304	0.018	6.76592e-216
UBASH3B	4.69417e-09	11.9915	0.18	0.266	0.000114284
FAM49A	9.07749e-16	11.9533	0.19	0.251	2.21001e-11
LINC00566	4.45598e-238	11.8653	0.27	0.011	1.08485e-233
SRSF7	3.90456e-35	11.8358	0.25	0.181	9.50605e-31
SBNO2	1.75873e-27	11.8216	0.204	0.284	4.28181e-23
PLEKHA2	5.27344e-22	11.7923	0.284	0.274	1.28387e-17
PPIC	1.582e-56	11.7776	0.121	0.295	3.85154e-52
AC022509.1	9.90196e-56	11.7682	0.493	0.303	2.41073e-51
SPINK5	2.38948e-124	11.7645	0.425	0.142	5.81744e-120
EGR2	2.60877e-11	11.7629	0.342	0.296	6.3513e-07
OR4M1	1.2106e-238	11.7528	0.304	0.018	2.94733e-234
LIMK1	1.93749e-12	11.6887	0.181	0.264	4.71701e-08
AC011313.1	4.02329e-216	11.6885	0.255	0.016	9.79511e-212
CYP2A13	1.07517e-227	11.6499	0.512	0.069	2.61762e-223
SYNGR4	6.11362e-40	11.6457	0.345	0.22	1.48842e-35
PPP2CB	3.54385e-15	11.5509	0.211	0.265	8.62786e-11
AC001226.1	3.08201e-224	11.532	0.272	0.019	7.50346e-220
AAK1	1.41859e-37	11.5209	0.336	0.272	3.4537e-33
HNRNPU	3.52399e-10	11.4928	0.331	0.296	8.57951e-06
SNRPE	1.26966e-16	11.4286	0.291	0.249	3.09112e-12
BRD7	9.9291e-25	11.3803	0.214	0.257	2.41734e-20
TNFAIP3	8.20276e-30	11.3729	0.388	0.285	1.99704e-25
SLC11A2	2.28015e-20	11.3628	0.21	0.251	5.55124e-16
RAF1	3.10886e-18	11.3617	0.197	0.273	7.56882e-14
MAP6D1	1.75944e-168	11.3092	0.46	0.101	4.28353e-164
ALCAM	2.88366e-32	11.2831	0.271	0.295	7.02055e-28
A4GNT	2.51337e-47	11.2459	0.112	0.291	6.11906e-43
TAGAP	2.93758e-11	11.2324	0.414	0.358	7.15184e-07
BCAT1	3.84587e-12	11.229	0.246	0.259	9.36316e-08
PDE4DIP	1.7283e-07	11.2051	0.332	0.378	0.00420772
FA2H	5.16821e-107	11.1608	0.332	0.101	1.25825e-102
CTNNB1	2.16718e-11	11.099	0.4	0.365	5.27621e-07
AC093655.1	7.38708e-212	11.0986	0.36	0.031	1.79846e-207
AL133215.2	1.11042e-109	11.0371	0.275	0.068	2.70343e-105
BTBD9	8.54427e-64	11.0103	0.549	0.255	2.08019e-59
C1GALT1	8.79373e-08	10.989	0.204	0.278	0.00214092
MRPS23	2.098e-12	10.9741	0.258	0.247	5.10778e-08
CREBRF	5.1672e-23	10.9006	0.298	0.269	1.25801e-18
FAM20A	7.12286e-14	10.8851	0.227	0.268	1.73413e-09
CCPG1	1.3962e-06	10.8474	0.227	0.284	0.0339919
SLC44A1	4.97407e-15	10.8294	0.269	0.334	1.21099e-10
TERF2IP	6.70537e-17	10.8154	0.266	0.228	1.63249e-12
NKIRAS2	4.29799e-16	10.8037	0.188	0.254	1.04639e-11
OSBPL8	9.27911e-14	10.7812	0.28	0.284	2.25909e-09
LMO2	3.54946e-31	10.7478	0.324	0.342	8.64152e-27
PPDPF	1.56099e-07	10.7239	0.415	0.312	0.00380039
JUND	2.10747e-47	10.7145	0.429	0.243	5.13084e-43
AC016831.1	3.489e-37	10.7087	0.197	0.276	8.49432e-33
AC025475.1	3.84821e-92	10.7033	0.404	0.164	9.36884e-88
PFKP	1.042e-16	10.6857	0.224	0.278	2.53684e-12
NEAT1	7.99662e-19	10.6652	0.578	0.457	1.94686e-14
LMO7DN	1.61685e-214	10.662	0.462	0.062	3.93639e-210
RGS1	3.49025e-13	10.6582	0.158	0.414	8.49735e-09
RNF144B	1.107e-44	10.6158	0.255	0.211	2.69509e-40
PLEK	2.29419e-19	10.6036	0.493	0.347	5.58544e-15
ORAI1	1.29473e-07	10.5815	0.16	0.299	0.00315215
APPL1	1.37364e-12	10.5463	0.282	0.284	3.34426e-08
GAS7	1.37723e-48	10.519	0.237	0.274	3.35301e-44
VSIG4	8.48878e-09	10.5107	0.31	0.3	0.000206668
GAPLINC	3.30054e-36	10.4753	0.105	0.262	8.03549e-32
GPNMB	4.40475e-17	10.474	0.38	0.414	1.07238e-12
DNTTIP2	3.08208e-19	10.4316	0.262	0.247	7.50364e-15
AL731537.2	7.75877e-147	10.382	0.426	0.109	1.88895e-142
LINC01607	1.95125e-27	10.3483	0.348	0.254	4.75051e-23
KLF2	3.20543e-21	10.2872	0.358	0.328	7.80394e-17
CD274	3.48245e-27	10.2005	0.412	0.247	8.47837e-23
LINC00242	6.36779e-205	10.1997	0.479	0.074	1.5503e-200
KMO	3.27423e-10	10.1769	0.207	0.277	7.97144e-06
CD93	4.31591e-48	10.1543	0.132	0.268	1.05075e-43
IGHV4-4	1.43925e-206	10.1515	0.323	0.023	3.504e-202
CD300C	2.2762e-07	10.1281	0.154	0.268	0.00554165
DENND1B	2.7719e-43	10.0745	0.282	0.249	6.74847e-39
BLOC1S6	4.35483e-17	10.0531	0.27	0.293	1.06023e-12
AL732292.2	2.53881e-228	10.0104	0.271	0.022	6.18099e-224
CARD10	4.00063e-232	9.99757	0.344	0.031	9.73993e-228
STAB1	2.08856e-30	9.92323	0.247	0.324	5.08481e-26
TRIM26	5.27924e-07	9.7	0.233	0.311	0.0128528
NSRP1	1.11666e-11	9.67735	0.281	0.269	2.71863e-07
TAB2	4.98085e-30	9.67155	0.215	0.255	1.21264e-25
RHOQ	1.70374e-57	9.52214	0.272	0.253	4.14792e-53
UBB	1.0884e-19	9.52057	0.259	0.323	2.64981e-15
KLF3	9.33982e-37	9.49269	0.32	0.218	2.27387e-32
UBE3A	3.83153e-07	9.484	0.308	0.331	0.00932824
GALNT1	4.83804e-52	9.44012	0.169	0.25	1.17787e-47
MDM2	1.06672e-13	9.40067	0.314	0.281	2.59703e-09
BROX	3.55625e-07	9.4003	0.293	0.326	0.00865804
CLK1	2.92524e-30	9.36579	0.282	0.276	7.1218e-26
BCL2A1	1.26168e-14	9.36349	0.608	0.474	3.0717e-10
CLDN20	6.95959e-213	9.36241	0.369	0.038	1.69438e-208
RAB21	4.00772e-18	9.35785	0.261	0.324	9.7572e-14
GMPR	8.75498e-13	9.33956	0.368	0.441	2.13149e-08
PTP4A2	1.01774e-19	9.32817	0.272	0.262	2.4778e-15
COQ10B	1.20896e-06	9.30997	0.21	0.264	0.0294334
UBA6	2.20564e-34	9.30881	0.226	0.254	5.36986e-30
LARP4B	4.22429e-27	9.30582	0.219	0.291	1.02845e-22
CYP1B1	1.50698e-121	9.24155	0.252	0.135	3.6689e-117
FNIP2	1.2072e-09	9.22828	0.554	0.443	2.93905e-05
CREBBP	1.83189e-27	9.21807	0.187	0.278	4.45993e-23
IFI27	3.97439e-38	9.11287	0.634	0.4	9.67606e-34
PDE4B	1.44878e-35	9.10567	0.248	0.276	3.5272e-31
EPAS1	7.99685e-17	9.06944	0.122	0.265	1.94691e-12
CAB39	2.75063e-26	9.05359	0.206	0.277	6.69668e-22
RELT	4.20279e-25	9.0255	0.167	0.269	1.02321e-20
CGAS	9.849e-13	9.00726	0.341	0.257	2.39784e-08
TMEM251	2.14756e-10	8.98273	0.248	0.339	5.22844e-06
AC022272.1	1.80574e-158	8.93654	0.336	0.058	4.39626e-154
EREG	1.1266e-38	8.88885	0.229	0.284	2.74282e-34
SMURF2	1.35451e-12	8.83885	0.186	0.254	3.2977e-08
TLE4	1.82604e-27	8.82319	0.27	0.328	4.44569e-23
MTRNR2L8	2.8256e-85	8.8094	0.322	0.649	6.8792e-81
PRKCB	6.08211e-38	8.79328	0.217	0.261	1.48075e-33
AGAP3	3.80863e-10	8.72907	0.221	0.257	9.27248e-06
DOCK4	2.86744e-09	8.72846	0.301	0.295	6.98106e-05
PLA2G15	7.69362e-14	8.72619	0.178	0.281	1.87309e-09
IL13RA1	3.0245e-25	8.7174	0.199	0.276	7.36345e-21
VKORC1	2.36519e-22	8.71203	0.151	0.28	5.75829e-18
SEC14L1	2.92143e-14	8.68745	0.287	0.278	7.11251e-10
ATG12	3.29042e-07	8.67173	0.287	0.282	0.00801085
GALNT2	2.37811e-11	8.66945	0.158	0.272	5.78975e-07
ATXN2L	1.35635e-32	8.66723	0.189	0.251	3.30216e-28
GPM6B	9.75902e-13	8.58953	0.247	0.284	2.37593e-08
ALKBH3-AS1	5.43318e-110	8.56546	0.366	0.127	1.32276e-105
ZNF655	1.10629e-12	8.55577	0.232	0.303	2.69337e-08
ADAMTSL4	9.98207e-13	8.53876	0.255	0.357	2.43023e-08
NOTCH2	1.39731e-38	8.53397	0.279	0.247	3.40189e-34
HSPA4	1.23561e-12	8.50968	0.359	0.318	3.00821e-08
AC104463.2	2.69468e-237	8.45694	0.298	0.019	6.56047e-233
RARRES3	1.61066e-55	8.43265	0.466	0.236	3.92132e-51
MZT2B	8.72874e-38	8.42154	0.185	0.251	2.1251e-33
AC005920.4	3.44027e-234	8.35175	0.332	0.028	8.37568e-230
PLEKHM1	3.54279e-25	8.34668	0.154	0.251	8.62527e-21
NORAD	3.73433e-17	8.34331	0.238	0.281	9.0916e-13
LYL1	4.04451e-25	8.26477	0.16	0.25	9.84676e-21
UBE2E3	1.18901e-06	8.25716	0.143	0.257	0.0289475
PAK5	1.19583e-233	8.25447	0.25	0.012	2.91138e-229
DR1	1.66962e-16	8.24671	0.227	0.259	4.06487e-12
AC025176.1	4.12162e-238	8.24509	0.461	0.043	1.00345e-233
TUBB6	4.59536e-12	8.21791	0.238	0.405	1.11879e-07
SMARCA5	1.40228e-17	8.21235	0.27	0.319	3.41399e-13
SENP7	1.08392e-13	8.21139	0.387	0.395	2.63891e-09
BOK-AS1	2.54208e-190	8.11854	0.378	0.047	6.18895e-186
HEBP2	3.22906e-31	8.11249	0.178	0.288	7.86147e-27
PHACTR4	7.06441e-07	8.06993	0.295	0.308	0.017199
DPPA4	1.20703e-30	8.06673	0.429	0.284	2.93864e-26
XIAP	5.18486e-20	8.05483	0.323	0.336	1.2623e-15
TUBB8P12	1.09702e-144	8.03073	0.409	0.099	2.6708e-140
AC116366.3	2.65149e-09	8.02904	0.253	0.182	6.45533e-05
WSB2	1.0162e-13	8.01126	0.214	0.295	2.47405e-09
SUSD6	1.69103e-38	7.98968	0.306	0.253	4.11697e-34
CD82	2.70117e-07	7.97008	0.331	0.393	0.00657627
ERO1A	1.93796e-11	7.96254	0.36	0.364	4.71817e-07
SEC11C	3.44484e-07	7.95269	0.234	0.384	0.00838682
YTHDC1	3.12115e-36	7.94977	0.252	0.232	7.59876e-32
TET2	1.11531e-09	7.93965	0.263	0.345	2.71535e-05
CD9	1.96491e-28	7.93669	0.291	0.373	4.78376e-24
NEK6	3.65414e-15	7.89838	0.217	0.386	8.89637e-11
PPFIA1	6.42927e-07	7.89311	0.267	0.269	0.0156527
CRK	6.46975e-19	7.87462	0.212	0.295	1.57513e-14
AC098613.1	2.21946e-20	7.8486	0.27	0.184	5.4035e-16
MARCKS	1.64767e-11	7.83488	0.533	0.432	4.01143e-07
ANKRD17	6.04639e-20	7.82702	0.185	0.251	1.47205e-15
IMPDH1	2.57501e-12	7.81894	0.162	0.272	6.26911e-08
FAM200B	1.20541e-08	7.78267	0.204	0.265	0.00029347
EPB41L3	1.53922e-17	7.74097	0.26	0.245	3.74738e-13
TMED7	1.00627e-11	7.72042	0.185	0.288	2.44986e-07
PYM1	9.2021e-07	7.71938	0.141	0.27	0.0224034
AGPAT3	7.3849e-32	7.71923	0.227	0.312	1.79793e-27
SLC43A3	3.7519e-11	7.67592	0.354	0.507	9.13437e-07
MALAT1	6.58523e-82	7.66384	0.429	0.174	1.60324e-77
CDKN1A	1.34075e-13	7.64204	0.481	0.58	3.2642e-09
VEZF1	9.62359e-13	7.62805	0.163	0.251	2.34296e-08
NTN3	2.5422e-176	7.62707	0.427	0.078	6.18925e-172
LINC00491	1.64703e-52	7.62353	0.435	0.268	4.00987e-48
PNRC1	9.89596e-07	7.61514	0.352	0.335	0.0240927
NFIB	1.8222e-28	7.61439	0.172	0.265	4.43634e-24
TES	2.53353e-30	7.6117	0.156	0.28	6.16814e-26
USP33	9.84685e-17	7.60662	0.181	0.251	2.39731e-12
ACER3	6.69986e-13	7.58513	0.199	0.255	1.63115e-08
CSF3R	3.14289e-09	7.58233	0.299	0.316	7.65169e-05
MARK3	8.81894e-32	7.57797	0.241	0.265	2.14706e-27
UBE2R2	1.84321e-31	7.56129	0.273	0.266	4.48747e-27
CDIPT	1.03992e-13	7.55902	0.111	0.266	2.53178e-09
VLDLR	6.04198e-28	7.55574	0.211	0.268	1.47098e-23
PSTPIP2	5.4036e-100	7.53441	0.312	0.168	1.31556e-95
CHSY1	3.1941e-41	7.51835	0.131	0.269	7.77636e-37
RAP2C	4.67514e-28	7.46022	0.218	0.254	1.13821e-23
ALDH1A1	1.43001e-34	7.45859	0.131	0.273	3.4815e-30
LILRB1	5.3514e-40	7.44614	0.446	0.246	1.30285e-35
IFI30	4.74928e-15	7.41431	0.231	0.292	1.15626e-10
AP2A2	4.0434e-18	7.39983	0.165	0.278	9.84406e-14
TAP2	3.75604e-10	7.39561	0.311	0.389	9.14446e-06
GLMP	4.12528e-07	7.38995	0.321	0.353	0.0100434
RSRC2	6.45487e-17	7.38989	0.3	0.282	1.5715e-12
APOL1	1.3585e-14	7.3602	0.312	0.291	3.30741e-10
EIF4G3	3.56402e-24	7.27153	0.207	0.309	8.67695e-20
RIOK3	6.61756e-08	7.24025	0.31	0.315	0.00161111
SLC10A5	3.50449e-225	7.22239	0.497	0.066	8.53203e-221
FAM198B	1.49607e-44	7.22121	0.166	0.251	3.64233e-40
COL4A3BP	1.38947e-28	7.21555	0.314	0.258	3.38281e-24
DDAH2	9.98302e-15	7.21514	0.345	0.465	2.43047e-10
SBF2	5.28688e-31	7.21256	0.207	0.272	1.28714e-26
LCP2	1.35617e-10	7.20078	0.462	0.55	3.30173e-06
TPR	9.18132e-12	7.19851	0.203	0.251	2.23528e-07
ERBIN	1.66442e-15	7.19531	0.324	0.32	4.05219e-11
CNIH1	4.07822e-07	7.19131	0.264	0.374	0.00992883
RERE	8.44952e-22	7.18782	0.215	0.282	2.05712e-17
DRAM1	1.69702e-07	7.18676	0.472	0.395	0.00413156
C1QC	9.74955e-36	7.18667	0.273	0.346	2.37363e-31
MYO10	5.64988e-15	7.18005	0.286	0.311	1.37552e-10
USO1	1.03214e-11	7.17641	0.233	0.276	2.51286e-07
PPM1N	4.88289e-11	7.13537	0.293	0.349	1.18879e-06
TCEA1	8.08223e-19	7.12547	0.27	0.208	1.9677e-14
SOD1	3.5775e-08	7.1189	0.322	0.385	0.000870978
GAA	5.37022e-23	7.11755	0.293	0.455	1.30743e-18
SRP19	3.51975e-07	7.11609	0.29	0.304	0.00856919
TM2D3	4.48156e-20	7.10988	0.255	0.236	1.09108e-15
UTRN	1.77548e-31	7.10021	0.296	0.264	4.32258e-27
SLC8A1	2.21241e-29	7.09776	0.356	0.272	5.38632e-25
CREM	2.53504e-16	7.08551	0.396	0.528	6.1718e-12
B4GALT5	8.3779e-16	7.06439	0.541	0.423	2.03968e-11
PSEN1	1.08421e-06	7.05353	0.28	0.355	0.0263963
C16orf72	3.80524e-37	7.04384	0.27	0.277	9.26423e-33
MFSD14B	2.28422e-32	7.03291	0.273	0.234	5.56117e-28
IGHV4-34	3.61455e-172	7.02001	0.347	0.035	8.79998e-168
GLS	1.85596e-56	6.97047	0.351	0.27	4.51853e-52
CHP1	5.20709e-27	6.94834	0.207	0.277	1.26772e-22
C12orf49	2.99871e-24	6.9442	0.151	0.253	7.30067e-20
TRAPPC3	1.32623e-10	6.94363	0.275	0.423	3.22884e-06
MORC3	7.87136e-10	6.94123	0.231	0.272	1.91636e-05
BCL3	4.6294e-12	6.92416	0.233	0.332	1.12707e-07
CYP4A11	2.19839e-183	6.90315	0.317	0.031	5.35221e-179
ACOT4	7.73806e-28	6.88454	0.11	0.261	1.88391e-23
ACTR10	1.07928e-07	6.85564	0.243	0.297	0.00262761
POLR2A	5.29817e-32	6.84313	0.25	0.251	1.28989e-27
DICER1	4.21225e-28	6.83531	0.301	0.292	1.02551e-23
PCNX1	1.39865e-28	6.83128	0.293	0.28	3.40515e-24
ZFR	1.62455e-06	6.82271	0.243	0.265	0.0395513
FAM126B	2.05417e-14	6.81576	0.605	0.476	5.00109e-10
PPP1R15B	2.32175e-26	6.81487	0.228	0.285	5.65253e-22
GTF2F1	2.6556e-10	6.79921	0.218	0.295	6.46533e-06
SGTB	1.57385e-15	6.77864	0.278	0.291	3.8317e-11
YIPF6	2.56016e-11	6.76191	0.18	0.253	6.23296e-07
C1QB	3.35599e-28	6.7542	0.275	0.304	8.17049e-24
PIM3	3.36839e-08	6.73871	0.466	0.559	0.000820068
WAC	1.77738e-34	6.7119	0.309	0.247	4.32722e-30
ANO6	3.59595e-23	6.66	0.231	0.291	8.75471e-19
FFAR2	2.79913e-30	6.65577	0.252	0.312	6.81477e-26
TMEM106A	1.46534e-37	6.65485	0.234	0.261	3.56751e-33
VPS26C	8.62615e-07	6.64748	0.208	0.281	0.0210012
C8B	1.17413e-34	6.63534	0.109	0.264	2.85853e-30
USP16	2.75221e-17	6.63084	0.25	0.293	6.70052e-13
SRGAP2C	6.62292e-39	6.6164	0.218	0.296	1.61242e-34
MCRIP2	1.92573e-12	6.59338	0.127	0.272	4.68839e-08
DDX60	1.23146e-08	6.57771	0.354	0.324	0.000299812
ACP5	5.5428e-38	6.57645	0.374	0.515	1.34945e-33
UBALD2	4.78908e-10	6.56554	0.352	0.354	1.16595e-05
AC007846.1	1.65167e-196	6.54659	0.468	0.078	4.02116e-192
MKRN1	1.40467e-07	6.53476	0.252	0.309	0.00341981
ADI1	8.76791e-13	6.53172	0.149	0.257	2.13463e-08
ZNF438	4.41703e-12	6.52987	0.166	0.284	1.07537e-07
PAFAH1B2	6.77769e-26	6.52462	0.243	0.284	1.6501e-21
SECTM1	1.24919e-53	6.51466	0.385	0.262	3.04128e-49
ANKRD10	2.04971e-24	6.51368	0.271	0.277	4.99022e-20
BZW1	3.0772e-08	6.5075	0.296	0.289	0.000749175
H3F3B	2.94568e-25	6.50192	0.539	0.666	7.17154e-21
WASHC2C	5.32854e-14	6.49201	0.236	0.258	1.29729e-09
WDFY1	2.39474e-12	6.48283	0.378	0.273	5.83023e-08
CST3	2.69669e-88	6.47259	0.101	0.295	6.56535e-84
NDRG1	1.17062e-22	6.45867	0.155	0.284	2.84999e-18
CPQ	4.92581e-19	6.4478	0.161	0.258	1.19924e-14
ATP6V1H	1.78239e-12	6.40729	0.32	0.262	4.33941e-08
PPM1K	1.03402e-06	6.4043	0.308	0.308	0.0251743
SLC29A1	1.00019e-22	6.38642	0.104	0.257	2.43506e-18
AIMP1	2.31309e-11	6.37187	0.279	0.238	5.63144e-07
NEDD4L	6.33223e-37	6.35637	0.257	0.291	1.54164e-32
TSEN34	5.40268e-17	6.35487	0.128	0.257	1.31534e-12
PCOLCE2	6.32735e-49	6.3541	0.122	0.299	1.54046e-44
RAPGEF2	1.66271e-19	6.3494	0.273	0.247	4.04803e-15
CNOT9	3.07335e-31	6.34654	0.215	0.27	7.48238e-27
ERGIC1	1.98395e-07	6.34196	0.257	0.319	0.00483013
MYO15A	3.19477e-17	6.33258	0.284	0.322	7.77799e-13
TXNDC12	1.65775e-08	6.33009	0.212	0.343	0.000403597
STAG2	2.02913e-34	6.27678	0.302	0.258	4.94012e-30
CPD	5.25139e-35	6.26503	0.256	0.254	1.2785e-30
ATOX1	7.80763e-44	6.25344	0.588	0.328	1.90085e-39
AFTPH	1.8168e-15	6.25285	0.266	0.293	4.42318e-11
TOMM20	2.66195e-11	6.24702	0.232	0.276	6.48077e-07
CSGALNACT2	2.97556e-16	6.2275	0.256	0.342	7.2443e-12
UBL3	4.46528e-15	6.2235	0.198	0.278	1.08712e-10
KDM2A	1.24159e-33	6.21095	0.232	0.266	3.02277e-29
AP2B1	1.1771e-08	6.16485	0.281	0.323	0.000286576
IFI27L2	1.60646e-12	6.15804	0.426	0.345	3.9111e-08
LY96	1.3803e-16	6.15546	0.474	0.312	3.36049e-12
ARL8A	2.66682e-11	6.1494	0.287	0.336	6.49263e-07
IFITM2	2.01372e-15	6.13795	0.439	0.364	4.90261e-11
SLC25A19	6.01143e-11	6.11998	0.197	0.281	1.46354e-06
CARD8	1.18022e-18	6.1073	0.188	0.278	2.87337e-14
UQCRC2	3.44438e-20	6.07283	0.226	0.255	8.38568e-16
NDUFA12	1.37154e-14	6.06752	0.307	0.246	3.33914e-10
AZIN1	5.66624e-25	6.05416	0.287	0.234	1.3795e-20
NR3C1	1.09245e-08	6.04366	0.341	0.286	0.000265969
TNKS2	2.43702e-27	6.04323	0.325	0.259	5.93317e-23
PTPN12	3.10882e-07	6.03308	0.336	0.334	0.00756873
CDCP1	1.41937e-07	6.03035	0.165	0.255	0.00345559
TM9SF3	6.01869e-25	6.01967	0.221	0.291	1.46531e-20
MRPL47	8.13033e-12	6.01892	0.215	0.296	1.97941e-07
CASP7	1.30412e-06	6.0108	0.226	0.284	0.0317502
SRSF2	5.77059e-17	5.9862	0.263	0.304	1.40491e-12
XRN1	2.82571e-09	5.98367	0.443	0.381	6.87949e-05
AC089983.1	9.23643e-88	5.96824	0.416	0.176	2.2487e-83
HSPA9	4.51566e-15	5.96253	0.284	0.239	1.09938e-10
ATP13A5	4.21131e-68	5.95971	0.395	0.193	1.02529e-63
NUFIP2	1.74227e-73	5.94826	0.253	0.2	4.24173e-69
ARHGAP17	1.8377e-17	5.9456	0.255	0.246	4.47406e-13
USP9X	6.27994e-30	5.92348	0.257	0.272	1.52891e-25
TMCO3	5.60873e-28	5.89363	0.127	0.259	1.3655e-23
SND1	7.95525e-08	5.88541	0.18	0.299	0.00193679
TACC2	1.55098e-08	5.88272	0.498	0.43	0.000377602
TSC22D2	4.15546e-28	5.86609	0.167	0.25	1.01169e-23
POU3F1	1.1963e-180	5.86461	0.349	0.049	2.91252e-176
AC092171.3	6.38165e-14	5.82471	0.302	0.347	1.55368e-09
LGALS3BP	2.5591e-10	5.82403	0.338	0.376	6.23039e-06
TLR2	5.00519e-09	5.81932	0.437	0.408	0.000121856
PITPNB	1.17724e-06	5.80034	0.177	0.253	0.0286611
BHLHE40	4.60938e-13	5.7989	0.286	0.278	1.1222e-08
ATP6V0A1	1.00997e-15	5.78827	0.285	0.293	2.45888e-11
VDR	2.34921e-12	5.78451	0.107	0.292	5.71939e-08
SLC30A7	3.89689e-20	5.76217	0.187	0.266	9.48736e-16
PTGFR	6.85673e-124	5.76179	0.294	0.068	1.66934e-119
ADD1	4.37599e-19	5.76157	0.179	0.258	1.06538e-14
TNFRSF1A	1.72977e-17	5.75876	0.4	0.557	4.21131e-13
AL512380.1	5.17e-70	5.75207	0.502	0.281	1.25869e-65
RBM25	3.06529e-30	5.74235	0.303	0.249	7.46276e-26
TROVE2	2.80501e-25	5.72598	0.176	0.27	6.82907e-21
NFKB2	1.23859e-40	5.71902	0.246	0.253	3.01547e-36
LENG8	5.47917e-45	5.70365	0.268	0.23	1.33396e-40
GPBP1	1.33858e-07	5.70248	0.372	0.361	0.0032589
NXF1	4.26218e-39	5.68316	0.19	0.257	1.03767e-34
IK	1.2491e-32	5.67941	0.251	0.207	3.04106e-28
PITPNA	5.75876e-40	5.66118	0.327	0.273	1.40203e-35
OGFRL1	2.34776e-27	5.63284	0.245	0.285	5.71585e-23
RPS27L	2.85844e-11	5.6158	0.508	0.354	6.95915e-07
STAC	1.06281e-43	5.58376	0.114	0.273	2.58752e-39
CTSL	9.48807e-07	5.57987	0.638	0.599	0.0230997
SH2B3	2.51738e-19	5.55697	0.236	0.323	6.12882e-15
SLCO2B1	1.6865e-28	5.5537	0.239	0.335	4.10596e-24
MARCH1	4.24297e-11	5.52828	0.268	0.247	1.03299e-06
LARP1	3.92401e-10	5.52738	0.32	0.335	9.5534e-06
INHBB	1.28524e-232	5.51396	0.331	0.03	3.12905e-228
PLEKHG2	1.30458e-39	5.51208	0.146	0.285	3.17612e-35
FTH1	1.97878e-43	5.4799	0.571	0.799	4.81755e-39
CMKLR1	3.99581e-08	5.47854	0.266	0.204	0.000972821
LRRC17	8.06714e-89	5.468	0.421	0.182	1.96403e-84
PHACTR1	1.78142e-16	5.46467	0.234	0.27	4.33706e-12
DHX15	2.43269e-16	5.46167	0.279	0.32	5.92263e-12
AFF1	9.55527e-23	5.43328	0.21	0.268	2.32633e-18
ORMDL2	1.7988e-11	5.42723	0.272	0.422	4.37936e-07
MARCH6	1.9057e-43	5.42322	0.254	0.255	4.63962e-39
SNN	3.03351e-15	5.41095	0.255	0.286	7.38538e-11
CEMIP2	5.77248e-38	5.40299	0.154	0.281	1.40537e-33
NEUROD1	1.36233e-45	5.40046	0.167	0.25	3.31672e-41
SNX6	3.54033e-14	5.36614	0.485	0.366	8.61928e-10
GCHFR	7.0476e-62	5.34896	0.222	0.376	1.71581e-57
ANXA7	4.90502e-07	5.33569	0.3	0.3	0.0119418
BTG3	1.33981e-07	5.31243	0.252	0.214	0.00326191
NUP62	1.6021e-06	5.28452	0.317	0.362	0.0390047
SEC63	1.11428e-29	5.28444	0.15	0.258	2.71283e-25
CUL1	1.16516e-33	5.27908	0.251	0.245	2.83669e-29
CDK13	1.75257e-37	5.27552	0.247	0.261	4.26682e-33
AMFR	4.72826e-17	5.27025	0.536	0.384	1.15114e-12
TACC1	1.73139e-32	5.22982	0.254	0.253	4.21524e-28
LSM8	6.70988e-16	5.2128	0.255	0.223	1.63359e-11
KARS	3.58193e-22	5.20762	0.363	0.311	8.72056e-18
SNX27	1.27545e-42	5.19773	0.256	0.262	3.10521e-38
WASHC4	4.59212e-13	5.18985	0.367	0.334	1.118e-08
SLC25A28	7.39621e-25	5.1696	0.198	0.265	1.80068e-20
ETNK1	1.42956e-12	5.16302	0.321	0.328	3.4804e-08
FAM173A	2.33665e-07	5.1609	0.185	0.297	0.0056888
ZADH2	1.4669e-26	5.15273	0.242	0.277	3.57131e-22
NDUFC2	1.32502e-24	5.12903	0.161	0.291	3.2259e-20
NIPBL	4.977e-24	5.12664	0.236	0.253	1.2117e-19
ORMDL1	5.21005e-08	5.10704	0.197	0.266	0.00126844
TIPARP	1.79197e-22	5.1048	0.207	0.269	4.36273e-18
TRAPPC2	3.68245e-15	5.09873	0.291	0.307	8.96529e-11
AIDA	1.8925e-10	5.09805	0.287	0.316	4.60747e-06
PTPRJ	1.00272e-27	5.05809	0.24	0.278	2.44123e-23
BAP1	4.34834e-25	5.05337	0.171	0.295	1.05865e-20
PFKFB3	4.97647e-08	5.05223	0.325	0.349	0.00121157
PLEKHB2	1.16865e-11	5.05122	0.451	0.361	2.8452e-07
MITF	3.86074e-09	5.04956	0.209	0.284	9.39936e-05
STAT1	1.64352e-22	5.04827	0.584	0.419	4.00131e-18
EIF3B	1.41851e-48	5.04459	0.15	0.257	3.45351e-44
SEC62	4.69437e-07	5.02555	0.44	0.341	0.0114289
SNW1	5.47855e-11	5.00768	0.277	0.232	1.33381e-06
AP3D1	2.39976e-09	5.00531	0.272	0.338	5.84245e-05
NCKAP1L	3.31603e-09	5.00249	0.246	0.292	8.0732e-05
PSMA1	1.65374e-24	4.99677	0.29	0.273	4.0262e-20
TRIM33	1.23491e-10	4.99472	0.264	0.304	3.0065e-06
RER1	6.93389e-10	4.97878	0.339	0.469	1.68812e-05
EI24	2.38125e-14	4.97636	0.192	0.301	5.79739e-10
ZSWIM6	8.21438e-37	4.95671	0.204	0.276	1.99987e-32
MX2	1.52804e-08	4.95633	0.568	0.599	0.000372018
DPYSL2	6.42871e-23	4.94675	0.192	0.261	1.56513e-18
FAM120A	2.44393e-12	4.94283	0.295	0.361	5.95e-08
TNFAIP8	3.4829e-77	4.93552	0.281	0.145	8.47946e-73
SNRNP27	2.04251e-11	4.90261	0.217	0.278	4.97269e-07
CMPK2	9.00986e-08	4.89149	0.51	0.591	0.00219354
OSCAR	5.90524e-17	4.85653	0.277	0.408	1.43769e-12
TMEM126A	3.13595e-07	4.84272	0.247	0.288	0.00763477
PEF1	5.27496e-08	4.83951	0.183	0.336	0.00128424
RWDD1	3.27606e-08	4.83867	0.326	0.301	0.000797589
NPL	4.28979e-22	4.83084	0.408	0.539	1.04439e-17
MED13	9.16859e-23	4.80822	0.239	0.296	2.23219e-18
SDF2L1	2.66263e-23	4.80582	0.253	0.416	6.48245e-19
PDIA4	1.32254e-11	4.79893	0.272	0.361	3.21986e-07
PTPA	1.04414e-14	4.79855	0.228	0.253	2.54206e-10
AL356608.1	2.35228e-10	4.79487	0.19	0.336	5.72685e-06
SMIM26	6.47294e-17	4.77614	0.337	0.209	1.5759e-12
SP140	5.82752e-09	4.77587	0.257	0.23	0.000141877
DIP2B	9.1393e-19	4.77306	0.212	0.261	2.22505e-14
EFCAB14	7.876e-14	4.76865	0.223	0.268	1.91749e-09
IQGAP2	1.0764e-14	4.7618	0.355	0.331	2.6206e-10
DNAJA2	6.71816e-09	4.75287	0.239	0.27	0.00016356
NFIC	6.14996e-19	4.73882	0.233	0.297	1.49727e-14
G3BP1	1.383e-21	4.72574	0.265	0.211	3.36706e-17
IFNGR2	6.39431e-07	4.71831	0.448	0.551	0.0155676
SNRPD1	3.97264e-08	4.71535	0.298	0.295	0.000967179
PHC3	1.23516e-18	4.69613	0.265	0.303	3.00712e-14
LPCAT2	2.25396e-45	4.69055	0.337	0.262	5.4875e-41
REL	8.24729e-34	4.67336	0.261	0.207	2.00789e-29
MIR22HG	1.20105e-10	4.65796	0.136	0.33	2.92407e-06
UBXN11	5.04979e-08	4.65216	0.146	0.292	0.00122942
DDB1	3.18851e-33	4.63923	0.227	0.253	7.76276e-29
VMP1	3.6878e-38	4.63716	0.441	0.273	8.97831e-34
MAD2L2	2.62589e-07	4.62634	0.159	0.282	0.006393
PJA2	4.45323e-15	4.61454	0.265	0.293	1.08418e-10
DCTN2	7.87766e-07	4.60727	0.173	0.278	0.019179
COPA	3.93298e-08	4.60664	0.288	0.332	0.000957522
DMXL2	6.91195e-12	4.60501	0.469	0.378	1.68278e-07
FAM204A	3.6131e-08	4.57202	0.196	0.3	0.000879646
AMDHD2	1.10315e-07	4.56941	0.206	0.269	0.00268572
EDEM1	9.21413e-23	4.56532	0.212	0.3	2.24327e-18
TMED2	5.82514e-16	4.5606	0.271	0.489	1.41819e-11
XPO6	8.20774e-21	4.5533	0.195	0.274	1.99826e-16
SYDE1	5.4071e-190	4.54042	0.29	0.03	1.31641e-185
RNF13	9.74702e-07	4.52906	0.489	0.569	0.0237301
ALOX5AP	6.59843e-44	4.52336	0.18	0.293	1.60645e-39
PNPLA6	8.96941e-10	4.51603	0.259	0.335	2.18369e-05
RAP2B	2.0129e-31	4.51185	0.319	0.262	4.90062e-27
NAIP	3.79523e-07	4.50099	0.289	0.368	0.00923986
MAP4	1.89195e-11	4.50082	0.219	0.272	4.60614e-07
N4BP2	1.88056e-40	4.50075	0.134	0.264	4.57841e-36
LMNB1	2.43326e-27	4.48809	0.306	0.324	5.92401e-23
PGS1	6.10998e-11	4.46711	0.154	0.284	1.48754e-06
SRM	1.26344e-11	4.46082	0.205	0.312	3.07597e-07
JARID2	5.52209e-36	4.46044	0.201	0.262	1.34441e-31
ASCL2	1.36877e-18	4.45674	0.261	0.278	3.33241e-14
SUPT6H	1.40556e-09	4.43281	0.171	0.324	3.42197e-05
ACAP2	9.10877e-10	4.41246	0.332	0.299	2.21762e-05
SRP72	1.17034e-18	4.40406	0.243	0.274	2.8493e-14
MARCO	4.13093e-59	4.39315	0.264	0.446	1.00572e-54
SEM1	7.94721e-10	4.38489	0.486	0.364	1.93483e-05
MACF1	3.41817e-29	4.37231	0.383	0.304	8.32187e-25
RP2	3.06372e-12	4.36972	0.248	0.332	7.45893e-08
FAM20C	3.39003e-33	4.3635	0.252	0.269	8.25336e-29
CHD9	1.0754e-06	4.35614	0.229	0.262	0.0261816
UFM1	2.01009e-06	4.35082	0.368	0.35	0.0489378
TMEM179B	1.98577e-15	4.34501	0.333	0.458	4.83455e-11
GPD1	6.44393e-43	4.3446	0.104	0.257	1.56884e-38
COPB1	2.77635e-23	4.33771	0.269	0.264	6.75929e-19
ECSCR	4.61555e-35	4.3346	0.112	0.274	1.1237e-30
CHTOP	4.98115e-09	4.32561	0.223	0.315	0.000121271
PSMC6	3.634e-18	4.32344	0.276	0.259	8.84733e-14
MAP2K2	7.18357e-22	4.3153	0.206	0.324	1.74891e-17
SNX5	5.1996e-07	4.3115	0.216	0.257	0.012659
MRPS18C	1.00987e-06	4.29572	0.361	0.405	0.0245863
CYFIP1	3.83744e-18	4.28554	0.329	0.349	9.34263e-14
GTPBP2	5.29313e-08	4.27664	0.225	0.272	0.00128867
HGS	3.68259e-13	4.2734	0.119	0.255	8.96563e-09
PRELID3B	1.79953e-15	4.26661	0.183	0.254	4.38114e-11
KRAS	3.07024e-07	4.25096	0.337	0.32	0.00747481
CMIP	3.7519e-27	4.24462	0.249	0.265	9.13436e-23
MCOLN1	8.10411e-27	4.22914	0.29	0.453	1.97303e-22
PLIN3	9.67847e-13	4.22093	0.297	0.439	2.35632e-08
PNPLA8	9.02133e-10	4.21925	0.258	0.335	2.19633e-05
SKAP2	4.15942e-16	4.21794	0.329	0.297	1.01265e-11
E2F4	2.84723e-16	4.21179	0.174	0.296	6.93186e-12
WDFY3	4.1252e-29	4.19119	0.162	0.278	1.00432e-24
SRGAP2B	6.65413e-29	4.18906	0.209	0.3	1.62001e-24
SRSF4	2.96343e-19	4.18479	0.317	0.27	7.21477e-15
SURF4	4.60361e-07	4.18091	0.263	0.466	0.0112079
BOD1L1	3.99864e-35	4.17727	0.23	0.251	9.73509e-31
ACTB	3.17917e-66	4.16583	0.311	0.615	7.74001e-62
VAMP5	6.49517e-35	4.15668	0.636	0.441	1.58131e-30
SAMD4A	1.95929e-08	4.15587	0.286	0.327	0.000477008
B3GNT5	5.73952e-07	4.1527	0.208	0.392	0.0139734
ARHGAP30	1.54242e-13	4.14631	0.249	0.286	3.75517e-09
PKN2	5.24133e-19	4.14499	0.209	0.254	1.27606e-14
ZBTB20	7.28315e-28	4.13681	0.347	0.285	1.77316e-23
TMEM170A	3.11055e-08	4.11917	0.2	0.307	0.000757296
LAMP1	1.91692e-26	4.11273	0.426	0.539	4.66692e-22
KMT2E-AS1	1.69174e-10	4.1094	0.285	0.353	4.11871e-06
TRIP6	1.8213e-15	4.104	0.197	0.3	4.43413e-11
IL18BP	6.7244e-16	4.081	0.255	0.205	1.63712e-11
NDUFA3	7.96444e-18	4.07735	0.452	0.304	1.93902e-13
TRIM56	1.36056e-30	4.06626	0.359	0.296	3.31241e-26
TMEM87A	1.86472e-12	4.0621	0.219	0.269	4.53984e-08
EP300	4.45446e-33	4.06125	0.226	0.254	1.08448e-28
TMEM35B	1.37061e-09	4.05424	0.224	0.265	3.33689e-05
OSBPL1A	1.20083e-06	4.03351	0.233	0.284	0.0292353
DHX9	6.22453e-27	4.03066	0.2	0.258	1.51542e-22
ADD2	8.50811e-15	4.02547	0.285	0.309	2.07138e-10
MRPL33	1.60132e-14	4.02254	0.276	0.264	3.89858e-10
PLEKHO1	1.13607e-15	4.02134	0.429	0.369	2.76587e-11
CNNM2	2.29851e-48	4.0154	0.15	0.254	5.59595e-44
GOLPH3	7.40159e-08	3.99978	0.235	0.296	0.00180199
FUS	2.05572e-11	3.9988	0.319	0.291	5.00487e-07
VPS4B	5.55064e-25	3.99588	0.272	0.243	1.35136e-20
FGFR1OP2	1.63458e-07	3.9897	0.266	0.385	0.00397955
PUM1	1.50869e-25	3.98535	0.258	0.239	3.67305e-21
ARL6IP5	1.00193e-08	3.98192	0.267	0.245	0.000243929
CHURC1	3.61486e-16	3.98151	0.294	0.219	8.80075e-12
EIF2S1	3.5293e-07	3.97933	0.239	0.264	0.00859244
CLASP1	4.64227e-19	3.97672	0.153	0.293	1.13021e-14
TMEM140	4.24074e-18	3.97658	0.259	0.364	1.03245e-13
GBP2	3.48574e-15	3.97053	0.535	0.439	8.48637e-11
EIF4A1	2.11477e-33	3.96377	0.281	0.251	5.14861e-29
GSK3B	1.15586e-18	3.95951	0.206	0.266	2.81404e-14
APOL2	1.04499e-14	3.94822	0.318	0.33	2.54413e-10
SSR2	9.74197e-09	3.91714	0.219	0.362	0.000237178
RAB20	1.24802e-11	3.90711	0.446	0.561	3.03842e-07
IL2RG	1.25129e-91	3.9053	0.28	0.178	3.04638e-87
TRIM44	1.00091e-12	3.89774	0.243	0.291	2.43682e-08
HNMT	1.22431e-13	3.89752	0.302	0.359	2.98071e-09
GLUD1	9.47956e-15	3.89183	0.271	0.308	2.30789e-10
RASSF4	6.00007e-11	3.87529	0.186	0.289	1.46078e-06
ERP44	1.39355e-14	3.87161	0.345	0.457	3.39274e-10
NFE2L2	3.41327e-10	3.86914	0.459	0.359	8.30996e-06
NFKB1	1.59647e-31	3.86003	0.331	0.296	3.88676e-27
UBC	3.88228e-08	3.85763	0.391	0.289	0.000945179
DNAJC7	7.68921e-07	3.85437	0.271	0.326	0.0187201
CYTH2	5.78756e-09	3.85397	0.133	0.25	0.000140904
ZNF267	1.25444e-07	3.84383	0.348	0.323	0.00305405
CCDC188	2.88792e-35	3.82705	0.103	0.255	7.03092e-31
AP003498.1	4.03762e-135	3.82219	0.406	0.112	9.82999e-131
STK17B	1.89694e-09	3.82181	0.166	0.25	4.61829e-05
PPARG	7.91285e-69	3.8065	0.238	0.461	1.92646e-64
CTDNEP1	1.91688e-18	3.79823	0.267	0.309	4.66684e-14
LGALS8	3.09434e-07	3.79602	0.222	0.3	0.00753347
PTBP1	9.61462e-12	3.77054	0.265	0.301	2.34078e-07
DNAJC8	1.48066e-11	3.75394	0.358	0.286	3.60483e-07
LINC00847	1.96989e-08	3.74666	0.206	0.372	0.000479588
ANTXR2	3.9576e-33	3.74617	0.18	0.286	9.63518e-29
FAM129A	2.34091e-52	3.71676	0.299	0.219	5.69917e-48
SEMA4D	8.78893e-29	3.7148	0.229	0.264	2.13975e-24
HIVEP1	1.11625e-25	3.70593	0.144	0.251	2.71762e-21
LSM12	1.92767e-11	3.70468	0.208	0.28	4.6931e-07
CD38	5.05009e-39	3.68174	0.388	0.236	1.22949e-34
SCYL3	1.47282e-20	3.65557	0.46	0.285	3.58572e-16
EIF3J	2.53781e-28	3.65486	0.298	0.259	6.17855e-24
SCD	1.12891e-41	3.64749	0.175	0.257	2.74844e-37
FAM45A	1.45579e-26	3.64093	0.187	0.28	3.54426e-22
ACTR1A	2.39146e-07	3.63684	0.228	0.289	0.00582224
BIN2	8.724e-10	3.63015	0.207	0.284	2.12394e-05
LMO4	4.2839e-29	3.62684	0.26	0.218	1.04296e-24
SNRPD3	1.81529e-09	3.62152	0.303	0.265	4.4195e-05
SNRPG	3.69817e-19	3.60472	0.494	0.335	9.00356e-15
DAZAP1	3.98585e-21	3.60301	0.227	0.304	9.70395e-17
PTPRE	4.41877e-08	3.6009	0.442	0.391	0.00107579
AAED1	1.77115e-06	3.60065	0.356	0.478	0.0431203
ATXN1	4.05555e-23	3.58716	0.203	0.278	9.87365e-19
PCNP	7.36807e-09	3.58545	0.238	0.264	0.000179383
TSPAN3	2.00533e-14	3.57495	0.215	0.312	4.88217e-10
RAD21	1.96134e-30	3.54432	0.263	0.208	4.77509e-26
IST1	4.6145e-13	3.53767	0.288	0.264	1.12345e-08
DYNC1I2	7.03281e-13	3.53741	0.323	0.281	1.71221e-08
POLDIP3	1.23728e-11	3.5266	0.175	0.25	3.01229e-07
COMMD6	9.95467e-07	3.5231	0.267	0.178	0.0242356
RIT1	4.1615e-24	3.51282	0.293	0.261	1.01316e-19
DDX21	1.73407e-14	3.49462	0.388	0.315	4.22175e-10
MAFF	2.47844e-09	3.49216	0.264	0.366	6.03401e-05
SNRPB2	6.39294e-21	3.49182	0.345	0.2	1.55642e-16
IRF2BP2	5.30209e-22	3.48804	0.295	0.274	1.29085e-17
CREB5	1.47937e-35	3.47586	0.169	0.272	3.60167e-31
ST8SIA4	1.56358e-08	3.46677	0.261	0.385	0.00038067
SCGB2A2	3.05954e-70	3.46453	0.34	0.153	7.44875e-66
MCEMP1	1.42059e-95	3.45944	0.197	0.485	3.45857e-91
MED28	1.18851e-19	3.45754	0.252	0.234	2.89355e-15
RNF138	1.50498e-08	3.45585	0.198	0.318	0.000366403
CSF2RB	3.95851e-35	3.45158	0.446	0.299	9.6374e-31
PPP1R12A	1.73586e-33	3.44518	0.275	0.23	4.22614e-29
FRG1	1.13294e-28	3.44227	0.317	0.203	2.75826e-24
ARMC10	1.72955e-06	3.43609	0.197	0.25	0.0421077
SETX	3.37458e-07	3.43138	0.314	0.362	0.00821575
TNFSF13B	1.74221e-06	3.43111	0.563	0.472	0.0424158
DDX24	4.085e-14	3.42917	0.294	0.151	9.94535e-10
MED10	4.75537e-10	3.42336	0.225	0.264	1.15774e-05
SMAP2	2.36748e-51	3.41952	0.327	0.245	5.76386e-47
JAK1	5.06178e-17	3.41247	0.38	0.282	1.23234e-12
HNRNPH1	1.64635e-49	3.4037	0.258	0.195	4.0082e-45
KHDRBS1	1.44188e-07	3.39126	0.356	0.345	0.0035104
DOCK11	5.59487e-20	3.37637	0.213	0.265	1.36213e-15
TNPO1	3.96805e-09	3.37171	0.258	0.254	9.66062e-05
THOC7	4.60031e-09	3.36243	0.279	0.293	0.000111999
CACNA1A	3.85848e-19	3.34169	0.269	0.346	9.39386e-15
PACSIN2	5.44027e-11	3.33475	0.193	0.285	1.32449e-06
ERAP1	1.93628e-21	3.33072	0.137	0.25	4.71407e-17
MRPL52	5.56293e-11	3.31944	0.373	0.347	1.35435e-06
PRKCSH	3.43492e-07	3.28628	0.205	0.308	0.00836265
VPS35	1.47739e-15	3.28008	0.294	0.253	3.59687e-11
AKIRIN2	1.77322e-06	3.27446	0.38	0.469	0.0431709
SFT2D1	3.90244e-11	3.26903	0.382	0.495	9.50088e-07
RB1	1.65052e-14	3.26563	0.294	0.326	4.01835e-10
XPO1	2.71509e-36	3.25411	0.29	0.227	6.61016e-32
IFIT2	2.06205e-18	3.25247	0.489	0.609	5.02026e-14
PLEC	7.12763e-08	3.23057	0.327	0.505	0.00173529
KLF6	2.29022e-27	3.22283	0.648	0.468	5.57577e-23
CD48	1.17696e-44	3.21829	0.404	0.251	2.86542e-40
DNPEP	1.16245e-12	3.20935	0.256	0.266	2.8301e-08
CHMP1B	7.40221e-10	3.20569	0.171	0.28	1.80214e-05
TMEM183A	1.25761e-11	3.20172	0.222	0.285	3.06177e-07
PEA15	4.88382e-11	3.15864	0.298	0.303	1.18901e-06
COX7A2	2.45799e-10	3.14676	0.528	0.396	5.98421e-06
GATAD2A	9.77237e-19	3.14601	0.158	0.258	2.37918e-14
WNK1	3.32331e-24	3.13511	0.309	0.293	8.09093e-20
WDR13	3.03569e-10	3.1333	0.146	0.259	7.39069e-06
TBC1D1	4.36711e-09	3.12722	0.221	0.339	0.000106322
HIPK3	3.02779e-22	3.12473	0.23	0.309	7.37146e-18
ALKBH7	2.95756e-10	3.12415	0.193	0.258	7.20047e-06
MRPL42	1.05088e-16	3.12251	0.191	0.253	2.55846e-12
RNF19A	1.25558e-30	3.11231	0.266	0.228	3.05682e-26
EIF3A	1.30246e-34	3.10985	0.314	0.241	3.17097e-30
MCTP1	1.30983e-38	3.098	0.212	0.254	3.18892e-34
PLXNC1	5.88247e-50	3.09729	0.244	0.28	1.43215e-45
ATP2B1	9.7226e-10	3.07653	0.273	0.328	2.36706e-05
SVBP	7.68066e-07	3.06779	0.188	0.277	0.0186993
IGFBP2	5.23442e-47	3.05365	0.157	0.286	1.27437e-42
TRA2B	2.47575e-11	3.04209	0.303	0.297	6.02746e-07
TMEM127	1.40676e-07	3.04094	0.239	0.301	0.0034249
PPP6R1	1.21025e-21	3.03589	0.167	0.273	2.94647e-17
ATP6V1A	5.98402e-11	3.02638	0.386	0.358	1.45687e-06
CCT6A	4.23603e-20	3.01766	0.267	0.261	1.0313e-15
SLC7A5	3.18267e-15	3.01691	0.152	0.264	7.74852e-11
AL024508.2	3.43321e-15	3.00988	0.282	0.335	8.3585e-11
ASAP1	6.31257e-16	2.95947	0.27	0.309	1.53686e-11
RNASEK	7.40237e-08	2.9584	0.31	0.243	0.00180218
RREB1	5.7511e-30	2.9478	0.181	0.254	1.40016e-25
ZNF688	7.33203e-09	2.9281	0.477	0.38	0.000178506
XRN2	4.95139e-15	2.92181	0.262	0.253	1.20547e-10
TUT7	6.77233e-13	2.91123	0.273	0.332	1.64879e-08
SH3BP2	1.18696e-15	2.90476	0.374	0.342	2.88976e-11
KMT2E	9.46078e-14	2.89925	0.262	0.27	2.30332e-09
METTL26	8.79503e-13	2.89281	0.233	0.274	2.14124e-08
ROMO1	6.2119e-18	2.88914	0.514	0.357	1.51235e-13
DDX18	8.29165e-18	2.88646	0.251	0.236	2.01868e-13
BMPR2	8.12311e-12	2.87688	0.204	0.278	1.97765e-07
CXCL8	1.90293e-64	2.84502	0.336	0.197	4.63287e-60
PHACTR2	4.6371e-12	2.83956	0.273	0.282	1.12895e-07
C1QA	1.48765e-36	2.8378	0.25	0.312	3.62182e-32
WASHC1	5.63909e-10	2.83538	0.292	0.312	1.37289e-05
NPTN	1.50012e-15	2.83288	0.334	0.464	3.65219e-11
SLC7A7	9.60423e-12	2.81961	0.387	0.486	2.33825e-07
PPP2R5C	4.51047e-16	2.8163	0.225	0.311	1.09812e-11
WIPF2	1.29338e-22	2.81492	0.217	0.289	3.14886e-18
KLF9	2.49105e-40	2.81448	0.206	0.272	6.06472e-36
ABCF1	1.12678e-23	2.81093	0.262	0.251	2.74327e-19
PSAP	1.03336e-21	2.80383	0.465	0.595	2.51583e-17
PGD	4.46787e-12	2.80114	0.387	0.505	1.08775e-07
FGD4	4.27667e-21	2.78938	0.188	0.268	1.0412e-16
TPP1	2.5354e-09	2.76918	0.448	0.385	6.17269e-05
NF1	1.78495e-07	2.76357	0.443	0.364	0.00434564
EHD4	1.84286e-10	2.75102	0.33	0.482	4.48663e-06
MAFB	8.42716e-07	2.74547	0.578	0.619	0.0205168
MANF	3.21937e-14	2.73421	0.227	0.374	7.83788e-10
STRAP	6.90531e-11	2.73327	0.204	0.289	1.68117e-06
POLR1D	7.01926e-11	2.73256	0.251	0.286	1.70891e-06
SDC3	7.33695e-07	2.72711	0.329	0.355	0.0178625
KCTD12	5.5669e-08	2.71326	0.458	0.407	0.00135532
SETD3	7.88471e-08	2.71114	0.155	0.27	0.00191961
TBRG1	4.52159e-11	2.70937	0.251	0.241	1.10083e-06
CCDC186	7.1918e-08	2.69421	0.207	0.281	0.00175091
SHOC2	8.27585e-09	2.68758	0.386	0.338	0.000201484
ACAA2	1.11358e-06	2.67756	0.177	0.25	0.0271111
DAB2	1.01447e-11	2.67592	0.408	0.454	2.46982e-07
HCST	1.12398e-09	2.67335	0.451	0.369	2.73645e-05
CCT2	1.7927e-13	2.66952	0.214	0.25	4.3645e-09
ATP6V1G1	6.87537e-13	2.65435	0.593	0.474	1.67388e-08
HNRNPDL	9.20385e-14	2.64572	0.339	0.242	2.24077e-09
HPRT1	2.34649e-13	2.64358	0.215	0.254	5.71277e-09
ARPC4	4.74399e-08	2.63801	0.306	0.364	0.00115497
TFEC	8.72014e-09	2.62904	0.508	0.412	0.000212301
CUX1	1.75337e-13	2.626	0.234	0.299	4.26876e-09
TMC6	1.88645e-07	2.61841	0.209	0.28	0.00459276
PIAS2	2.72484e-12	2.59682	0.362	0.343	6.6339e-08
EIF2S2	9.09072e-13	2.59229	0.453	0.316	2.21323e-08
SRP54	2.99508e-12	2.59021	0.284	0.269	7.29183e-08
GNAS	1.82971e-10	2.58734	0.356	0.334	4.45461e-06
SPEN	2.85793e-30	2.58706	0.22	0.262	6.95791e-26
GNS	4.88213e-17	2.57949	0.504	0.37	1.1886e-12
NDUFV3	3.1823e-18	2.5793	0.332	0.295	7.74762e-14
TRAFD1	1.146e-08	2.57841	0.324	0.308	0.000279004
TMEM33	1.47324e-08	2.5732	0.263	0.346	0.000358676
LILRA6	7.41101e-11	2.56512	0.279	0.459	1.80429e-06
ELK3	2.14122e-31	2.56435	0.147	0.296	5.21302e-27
TIMM17B	2.15518e-07	2.55698	0.252	0.286	0.00524701
CFLAR	2.09927e-14	2.55293	0.486	0.393	5.11088e-10
WAPL	1.23577e-16	2.55227	0.228	0.261	3.00861e-12
PLXNB2	4.32224e-07	2.54896	0.179	0.308	0.0105229
COX17	9.28547e-18	2.54892	0.539	0.381	2.26064e-13
CLEC5A	4.27156e-18	2.54735	0.265	0.301	1.03995e-13
FAAP20	3.83472e-14	2.54546	0.236	0.278	9.33602e-10
SPPL2A	1.52081e-06	2.5409	0.482	0.427	0.0370257
DHX36	5.4893e-12	2.5399	0.283	0.257	1.33643e-07
P2RX7	1.40714e-06	2.53771	0.431	0.358	0.0342581
PTTG1IP	6.00397e-07	2.53501	0.32	0.418	0.0146173
NANS	3.43645e-07	2.52244	0.293	0.416	0.00836639
MAP3K2	2.23188e-39	2.52226	0.261	0.23	5.43375e-35
LSM7	4.31155e-29	2.51806	0.303	0.208	1.04969e-24
UBA7	2.17562e-10	2.50786	0.191	0.255	5.29677e-06
SLC38A6	7.32049e-16	2.50384	0.242	0.369	1.78225e-11
RPN1	3.25612e-15	2.49383	0.346	0.497	7.92736e-11
HSD17B10	1.86725e-14	2.49097	0.162	0.281	4.546e-10
MRPS21	8.61736e-08	2.48893	0.274	0.231	0.00209798
MBD2	6.64868e-20	2.48717	0.296	0.328	1.61869e-15
AL513323.1	2.7434e-158	2.4863	0.45	0.103	6.67909e-154
PSMB1	1.97737e-06	2.48545	0.346	0.299	0.048141
BRD4	2.08078e-21	2.4764	0.268	0.296	5.06586e-17
IDH2	1.10261e-15	2.47116	0.186	0.281	2.68442e-11
SMIM3	5.20804e-09	2.46462	0.222	0.392	0.000126795
DAAM1	3.84032e-09	2.46067	0.421	0.301	9.34964e-05
C8orf59	2.08783e-13	2.4296	0.301	0.245	5.08304e-09
IL17RA	6.14809e-14	2.42782	0.298	0.334	1.49681e-09
SLTM	1.55494e-21	2.41258	0.278	0.261	3.78565e-17
SLC36A4	1.86674e-10	2.40803	0.149	0.261	4.54477e-06
PTPN6	9.98216e-16	2.39232	0.415	0.305	2.43026e-11
TEX53	3.79515e-214	2.38204	0.51	0.084	9.23968e-210
ZCCHC10	1.06891e-18	2.36311	0.251	0.23	2.60236e-14
POLR2J	1.10812e-07	2.33782	0.274	0.304	0.00269782
TBCA	1.38344e-12	2.33384	0.441	0.324	3.36813e-08
HEXB	6.46509e-13	2.32557	0.386	0.464	1.57399e-08
VPS13C	4.90485e-74	2.32529	0.254	0.17	1.19413e-69
TSPAN7	6.8558e-190	2.30986	0.25	0.026	1.66911e-185
ZMAT2	7.20659e-07	2.30667	0.264	0.27	0.0175452
CLTC	4.27354e-09	2.30534	0.41	0.365	0.000104044
MT-ATP8	5.63981e-184	2.3049	0.383	0.059	1.37307e-179
RAB3GAP1	8.64347e-16	2.29841	0.214	0.273	2.10434e-11
CELF4	8.3464e-09	2.29365	0.26	0.339	0.000203201
NCF4	1.07179e-08	2.29356	0.289	0.411	0.000260938
METAP2	2.80734e-33	2.29301	0.281	0.23	6.83476e-29
NMT1	1.07599e-07	2.27234	0.289	0.274	0.00261961
LINC01914	2.90379e-32	2.2699	0.111	0.253	7.06957e-28
HNRNPR	1.77682e-38	2.26014	0.267	0.232	4.32585e-34
TNRC6B	3.82535e-30	2.25708	0.439	0.314	9.3132e-26
WDR45B	3.15535e-08	2.25134	0.187	0.301	0.000768201
PRRC2A	8.05019e-19	2.2479	0.192	0.264	1.9599e-14
STT3B	2.61564e-11	2.24274	0.238	0.315	6.36804e-07
DNPH1	1.82212e-06	2.24006	0.251	0.32	0.0443614
SSFA2	1.26479e-09	2.23158	0.246	0.274	3.07925e-05
CYTH1	1.12312e-06	2.22616	0.406	0.385	0.0273435
EDEM2	9.69247e-16	2.22616	0.231	0.315	2.35973e-11
TMBIM4	1.31634e-33	2.21148	0.277	0.249	3.20476e-29
ZBTB7A	3.83231e-28	2.211	0.283	0.318	9.33015e-24
APOOL	5.66016e-20	2.2105	0.319	0.323	1.37802e-15
JPT1	6.24384e-11	2.20584	0.297	0.351	1.52012e-06
AC093668.3	3.24307e-192	2.19285	0.253	0.026	7.89559e-188
RAB13	8.20766e-11	2.17626	0.365	0.436	1.99824e-06
USP8	5.18198e-13	2.17542	0.285	0.32	1.26161e-08
MBP	2.40501e-16	2.16519	0.278	0.288	5.85524e-12
RAB32	5.21972e-25	2.16087	0.27	0.268	1.27079e-20
ATP5MF	9.59775e-11	2.1569	0.4	0.289	2.33667e-06
NSA2	5.60044e-25	2.15292	0.274	0.226	1.36348e-20
SPTLC1	7.06292e-08	2.1527	0.201	0.274	0.00171954
REEP5	2.55834e-15	2.14776	0.33	0.469	6.22854e-11
SLC17A5	6.05656e-14	2.14729	0.206	0.392	1.47453e-09
TPMT	1.60406e-06	2.14698	0.26	0.323	0.0390524
BOLA3	1.09326e-06	2.13549	0.246	0.289	0.0266164
KIAA1549L	1.75754e-181	2.11207	0.415	0.068	4.2789e-177
HP1BP3	1.36528e-17	2.10056	0.272	0.239	3.32392e-13
B4GALT1	2.12753e-19	2.08206	0.415	0.301	5.17969e-15
CCNL1	7.86056e-22	2.06673	0.35	0.257	1.91373e-17
ETV6	1.6078e-06	2.05466	0.372	0.376	0.0391434
NRDC	1.9447e-07	2.03553	0.276	0.336	0.00473456
KTN1	1.56715e-07	2.03208	0.396	0.331	0.00381538
SIGLEC1	9.01252e-14	2.01822	0.48	0.615	2.19419e-09
TNIP1	3.99411e-11	2.0167	0.259	0.311	9.72406e-07
MIDN	1.96723e-22	2.01129	0.305	0.322	4.78943e-18
SF3B1	2.99787e-35	2.00579	0.276	0.214	7.29861e-31
UBE2F	4.11603e-19	1.99914	0.324	0.53	1.00209e-14
TDG	2.17866e-11	1.98901	0.241	0.286	5.30415e-07
RPS20	8.76816e-38	1.98741	0.31	0.189	2.1347e-33
PHIP	3.50454e-26	1.98619	0.26	0.266	8.53215e-22
RELB	5.42317e-09	1.98028	0.328	0.323	0.000132032
BRI3	4.53782e-08	1.97927	0.631	0.522	0.00110478
IER3IP1	5.74737e-07	1.97161	0.129	0.323	0.0139926
DBNDD2	6.31266e-17	1.96776	0.162	0.277	1.53688e-12
FGL2	1.41414e-10	1.9643	0.302	0.336	3.44287e-06
IDH3G	2.49998e-09	1.94934	0.212	0.301	6.08645e-05
OGA	3.79738e-64	1.94923	0.265	0.189	9.2451e-60
TANK	4.10574e-10	1.94321	0.422	0.364	9.99584e-06
ELF1	6.41722e-11	1.94303	0.42	0.52	1.56234e-06
BATF	5.31458e-16	1.93714	0.161	0.276	1.29389e-11
RANBP1	1.73912e-07	1.93661	0.232	0.274	0.00423405
ARHGEF40	1.63537e-42	1.93498	0.095	0.253	3.98148e-38
RHBDD2	3.3543e-25	1.90803	0.175	0.334	8.16639e-21
WSB1	3.88137e-34	1.90362	0.409	0.231	9.44957e-30
PLA2G16	6.11815e-46	1.90251	0.208	0.349	1.48952e-41
IER5	2.89707e-52	1.88252	0.289	0.189	7.05321e-48
UBAP2L	4.48787e-11	1.87112	0.193	0.308	1.09262e-06
QKI	2.97454e-30	1.85805	0.389	0.304	7.24181e-26
ATP5MD	1.08185e-20	1.85112	0.511	0.338	2.63386e-16
GSAP	1.50352e-16	1.84208	0.286	0.261	3.66047e-12
AL161740.1	1.10089e-62	1.83878	0.122	0.326	2.68023e-58
TAOK3	3.34934e-18	1.82923	0.322	0.265	8.1543e-14
SYNCRIP	2.53014e-17	1.82202	0.28	0.3	6.15987e-13
AZI2	5.6181e-16	1.81834	0.235	0.391	1.36778e-11
MAP3K11	8.08256e-10	1.81518	0.234	0.33	1.96778e-05
SRSF3	1.11897e-09	1.80562	0.257	0.264	2.72423e-05
FKBP5	2.02582e-23	1.80027	0.264	0.318	4.93207e-19
FCER1G	5.64622e-12	1.79483	0.667	0.586	1.37463e-07
BTN3A2	1.55064e-12	1.79288	0.283	0.303	3.7752e-08
BABAM1	2.8728e-07	1.78977	0.14	0.299	0.00699412
PDIA6	7.01484e-46	1.78549	0.282	0.491	1.70783e-41
SCAF11	1.15032e-18	1.78441	0.398	0.309	2.80058e-14
RPS26	1.18523e-161	1.78267	0.417	0.061	2.88557e-157
CLIP1	1.89944e-08	1.76854	0.279	0.343	0.000462436
CLEC7A	4.1157e-09	1.7678	0.417	0.505	0.000100201
GNG10	3.46007e-21	1.76179	0.329	0.491	8.42388e-17
C6orf62	1.51895e-07	1.75784	0.47	0.442	0.00369803
STUB1	4.22182e-16	1.75556	0.227	0.395	1.02784e-11
TFE3	3.54433e-08	1.75389	0.151	0.285	0.000862902
DEK	2.12509e-09	1.74739	0.528	0.416	5.17374e-05
NUP98	5.8654e-11	1.71945	0.18	0.272	1.42799e-06
HNRNPK	4.97003e-07	1.71656	0.347	0.258	0.0121
CMPK1	3.09447e-12	1.71266	0.227	0.265	7.53379e-08
RPL39	3.3702e-79	1.71004	0.311	0.081	8.2051e-75
TMBIM1	3.74084e-25	1.69424	0.369	0.5	9.10745e-21
EIF4EBP2	2.26161e-16	1.69185	0.184	0.259	5.50611e-12
ANKRD12	1.24589e-15	1.68504	0.345	0.274	3.03324e-11
DDX17	5.73043e-37	1.68376	0.296	0.205	1.39513e-32
RXRA	1.18903e-10	1.6653	0.196	0.343	2.89481e-06
TOX4	8.00575e-19	1.66497	0.232	0.253	1.94908e-14
KIAA1551	3.18753e-30	1.66232	0.304	0.254	7.76036e-26
RTN3	6.34199e-09	1.65538	0.232	0.354	0.000154402
IGLC3	8.21248e-173	1.64671	0.35	0.034	1.99941e-168
KDELR2	4.6108e-33	1.6446	0.318	0.555	1.12254e-28
HNRNPC	2.53355e-28	1.63535	0.335	0.201	6.16819e-24
CHD2	1.63995e-19	1.63414	0.218	0.251	3.99262e-15
ATP5ME	5.94826e-27	1.62244	0.46	0.28	1.44816e-22
KIAA0040	2.39567e-19	1.61915	0.241	0.266	5.83249e-15
ACOT13	4.30568e-16	1.60042	0.292	0.364	1.04826e-11
SIRT2	2.12613e-17	1.59605	0.154	0.261	5.17627e-13
SGK3	2.39331e-10	1.57953	0.241	0.293	5.82676e-06
SEPT7	2.24433e-14	1.57443	0.306	0.254	5.46405e-10
ATP5MPL	5.04646e-14	1.57328	0.414	0.253	1.22861e-09
CISD3	5.90242e-07	1.55974	0.269	0.395	0.01437
RTN4	2.8441e-07	1.55586	0.53	0.451	0.00692424
AIF1	1.35474e-10	1.55009	0.454	0.343	3.29826e-06
YWHAE	5.89053e-10	1.54679	0.404	0.338	1.43411e-05
ST3GAL2	4.35314e-40	1.54677	0.194	0.261	1.05982e-35
N4BP2L2	1.2923e-70	1.54671	0.28	0.155	3.14624e-66
DPYD	4.12474e-18	1.54547	0.256	0.297	1.00421e-13
PREX1	8.26753e-33	1.54379	0.203	0.272	2.01281e-28
PET100	1.77127e-15	1.54096	0.395	0.303	4.31233e-11
SP140L	5.34014e-09	1.53561	0.237	0.315	0.000130011
PAK2	2.36392e-15	1.53423	0.395	0.3	5.7552e-11
PTMS	3.60228e-14	1.51516	0.277	0.319	8.77012e-10
SLPI	2.58692e-11	1.48988	0.082	0.261	6.29812e-07
ETV7	5.32599e-08	1.48963	0.265	0.332	0.00129667
SET	4.60081e-71	1.48436	0.275	0.149	1.12011e-66
COX6C	4.23799e-22	1.4838	0.43	0.238	1.03178e-17
PSMD2	4.43228e-07	1.48181	0.229	0.281	0.0107908
ARID5B	5.34864e-24	1.47497	0.461	0.293	1.30218e-19
NCOR1	3.56717e-08	1.46791	0.257	0.293	0.000868464
YY1	1.48682e-34	1.46361	0.301	0.247	3.61981e-30
UQCR10	3.11421e-16	1.46253	0.456	0.316	7.58187e-12
RAB14	5.7939e-07	1.46245	0.326	0.285	0.0141058
THRAP3	1.27971e-27	1.46146	0.265	0.245	3.11559e-23
TOMM22	3.30109e-07	1.45524	0.218	0.288	0.00803684
USF2	2.28474e-08	1.45369	0.327	0.354	0.000556242
SH3KBP1	3.74602e-22	1.4469	0.184	0.253	9.12006e-18
POMP	1.37959e-09	1.44673	0.622	0.526	3.35875e-05
SYF2	1.52683e-14	1.44663	0.286	0.251	3.71721e-10
MAPK1	1.35245e-14	1.4438	0.241	0.305	3.29268e-10
POR	6.1836e-16	1.44157	0.283	0.386	1.50546e-11
PRRT2	1.09764e-15	1.42757	0.278	0.318	2.67231e-11
NDUFV2	1.06988e-11	1.40952	0.307	0.436	2.60472e-07
ETFB	6.3715e-15	1.40857	0.233	0.25	1.5512e-10
HLA-F	1.06333e-14	1.40855	0.378	0.295	2.58879e-10
MICAL1	2.42443e-13	1.40347	0.252	0.281	5.90251e-09
MED25	8.82562e-07	1.40285	0.17	0.292	0.0214869
KIAA0930	1.99028e-32	1.40215	0.266	0.32	4.84553e-28
HNRNPF	4.24895e-14	1.39755	0.372	0.296	1.03445e-09
OXSR1	1.40891e-08	1.37468	0.173	0.299	0.000343014
PRDX5	6.9957e-10	1.36893	0.287	0.43	1.70317e-05
TMED4	1.29388e-11	1.35634	0.206	0.254	3.15008e-07
TNFSF13	4.04428e-69	1.35322	0.149	0.358	9.84621e-65
TXNL4A	4.88254e-09	1.3486	0.242	0.327	0.00011887
RBM23	3.43158e-19	1.34417	0.241	0.28	8.35452e-15
HNRNPA3	5.89721e-13	1.33663	0.309	0.272	1.43573e-08
HK3	1.93005e-07	1.33628	0.313	0.432	0.0046989
NDUFB1	4.82874e-18	1.33534	0.436	0.297	1.1756e-13
TFPT	4.43982e-07	1.33129	0.241	0.288	0.0108092
TBCB	2.00559e-07	1.31947	0.284	0.435	0.00488281
NRROS	7.10025e-13	1.31901	0.309	0.305	1.72863e-08
FUCA2	9.59206e-11	1.31288	0.236	0.369	2.33528e-06
[truncated: 2,536 more rows]

## Sheet: UP.2058
gene	p_val	avg_diff	pct.1	pct.2	p_val_adj
AC073172.1	3.98392e-157	34.7884	0.254	0.027	9.69925e-153
FXYD4	1.75616e-155	34.6817	0.271	0.034	4.27555e-151
AC006130.1	9.35931e-234	34.535	0.292	0.019	2.27862e-229
AC099518.6	5.17768e-228	34.4843	0.269	0.019	1.26056e-223
AC022733.1	7.64249e-233	34.3881	0.277	0.019	1.86064e-228
IL36RN	1.00903e-166	34.38	0.255	0.026	2.45657e-162
IL22RA2	1.77462e-17	34.3644	0.255	0.211	4.32049e-13
AL591242.1	5.75091e-23	34.3244	0.278	0.208	1.40012e-18
HSP90AA1	2.20902e-20	34.2792	0.415	0.214	5.37807e-16
AC005695.3	8.66246e-237	34.1958	0.272	0.012	2.10896e-232
AC093151.2	5.711e-239	34.1438	0.265	0.011	1.3904e-234
IL36B	7.47904e-162	34.1391	0.252	0.024	1.82085e-157
AL139022.2	4.7084e-239	34.1177	0.311	0.018	1.14631e-234
MB	1.33964e-237	34.1132	0.305	0.02	3.2615e-233
CCL1	3.56274e-230	34.1121	0.298	0.02	8.67385e-226
Z84488.2	7.81861e-117	34.1116	0.269	0.064	1.90352e-112
AL008733.1	1.50738e-102	34.1092	0.323	0.1	3.66987e-98
AC113145.1	1.75357e-165	34.1082	0.342	0.061	4.26924e-161
IFNA10	5.13398e-31	34.1039	0.36	0.258	1.24992e-26
AC009229.1	2.13137e-61	34.1037	0.329	0.155	5.18903e-57
IFNA21	4.05991e-29	34.1022	0.334	0.241	9.88426e-25
ARTN	2.2763e-219	34.0524	0.342	0.034	5.54188e-215
IRX5	2.60077e-69	33.9908	0.262	0.099	6.33184e-65
LINC01186	4.84965e-100	33.97	0.324	0.105	1.18069e-95
AL121748.2	1.0589e-31	33.9331	0.261	0.159	2.57799e-27
AL662791.2	5.21482e-151	33.8998	0.294	0.046	1.2696e-146
FMO1	3.65958e-231	33.8996	0.253	0.011	8.90962e-227
FAM25A	7.28407e-48	33.8736	0.276	0.142	1.77338e-43
FOXN1	3.31542e-32	33.8707	0.284	0.182	8.07173e-28
THEGL	1.64612e-154	33.8573	0.269	0.031	4.00765e-150
TDRG1	6.09707e-174	33.8485	0.373	0.059	1.48439e-169
LINC01119	6.29768e-92	33.8404	0.313	0.103	1.53323e-87
MGAM2	6.33075e-63	33.8312	0.286	0.13	1.54128e-58
LINC00945	9.98924e-76	33.8311	0.274	0.097	2.43198e-71
RIPK4	6.21741e-237	33.8261	0.303	0.02	1.51369e-232
FOXN4	7.01958e-236	33.8233	0.453	0.049	1.70899e-231
LINC01282	1.73265e-44	33.821	0.272	0.142	4.21832e-40
PRR36	8.78314e-53	33.8171	0.255	0.116	2.13834e-48
CPB2	4.02954e-229	33.817	0.277	0.012	9.81032e-225
AC107926.1	2.08213e-236	33.8165	0.276	0.012	5.06914e-232
AC027088.2	9.43285e-172	33.8064	0.292	0.035	2.29652e-167
TMEM59L	1.50071e-223	33.798	0.365	0.036	3.65363e-219
AC138474.1	4.47164e-198	33.7964	0.269	0.024	1.08867e-193
SIM1	7.301e-239	33.796	0.299	0.018	1.7775e-234
C22orf31	1.51989e-63	33.7956	0.306	0.138	3.70034e-59
AC109464.1	2.08397e-232	33.7931	0.267	0.019	5.07364e-228
AC080038.2	1.1876e-205	33.7895	0.354	0.039	2.89133e-201
AC135782.2	4.41422e-46	33.7892	0.33	0.188	1.07469e-41
IL21	7.38672e-200	33.7881	0.378	0.045	1.79837e-195
AP000897.2	9.259e-161	33.7869	0.396	0.081	2.2542e-156
IFNA7	1.11361e-67	33.7845	0.387	0.192	2.7112e-63
TRBV11-1	2.73679e-39	33.7828	0.309	0.195	6.66298e-35
GCGR	1.33462e-143	33.7196	0.339	0.074	3.24926e-139
AP000355.1	4.20095e-223	33.7106	0.27	0.014	1.02276e-218
AL049629.2	3.49067e-144	33.6439	0.329	0.068	8.49837e-140
AC104794.4	1.88968e-224	33.6311	0.271	0.019	4.60061e-220
C3orf80	9.77924e-228	33.6158	0.367	0.036	2.38085e-223
LINC00838	1.65747e-231	33.6108	0.295	0.016	4.03528e-227
AC012368.2	1.06456e-202	33.5577	0.304	0.028	2.59179e-198
AC046143.2	4.09213e-41	33.5123	0.289	0.164	9.9627e-37
SLC22A14	3.71788e-79	33.5065	0.312	0.13	9.05154e-75
AC113361.1	3.0744e-148	33.4957	0.277	0.039	7.48494e-144
AC130352.1	2.43357e-238	33.4793	0.257	0.011	5.92478e-234
LINC02319	1.40639e-16	33.4759	0.332	0.269	3.42399e-12
AP001775.2	1.08165e-224	33.464	0.292	0.015	2.63338e-220
LINC02046	2.13695e-42	33.4493	0.319	0.195	5.20262e-38
ANKRD34C-AS1	3.83452e-60	33.4467	0.331	0.157	9.33551e-56
AC093627.3	1.18172e-100	33.4419	0.264	0.07	2.87701e-96
RTP1	3.72577e-76	33.4408	0.272	0.096	9.07075e-72
AL139082.1	1.10096e-161	33.4374	0.279	0.034	2.6804e-157
WDFY3-AS1	2.40933e-146	33.4339	0.25	0.028	5.86575e-142
AC025175.1	5.80751e-237	33.432	0.304	0.016	1.4139e-232
AL121655.1	1.23787e-229	33.4309	0.333	0.031	3.01371e-225
DEFB133	1.28385e-92	33.425	0.254	0.072	3.12567e-88
AC021739.3	7.97318e-222	33.4239	0.318	0.03	1.94115e-217
LINC01804	5.73952e-239	33.4161	0.253	0.009	1.39734e-234
AC007570.1	1.45814e-67	33.4054	0.291	0.13	3.54998e-63
AC106038.1	1.53872e-64	33.4031	0.274	0.116	3.74617e-60
GALNT13	1.48289e-233	33.4019	0.272	0.019	3.61024e-229
PPP4R1-AS1	1.52004e-229	33.4007	0.373	0.028	3.70068e-225
CBSL	3.88049e-55	33.4002	0.285	0.139	9.44744e-51
AC011290.1	1.36282e-145	33.3996	0.361	0.081	3.31792e-141
AC009095.1	3.29615e-235	33.3991	0.308	0.015	8.02482e-231
AL445489.1	7.77613e-179	33.3988	0.279	0.028	1.89318e-174
AC016526.4	2.33184e-189	33.3972	0.379	0.049	5.67709e-185
AP002784.1	9.11023e-215	33.3971	0.402	0.045	2.21798e-210
AC135178.4	3.23164e-235	33.3958	0.308	0.02	7.86775e-231
CYP7A1	1.33595e-222	33.3911	0.3	0.023	3.2525e-218
SLC25A41	1.12769e-235	33.3892	0.327	0.02	2.74548e-231
AC104758.2	2.03379e-235	33.389	0.304	0.019	4.95147e-231
KCNA1	8.47203e-216	33.3881	0.293	0.026	2.0626e-211
PYY	2.01634e-86	33.3848	0.337	0.141	4.90897e-82
TEX15	6.53957e-236	33.3843	0.362	0.03	1.59212e-231
DKFZP434K028	2.53783e-93	33.3841	0.351	0.134	6.17861e-89
GABRB2	3.91298e-210	33.3831	0.379	0.042	9.52655e-206
CSPG5	2.27852e-172	33.3825	0.269	0.027	5.54729e-168
AL592528.1	7.82029e-88	33.3824	0.338	0.138	1.90393e-83
GNRHR	3.11681e-207	33.3822	0.349	0.038	7.58818e-203
AL049629.1	1.60752e-162	33.3806	0.265	0.028	3.91367e-158
AL513190.1	1.3818e-201	33.3799	0.315	0.031	3.36414e-197
AC062020.1	7.29203e-198	33.3799	0.271	0.026	1.77532e-193
FAM171A2	1.72498e-181	33.3794	0.302	0.035	4.19963e-177
CLCA4	4.29768e-200	33.3776	0.392	0.046	1.04631e-195
AC114730.2	2.64093e-238	33.3773	0.276	0.014	6.4296e-234
CNGA4	1.43296e-128	33.3773	0.273	0.057	3.48868e-124
AC025431.1	4.33087e-104	33.3771	0.363	0.127	1.05439e-99
AC234781.1	5.11412e-200	33.3766	0.336	0.041	1.24508e-195
AC098934.4	4.04862e-169	33.3766	0.279	0.03	9.85677e-165
AL139193.1	3.61552e-78	33.3755	0.286	0.107	8.80235e-74
AL359694.2	5.30654e-155	33.3752	0.298	0.043	1.29193e-150
WFDC6	2.73614e-171	33.3747	0.405	0.074	6.66141e-167
PROZ	4.12745e-120	33.3741	0.256	0.055	1.00487e-115
CT55	2.10944e-140	33.3738	0.329	0.072	5.13565e-136
AC010136.1	9.51793e-175	33.3738	0.368	0.058	2.31724e-170
AC009902.3	7.64857e-78	33.3732	0.3	0.123	1.86212e-73
LGI2	1.76603e-142	33.373	0.369	0.084	4.29957e-138
RAD21L1	3.62141e-133	33.3726	0.381	0.103	8.81668e-129
TCF15	1.91566e-126	33.3716	0.387	0.116	4.66386e-122
FOXQ1	9.71648e-96	33.3715	0.331	0.119	2.36558e-91
AC025809.1	6.04171e-113	33.371	0.359	0.12	1.47092e-108
ADCY10	1.25922e-63	33.3708	0.261	0.107	3.06571e-59
AC022382.1	2.25504e-211	33.3708	0.285	0.026	5.49011e-207
MAFA-AS1	7.68342e-45	33.3706	0.294	0.158	1.87061e-40
ABCB11	1.23712e-44	33.3704	0.334	0.196	3.01188e-40
AC079296.1	4.1393e-137	33.3702	0.391	0.104	1.00775e-132
OR2T6	1.32305e-92	33.37	0.332	0.123	3.2211e-88
AL358075.2	5.78213e-112	33.3696	0.34	0.1	1.40772e-107
RGS9BP	5.13015e-111	33.3694	0.391	0.132	1.24899e-106
CALHM3	3.05513e-85	33.3693	0.37	0.155	7.43802e-81
VSTM2L	1.15059e-68	33.3693	0.362	0.174	2.80122e-64
ERAS	1.19348e-76	33.3686	0.374	0.169	2.90564e-72
OTX1	6.49598e-29	33.3667	0.317	0.224	1.58151e-24
AL354928.1	7.03774e-37	33.3661	0.277	0.165	1.71341e-32
AC069120.1	8.40338e-33	33.3659	0.322	0.216	2.04589e-28
CGB7	4.37364e-26	33.3647	0.308	0.226	1.06481e-21
UBE2E2-AS1	4.76157e-224	33.3641	0.347	0.023	1.15925e-219
NUPR2	7.10328e-19	33.3619	0.302	0.25	1.72937e-14
AC018552.2	4.74587e-30	33.3612	0.325	0.222	1.15543e-25
AC010722.1	4.07224e-236	33.3445	0.474	0.049	9.91428e-232
LBHD2	1.06682e-36	33.3214	0.109	0.276	2.59728e-32
AL139158.2	5.96328e-223	33.3181	0.329	0.032	1.45182e-218
SLC26A9	2.68164e-100	33.2945	0.373	0.138	6.52873e-96
MAP6	5.39911e-181	33.2868	0.277	0.026	1.31447e-176
AL358332.1	1.23797e-232	33.2695	0.393	0.031	3.01397e-228
AC073578.1	4.9607e-20	33.269	0.296	0.238	1.20773e-15
TBX18-AS1	7.12869e-134	33.244	0.311	0.065	1.73555e-129
AC016493.1	9.24759e-234	33.243	0.402	0.034	2.25142e-229
AL136097.2	1.60205e-97	33.2413	0.276	0.077	3.90035e-93
DMRTA2	4.52289e-121	33.2043	0.375	0.115	1.10114e-116
B3GNT3	7.30522e-143	33.1837	0.357	0.081	1.77853e-138
LINC01809	8.44293e-157	33.1763	0.387	0.082	2.05552e-152
ZIC5	3.82931e-186	33.1625	0.269	0.024	9.32283e-182
ZSCAN1	7.88953e-182	33.122	0.412	0.068	1.92079e-177
AC068389.2	1.89932e-200	33.115	0.311	0.03	4.62409e-196
AC092338.1	2.75622e-213	33.1127	0.267	0.023	6.71029e-209
AC136424.2	4.28131e-223	33.0774	0.264	0.019	1.04233e-218
AC093799.1	2.40289e-176	33.0727	0.282	0.03	5.85007e-172
HIGD1C	6.32105e-239	33.0595	0.273	0.012	1.53892e-234
AP000997.1	1.07946e-201	33.0564	0.265	0.024	2.62805e-197
ZNF98	1.80958e-235	33.0411	0.344	0.028	4.40561e-231
LINC01436	1.08723e-92	33.0347	0.294	0.096	2.64697e-88
EGFR	6.54457e-155	33.0222	0.27	0.032	1.59334e-150
PIWIL1	7.72248e-238	33.0058	0.3	0.02	1.88012e-233
AC093019.2	5.71615e-233	32.9968	0.269	0.019	1.39165e-228
BX248123.1	5.70523e-191	32.989	0.29	0.027	1.38899e-186
XKR7	2.32855e-204	32.9873	0.263	0.024	5.66908e-200
OVCH2	1.14721e-213	32.979	0.257	0.015	2.793e-209
AL365258.1	1.21228e-211	32.9718	0.367	0.027	2.95141e-207
PRR15L	4.30465e-174	32.9687	0.299	0.034	1.04801e-169
FNDC1	3.60776e-192	32.968	0.262	0.023	8.78345e-188
AC026461.4	2.76739e-63	32.964	0.3	0.135	6.73749e-59
LINC01767	5.51649e-90	32.9463	0.313	0.103	1.34304e-85
C9orf135-DT	8.03039e-227	32.9358	0.384	0.03	1.95508e-222
SLITRK6	7.20951e-76	32.9274	0.384	0.173	1.75523e-71
AC096631.1	2.48276e-224	32.9176	0.271	0.019	6.04453e-220
IGHGP	1.07479e-211	32.9163	0.36	0.027	2.61669e-207
AC008567.2	6.43897e-173	32.9132	0.297	0.035	1.56763e-168
AC017015.2	3.91206e-196	32.9108	0.389	0.036	9.52431e-192
AC009656.1	7.2326e-238	32.8909	0.365	0.031	1.76085e-233
C1orf87	1.48437e-235	32.8878	0.33	0.027	3.61384e-231
LINC02376	1.39052e-71	32.8809	0.367	0.173	3.38536e-67
AC062021.1	7.59824e-95	32.8746	0.294	0.095	1.84987e-90
ATP6V1G3	2.77302e-177	32.8739	0.433	0.077	6.75119e-173
AL161646.1	2.06223e-236	32.8718	0.269	0.012	5.02072e-232
AL031289.1	2.88184e-147	32.8656	0.384	0.086	7.01613e-143
AC109927.1	9.807e-217	32.8619	0.353	0.035	2.38761e-212
TEX13C	3.94346e-218	32.8564	0.416	0.045	9.60075e-214
LINC02148	4.29362e-179	32.8526	0.405	0.066	1.04532e-174
SEC23A-AS1	3.6491e-46	32.8523	0.296	0.158	8.88409e-42
AP001005.3	1.18755e-63	32.8473	0.345	0.165	2.89122e-59
AC010132.4	4.52398e-204	32.8414	0.282	0.026	1.10141e-199
AP003065.1	8.02738e-56	32.8396	0.265	0.119	1.95435e-51
AL138830.2	2.74854e-59	32.8388	0.319	0.154	6.6916e-55
AC021224.1	7.65965e-110	32.8356	0.262	0.064	1.86482e-105
VPS37D	6.87865e-155	32.8331	0.337	0.066	1.67468e-150
MTOR-AS1	2.30212e-222	32.8317	0.254	0.012	5.60475e-218
UGT2B15	9.84673e-182	32.8316	0.347	0.047	2.39729e-177
IL3	8.17649e-228	32.8283	0.383	0.03	1.99065e-223
AC084035.1	1.10138e-236	32.8275	0.269	0.012	2.68141e-232
AC099673.1	1.31792e-234	32.8257	0.358	0.028	3.2086e-230
AC097358.2	1.80123e-76	32.8248	0.3	0.126	4.38528e-72
AC104257.1	9.43299e-235	32.8245	0.369	0.028	2.29656e-230
LINC01915	1.90887e-82	32.8218	0.393	0.172	4.64732e-78
AC010245.1	2.22691e-234	32.8217	0.308	0.015	5.42163e-230
NPFFR2	1.17217e-215	32.8204	0.254	0.019	2.85377e-211
AL592494.3	5.52468e-213	32.8198	0.27	0.016	1.34504e-208
IGHV1-58	3.80011e-138	32.8187	0.39	0.1	9.25175e-134
AC013468.1	2.43282e-238	32.8186	0.259	0.011	5.92293e-234
AC013644.1	2.43136e-233	32.8183	0.309	0.02	5.9194e-229
PRR5-ARHGAP8	5.87579e-236	32.8164	0.309	0.02	1.43052e-231
PCCA-AS1	3.5383e-238	32.8134	0.318	0.019	8.61435e-234
NR2E1	2.92935e-132	32.811	0.303	0.062	7.1318e-128
AC067747.1	2.04066e-237	32.811	0.335	0.026	4.96819e-233
AL592295.3	1.0567e-238	32.8109	0.301	0.018	2.57263e-234
RAI2	4.69917e-234	32.8106	0.374	0.034	1.14406e-229
AC092718.5	5.77087e-233	32.81	0.284	0.019	1.40498e-228
BCL2L2-PABPN1	1.96976e-151	32.8093	0.253	0.028	4.79559e-147
AC022164.1	7.16591e-239	32.8087	0.281	0.014	1.74461e-234
AC069228.1	1.38646e-238	32.8083	0.337	0.028	3.37548e-234
AL355297.3	4.06438e-238	32.8082	0.394	0.032	9.89515e-234
AC108102.1	4.86668e-230	32.8076	0.431	0.039	1.18484e-225
EFNA2	1.01611e-235	32.8071	0.294	0.019	2.47382e-231
AC090376.1	5.63681e-239	32.8063	0.284	0.014	1.37234e-234
AC107976.1	4.8912e-234	32.805	0.309	0.019	1.19081e-229
AC103691.2	4.06852e-218	32.8049	0.397	0.043	9.90523e-214
ADGRB2	7.91431e-238	32.8044	0.293	0.019	1.92682e-233
IL20RA	5.41346e-233	32.8042	0.425	0.035	1.31796e-228
LINC01077	1.76033e-30	32.8039	0.319	0.216	4.28569e-26
EGFL6	4.73875e-238	32.8038	0.466	0.047	1.1537e-233
AC079362.1	7.34764e-232	32.8036	0.325	0.028	1.78886e-227
HCG22	1.34335e-49	32.8031	0.339	0.193	3.27052e-45
AL031428.1	6.07738e-205	32.8022	0.34	0.026	1.4796e-200
AP000793.1	1.44656e-232	32.8017	0.32	0.024	3.5218e-228
AC128687.2	1.45194e-69	32.8017	0.341	0.153	3.53488e-65
ODF3	4.16515e-224	32.8014	0.287	0.02	1.01405e-219
AC239584.1	3.34058e-238	32.8013	0.361	0.03	8.13298e-234
AC078883.2	1.55752e-238	32.8012	0.388	0.034	3.79194e-234
LINC01305	9.43851e-141	32.8011	0.367	0.084	2.2979e-136
LINC00284	4.0648e-180	32.801	0.306	0.036	9.89616e-176
AL096828.3	4.57512e-208	32.801	0.271	0.024	1.11386e-203
STATH	3.59335e-230	32.8007	0.416	0.042	8.74837e-226
AC002550.2	2.6949e-235	32.8004	0.287	0.019	6.56101e-231
CILP2	1.02545e-141	32.8001	0.304	0.061	2.49657e-137
AL133396.2	8.2059e-223	32.7995	0.382	0.038	1.99781e-218
FBXO47	6.36048e-115	32.7992	0.332	0.089	1.54852e-110
GRIP2	4.84842e-156	32.7979	0.342	0.065	1.1804e-151
TBX3	5.44886e-175	32.7974	0.277	0.028	1.32658e-170
AL023754.1	4.5714e-18	32.7973	0.304	0.258	1.11295e-13
AC074052.2	3.55562e-190	32.7959	0.342	0.041	8.65652e-186
GK3P	3.57912e-219	32.7959	0.273	0.015	8.71373e-215
AC010145.1	1.40798e-228	32.7951	0.372	0.036	3.42788e-224
AC087501.3	2.65297e-229	32.7949	0.33	0.03	6.45892e-225
LINC02254	1.23648e-238	32.7949	0.254	0.011	3.01034e-234
AC023128.1	1.60299e-218	32.7947	0.364	0.035	3.90264e-214
LRIG3	1.35091e-168	32.7944	0.387	0.068	3.28894e-164
AL392048.1	4.32574e-201	32.7934	0.318	0.032	1.05314e-196
LINC02156	2.11327e-68	32.793	0.295	0.13	5.14497e-64
AC068491.2	2.45671e-166	32.7928	0.325	0.047	5.98112e-162
LRIT3	3.06651e-166	32.7928	0.298	0.036	7.46572e-162
CCDC89	1.70872e-234	32.7924	0.432	0.042	4.16004e-230
AL590079.1	6.44275e-228	32.7921	0.43	0.043	1.56855e-223
AC073429.1	3.34518e-199	32.7919	0.357	0.041	8.14418e-195
AC009652.2	8.03208e-235	32.7914	0.417	0.041	1.95549e-230
AP003170.4	2.26711e-206	32.7913	0.39	0.043	5.5195e-202
AC004672.1	1.06701e-202	32.7912	0.402	0.049	2.59773e-198
AC005281.1	4.27007e-37	32.7909	0.316	0.203	1.03959e-32
LINC02218	3.59401e-200	32.7904	0.368	0.043	8.74999e-196
AL031716.1	4.43738e-183	32.7902	0.394	0.058	1.08033e-178
IGKV3-7	7.0075e-182	32.7901	0.299	0.032	1.70605e-177
RHO	1.19733e-117	32.7901	0.389	0.131	2.91503e-113
BCAR4	9.8955e-166	32.7898	0.394	0.076	2.40916e-161
ARSI	8.45532e-131	32.7896	0.299	0.061	2.05853e-126
TEX38	1.02656e-137	32.7894	0.331	0.073	2.49925e-133
AL583824.1	4.47204e-144	32.7893	0.334	0.072	1.08876e-139
KCNIP2-AS1	1.13206e-150	32.7893	0.349	0.073	2.75612e-146
ELFN2	2.57449e-142	32.7892	0.291	0.057	6.26784e-138
TBC1D3I	5.13929e-98	32.7892	0.341	0.124	1.25121e-93
AC074044.1	1.47113e-175	32.7889	0.376	0.061	3.58161e-171
TMEM244	1.05631e-128	32.7889	0.299	0.065	2.57168e-124
SPTA1	1.15378e-106	32.7888	0.316	0.088	2.80899e-102
AP000282.1	2.32437e-108	32.7887	0.322	0.091	5.6589e-104
AC012462.3	6.63076e-45	32.7884	0.302	0.166	1.61432e-40
AL117338.1	3.06614e-101	32.7882	0.335	0.112	7.46482e-97
AC131159.2	1.66175e-84	32.788	0.311	0.119	4.04569e-80
GOLGA6L22	2.2777e-212	32.7879	0.274	0.023	5.54529e-208
AC007285.2	4.5838e-91	32.7878	0.327	0.122	1.11597e-86
PHKA1-AS1	8.13918e-80	32.7877	0.265	0.092	1.98156e-75
AC078802.1	3.06686e-133	32.7874	0.372	0.097	7.46658e-129
FOXD3	3.27763e-173	32.787	0.379	0.064	7.97971e-169
AL596442.1	9.89861e-128	32.787	0.4	0.12	2.40992e-123
LIPK	5.61868e-46	32.7869	0.306	0.165	1.36792e-41
AC083906.3	8.91303e-239	32.7869	0.359	0.028	2.16997e-234
LINC00261	8.82745e-239	32.7868	0.36	0.028	2.14913e-234
ZBED2	2.38038e-112	32.7865	0.352	0.111	5.79528e-108
ERICH4	4.77804e-166	32.7865	0.394	0.078	1.16326e-161
AC018521.6	5.0445e-181	32.7865	0.375	0.054	1.22813e-176
AC092115.3	1.32681e-61	32.7863	0.279	0.126	3.23024e-57
AC082651.4	1.27531e-142	32.7863	0.393	0.1	3.10487e-138
SCNN1B	4.52714e-232	32.7858	0.45	0.047	1.10218e-227
TM4SF1-AS1	1.27315e-80	32.7858	0.363	0.157	3.09962e-76
AL121890.2	4.33418e-185	32.7858	0.401	0.064	1.0552e-180
AL031283.3	1.69049e-96	32.7858	0.38	0.151	4.11566e-92
AC093722.1	7.08943e-102	32.7857	0.386	0.145	1.72599e-97
Z92544.1	8.22927e-118	32.7857	0.376	0.124	2.0035e-113
TXNDC8	6.1851e-113	32.7857	0.41	0.143	1.50582e-108
AC018529.1	1.18897e-104	32.7855	0.367	0.128	2.89467e-100
ADCYAP1R1	1.02884e-219	32.7854	0.319	0.031	2.50481e-215
AC013565.1	5.31877e-144	32.7853	0.421	0.109	1.29491e-139
AL596218.1	4.20388e-198	32.7849	0.437	0.066	1.02348e-193
LINC00421	2.09321e-70	32.7847	0.384	0.184	5.09613e-66
LINC01783	4.04933e-168	32.7844	0.42	0.085	9.85849e-164
INTS6L-AS1	1.90992e-222	32.7844	0.269	0.02	4.64989e-218
AL009178.2	4.55337e-60	32.7843	0.368	0.195	1.10856e-55
AC018781.1	2.94756e-76	32.7841	0.338	0.146	7.17612e-72
AC099811.2	7.905e-131	32.7832	0.365	0.099	1.92455e-126
AC103996.2	7.65948e-239	32.7828	0.286	0.014	1.86478e-234
AC239803.3	1.40229e-194	32.782	0.374	0.049	3.41401e-190
SH2D5	3.62886e-41	32.7814	0.328	0.2	8.83483e-37
AC009053.3	2.55273e-230	32.7812	0.258	0.018	6.21488e-226
AC130343.2	3.61725e-238	32.7809	0.334	0.024	8.80656e-234
CFAP44-AS1	1.73309e-58	32.7805	0.414	0.226	4.21937e-54
GSTA3	5.68951e-218	32.78	0.501	0.073	1.38517e-213
PMCH	1.76051e-16	32.7744	0.33	0.268	4.28614e-12
AC012301.1	2.11371e-71	32.7716	0.298	0.132	5.14605e-67
AP000880.1	3.10686e-35	32.7642	0.121	0.296	7.56397e-31
HSPB8	1.34701e-176	32.7015	0.313	0.039	3.27944e-172
AC005410.2	4.24266e-134	32.6822	0.261	0.045	1.03292e-129
AL032821.1	1.4099e-160	32.6676	0.351	0.066	3.43253e-156
GDAP1L1	1.4781e-221	32.6287	0.255	0.012	3.59858e-217
FARSA-AS1	3.06006e-234	32.6215	0.281	0.019	7.45001e-230
AL356747.1	6.09006e-69	32.6121	0.292	0.128	1.48269e-64
AC005696.3	2.04315e-193	32.5556	0.305	0.031	4.97425e-189
LINC02128	2.94971e-230	32.5539	0.294	0.015	7.18137e-226
AC127496.3	1.9299e-144	32.5449	0.425	0.111	4.69854e-140
AC008667.1	1.35732e-48	32.5432	0.268	0.136	3.30454e-44
HIF1A-AS1	1.59283e-167	32.5268	0.389	0.073	3.87791e-163
AC092957.1	2.24899e-201	32.5206	0.416	0.051	5.4754e-197
AC024933.1	1.81574e-219	32.5112	0.254	0.014	4.42059e-215
AC127537.1	5.53753e-221	32.5104	0.287	0.022	1.34817e-216
THSD7A	5.49351e-108	32.4765	0.378	0.131	1.33745e-103
KRT34	2.80301e-154	32.4413	0.403	0.089	6.8242e-150
MS4A5	4.34865e-144	32.4245	0.378	0.086	1.05872e-139
CHL1-AS1	3.85556e-101	32.4165	0.364	0.13	9.38674e-97
AC017100.1	1.7804e-238	32.4075	0.391	0.034	4.33456e-234
AL590491.2	9.02269e-142	32.4016	0.274	0.041	2.19666e-137
AC011816.2	1.17063e-176	32.3921	0.345	0.047	2.85001e-172
AL451067.1	3.44666e-47	32.387	0.343	0.197	8.39123e-43
AP002754.2	1.86454e-234	32.3765	0.41	0.041	4.5394e-230
LINC02089	7.40443e-217	32.3528	0.266	0.02	1.80268e-212
NPC1L1	3.04313e-234	32.3353	0.334	0.028	7.40879e-230
MSH4	4.38769e-174	32.3068	0.272	0.027	1.06823e-169
AL139398.1	1.80547e-46	32.3022	0.305	0.164	4.39559e-42
AC025265.1	2.34054e-213	32.2917	0.275	0.023	5.69827e-209
TEX11	4.53237e-230	32.2768	0.374	0.036	1.10345e-225
C17orf82	8.35005e-87	32.2718	0.281	0.093	2.0329e-82
LINC00377	1.01949e-215	32.2627	0.296	0.026	2.48205e-211
AL121872.1	2.91813e-205	32.258	0.315	0.031	7.10448e-201
PCGEM1	3.39879e-154	32.2511	0.281	0.035	8.27469e-150
HSD17B3	6.41654e-60	32.2313	0.396	0.209	1.56217e-55
LMF1-AS1	2.13942e-234	32.2261	0.274	0.019	5.20862e-230
SOX9	1.18455e-217	32.2113	0.32	0.032	2.8839e-213
CTNND2	2.13062e-107	32.2057	0.405	0.147	5.18722e-103
AL133467.4	1.60657e-205	32.1909	0.423	0.051	3.91136e-201
CYP3A4	1.10068e-157	32.1873	0.253	0.024	2.6797e-153
AP000924.1	2.08381e-143	32.1815	0.266	0.035	5.07325e-139
HSFX3	2.07315e-225	32.1726	0.395	0.039	5.04729e-221
LMLN2	9.55354e-239	32.1459	0.288	0.015	2.3259e-234
CHRNG	6.15023e-239	32.1397	0.282	0.014	1.49734e-234
AC087257.1	8.25118e-200	32.1386	0.292	0.027	2.00883e-195
AC015911.2	8.81622e-95	32.1334	0.338	0.124	2.1464e-90
SLITRK1	1.37346e-173	32.1328	0.326	0.046	3.34384e-169
OR8J3	7.7481e-223	32.1291	0.414	0.042	1.88635e-218
AC006978.2	7.63374e-131	32.1121	0.312	0.066	1.85851e-126
LINC00326	3.49238e-205	32.1069	0.403	0.047	8.50255e-201
AL391839.1	2.58564e-204	32.0861	0.25	0.018	6.29501e-200
MS4A3	1.1554e-238	32.0852	0.335	0.024	2.81294e-234
AL606804.1	1.26838e-176	32.0816	0.308	0.038	3.088e-172
AC093599.1	9.59478e-238	32.0743	0.347	0.027	2.33594e-233
AC090907.1	9.18529e-200	32.0707	0.355	0.041	2.23625e-195
DIO3OS	2.22707e-218	32.0611	0.386	0.039	5.42201e-214
ADGRL2	3.68768e-117	32.0551	0.309	0.077	8.97803e-113
AC011747.1	6.29803e-235	32.0522	0.275	0.012	1.53332e-230
TRPM5	4.30947e-115	32.0512	0.379	0.13	1.04918e-110
LINC01990	7.92682e-236	32.048	0.346	0.028	1.92986e-231
LINC01932	2.991e-154	32.0469	0.374	0.077	7.28188e-150
AC004241.2	3.41164e-26	32.0432	0.259	0.192	8.30597e-22
AL365259.1	1.11154e-223	32.0258	0.412	0.042	2.70616e-219
VHLL	3.91934e-80	32.0122	0.375	0.164	9.54204e-76
RPRM	2.27606e-176	32.0118	0.404	0.072	5.54129e-172
DMRTC2	4.48043e-229	31.9999	0.319	0.018	1.09081e-224
AC092140.1	5.53898e-186	31.9956	0.32	0.028	1.34852e-181
H2AFB1	1.17094e-134	31.9912	0.29	0.059	2.85077e-130
IGHV4-55	1.48209e-225	31.988	0.449	0.047	3.60829e-221
AL121900.2	1.60181e-112	31.9864	0.394	0.132	3.89976e-108
AL161669.3	3.23763e-235	31.985	0.259	0.015	7.88234e-231
AC021422.1	8.2032e-229	31.973	0.414	0.041	1.99715e-224
RPEL1	7.96407e-230	31.9725	0.458	0.05	1.93893e-225
AP005233.2	7.85008e-40	31.9704	0.351	0.22	1.91118e-35
AC007277.1	5.2828e-234	31.9699	0.257	0.011	1.28615e-229
LINC02163	8.04924e-37	31.9641	0.366	0.245	1.95967e-32
AP000593.3	4.06874e-108	31.959	0.313	0.085	9.90575e-104
OOEP-AS1	5.15809e-146	31.9578	0.365	0.082	1.25579e-141
AVPR2	1.63356e-96	31.9452	0.299	0.095	3.97706e-92
GATA6	2.11799e-145	31.9439	0.398	0.093	5.15647e-141
AL513218.1	2.64548e-94	31.9431	0.354	0.135	6.44068e-90
AL359715.3	4.03763e-235	31.938	0.315	0.023	9.83001e-231
ALOXE3	2.20105e-193	31.9324	0.323	0.039	5.35867e-189
SMCO1	1.004e-172	31.9321	0.362	0.058	2.44433e-168
TRAV39	1.49595e-131	31.9308	0.283	0.058	3.64205e-127
ZNF750	6.27858e-193	31.9221	0.264	0.024	1.52858e-188
KRT86	8.84806e-141	31.9221	0.312	0.064	2.15415e-136
AL590714.1	1.06956e-112	31.9196	0.402	0.142	2.60394e-108
TEX48	1.3923e-137	31.9183	0.336	0.074	3.3897e-133
CACNG4	2.49327e-167	31.9144	0.394	0.076	6.07012e-163
SLC6A3	8.47612e-85	31.9117	0.394	0.172	2.0636e-80
IL17D	1.01487e-236	31.903	0.454	0.047	2.4708e-232
PAX9	2.38216e-217	31.9022	0.258	0.019	5.79961e-213
IL21-AS1	5.31532e-44	31.8809	0.3	0.165	1.29407e-39
AP002884.2	2.40948e-238	31.8771	0.316	0.02	5.86612e-234
FP475955.1	1.15127e-236	31.8717	0.317	0.023	2.80288e-232
AADACL2-AS1	4.09461e-197	31.8702	0.361	0.028	9.96873e-193
FOXI1	2.83103e-191	31.869	0.425	0.062	6.89242e-187
AL603839.2	1.67644e-68	31.8672	0.327	0.145	4.08145e-64
KRT81	6.3079e-209	31.8554	0.325	0.034	1.53572e-204
AC004223.2	5.41668e-231	31.8539	0.327	0.018	1.31874e-226
C12orf56	2.36647e-191	31.8508	0.434	0.068	5.7614e-187
AC023154.1	5.14329e-223	31.8497	0.339	0.022	1.25219e-218
AC024132.2	1.85443e-238	31.8492	0.336	0.024	4.51481e-234
AL731533.1	1.56509e-219	31.8468	0.29	0.016	3.81036e-215
AC096736.1	1.79903e-67	31.8454	0.347	0.164	4.37991e-63
FOXN3-AS2	3.14445e-189	31.8424	0.306	0.027	7.65549e-185
AL022314.1	4.4438e-77	31.8414	0.374	0.166	1.08189e-72
AC092143.2	1.534e-188	31.8409	0.422	0.068	3.73469e-184
AC133961.1	7.19856e-181	31.8393	0.315	0.038	1.75256e-176
CACNA1G-AS1	5.36118e-99	31.8358	0.385	0.15	1.30523e-94
AC005884.1	3.85696e-91	31.8348	0.251	0.072	9.39016e-87
AC002550.1	2.22735e-173	31.8326	0.417	0.078	5.42271e-169
AC008080.4	9.71242e-125	31.8323	0.341	0.086	2.36459e-120
AC022034.2	3.01814e-44	31.8306	0.291	0.158	7.34797e-40
LINC01566	1.32827e-230	31.8295	0.377	0.03	3.23381e-226
AC092794.2	3.59077e-231	31.8283	0.297	0.016	8.74209e-227
SMCO3	9.99301e-229	31.8277	0.441	0.046	2.4329e-224
PKP4-AS1	1.52079e-194	31.8268	0.298	0.027	3.70251e-190
AC090371.1	3.97675e-221	31.8267	0.449	0.049	9.68179e-217
AL713999.1	6.76687e-89	31.8265	0.342	0.138	1.64746e-84
HOXA-AS2	9.92162e-230	31.8262	0.305	0.018	2.41552e-225
AL032819.3	5.09464e-106	31.8253	0.364	0.127	1.24034e-101
AL731563.2	1.43687e-230	31.8248	0.256	0.018	3.49819e-226
TMPRSS11D	3.05859e-158	31.8247	0.428	0.093	7.44644e-154
HIST2H2AA4	2.92453e-08	31.8246	0.383	0.182	0.000712006
FSCN2	1.25137e-220	31.8242	0.367	0.036	3.04658e-216
AC093283.1	5.97286e-239	31.8232	0.256	0.011	1.45415e-234
AC009549.1	1.67518e-207	31.8217	0.268	0.024	4.07839e-203
TMPRSS11A	4.71083e-140	31.8194	0.418	0.116	1.1469e-135
AC068985.1	5.84267e-238	31.8185	0.334	0.026	1.42246e-233
AC073521.1	4.93657e-151	31.8182	0.302	0.049	1.20186e-146
AC109597.2	4.0591e-203	31.8174	0.288	0.022	9.88228e-199
HPCA	1.6648e-114	31.8168	0.375	0.128	4.05311e-110
AL080313.2	8.24702e-76	31.8167	0.363	0.164	2.00782e-71
TTC23L	2.83124e-233	31.8156	0.364	0.032	6.89293e-229
GMNC	1.54515e-129	31.8154	0.346	0.088	3.76182e-125
CEND1	5.65346e-149	31.8153	0.4	0.091	1.37639e-144
AC139099.2	6.59441e-236	31.8125	0.338	0.027	1.60548e-231
AC090948.2	9.55354e-239	31.8124	0.288	0.018	2.3259e-234
AC012312.1	3.50007e-220	31.8116	0.305	0.019	8.52126e-216
IGHV1-69	2.68107e-200	31.8113	0.303	0.028	6.52734e-196
LINC01924	5.28521e-233	31.8109	0.343	0.03	1.28674e-228
AL445685.1	3.02866e-231	31.8096	0.361	0.032	7.37356e-227
AL136295.4	4.64381e-235	31.8089	0.314	0.023	1.13058e-230
TRBV23-1	3.53102e-239	31.808	0.317	0.019	8.59661e-235
RAP1GAP	9.30803e-190	31.8078	0.326	0.039	2.26613e-185
TRPC3	6.59869e-230	31.8067	0.273	0.012	1.60652e-225
AC005726.5	1.91479e-164	31.8065	0.362	0.064	4.66174e-160
AC015909.2	2.42648e-194	31.8062	0.427	0.064	5.90752e-190
AL359198.1	6.73507e-230	31.8055	0.345	0.032	1.63972e-225
AL590666.1	8.76371e-226	31.8052	0.399	0.039	2.13361e-221
TNNC1	1.78086e-175	31.8052	0.308	0.038	4.33568e-171
LINC02421	6.32378e-184	31.8049	0.279	0.027	1.53959e-179
AL450322.1	2.69539e-212	31.8048	0.406	0.045	6.56221e-208
AC007362.1	1.0596e-133	31.8047	0.403	0.115	2.57969e-129
AL355073.2	9.72913e-225	31.8044	0.34	0.022	2.36865e-220
AC007347.1	1.02229e-227	31.8043	0.426	0.042	2.48886e-223
AL136988.2	4.56482e-236	31.8042	0.278	0.012	1.11135e-231
AC135803.1	4.37781e-132	31.804	0.445	0.138	1.06582e-127
AC104521.1	7.2047e-103	31.8038	0.369	0.132	1.75406e-98
AC245884.10	5.45666e-237	31.8035	0.332	0.026	1.32848e-232
AL133480.1	5.40882e-192	31.8034	0.366	0.045	1.31683e-187
HNRNPCL1	3.26892e-126	31.8034	0.402	0.122	7.95852e-122
AP001464.1	7.22204e-231	31.8029	0.259	0.018	1.75828e-226
AC090877.2	1.61693e-143	31.8026	0.387	0.089	3.93658e-139
AL121894.2	1.11029e-238	31.8026	0.327	0.026	2.70311e-234
AL445488.1	3.08334e-230	31.8024	0.373	0.028	7.5067e-226
AC027271.1	1.28918e-217	31.8023	0.305	0.028	3.13864e-213
AC004221.1	1.36815e-181	31.8022	0.325	0.041	3.3309e-177
AL354766.2	1.89109e-222	31.8021	0.429	0.043	4.60404e-218
AC026790.1	1.92317e-114	31.802	0.361	0.116	4.68215e-110
MATN3	2.60051e-57	31.8014	0.323	0.162	6.33119e-53
EGFLAM	2.16316e-213	31.8014	0.327	0.034	5.26643e-209
TAB2-AS1	3.27818e-169	31.7997	0.326	0.046	7.98106e-165
AC093797.1	1.39946e-238	31.7991	0.402	0.038	3.40713e-234
FHOD3	2.90026e-234	31.7991	0.463	0.05	7.06098e-230
NODAL	5.971e-239	31.7984	0.262	0.011	1.4537e-234
AC069368.1	1.48235e-199	31.798	0.331	0.039	3.60894e-195
AC090809.1	4.66367e-199	31.7979	0.376	0.043	1.13542e-194
AL358937.1	5.52672e-225	31.7979	0.451	0.047	1.34553e-220
AC244517.5	6.14821e-235	31.7976	0.366	0.032	1.49684e-230
AC016152.1	2.01681e-215	31.7975	0.295	0.026	4.91013e-211
AC105942.1	2.73375e-165	31.7972	0.257	0.026	6.65559e-161
AP002770.1	1.74626e-46	31.7966	0.353	0.208	4.25145e-42
AC073641.1	1.7e-230	31.7966	0.473	0.054	4.13882e-226
TMOD4	1.48666e-79	31.7965	0.259	0.086	3.61943e-75
COL5A1	5.09952e-236	31.7962	0.434	0.045	1.24153e-231
AL035706.1	1.37165e-199	31.7958	0.431	0.055	3.33941e-195
TAS2R5	6.15971e-199	31.7957	0.359	0.041	1.49964e-194
AC022075.2	2.16795e-198	31.7955	0.4	0.05	5.2781e-194
AL139823.1	1.2123e-235	31.7953	0.307	0.015	2.95146e-231
FOXI2	1.85468e-162	31.7951	0.36	0.065	4.5154e-158
Z83844.2	3.21881e-142	31.7948	0.335	0.072	7.83651e-138
AC116914.1	9.84422e-145	31.7947	0.267	0.035	2.39667e-140
AC233755.1	1.15882e-211	31.7946	0.345	0.035	2.82126e-207
MIRLET7DHG	6.91128e-178	31.7946	0.367	0.051	1.68262e-173
PENK	2.28192e-149	31.7945	0.367	0.078	5.55555e-145
AC104667.1	3.3082e-200	31.7945	0.413	0.051	8.05414e-196
AC027607.1	2.14762e-238	31.7941	0.319	0.02	5.22861e-234
MIR4713HG	1.08401e-237	31.794	0.389	0.035	2.63913e-233
FP565260.5	9.19066e-237	31.7939	0.418	0.039	2.23756e-232
AC004948.1	2.29822e-183	31.7938	0.38	0.053	5.59524e-179
AL360182.2	5.03658e-188	31.7938	0.406	0.059	1.22621e-183
MEIOB	2.3287e-178	31.7936	0.361	0.049	5.66944e-174
TCAF2C	2.7086e-83	31.7931	0.332	0.141	6.59437e-79
AL645465.1	4.85692e-181	31.793	0.422	0.073	1.18247e-176
AC105935.1	5.70375e-172	31.793	0.379	0.061	1.38863e-167
AC009107.2	1.85401e-154	31.7929	0.294	0.043	4.51377e-150
PTPN5	2.07574e-178	31.7928	0.288	0.031	5.0536e-174
VTCN1	2.44344e-133	31.7926	0.398	0.112	5.9488e-129
TRBV7-7	7.56114e-172	31.7924	0.407	0.072	1.84084e-167
AL008638.2	2.99214e-228	31.7924	0.393	0.038	7.28467e-224
SLC9C1	1.58361e-177	31.7922	0.339	0.047	3.85545e-173
AL353795.2	1.56224e-166	31.7921	0.379	0.069	3.80343e-162
AL355916.2	6.34974e-196	31.7921	0.286	0.026	1.54591e-191
RBM24	5.07847e-177	31.792	0.376	0.057	1.2364e-172
LRRC9	1.12553e-56	31.7915	0.376	0.207	2.74022e-52
CDO1	1.69018e-222	31.7914	0.448	0.05	4.1149e-218
TRPV5	4.71395e-156	31.7914	0.38	0.078	1.14766e-151
LINC02404	1.36077e-199	31.7912	0.413	0.051	3.31293e-195
SPRR1B	4.548e-114	31.7907	0.401	0.136	1.10726e-109
KCNMB2	3.51804e-156	31.7906	0.339	0.064	8.56502e-152
TUB	3.49305e-177	31.7905	0.336	0.047	8.50417e-173
LINC02377	3.49843e-205	31.7905	0.428	0.051	8.51728e-201
AC003965.1	6.04884e-129	31.7905	0.33	0.076	1.47265e-124
AC091153.2	6.07863e-207	31.7905	0.403	0.047	1.4799e-202
AL132780.2	1.05567e-61	31.7904	0.34	0.168	2.57013e-57
SLC39A12	9.53392e-62	31.7904	0.28	0.128	2.32113e-57
CYP39A1	2.82563e-160	31.7902	0.442	0.097	6.87928e-156
AL139339.1	3.4186e-228	31.7902	0.333	0.03	8.32292e-224
NPIPB12	3.03535e-117	31.7901	0.251	0.054	7.38987e-113
IGKV2D-30	1.0614e-110	31.7901	0.35	0.112	2.58408e-106
AC007349.2	2.20499e-181	31.79	0.428	0.074	5.36826e-177
RGS4	3.41015e-212	31.79	0.346	0.035	8.30234e-208
AC099791.2	1.16585e-92	31.7898	0.299	0.097	2.83838e-88
IGHV3-64	2.76844e-194	31.7898	0.374	0.046	6.74005e-190
AL353747.2	3.70399e-177	31.7898	0.414	0.072	9.01774e-173
AC018554.1	3.36351e-165	31.7897	0.342	0.059	8.1888e-161
AL591848.2	2.27717e-161	31.7897	0.292	0.038	5.54401e-157
RS1	5.57941e-115	31.7896	0.323	0.084	1.35836e-110
KLHDC7A	1.27394e-44	31.7896	0.283	0.153	3.10154e-40
AC116049.2	8.43998e-206	31.7896	0.432	0.054	2.0548e-201
AL133456.1	3.27557e-188	31.7894	0.392	0.055	7.9747e-184
AC011442.1	2.56928e-165	31.7893	0.421	0.091	6.25517e-161
PCDH1	1.05185e-237	31.7891	0.449	0.045	2.56083e-233
TMPRSS11E	1.81774e-105	31.7891	0.372	0.131	4.42548e-101
AC017083.3	2.33634e-162	31.7889	0.396	0.078	5.68805e-158
AC025254.1	2.14829e-238	31.7888	0.389	0.032	5.23023e-234
AL031666.1	1.01092e-32	31.7886	0.317	0.214	2.4612e-28
LINC01998	2.7717e-199	31.7884	0.408	0.05	6.74797e-195
Z83851.1	2.3738e-184	31.7884	0.413	0.062	5.77925e-180
TM4SF5	5.40744e-50	31.7883	0.348	0.199	1.31649e-45
LINC01906	2.96163e-152	31.7882	0.268	0.031	7.21039e-148
AL513008.1	5.37499e-148	31.7881	0.27	0.035	1.30859e-143
TRBJ1-4	7.52798e-147	31.788	0.286	0.045	1.83276e-142
AC008781.1	1.45663e-160	31.7879	0.391	0.078	3.54632e-156
LINC00462	1.22936e-127	31.7879	0.368	0.103	2.99301e-123
AL109761.1	7.81508e-100	31.7877	0.305	0.095	1.90266e-95
UBE2Q1-AS1	3.10704e-214	31.7873	0.421	0.047	7.5644e-210
TRBV12-5	6.41092e-90	31.7872	0.302	0.099	1.5608e-85
TBX15	9.148e-180	31.7872	0.387	0.059	2.22717e-175
LINC01785	4.63864e-151	31.7871	0.327	0.066	1.12932e-146
CLPS	1.13895e-162	31.787	0.404	0.085	2.77288e-158
FIGN	1.84888e-96	31.787	0.352	0.131	4.50129e-92
ASCL1	3.99568e-166	31.787	0.428	0.091	9.72788e-162
FLRT1	1.44301e-121	31.7869	0.424	0.143	3.51315e-117
AC010175.1	2.30771e-71	31.7869	0.278	0.108	5.61834e-67
TAS2R42	9.74734e-81	31.7868	0.352	0.149	2.37309e-76
SERPINC1	1.6971e-122	31.7867	0.39	0.123	4.13177e-118
AL357992.1	2.88024e-171	31.7867	0.335	0.049	7.01224e-167
BDKRB2	1.27834e-148	31.7867	0.401	0.091	3.11226e-144
PDC	3.6645e-76	31.7866	0.331	0.142	8.92159e-72
FOXO6	6.71903e-52	31.7865	0.27	0.134	1.63582e-47
AL139424.1	5.67728e-81	31.7865	0.391	0.172	1.38219e-76
CSRP3	1.66374e-185	31.7862	0.383	0.05	4.05055e-181
GCSAML-AS1	1.60951e-197	31.7861	0.46	0.073	3.91852e-193
AC005943.1	1.99128e-141	31.786	0.424	0.119	4.84798e-137
PSAPL1	8.64464e-144	31.7859	0.427	0.115	2.10462e-139
LINC00640	1.23209e-102	31.7857	0.383	0.138	2.99965e-98
AC110491.2	5.31126e-233	31.7855	0.379	0.034	1.29308e-228
HR	5.12767e-125	31.7854	0.434	0.143	1.24838e-120
CCL26	1.0096e-202	31.7854	0.402	0.05	2.45796e-198
AC104938.1	1.29469e-70	31.7854	0.318	0.142	3.15206e-66
AQP1	8.1607e-45	31.7854	0.36	0.215	1.9868e-40
AC025575.2	2.00945e-133	31.7854	0.377	0.101	4.8922e-129
AC016205.1	5.57888e-214	31.7853	0.406	0.045	1.35823e-209
LINC02554	8.54365e-140	31.7852	0.41	0.108	2.08004e-135
AC010969.1	1.94705e-126	31.7851	0.424	0.141	4.74029e-122
AC021678.2	1.96998e-146	31.7851	0.334	0.07	4.79612e-142
AC012442.1	1.50745e-64	31.7848	0.415	0.219	3.67005e-60
LINC02357	4.34241e-177	31.7844	0.438	0.081	1.0572e-172
AL161629.1	3.69851e-43	31.7844	0.386	0.245	9.00439e-39
AC092131.1	6.3414e-118	31.7843	0.419	0.146	1.54388e-113
AC092354.2	8.97938e-31	31.7842	0.271	0.181	2.18612e-26
GPR142	1.41155e-40	31.7842	0.347	0.222	3.43655e-36
COX7B2	6.86169e-220	31.7841	0.458	0.055	1.67055e-215
ABCA12	2.68223e-131	31.784	0.439	0.138	6.53017e-127
AC025165.3	1.49358e-35	31.7839	0.281	0.176	3.63626e-31
MLNR	2.5586e-62	31.7835	0.373	0.189	6.22918e-58
CYP2C8	2.52952e-69	31.7835	0.377	0.178	6.15836e-65
FNDC7	3.33098e-74	31.7835	0.365	0.165	8.10961e-70
DIRAS3	1.4369e-77	31.7833	0.462	0.224	3.49828e-73
FRAS1	7.75438e-18	31.7833	0.299	0.261	1.88788e-13
AL513165.1	4.88295e-49	31.7829	0.29	0.149	1.1888e-44
TMCO5A	3.01422e-93	31.7826	0.463	0.203	7.33842e-89
GRB7	3.57551e-60	31.7823	0.357	0.182	8.70493e-56
AL049780.1	1.29732e-203	31.7822	0.437	0.055	3.15846e-199
LINC00111	1.67995e-78	31.7816	0.443	0.208	4.09e-74
AC073314.1	2.95315e-50	31.7816	0.34	0.191	7.18973e-46
AC026740.1	5.12774e-42	31.7811	0.335	0.204	1.2484e-37
AC005041.3	2.51232e-69	31.7808	0.351	0.162	6.1165e-65
RAPGEF4-AS1	6.89483e-28	31.7807	0.354	0.259	1.67861e-23
AL121790.2	1.51474e-61	31.7806	0.433	0.243	3.68778e-57
TRDJ2	2.31952e-231	31.7806	0.461	0.05	5.64711e-227
CHRDL2	1.31569e-54	31.7798	0.403	0.23	3.20318e-50
FLRT3	1.11205e-17	31.7765	0.336	0.28	2.70741e-13
SMTNL2	6.31501e-14	31.7753	0.345	0.292	1.53745e-09
AC012254.2	7.48239e-188	31.7753	0.439	0.072	1.82166e-183
SAA4	4.66524e-09	31.7725	0.35	0.32	0.00011358
A2ML1-AS2	2.00986e-237	31.7712	0.421	0.039	4.89321e-233
BTG4	1.74685e-14	31.7704	0.385	0.324	4.25288e-10
AC008750.3	4.49073e-238	31.7687	0.324	0.02	1.09331e-233
AL133215.3	2.28302e-228	31.7681	0.484	0.062	5.55825e-224
AC007255.1	1.41327e-31	31.7566	0.11	0.266	3.44074e-27
AL031985.4	1.38825e-150	31.6862	0.35	0.073	3.37983e-146
LINC00629	1.93936e-41	31.6844	0.313	0.185	4.72155e-37
NAV2-AS5	2.38316e-160	31.6088	0.407	0.088	5.80204e-156
CCR8	4.82009e-46	31.6047	0.256	0.13	1.1735e-41
AC090109.1	1.5179e-207	31.5597	0.262	0.018	3.69548e-203
AL450267.1	8.93519e-225	31.541	0.428	0.043	2.17536e-220
KCNQ1OT1	4.01729e-72	31.4986	0.273	0.166	9.7805e-68
LINC02525	1.06428e-200	31.486	0.362	0.041	2.5911e-196
ZSCAN23	2.17911e-90	31.3426	0.279	0.091	5.30527e-86
NLRP5	5.9725e-92	31.2339	0.401	0.164	1.45407e-87
LINC01716	5.06929e-238	31.1879	0.281	0.016	1.23417e-233
LINC02579	3.61678e-186	31.1794	0.428	0.069	8.80542e-182
AL035658.1	9.05874e-223	31.1049	0.313	0.027	2.20544e-218
AC023830.1	7.52033e-225	31.0877	0.265	0.012	1.8309e-220
AC023796.2	1.72507e-216	30.8871	0.438	0.05	4.19987e-212
REC114	1.55949e-229	30.8353	0.465	0.053	3.79674e-225
AC009019.1	2.60491e-101	30.8235	0.329	0.108	6.34192e-97
IGHV1-45	2.64059e-109	30.7646	0.382	0.131	6.42878e-105
AC011591.1	1.83006e-237	30.7423	0.336	0.024	4.45545e-233
AC104655.1	2.94704e-217	30.7236	0.278	0.022	7.17486e-213
PRH2	5.53437e-93	30.661	0.418	0.169	1.3474e-88
AD000671.3	1.18993e-76	30.6076	0.316	0.135	2.897e-72
C1orf185	1.71197e-178	30.5375	0.416	0.072	4.16796e-174
HSD3B1	1.54976e-219	30.4985	0.32	0.031	3.77304e-215
AL445224.1	1.4746e-236	30.4479	0.317	0.024	3.59005e-232
URGCP-MRPS24	9.3637e-145	30.3635	0.276	0.039	2.27969e-140
NPIPA2	1.93096e-45	30.3382	0.391	0.247	4.7011e-41
AP003419.3	4.01819e-102	30.3255	0.272	0.07	9.78269e-98
AP005328.2	5.73762e-225	30.318	0.269	0.014	1.39688e-220
KCNQ2	4.4315e-141	30.2578	0.376	0.088	1.07889e-136
AC005104.1	3.19576e-102	30.1778	0.338	0.118	7.7804e-98
AC239859.3	1.24496e-235	30.0647	0.456	0.049	3.03098e-231
SYNPR	1.54424e-155	30.0078	0.292	0.039	3.7596e-151
LINC02040	1.18266e-161	29.9877	0.323	0.05	2.87931e-157
AC092807.3	4.83477e-213	29.9811	0.46	0.059	1.17707e-208
LHX1	3.64314e-77	29.9786	0.378	0.169	8.8696e-73
AC021491.1	3.19106e-233	29.9361	0.284	0.014	7.76896e-229
LINC01545	2.92989e-238	29.8743	0.377	0.031	7.13311e-234
WAC-AS1	1.23268e-09	29.8018	0.452	0.399	3.00108e-05
IGSF5	1.10568e-134	29.7003	0.358	0.085	2.6919e-130
ATRNL1	1.51619e-209	29.6967	0.267	0.023	3.69131e-205
POU3F2	3.67908e-194	29.6267	0.316	0.036	8.95708e-190
PRRT1B	9.98231e-113	29.6062	0.371	0.127	2.43029e-108
AC022167.4	2.41248e-210	29.5923	0.291	0.026	5.87342e-206
ARL14EPL	5.21294e-46	29.5621	0.104	0.276	1.26914e-41
AC012435.2	2.67201e-136	29.5032	0.321	0.066	6.50527e-132
HGFAC	3.75477e-50	29.4815	0.374	0.211	9.14136e-46
TMPRSS6	3.55202e-165	29.4728	0.359	0.064	8.64775e-161
TXN	1.96929e-19	29.4616	0.469	0.292	4.79442e-15
HSP90B1	5.44124e-07	29.4312	0.313	0.411	0.0132473
AL049871.1	2.55413e-213	29.3427	0.359	0.036	6.21827e-209
AC003956.1	1.24894e-67	29.2991	0.344	0.164	3.04066e-63
MMP24OS	3.64136e-23	29.2336	0.334	0.539	8.86526e-19
LGI4	5.15938e-235	29.2196	0.255	0.011	1.2561e-230
AC008060.1	3.11669e-237	29.219	0.39	0.031	7.58788e-233
AC131532.1	2.14543e-82	29.21	0.3	0.109	5.22327e-78
SMU1	3.84998e-12	29.19	0.216	0.303	9.37316e-08
AC004862.1	5.14706e-238	29.1809	0.447	0.043	1.2531e-233
AC099811.4	1.22881e-238	29.1588	0.358	0.028	2.99167e-234
LINC00992	7.36534e-120	29.1574	0.33	0.085	1.79316e-115
GPC3	1.67302e-156	29.1469	0.459	0.109	4.07312e-152
GAS2L2	5.97894e-153	29.0836	0.298	0.045	1.45563e-148
LINC01106	1.60132e-85	29.0611	0.415	0.177	3.89857e-81
AL049870.2	5.65411e-218	28.8891	0.324	0.032	1.37655e-213
CHRM2	8.71824e-239	28.8464	0.34	0.028	2.12254e-234
AC009312.1	1.03651e-238	28.8308	0.372	0.028	2.52348e-234
LINC02102	1.05969e-78	28.8247	0.392	0.176	2.57992e-74
AL021368.3	5.74384e-11	28.8193	0.36	0.323	1.39839e-06
IGHV3-20	4.13787e-160	28.7402	0.283	0.034	1.00741e-155
CYP4F26P	1.42802e-42	28.6802	0.399	0.261	3.47667e-38
LINC00866	1.19217e-174	28.6763	0.254	0.022	2.90245e-170
LINC02394	2.59057e-237	28.6746	0.307	0.015	6.30701e-233
PPP1R17	1.10175e-193	28.6326	0.359	0.042	2.68233e-189
AC073050.1	1.78649e-76	28.5938	0.365	0.165	4.34938e-72
AL512785.1	7.16519e-232	28.5762	0.394	0.038	1.74444e-227
NOXO1	1.94701e-130	28.5643	0.344	0.082	4.7402e-126
AC025165.4	9.97449e-161	28.5565	0.443	0.097	2.42839e-156
AC008378.1	1.84737e-164	28.5091	0.291	0.034	4.49761e-160
AL137067.1	1.07904e-215	28.4778	0.367	0.036	2.62704e-211
AC022387.1	1.77996e-105	28.3159	0.36	0.127	4.33348e-101
AL022332.1	5.81464e-167	28.1626	0.382	0.069	1.41563e-162
AC084768.1	5.95008e-189	28.1597	0.374	0.049	1.44861e-184
LINC01674	6.19057e-239	28.1373	0.282	0.012	1.50716e-234
CA4	3.46865e-173	28.1275	0.343	0.05	8.44477e-169
CAPN14	2.59561e-206	28.0564	0.264	0.024	6.31928e-202
POU6F2	1.44381e-58	27.996	0.298	0.141	3.5151e-54
AL513303.2	7.54288e-222	27.9844	0.429	0.041	1.83639e-217
AP004609.1	2.43334e-204	27.9705	0.308	0.03	5.92422e-200
SLAMF7	4.69429e-93	27.967	0.425	0.139	1.14287e-88
AL159169.3	1.30227e-59	27.9011	0.463	0.273	3.17051e-55
LINC00575	2.16367e-202	27.8386	0.36	0.041	5.26767e-198
HSPD1	8.52091e-08	27.6882	0.29	0.228	0.0020745
LINC01098	2.09272e-228	27.6543	0.317	0.018	5.09495e-224
RWDD4	1.0446e-13	27.6447	0.139	0.253	2.54318e-09
AC010609.1	2.31794e-215	27.6307	0.302	0.027	5.64327e-211
AC082651.3	6.09766e-188	27.5309	0.332	0.041	1.48454e-183
TRAV24	2.00317e-93	27.5104	0.26	0.077	4.87691e-89
AC126755.3	2.26163e-96	27.508	0.377	0.15	5.50617e-92
AL355297.4	1.41493e-235	27.4932	0.258	0.011	3.44478e-231
AP005059.1	3.8787e-226	27.4192	0.327	0.03	9.44308e-222
AC025188.1	1.18231e-234	27.362	0.311	0.022	2.87845e-230
AL117337.1	3.52163e-124	27.3196	0.357	0.101	8.57377e-120
MTRNR2L10	1.82742e-42	27.3183	0.157	0.284	4.44904e-38
HS3ST4	5.41791e-223	27.2275	0.311	0.026	1.31905e-218
CALHM6	4.7753e-63	27.1559	0.48	0.219	1.16259e-58
TUBA1A	4.72485e-16	27.1384	0.253	0.255	1.15031e-11
C12orf74	8.74259e-93	27.1383	0.28	0.089	2.12847e-88
AL590640.1	1.81527e-207	27.0985	0.255	0.016	4.41946e-203
IL4I1	3.03501e-07	27.0856	0.454	0.326	0.00738903
AL121852.1	3.03986e-33	26.9998	0.316	0.209	7.40083e-29
TRGVB	1.93039e-237	26.9531	0.353	0.028	4.69974e-233
LINC01644	6.7995e-221	26.9281	0.319	0.032	1.65541e-216
AC079910.1	3.38265e-237	26.9179	0.26	0.009	8.23539e-233
AC015853.1	3.51392e-202	26.8956	0.478	0.074	8.55499e-198
C4orf51	1.39774e-81	26.7749	0.378	0.165	3.40295e-77
AC004034.1	1.44257e-87	26.748	0.406	0.174	3.51208e-83
AL358075.1	6.86284e-61	26.7317	0.408	0.22	1.67083e-56
NLRP9	2.26842e-110	26.7093	0.263	0.065	5.52269e-106
AC012360.1	2.87101e-203	26.6574	0.259	0.024	6.98976e-199
AC092653.1	5.59112e-146	26.6561	0.409	0.099	1.36121e-141
AC005186.1	1.14419e-73	26.5943	0.413	0.199	2.78564e-69
AC010547.1	2.25784e-129	26.4671	0.43	0.138	5.49693e-125
AL591806.1	2.77509e-56	26.3629	0.305	0.15	6.75623e-52
AC003070.2	7.80415e-123	26.3466	0.252	0.05	1.9e-118
AC136628.1	5.81275e-126	26.2751	0.352	0.093	1.41517e-121
MRPS15	3.75274e-07	26.2712	0.258	0.318	0.00913641
MYH15	3.98815e-66	26.0974	0.309	0.142	9.70955e-62
AC114689.3	4.87399e-175	26.0912	0.419	0.078	1.18662e-170
ZNF385D-AS1	3.58592e-177	26.0727	0.391	0.065	8.73027e-173
AC139100.1	9.60763e-203	26.0486	0.267	0.026	2.33907e-198
AC016710.1	1.26282e-90	26.0237	0.375	0.157	3.07447e-86
TEX49	5.79476e-191	26.011	0.323	0.027	1.41079e-186
OR5B21	3.03122e-196	26.0091	0.396	0.05	7.3798e-192
OR9A4	8.92742e-128	25.9914	0.45	0.147	2.17347e-123
AC024619.3	3.38075e-108	25.9257	0.449	0.17	8.23077e-104
AP1M1	4.51673e-09	25.8602	0.199	0.316	0.000109964
AC117383.1	3.13457e-174	25.7722	0.392	0.07	7.63143e-170
AC073848.1	1.47877e-215	25.7615	0.366	0.027	3.60021e-211
CLU	6.05309e-179	25.6737	0.375	0.108	1.47368e-174
AL355478.1	9.95306e-192	25.6723	0.281	0.026	2.42317e-187
LIVAR	2.18068e-205	25.6366	0.351	0.039	5.30909e-201
AC015961.1	2.90477e-237	25.5586	0.26	0.012	7.07195e-233
AL590666.2	1.75281e-48	25.5084	0.386	0.227	4.2674e-44
KCNH2	2.89637e-111	25.4649	0.255	0.061	7.05151e-107
ADAM23	2.9523e-113	25.4353	0.34	0.1	7.18767e-109
CLEC4E	7.2017e-23	25.4198	0.322	0.226	1.75332e-18
AC097381.1	1.555e-127	25.3604	0.377	0.109	3.78579e-123
AC004257.1	3.00187e-232	25.3518	0.337	0.02	7.30836e-228
LINC01570	6.91488e-237	25.2644	0.321	0.024	1.6835e-232
MTRNR2L5	5.6666e-126	25.2467	0.321	0.074	1.37959e-121
IDO1	2.25738e-49	25.2132	0.411	0.138	5.49583e-45
AL390961.2	4.37775e-238	25.1976	0.402	0.038	1.06581e-233
LINC01423	2.5922e-229	25.1554	0.401	0.038	6.31096e-225
GAK	2.67009e-18	25.1173	0.207	0.278	6.50061e-14
C8orf74	2.19693e-201	24.9869	0.29	0.022	5.34866e-197
SEC31A	9.31403e-08	24.9272	0.267	0.346	0.00226759
AC026333.4	1.9951e-213	24.9186	0.452	0.054	4.85728e-209
C4BPA	5.46943e-219	24.8849	0.299	0.026	1.33159e-214
SOD2	1.18133e-28	24.8708	0.548	0.359	2.87608e-24
LINC02535	3.17865e-215	24.8615	0.274	0.016	7.73875e-211
AC027281.1	8.87152e-212	24.8595	0.332	0.035	2.15986e-207
AL354993.2	7.09489e-43	24.7245	0.389	0.254	1.72732e-38
LINC01770	1.50632e-119	24.7192	0.417	0.143	3.66728e-115
AC079305.3	7.60194e-57	24.6786	0.39	0.209	1.85077e-52
AC005586.1	8.28296e-139	24.6068	0.287	0.057	2.01657e-134
AL844170.1	1.51786e-172	24.3938	0.306	0.038	3.69537e-168
IGHG4	1.61497e-179	24.3855	0.262	0.031	3.93181e-175
AC024022.1	4.73573e-199	24.3582	0.267	0.022	1.15296e-194
UGT2B7	1.89102e-223	24.299	0.456	0.054	4.60389e-219
WWOX-AS1	3.37006e-232	24.284	0.363	0.032	8.20474e-228
LINC01798	8.90702e-236	24.2806	0.316	0.015	2.1685e-231
PTGES3	1.41896e-06	24.2774	0.381	0.315	0.0345459
AC007128.2	2.16952e-93	24.2142	0.462	0.203	5.28192e-89
AC091982.1	1.10246e-158	24.2122	0.383	0.078	2.68405e-154
CPLX3	9.80776e-79	24.2101	0.388	0.174	2.3878e-74
AC129492.1	2.31633e-156	24.1694	0.345	0.068	5.63934e-152
AL355607.2	2.34524e-231	24.096	0.498	0.065	5.70973e-227
CYP4F22	1.96175e-223	24.0244	0.437	0.047	4.77608e-219
OSR1	4.65713e-88	23.9742	0.418	0.177	1.13383e-83
OASL	8.54023e-35	23.9413	0.49	0.653	2.0792e-30
NGEF	2.95182e-197	23.8974	0.251	0.023	7.1865e-193
GSR	3.2357e-26	23.882	0.216	0.288	7.87763e-22
ANO1	3.18663e-176	23.8671	0.306	0.036	7.75817e-172
LINC00589	4.53531e-57	23.6872	0.418	0.243	1.10417e-52
LINC01048	2.61217e-169	23.6852	0.386	0.068	6.35959e-165
NUTM2E	5.78399e-60	23.6547	0.259	0.112	1.40817e-55
TCEAL5	1.43489e-90	23.6329	0.397	0.164	3.49339e-86
AC096536.1	2.2157e-127	23.5091	0.471	0.161	5.39435e-123
CTSC	6.64122e-30	23.4975	0.444	0.193	1.61687e-25
MIR4435-2HG	1.4689e-09	23.4803	0.267	0.324	3.57619e-05
AC004707.1	3.11735e-39	23.4459	0.352	0.228	7.58949e-35
AC008799.2	5.84287e-214	23.4026	0.317	0.03	1.4225e-209
TFRC	2.44377e-23	23.3922	0.166	0.254	5.9496e-19
AC010754.1	5.06763e-220	23.3786	0.415	0.043	1.23377e-215
RNF157-AS1	7.45816e-214	23.3566	0.292	0.026	1.81576e-209
AC087897.2	4.19536e-178	23.2478	0.386	0.059	1.0214e-173
AC034102.5	1.81535e-175	23.2255	0.287	0.031	4.41966e-171
LINC00701	1.06143e-166	23.2013	0.436	0.092	2.58415e-162
ISPD-AS1	2.71766e-91	23.1706	0.345	0.135	6.61641e-87
TCP1	1.38754e-12	22.9398	0.276	0.272	3.37811e-08
RHOXF1	2.11776e-234	22.8548	0.299	0.019	5.15589e-230
AC016766.1	2.34046e-227	22.8152	0.306	0.018	5.69809e-223
AC068733.3	1.4746e-236	22.7705	0.325	0.026	3.59005e-232
AC004160.2	6.09149e-237	22.7199	0.513	0.062	1.48303e-232
AL162391.1	9.05347e-238	22.7198	0.415	0.039	2.20416e-233
AC107208.1	1.1458e-218	22.6654	0.355	0.024	2.78955e-214
AC091138.1	1.26778e-210	22.5704	0.299	0.027	3.08653e-206
AC004982.1	2.33557e-202	22.5353	0.47	0.073	5.68617e-198
AC002463.1	9.11775e-225	22.4723	0.347	0.034	2.21981e-220
CYP2A6	8.98699e-105	22.4318	0.355	0.127	2.18797e-100
AL161757.2	3.9197e-79	22.4095	0.371	0.162	9.5429e-75
AC005154.5	3.02834e-61	22.3158	0.362	0.186	7.3728e-57
AL357552.2	1.34256e-237	22.2665	0.369	0.032	3.26859e-233
COL21A1	3.29309e-133	22.1672	0.324	0.072	8.01736e-129
LINC01078	1.80188e-237	22.1128	0.455	0.046	4.38685e-233
AC016747.2	4.31664e-96	22.1086	0.313	0.099	1.05093e-91
AL691420.1	2.18951e-94	22.1023	0.366	0.141	5.33058e-90
AC138304.1	2.67593e-49	22.012	0.303	0.161	6.51481e-45
PDCD1LG2	7.88043e-20	21.9944	0.149	0.259	1.91857e-15
AP005137.2	8.38512e-181	21.9918	0.387	0.058	2.04144e-176
AC245041.2	1.00444e-41	21.9356	0.405	0.266	2.44541e-37
MRPS6	1.25577e-17	21.9297	0.309	0.265	3.05731e-13
AC110800.1	3.61292e-206	21.8911	0.309	0.023	8.79602e-202
MTRNR2L1	1.05679e-12	21.8823	0.376	0.295	2.57287e-08
MIR3945HG	1.07339e-10	21.8649	0.262	0.378	2.61327e-06
AC073655.1	9.4253e-223	21.8454	0.302	0.023	2.29468e-218
AC068481.1	2.63597e-237	21.7232	0.384	0.031	6.41754e-233
AC107241.1	1.84948e-221	21.6873	0.299	0.015	4.50274e-217
AC025244.1	6.97845e-236	21.476	0.367	0.031	1.69897e-231
SHISAL1	2.79169e-145	21.4612	0.25	0.03	6.79666e-141
OVAAL	2.44803e-227	21.4172	0.463	0.051	5.95998e-223
USH1G	3.35588e-43	21.369	0.289	0.162	8.17023e-39
CACTIN-AS1	1.42268e-132	21.3271	0.304	0.062	3.46366e-128
CCDC87	2.42764e-42	21.2764	0.352	0.22	5.91034e-38
MYRFL	2.75267e-188	21.147	0.427	0.065	6.70165e-184
PRNP	1.51003e-06	21.1415	0.333	0.438	0.0367631
SERTAD4-AS1	5.08255e-227	21.1266	0.358	0.036	1.2374e-222
AC025263.1	8.42065e-192	21.1044	0.258	0.023	2.05009e-187
AC008403.2	1.90071e-167	21.0819	0.408	0.076	4.62747e-163
AL589990.1	3.89635e-230	21.0039	0.334	0.031	9.48606e-226
TTC3-AS1	1.16452e-203	20.9516	0.377	0.042	2.83513e-199
AL603832.2	3.02038e-143	20.9178	0.409	0.101	7.35342e-139
AL033397.2	1.43217e-143	20.8722	0.252	0.03	3.48677e-139
SLFNL1	1.56418e-227	20.807	0.263	0.019	3.80816e-223
TMEM8A	9.65235e-16	20.8067	0.174	0.273	2.34996e-11
RALA	1.65833e-06	20.8061	0.389	0.432	0.0403738
NAA11	4.60377e-238	20.799	0.442	0.042	1.12083e-233
TRPC5OS	4.87242e-73	20.7989	0.439	0.216	1.18624e-68
AC074050.4	4.36986e-162	20.7702	0.437	0.095	1.06389e-157
TULP1	1.06445e-212	20.768	0.255	0.016	2.59152e-208
MTRNR2L4	5.8223e-27	20.7081	0.095	0.265	1.4175e-22
AC103810.5	1.15831e-225	20.6644	0.298	0.016	2.82001e-221
AC105206.2	2.09616e-238	20.5928	0.349	0.028	5.10331e-234
NES	1.53333e-235	20.5866	0.432	0.042	3.73305e-231
EVA1A	8.65213e-124	20.5463	0.4	0.123	2.10645e-119
KLF10	2.65991e-33	20.4954	0.268	0.243	6.47582e-29
GBP1	2.91731e-33	20.4647	0.633	0.454	7.10248e-29
LINC01878	4.86673e-178	20.0801	0.382	0.059	1.18485e-173
PLIN2	1.66698e-09	19.9668	0.364	0.372	4.05843e-05
AC097534.1	1.21919e-81	19.8882	0.34	0.143	2.96823e-77
AC008397.1	1.00185e-178	19.8501	0.408	0.068	2.43909e-174
AC026765.2	5.66592e-200	19.7848	0.269	0.02	1.37942e-195
AC055811.2	4.91258e-225	19.6206	0.47	0.057	1.19602e-220
CSDC2	4.37394e-146	19.6143	0.437	0.118	1.06488e-141
AC010275.1	2.37257e-137	19.5944	0.287	0.058	5.77626e-133
AL353052.1	2.23611e-59	19.3936	0.431	0.246	5.44403e-55
AL353743.2	1.6452e-118	19.3521	0.459	0.162	4.00539e-114
NELL1	9.99327e-235	19.329	0.451	0.047	2.43296e-230
DCP1A	2.80091e-10	19.2845	0.383	0.35	6.81908e-06
PABPC1L2A	3.43642e-238	19.2565	0.463	0.045	8.3663e-234
AC092902.3	1.1734e-199	19.2151	0.256	0.026	2.85675e-195
LINC00982	1.10921e-196	19.1705	0.382	0.046	2.70047e-192
SOCS1	3.03319e-07	19.1589	0.354	0.201	0.0073846
AP003354.1	1.57906e-129	19.1421	0.448	0.142	3.84439e-125
AC103724.4	1.01973e-191	19.0045	0.31	0.035	2.48263e-187
LINC01605	3.08721e-143	18.9929	0.462	0.136	7.51612e-139
AL583856.2	3.41937e-238	18.9408	0.454	0.043	8.3248e-234
AC007325.2	2.702e-186	18.905	0.408	0.062	6.57829e-182
CITED2	1.39613e-30	18.8788	0.275	0.416	3.39902e-26
PDE10A	5.99156e-238	18.8383	0.337	0.026	1.45871e-233
FPR3	3.37929e-14	18.8212	0.386	0.434	8.22722e-10
RDX	4.09878e-08	18.7901	0.323	0.281	0.000997889
IGHV3-72	1.44729e-191	18.7722	0.403	0.041	3.52357e-187
ACTN3	9.96199e-236	18.7704	0.477	0.051	2.42535e-231
AGFG1	4.58437e-07	18.7699	0.268	0.388	0.0111611
AC093714.2	4.41352e-205	18.7132	0.302	0.022	1.07451e-200
AADACL3	3.97909e-207	18.7059	0.295	0.022	9.68748e-203
KCNJ12	1.15887e-233	18.6683	0.38	0.036	2.82138e-229
IGKV1OR1-1	6.74865e-55	18.6403	0.346	0.184	1.64303e-50
KIAA1109	5.84248e-30	18.608	0.232	0.251	1.42241e-25
TARS	1.39266e-09	18.6075	0.175	0.251	3.39057e-05
TBC1D2	1.77348e-12	18.4875	0.313	0.401	4.31772e-08
FRG2C	4.45812e-204	18.297	0.346	0.039	1.08537e-199
ADAM11	4.56145e-98	18.2259	0.254	0.069	1.11053e-93
PTGER1	1.10194e-175	18.2037	0.438	0.082	2.68279e-171
ELOVL2-AS1	9.4484e-190	18.1703	0.459	0.081	2.30031e-185
AC243562.3	1.06296e-193	18.1322	0.312	0.031	2.58787e-189
TRIM31-AS1	3.51977e-44	18.1261	0.427	0.278	8.56924e-40
TAF7	2.60013e-32	18.1154	0.289	0.23	6.33027e-28
GRM5	9.26468e-169	18.0958	0.44	0.093	2.25558e-164
RAI1-AS1	3.72461e-232	18.0921	0.396	0.039	9.06793e-228
AC104452.1	1.70129e-165	17.9885	0.31	0.045	4.14196e-161
CCDC63	9.21643e-39	17.953	0.13	0.311	2.24383e-34
TRIM54	4.29948e-208	17.944	0.279	0.026	1.04675e-203
IGLV3-19	7.94943e-169	17.9302	0.28	0.041	1.93537e-164
NETO1	4.05825e-207	17.8714	0.448	0.058	9.88021e-203
FO681492.1	3.49128e-185	17.7479	0.328	0.039	8.49986e-181
AL354919.2	1.75895e-66	17.6801	0.302	0.136	4.28234e-62
IRF1	5.15121e-27	17.6679	0.397	0.301	1.25411e-22
AXL	8.50377e-21	17.6237	0.578	0.419	2.07033e-16
AC090371.2	3.74024e-237	17.5963	0.262	0.011	9.10598e-233
SLC20A1	5.44411e-15	17.5425	0.201	0.3	1.32542e-10
SP8	9.08651e-99	17.5286	0.483	0.209	2.2122e-94
MXD1	1.31067e-09	17.5205	0.361	0.357	3.19097e-05
SGK2	1.31723e-87	17.5203	0.445	0.199	3.20693e-83
PCP4L1	1.4471e-225	17.519	0.441	0.049	3.5231e-221
PPP1R3C	1.21842e-191	17.4948	0.424	0.062	2.96637e-187
AP003171.3	1.0706e-238	17.4313	0.355	0.028	2.60647e-234
NSMAF	4.50774e-10	17.3413	0.255	0.268	1.09745e-05
PACRG-AS3	6.06753e-113	17.3409	0.467	0.177	1.4772e-108
APOA1-AS	6.04954e-238	17.075	0.465	0.046	1.47282e-233
MYO1H	6.81527e-224	17.039	0.262	0.02	1.65925e-219
AC004466.1	6.47014e-157	17.0063	0.33	0.058	1.57522e-152
PRSS55	2.06266e-194	16.9954	0.307	0.024	5.02176e-190
AVPI1	1.07795e-22	16.9448	0.146	0.308	2.62439e-18
FMO2	6.10793e-192	16.8635	0.459	0.073	1.48704e-187
IQCF2	2.42537e-171	16.8594	0.441	0.093	5.9048e-167
PTGER3	5.3976e-34	16.7586	0.108	0.255	1.3141e-29
CU638689.1	2.24389e-82	16.5725	0.345	0.145	5.46298e-78
AL356652.1	2.35086e-65	16.5706	0.431	0.231	5.7234e-61
ISM1	1.77815e-176	16.4934	0.401	0.068	4.32909e-172
AC008667.3	1.05161e-41	16.4641	0.255	0.143	2.56025e-37
AC104248.1	5.85539e-238	16.4624	0.353	0.028	1.42555e-233
LINC01598	4.88595e-124	16.3999	0.388	0.122	1.18953e-119
AC090518.1	8.06152e-67	16.1877	0.339	0.157	1.96266e-62
AC013437.1	1.46005e-236	16.1404	0.368	0.031	3.55464e-232
ZSWIM2	3.17486e-141	16.0905	0.356	0.081	7.72952e-137
ROPN1B	4.52954e-180	16.0401	0.469	0.093	1.10276e-175
ANKRD22	1.13775e-43	16.0309	0.46	0.259	2.76996e-39
IGFALS	1.23596e-202	15.9676	0.467	0.073	3.00907e-198
PAN3	6.03346e-36	15.9622	0.285	0.268	1.46891e-31
AL731533.2	1.63975e-184	15.9562	0.384	0.051	3.99212e-180
HSP90AB1	8.44072e-21	15.9323	0.377	0.203	2.05498e-16
HSPA5	3.31292e-08	15.7998	0.315	0.351	0.000806564
KIAA0408	1.06777e-75	15.7864	0.43	0.209	2.59959e-71
PABPC4	2.12954e-19	15.5563	0.281	0.286	5.18458e-15
ATF6	6.35211e-11	15.5342	0.19	0.259	1.54648e-06
PLAUR	3.06864e-13	15.5166	0.557	0.658	7.4709e-09
AC026979.2	1.88853e-08	15.5003	0.357	0.373	0.000459783
FCGR1B	7.13522e-19	15.4875	0.271	0.27	1.73714e-14
LRRC24	6.71496e-110	15.4705	0.329	0.095	1.63483e-105
SLC25A37	1.86962e-08	15.4469	0.426	0.392	0.000455177
CYP26A1	2.73195e-147	15.3086	0.463	0.128	6.65121e-143
KCNJ9	2.3149e-229	15.3026	0.447	0.047	5.63587e-225
SNX10	1.4289e-43	15.2887	0.552	0.285	3.4788e-39
CYP27A1	2.73926e-24	15.2552	0.295	0.361	6.66899e-20
CCDC196	1.3056e-226	15.1835	0.277	0.019	3.17861e-222
AC245100.1	6.23652e-129	15.1725	0.429	0.138	1.51834e-124
NFIL3	9.28285e-13	15.1508	0.167	0.311	2.26e-08
PAG1	5.40294e-11	15.1497	0.353	0.243	1.3154e-06
RBP4	7.53618e-102	15.021	0.1	0.288	1.83476e-97
HIST1H4C	2.27296e-58	15.016	0.257	0.081	5.53374e-54
NOP53-AS1	3.54487e-177	14.9841	0.44	0.08	8.63033e-173
HIGD2B	5.16971e-173	14.9734	0.375	0.062	1.25862e-168
LILRB4	4.41571e-08	14.9679	0.52	0.416	0.00107505
AC083805.1	6.65308e-41	14.89	0.112	0.282	1.61976e-36
ATP12A	1.06459e-170	14.8842	0.251	0.023	2.59185e-166
AC079171.1	5.99389e-206	14.876	0.45	0.059	1.45927e-201
RIMBP3C	2.69982e-18	14.8648	0.271	0.228	6.57299e-14
SERPINB4	5.46676e-145	14.8634	0.45	0.126	1.33094e-140
CHORDC1	3.7132e-15	14.817	0.263	0.249	9.04016e-11
IGKV1D-17	2.37946e-140	14.8121	0.344	0.074	5.79304e-136
CD163	1.15089e-13	14.7225	0.523	0.376	2.80195e-09
ITGAV	8.94205e-07	14.6755	0.155	0.284	0.0217703
FBP1	1.44791e-17	14.6604	0.298	0.318	3.52508e-13
VPS37B	1.02704e-19	14.6582	0.123	0.257	2.50044e-15
ACKR3	1.54047e-35	14.6476	0.11	0.262	3.75043e-31
TMEM9B	1.0361e-06	14.6331	0.292	0.423	0.0252249
SLC9A2	8.89671e-132	14.5251	0.397	0.114	2.16599e-127
TMEM176B	1.49471e-10	14.4807	0.292	0.119	3.63902e-06
MRPS5	2.04452e-22	14.4778	0.258	0.249	4.97758e-18
MRPL37	1.08821e-11	14.4662	0.144	0.253	2.64936e-07
MCUR1	2.87742e-17	14.4493	0.167	0.253	7.00536e-13
NMU	6.34298e-188	14.3911	0.48	0.092	1.54426e-183
AC093110.1	1.42944e-237	14.3414	0.376	0.031	3.48011e-233
CCR5	2.4094e-08	14.3347	0.256	0.249	0.000586593
FAM107B	8.34438e-15	14.3061	0.216	0.3	2.03152e-10
NR4A3	2.42712e-32	14.2984	0.128	0.274	5.90908e-28
AC087612.1	6.28145e-62	14.2775	0.473	0.28	1.52928e-57
AL139819.1	2.15886e-45	14.2289	0.104	0.277	5.25596e-41
SEMA5B	3.06162e-68	14.2223	0.384	0.186	7.45382e-64
AL358072.1	1.24525e-199	14.1241	0.425	0.054	3.03168e-195
IL22RA1	4.49654e-100	14.102	0.46	0.195	1.09473e-95
AC004690.2	1.91202e-221	14.1014	0.484	0.062	4.65501e-217
AC073530.1	7.76682e-190	14.015	0.27	0.024	1.89091e-185
SPATA13	5.4898e-08	14.0077	0.243	0.273	0.00133655
NFKBIA	4.30777e-47	13.9479	0.416	0.2	1.04877e-42
RICTOR	1.65539e-42	13.9214	0.28	0.266	4.03022e-38
GBP5	8.38494e-30	13.9079	0.558	0.374	2.0414e-25
TP53BP2	1.09764e-11	13.7974	0.159	0.305	2.67232e-07
SMG1	5.9938e-44	13.7714	0.311	0.209	1.45925e-39
AC004702.1	3.85699e-208	13.7635	0.348	0.039	9.39024e-204
CCT4	7.07687e-17	13.7018	0.299	0.214	1.72294e-12
TNFAIP2	1.8125e-68	13.6149	0.358	0.199	4.4127e-64
DPYSL4	4.85527e-202	13.5532	0.323	0.032	1.18206e-197
SLC39A8	2.87439e-33	13.5147	0.355	0.285	6.99799e-29
BCL6	5.28709e-52	13.3715	0.344	0.25	1.28719e-47
AC095033.1	1.0383e-234	13.3667	0.417	0.041	2.52785e-230
NBN	1.11487e-18	13.3375	0.396	0.289	2.71426e-14
MT2A	6.61339e-08	13.3024	0.561	0.481	0.0016101
AC008763.2	6.01659e-73	13.2111	0.317	0.141	1.4648e-68
MAP3K8	1.96763e-08	13.199	0.296	0.431	0.00047904
MTHFD2	1.02213e-12	13.1146	0.419	0.305	2.48848e-08
SLC16A9	5.39981e-66	13.0876	0.304	0.136	1.31464e-61
NUMB	3.5685e-12	13.0515	0.304	0.328	8.68788e-08
REP15	6.36674e-166	13.0263	0.446	0.096	1.55005e-161
AC017101.1	1.92706e-150	12.9247	0.349	0.073	4.69162e-146
OLR1	1.45407e-11	12.8518	0.369	0.399	3.54009e-07
AC012213.3	1.55191e-114	12.7798	0.307	0.078	3.77828e-110
CD2AP	1.69307e-08	12.7643	0.24	0.254	0.000412194
SMPDL3A	1.29583e-27	12.7356	0.223	0.319	3.15484e-23
ZFP36L1	2.46081e-47	12.6573	0.366	0.218	5.99108e-43
CBFB	3.79769e-21	12.6515	0.205	0.257	9.24585e-17
MIR4527HG	6.09231e-160	12.6234	0.448	0.103	1.48323e-155
SLC22A13	4.57484e-203	12.6038	0.268	0.026	1.11379e-198
S100A6	5.8308e-08	12.6031	0.575	0.649	0.00141957
IFITM1	1.65219e-17	12.5886	0.543	0.411	4.02241e-13
AP003119.1	6.0435e-27	12.576	0.384	0.286	1.47135e-22
PHC2	3.29945e-07	12.5748	0.179	0.335	0.00803284
AC026401.1	1.60241e-186	12.5061	0.257	0.023	3.90124e-182
DOK2	1.44899e-07	12.4678	0.166	0.334	0.00352771
PIM1	3.7097e-19	12.4481	0.412	0.282	9.03164e-15
CD109	2.07819e-08	12.4467	0.096	0.296	0.000505957
IGHV3-49	7.38195e-195	12.4439	0.427	0.061	1.79721e-190
LINC01829	5.28489e-224	12.3814	0.256	0.012	1.28666e-219
CPEB4	1.70975e-10	12.3411	0.236	0.258	4.16257e-06
DCC	5.75196e-237	12.3009	0.273	0.014	1.40037e-232
PI4KA	1.55256e-07	12.2462	0.173	0.303	0.00377986
AC010149.1	3.00993e-196	12.21	0.361	0.041	7.32797e-192
MTA2	2.77351e-15	12.1942	0.548	0.431	6.7524e-11
GOLGA6A	1.43747e-210	12.1368	0.269	0.026	3.49966e-206
ZFYVE16	1.42159e-10	12.1241	0.367	0.323	3.46101e-06
PPA1	1.46871e-78	12.0658	0.278	0.161	3.57572e-74
MOCS1	9.80692e-41	12.0629	0.104	0.268	2.38759e-36
AC096741.1	2.77907e-220	12.0017	0.304	0.018	6.76592e-216
UBASH3B	4.69417e-09	11.9915	0.18	0.266	0.000114284
FAM49A	9.07749e-16	11.9533	0.19	0.251	2.21001e-11
LINC00566	4.45598e-238	11.8653	0.27	0.011	1.08485e-233
SRSF7	3.90456e-35	11.8358	0.25	0.181	9.50605e-31
SBNO2	1.75873e-27	11.8216	0.204	0.284	4.28181e-23
PLEKHA2	5.27344e-22	11.7923	0.284	0.274	1.28387e-17
PPIC	1.582e-56	11.7776	0.121	0.295	3.85154e-52
AC022509.1	9.90196e-56	11.7682	0.493	0.303	2.41073e-51
SPINK5	2.38948e-124	11.7645	0.425	0.142	5.81744e-120
EGR2	2.60877e-11	11.7629	0.342	0.296	6.3513e-07
OR4M1	1.2106e-238	11.7528	0.304	0.018	2.94733e-234
LIMK1	1.93749e-12	11.6887	0.181	0.264	4.71701e-08
AC011313.1	4.02329e-216	11.6885	0.255	0.016	9.79511e-212
CYP2A13	1.07517e-227	11.6499	0.512	0.069	2.61762e-223
SYNGR4	6.11362e-40	11.6457	0.345	0.22	1.48842e-35
PPP2CB	3.54385e-15	11.5509	0.211	0.265	8.62786e-11
AC001226.1	3.08201e-224	11.532	0.272	0.019	7.50346e-220
AAK1	1.41859e-37	11.5209	0.336	0.272	3.4537e-33
HNRNPU	3.52399e-10	11.4928	0.331	0.296	8.57951e-06
SNRPE	1.26966e-16	11.4286	0.291	0.249	3.09112e-12
BRD7	9.9291e-25	11.3803	0.214	0.257	2.41734e-20
TNFAIP3	8.20276e-30	11.3729	0.388	0.285	1.99704e-25
SLC11A2	2.28015e-20	11.3628	0.21	0.251	5.55124e-16
RAF1	3.10886e-18	11.3617	0.197	0.273	7.56882e-14
MAP6D1	1.75944e-168	11.3092	0.46	0.101	4.28353e-164
ALCAM	2.88366e-32	11.2831	0.271	0.295	7.02055e-28
A4GNT	2.51337e-47	11.2459	0.112	0.291	6.11906e-43
TAGAP	2.93758e-11	11.2324	0.414	0.358	7.15184e-07
BCAT1	3.84587e-12	11.229	0.246	0.259	9.36316e-08
PDE4DIP	1.7283e-07	11.2051	0.332	0.378	0.00420772
FA2H	5.16821e-107	11.1608	0.332	0.101	1.25825e-102
CTNNB1	2.16718e-11	11.099	0.4	0.365	5.27621e-07
AC093655.1	7.38708e-212	11.0986	0.36	0.031	1.79846e-207
AL133215.2	1.11042e-109	11.0371	0.275	0.068	2.70343e-105
BTBD9	8.54427e-64	11.0103	0.549	0.255	2.08019e-59
C1GALT1	8.79373e-08	10.989	0.204	0.278	0.00214092
MRPS23	2.098e-12	10.9741	0.258	0.247	5.10778e-08
CREBRF	5.1672e-23	10.9006	0.298	0.269	1.25801e-18
FAM20A	7.12286e-14	10.8851	0.227	0.268	1.73413e-09
CCPG1	1.3962e-06	10.8474	0.227	0.284	0.0339919
SLC44A1	4.97407e-15	10.8294	0.269	0.334	1.21099e-10
TERF2IP	6.70537e-17	10.8154	0.266	0.228	1.63249e-12
NKIRAS2	4.29799e-16	10.8037	0.188	0.254	1.04639e-11
OSBPL8	9.27911e-14	10.7812	0.28	0.284	2.25909e-09
LMO2	3.54946e-31	10.7478	0.324	0.342	8.64152e-27
PPDPF	1.56099e-07	10.7239	0.415	0.312	0.00380039
JUND	2.10747e-47	10.7145	0.429	0.243	5.13084e-43
AC016831.1	3.489e-37	10.7087	0.197	0.276	8.49432e-33
AC025475.1	3.84821e-92	10.7033	0.404	0.164	9.36884e-88
PFKP	1.042e-16	10.6857	0.224	0.278	2.53684e-12
NEAT1	7.99662e-19	10.6652	0.578	0.457	1.94686e-14
LMO7DN	1.61685e-214	10.662	0.462	0.062	3.93639e-210
RGS1	3.49025e-13	10.6582	0.158	0.414	8.49735e-09
RNF144B	1.107e-44	10.6158	0.255	0.211	2.69509e-40
PLEK	2.29419e-19	10.6036	0.493	0.347	5.58544e-15
ORAI1	1.29473e-07	10.5815	0.16	0.299	0.00315215
APPL1	1.37364e-12	10.5463	0.282	0.284	3.34426e-08
GAS7	1.37723e-48	10.519	0.237	0.274	3.35301e-44
VSIG4	8.48878e-09	10.5107	0.31	0.3	0.000206668
GAPLINC	3.30054e-36	10.4753	0.105	0.262	8.03549e-32
GPNMB	4.40475e-17	10.474	0.38	0.414	1.07238e-12
DNTTIP2	3.08208e-19	10.4316	0.262	0.247	7.50364e-15
AL731537.2	7.75877e-147	10.382	0.426	0.109	1.88895e-142
LINC01607	1.95125e-27	10.3483	0.348	0.254	4.75051e-23
KLF2	3.20543e-21	10.2872	0.358	0.328	7.80394e-17
CD274	3.48245e-27	10.2005	0.412	0.247	8.47837e-23
LINC00242	6.36779e-205	10.1997	0.479	0.074	1.5503e-200
KMO	3.27423e-10	10.1769	0.207	0.277	7.97144e-06
CD93	4.31591e-48	10.1543	0.132	0.268	1.05075e-43
IGHV4-4	1.43925e-206	10.1515	0.323	0.023	3.504e-202
CD300C	2.2762e-07	10.1281	0.154	0.268	0.00554165
DENND1B	2.7719e-43	10.0745	0.282	0.249	6.74847e-39
BLOC1S6	4.35483e-17	10.0531	0.27	0.293	1.06023e-12
AL732292.2	2.53881e-228	10.0104	0.271	0.022	6.18099e-224
CARD10	4.00063e-232	9.99757	0.344	0.031	9.73993e-228
STAB1	2.08856e-30	9.92323	0.247	0.324	5.08481e-26
TRIM26	5.27924e-07	9.7	0.233	0.311	0.0128528
NSRP1	1.11666e-11	9.67735	0.281	0.269	2.71863e-07
TAB2	4.98085e-30	9.67155	0.215	0.255	1.21264e-25
RHOQ	1.70374e-57	9.52214	0.272	0.253	4.14792e-53
UBB	1.0884e-19	9.52057	0.259	0.323	2.64981e-15
KLF3	9.33982e-37	9.49269	0.32	0.218	2.27387e-32
UBE3A	3.83153e-07	9.484	0.308	0.331	0.00932824
GALNT1	4.83804e-52	9.44012	0.169	0.25	1.17787e-47
MDM2	1.06672e-13	9.40067	0.314	0.281	2.59703e-09
BROX	3.55625e-07	9.4003	0.293	0.326	0.00865804
CLK1	2.92524e-30	9.36579	0.282	0.276	7.1218e-26
BCL2A1	1.26168e-14	9.36349	0.608	0.474	3.0717e-10
CLDN20	6.95959e-213	9.36241	0.369	0.038	1.69438e-208
RAB21	4.00772e-18	9.35785	0.261	0.324	9.7572e-14
GMPR	8.75498e-13	9.33956	0.368	0.441	2.13149e-08
PTP4A2	1.01774e-19	9.32817	0.272	0.262	2.4778e-15
COQ10B	1.20896e-06	9.30997	0.21	0.264	0.0294334
UBA6	2.20564e-34	9.30881	0.226	0.254	5.36986e-30
LARP4B	4.22429e-27	9.30582	0.219	0.291	1.02845e-22
CYP1B1	1.50698e-121	9.24155	0.252	0.135	3.6689e-117
FNIP2	1.2072e-09	9.22828	0.554	0.443	2.93905e-05
CREBBP	1.83189e-27	9.21807	0.187	0.278	4.45993e-23
IFI27	3.97439e-38	9.11287	0.634	0.4	9.67606e-34
PDE4B	1.44878e-35	9.10567	0.248	0.276	3.5272e-31
EPAS1	7.99685e-17	9.06944	0.122	0.265	1.94691e-12
CAB39	2.75063e-26	9.05359	0.206	0.277	6.69668e-22
RELT	4.20279e-25	9.0255	0.167	0.269	1.02321e-20
CGAS	9.849e-13	9.00726	0.341	0.257	2.39784e-08
TMEM251	2.14756e-10	8.98273	0.248	0.339	5.22844e-06
AC022272.1	1.80574e-158	8.93654	0.336	0.058	4.39626e-154
EREG	1.1266e-38	8.88885	0.229	0.284	2.74282e-34
SMURF2	1.35451e-12	8.83885	0.186	0.254	3.2977e-08
TLE4	1.82604e-27	8.82319	0.27	0.328	4.44569e-23
MTRNR2L8	2.8256e-85	8.8094	0.322	0.649	6.8792e-81
PRKCB	6.08211e-38	8.79328	0.217	0.261	1.48075e-33
AGAP3	3.80863e-10	8.72907	0.221	0.257	9.27248e-06
DOCK4	2.86744e-09	8.72846	0.301	0.295	6.98106e-05
PLA2G15	7.69362e-14	8.72619	0.178	0.281	1.87309e-09
IL13RA1	3.0245e-25	8.7174	0.199	0.276	7.36345e-21
VKORC1	2.36519e-22	8.71203	0.151	0.28	5.75829e-18
SEC14L1	2.92143e-14	8.68745	0.287	0.278	7.11251e-10
ATG12	3.29042e-07	8.67173	0.287	0.282	0.00801085
GALNT2	2.37811e-11	8.66945	0.158	0.272	5.78975e-07
ATXN2L	1.35635e-32	8.66723	0.189	0.251	3.30216e-28
GPM6B	9.75902e-13	8.58953	0.247	0.284	2.37593e-08
ALKBH3-AS1	5.43318e-110	8.56546	0.366	0.127	1.32276e-105
ZNF655	1.10629e-12	8.55577	0.232	0.303	2.69337e-08
ADAMTSL4	9.98207e-13	8.53876	0.255	0.357	2.43023e-08
NOTCH2	1.39731e-38	8.53397	0.279	0.247	3.40189e-34
HSPA4	1.23561e-12	8.50968	0.359	0.318	3.00821e-08
AC104463.2	2.69468e-237	8.45694	0.298	0.019	6.56047e-233
RARRES3	1.61066e-55	8.43265	0.466	0.236	3.92132e-51
MZT2B	8.72874e-38	8.42154	0.185	0.251	2.1251e-33
AC005920.4	3.44027e-234	8.35175	0.332	0.028	8.37568e-230
PLEKHM1	3.54279e-25	8.34668	0.154	0.251	8.62527e-21
NORAD	3.73433e-17	8.34331	0.238	0.281	9.0916e-13
LYL1	4.04451e-25	8.26477	0.16	0.25	9.84676e-21
UBE2E3	1.18901e-06	8.25716	0.143	0.257	0.0289475
PAK5	1.19583e-233	8.25447	0.25	0.012	2.91138e-229
DR1	1.66962e-16	8.24671	0.227	0.259	4.06487e-12
AC025176.1	4.12162e-238	8.24509	0.461	0.043	1.00345e-233
TUBB6	4.59536e-12	8.21791	0.238	0.405	1.11879e-07
SMARCA5	1.40228e-17	8.21235	0.27	0.319	3.41399e-13
SENP7	1.08392e-13	8.21139	0.387	0.395	2.63891e-09
BOK-AS1	2.54208e-190	8.11854	0.378	0.047	6.18895e-186
HEBP2	3.22906e-31	8.11249	0.178	0.288	7.86147e-27
PHACTR4	7.06441e-07	8.06993	0.295	0.308	0.017199
DPPA4	1.20703e-30	8.06673	0.429	0.284	2.93864e-26
XIAP	5.18486e-20	8.05483	0.323	0.336	1.2623e-15
TUBB8P12	1.09702e-144	8.03073	0.409	0.099	2.6708e-140
AC116366.3	2.65149e-09	8.02904	0.253	0.182	6.45533e-05
WSB2	1.0162e-13	8.01126	0.214	0.295	2.47405e-09
SUSD6	1.69103e-38	7.98968	0.306	0.253	4.11697e-34
CD82	2.70117e-07	7.97008	0.331	0.393	0.00657627
ERO1A	1.93796e-11	7.96254	0.36	0.364	4.71817e-07
SEC11C	3.44484e-07	7.95269	0.234	0.384	0.00838682
YTHDC1	3.12115e-36	7.94977	0.252	0.232	7.59876e-32
TET2	1.11531e-09	7.93965	0.263	0.345	2.71535e-05
CD9	1.96491e-28	7.93669	0.291	0.373	4.78376e-24
NEK6	3.65414e-15	7.89838	0.217	0.386	8.89637e-11
PPFIA1	6.42927e-07	7.89311	0.267	0.269	0.0156527
CRK	6.46975e-19	7.87462	0.212	0.295	1.57513e-14
AC098613.1	2.21946e-20	7.8486	0.27	0.184	5.4035e-16
MARCKS	1.64767e-11	7.83488	0.533	0.432	4.01143e-07
ANKRD17	6.04639e-20	7.82702	0.185	0.251	1.47205e-15
IMPDH1	2.57501e-12	7.81894	0.162	0.272	6.26911e-08
FAM200B	1.20541e-08	7.78267	0.204	0.265	0.00029347
EPB41L3	1.53922e-17	7.74097	0.26	0.245	3.74738e-13
TMED7	1.00627e-11	7.72042	0.185	0.288	2.44986e-07
PYM1	9.2021e-07	7.71938	0.141	0.27	0.0224034
AGPAT3	7.3849e-32	7.71923	0.227	0.312	1.79793e-27
SLC43A3	3.7519e-11	7.67592	0.354	0.507	9.13437e-07
MALAT1	6.58523e-82	7.66384	0.429	0.174	1.60324e-77
CDKN1A	1.34075e-13	7.64204	0.481	0.58	3.2642e-09
VEZF1	9.62359e-13	7.62805	0.163	0.251	2.34296e-08
NTN3	2.5422e-176	7.62707	0.427	0.078	6.18925e-172
LINC00491	1.64703e-52	7.62353	0.435	0.268	4.00987e-48
PNRC1	9.89596e-07	7.61514	0.352	0.335	0.0240927
NFIB	1.8222e-28	7.61439	0.172	0.265	4.43634e-24
TES	2.53353e-30	7.6117	0.156	0.28	6.16814e-26
USP33	9.84685e-17	7.60662	0.181	0.251	2.39731e-12
ACER3	6.69986e-13	7.58513	0.199	0.255	1.63115e-08
CSF3R	3.14289e-09	7.58233	0.299	0.316	7.65169e-05
MARK3	8.81894e-32	7.57797	0.241	0.265	2.14706e-27
UBE2R2	1.84321e-31	7.56129	0.273	0.266	4.48747e-27
CDIPT	1.03992e-13	7.55902	0.111	0.266	2.53178e-09
VLDLR	6.04198e-28	7.55574	0.211	0.268	1.47098e-23
PSTPIP2	5.4036e-100	7.53441	0.312	0.168	1.31556e-95
CHSY1	3.1941e-41	7.51835	0.131	0.269	7.77636e-37
RAP2C	4.67514e-28	7.46022	0.218	0.254	1.13821e-23
ALDH1A1	1.43001e-34	7.45859	0.131	0.273	3.4815e-30
LILRB1	5.3514e-40	7.44614	0.446	0.246	1.30285e-35
IFI30	4.74928e-15	7.41431	0.231	0.292	1.15626e-10
AP2A2	4.0434e-18	7.39983	0.165	0.278	9.84406e-14
TAP2	3.75604e-10	7.39561	0.311	0.389	9.14446e-06
GLMP	4.12528e-07	7.38995	0.321	0.353	0.0100434
RSRC2	6.45487e-17	7.38989	0.3	0.282	1.5715e-12
APOL1	1.3585e-14	7.3602	0.312	0.291	3.30741e-10
EIF4G3	3.56402e-24	7.27153	0.207	0.309	8.67695e-20
RIOK3	6.61756e-08	7.24025	0.31	0.315	0.00161111
SLC10A5	3.50449e-225	7.22239	0.497	0.066	8.53203e-221
FAM198B	1.49607e-44	7.22121	0.166	0.251	3.64233e-40
COL4A3BP	1.38947e-28	7.21555	0.314	0.258	3.38281e-24
DDAH2	9.98302e-15	7.21514	0.345	0.465	2.43047e-10
SBF2	5.28688e-31	7.21256	0.207	0.272	1.28714e-26
LCP2	1.35617e-10	7.20078	0.462	0.55	3.30173e-06
TPR	9.18132e-12	7.19851	0.203	0.251	2.23528e-07
ERBIN	1.66442e-15	7.19531	0.324	0.32	4.05219e-11
CNIH1	4.07822e-07	7.19131	0.264	0.374	0.00992883
RERE	8.44952e-22	7.18782	0.215	0.282	2.05712e-17
DRAM1	1.69702e-07	7.18676	0.472	0.395	0.00413156
C1QC	9.74955e-36	7.18667	0.273	0.346	2.37363e-31
MYO10	5.64988e-15	7.18005	0.286	0.311	1.37552e-10
USO1	1.03214e-11	7.17641	0.233	0.276	2.51286e-07
PPM1N	4.88289e-11	7.13537	0.293	0.349	1.18879e-06
TCEA1	8.08223e-19	7.12547	0.27	0.208	1.9677e-14
SOD1	3.5775e-08	7.1189	0.322	0.385	0.000870978
GAA	5.37022e-23	7.11755	0.293	0.455	1.30743e-18
SRP19	3.51975e-07	7.11609	0.29	0.304	0.00856919
TM2D3	4.48156e-20	7.10988	0.255	0.236	1.09108e-15
UTRN	1.77548e-31	7.10021	0.296	0.264	4.32258e-27
SLC8A1	2.21241e-29	7.09776	0.356	0.272	5.38632e-25
CREM	2.53504e-16	7.08551	0.396	0.528	6.1718e-12
B4GALT5	8.3779e-16	7.06439	0.541	0.423	2.03968e-11
PSEN1	1.08421e-06	7.05353	0.28	0.355	0.0263963
C16orf72	3.80524e-37	7.04384	0.27	0.277	9.26423e-33
MFSD14B	2.28422e-32	7.03291	0.273	0.234	5.56117e-28
IGHV4-34	3.61455e-172	7.02001	0.347	0.035	8.79998e-168
GLS	1.85596e-56	6.97047	0.351	0.27	4.51853e-52
CHP1	5.20709e-27	6.94834	0.207	0.277	1.26772e-22
C12orf49	2.99871e-24	6.9442	0.151	0.253	7.30067e-20
TRAPPC3	1.32623e-10	6.94363	0.275	0.423	3.22884e-06
MORC3	7.87136e-10	6.94123	0.231	0.272	1.91636e-05
BCL3	4.6294e-12	6.92416	0.233	0.332	1.12707e-07
CYP4A11	2.19839e-183	6.90315	0.317	0.031	5.35221e-179
ACOT4	7.73806e-28	6.88454	0.11	0.261	1.88391e-23
ACTR10	1.07928e-07	6.85564	0.243	0.297	0.00262761
POLR2A	5.29817e-32	6.84313	0.25	0.251	1.28989e-27
DICER1	4.21225e-28	6.83531	0.301	0.292	1.02551e-23
PCNX1	1.39865e-28	6.83128	0.293	0.28	3.40515e-24
ZFR	1.62455e-06	6.82271	0.243	0.265	0.0395513
FAM126B	2.05417e-14	6.81576	0.605	0.476	5.00109e-10
PPP1R15B	2.32175e-26	6.81487	0.228	0.285	5.65253e-22
GTF2F1	2.6556e-10	6.79921	0.218	0.295	6.46533e-06
SGTB	1.57385e-15	6.77864	0.278	0.291	3.8317e-11
YIPF6	2.56016e-11	6.76191	0.18	0.253	6.23296e-07
C1QB	3.35599e-28	6.7542	0.275	0.304	8.17049e-24
PIM3	3.36839e-08	6.73871	0.466	0.559	0.000820068
WAC	1.77738e-34	6.7119	0.309	0.247	4.32722e-30
ANO6	3.59595e-23	6.66	0.231	0.291	8.75471e-19
FFAR2	2.79913e-30	6.65577	0.252	0.312	6.81477e-26
TMEM106A	1.46534e-37	6.65485	0.234	0.261	3.56751e-33
VPS26C	8.62615e-07	6.64748	0.208	0.281	0.0210012
C8B	1.17413e-34	6.63534	0.109	0.264	2.85853e-30
USP16	2.75221e-17	6.63084	0.25	0.293	6.70052e-13
SRGAP2C	6.62292e-39	6.6164	0.218	0.296	1.61242e-34
MCRIP2	1.92573e-12	6.59338	0.127	0.272	4.68839e-08
DDX60	1.23146e-08	6.57771	0.354	0.324	0.000299812
ACP5	5.5428e-38	6.57645	0.374	0.515	1.34945e-33
UBALD2	4.78908e-10	6.56554	0.352	0.354	1.16595e-05
AC007846.1	1.65167e-196	6.54659	0.468	0.078	4.02116e-192
MKRN1	1.40467e-07	6.53476	0.252	0.309	0.00341981
ADI1	8.76791e-13	6.53172	0.149	0.257	2.13463e-08
ZNF438	4.41703e-12	6.52987	0.166	0.284	1.07537e-07
PAFAH1B2	6.77769e-26	6.52462	0.243	0.284	1.6501e-21
SECTM1	1.24919e-53	6.51466	0.385	0.262	3.04128e-49
ANKRD10	2.04971e-24	6.51368	0.271	0.277	4.99022e-20
BZW1	3.0772e-08	6.5075	0.296	0.289	0.000749175
H3F3B	2.94568e-25	6.50192	0.539	0.666	7.17154e-21
WASHC2C	5.32854e-14	6.49201	0.236	0.258	1.29729e-09
WDFY1	2.39474e-12	6.48283	0.378	0.273	5.83023e-08
CST3	2.69669e-88	6.47259	0.101	0.295	6.56535e-84
NDRG1	1.17062e-22	6.45867	0.155	0.284	2.84999e-18
CPQ	4.92581e-19	6.4478	0.161	0.258	1.19924e-14
ATP6V1H	1.78239e-12	6.40729	0.32	0.262	4.33941e-08
PPM1K	1.03402e-06	6.4043	0.308	0.308	0.0251743
SLC29A1	1.00019e-22	6.38642	0.104	0.257	2.43506e-18
AIMP1	2.31309e-11	6.37187	0.279	0.238	5.63144e-07
NEDD4L	6.33223e-37	6.35637	0.257	0.291	1.54164e-32
TSEN34	5.40268e-17	6.35487	0.128	0.257	1.31534e-12
PCOLCE2	6.32735e-49	6.3541	0.122	0.299	1.54046e-44
RAPGEF2	1.66271e-19	6.3494	0.273	0.247	4.04803e-15
CNOT9	3.07335e-31	6.34654	0.215	0.27	7.48238e-27
ERGIC1	1.98395e-07	6.34196	0.257	0.319	0.00483013
MYO15A	3.19477e-17	6.33258	0.284	0.322	7.77799e-13
TXNDC12	1.65775e-08	6.33009	0.212	0.343	0.000403597
STAG2	2.02913e-34	6.27678	0.302	0.258	4.94012e-30
CPD	5.25139e-35	6.26503	0.256	0.254	1.2785e-30
ATOX1	7.80763e-44	6.25344	0.588	0.328	1.90085e-39
AFTPH	1.8168e-15	6.25285	0.266	0.293	4.42318e-11
TOMM20	2.66195e-11	6.24702	0.232	0.276	6.48077e-07
CSGALNACT2	2.97556e-16	6.2275	0.256	0.342	7.2443e-12
UBL3	4.46528e-15	6.2235	0.198	0.278	1.08712e-10
KDM2A	1.24159e-33	6.21095	0.232	0.266	3.02277e-29
AP2B1	1.1771e-08	6.16485	0.281	0.323	0.000286576
IFI27L2	1.60646e-12	6.15804	0.426	0.345	3.9111e-08
LY96	1.3803e-16	6.15546	0.474	0.312	3.36049e-12
ARL8A	2.66682e-11	6.1494	0.287	0.336	6.49263e-07
IFITM2	2.01372e-15	6.13795	0.439	0.364	4.90261e-11
SLC25A19	6.01143e-11	6.11998	0.197	0.281	1.46354e-06
CARD8	1.18022e-18	6.1073	0.188	0.278	2.87337e-14
UQCRC2	3.44438e-20	6.07283	0.226	0.255	8.38568e-16
NDUFA12	1.37154e-14	6.06752	0.307	0.246	3.33914e-10
AZIN1	5.66624e-25	6.05416	0.287	0.234	1.3795e-20
NR3C1	1.09245e-08	6.04366	0.341	0.286	0.000265969
TNKS2	2.43702e-27	6.04323	0.325	0.259	5.93317e-23
PTPN12	3.10882e-07	6.03308	0.336	0.334	0.00756873
CDCP1	1.41937e-07	6.03035	0.165	0.255	0.00345559
TM9SF3	6.01869e-25	6.01967	0.221	0.291	1.46531e-20
MRPL47	8.13033e-12	6.01892	0.215	0.296	1.97941e-07
CASP7	1.30412e-06	6.0108	0.226	0.284	0.0317502
SRSF2	5.77059e-17	5.9862	0.263	0.304	1.40491e-12
XRN1	2.82571e-09	5.98367	0.443	0.381	6.87949e-05
AC089983.1	9.23643e-88	5.96824	0.416	0.176	2.2487e-83
HSPA9	4.51566e-15	5.96253	0.284	0.239	1.09938e-10
ATP13A5	4.21131e-68	5.95971	0.395	0.193	1.02529e-63
NUFIP2	1.74227e-73	5.94826	0.253	0.2	4.24173e-69
ARHGAP17	1.8377e-17	5.9456	0.255	0.246	4.47406e-13
USP9X	6.27994e-30	5.92348	0.257	0.272	1.52891e-25
TMCO3	5.60873e-28	5.89363	0.127	0.259	1.3655e-23
SND1	7.95525e-08	5.88541	0.18	0.299	0.00193679
TACC2	1.55098e-08	5.88272	0.498	0.43	0.000377602
TSC22D2	4.15546e-28	5.86609	0.167	0.25	1.01169e-23
POU3F1	1.1963e-180	5.86461	0.349	0.049	2.91252e-176
AC092171.3	6.38165e-14	5.82471	0.302	0.347	1.55368e-09
LGALS3BP	2.5591e-10	5.82403	0.338	0.376	6.23039e-06
TLR2	5.00519e-09	5.81932	0.437	0.408	0.000121856
PITPNB	1.17724e-06	5.80034	0.177	0.253	0.0286611
BHLHE40	4.60938e-13	5.7989	0.286	0.278	1.1222e-08
ATP6V0A1	1.00997e-15	5.78827	0.285	0.293	2.45888e-11
VDR	2.34921e-12	5.78451	0.107	0.292	5.71939e-08
SLC30A7	3.89689e-20	5.76217	0.187	0.266	9.48736e-16
PTGFR	6.85673e-124	5.76179	0.294	0.068	1.66934e-119
ADD1	4.37599e-19	5.76157	0.179	0.258	1.06538e-14
TNFRSF1A	1.72977e-17	5.75876	0.4	0.557	4.21131e-13
AL512380.1	5.17e-70	5.75207	0.502	0.281	1.25869e-65
RBM25	3.06529e-30	5.74235	0.303	0.249	7.46276e-26
TROVE2	2.80501e-25	5.72598	0.176	0.27	6.82907e-21
NFKB2	1.23859e-40	5.71902	0.246	0.253	3.01547e-36
LENG8	5.47917e-45	5.70365	0.268	0.23	1.33396e-40
GPBP1	1.33858e-07	5.70248	0.372	0.361	0.0032589
NXF1	4.26218e-39	5.68316	0.19	0.257	1.03767e-34
IK	1.2491e-32	5.67941	0.251	0.207	3.04106e-28
PITPNA	5.75876e-40	5.66118	0.327	0.273	1.40203e-35
OGFRL1	2.34776e-27	5.63284	0.245	0.285	5.71585e-23
RPS27L	2.85844e-11	5.6158	0.508	0.354	6.95915e-07
STAC	1.06281e-43	5.58376	0.114	0.273	2.58752e-39
CTSL	9.48807e-07	5.57987	0.638	0.599	0.0230997
SH2B3	2.51738e-19	5.55697	0.236	0.323	6.12882e-15
SLCO2B1	1.6865e-28	5.5537	0.239	0.335	4.10596e-24
MARCH1	4.24297e-11	5.52828	0.268	0.247	1.03299e-06
LARP1	3.92401e-10	5.52738	0.32	0.335	9.5534e-06
INHBB	1.28524e-232	5.51396	0.331	0.03	3.12905e-228
PLEKHG2	1.30458e-39	5.51208	0.146	0.285	3.17612e-35
FTH1	1.97878e-43	5.4799	0.571	0.799	4.81755e-39
CMKLR1	3.99581e-08	5.47854	0.266	0.204	0.000972821
LRRC17	8.06714e-89	5.468	0.421	0.182	1.96403e-84
PHACTR1	1.78142e-16	5.46467	0.234	0.27	4.33706e-12
DHX15	2.43269e-16	5.46167	0.279	0.32	5.92263e-12
AFF1	9.55527e-23	5.43328	0.21	0.268	2.32633e-18
ORMDL2	1.7988e-11	5.42723	0.272	0.422	4.37936e-07
MARCH6	1.9057e-43	5.42322	0.254	0.255	4.63962e-39
SNN	3.03351e-15	5.41095	0.255	0.286	7.38538e-11
CEMIP2	5.77248e-38	5.40299	0.154	0.281	1.40537e-33
NEUROD1	1.36233e-45	5.40046	0.167	0.25	3.31672e-41
SNX6	3.54033e-14	5.36614	0.485	0.366	8.61928e-10
GCHFR	7.0476e-62	5.34896	0.222	0.376	1.71581e-57
ANXA7	4.90502e-07	5.33569	0.3	0.3	0.0119418
BTG3	1.33981e-07	5.31243	0.252	0.214	0.00326191
NUP62	1.6021e-06	5.28452	0.317	0.362	0.0390047
SEC63	1.11428e-29	5.28444	0.15	0.258	2.71283e-25
CUL1	1.16516e-33	5.27908	0.251	0.245	2.83669e-29
CDK13	1.75257e-37	5.27552	0.247	0.261	4.26682e-33
AMFR	4.72826e-17	5.27025	0.536	0.384	1.15114e-12
TACC1	1.73139e-32	5.22982	0.254	0.253	4.21524e-28
LSM8	6.70988e-16	5.2128	0.255	0.223	1.63359e-11
KARS	3.58193e-22	5.20762	0.363	0.311	8.72056e-18
SNX27	1.27545e-42	5.19773	0.256	0.262	3.10521e-38
WASHC4	4.59212e-13	5.18985	0.367	0.334	1.118e-08
SLC25A28	7.39621e-25	5.1696	0.198	0.265	1.80068e-20
ETNK1	1.42956e-12	5.16302	0.321	0.328	3.4804e-08
FAM173A	2.33665e-07	5.1609	0.185	0.297	0.0056888
ZADH2	1.4669e-26	5.15273	0.242	0.277	3.57131e-22
NDUFC2	1.32502e-24	5.12903	0.161	0.291	3.2259e-20
NIPBL	4.977e-24	5.12664	0.236	0.253	1.2117e-19
ORMDL1	5.21005e-08	5.10704	0.197	0.266	0.00126844
TIPARP	1.79197e-22	5.1048	0.207	0.269	4.36273e-18
TRAPPC2	3.68245e-15	5.09873	0.291	0.307	8.96529e-11
AIDA	1.8925e-10	5.09805	0.287	0.316	4.60747e-06
PTPRJ	1.00272e-27	5.05809	0.24	0.278	2.44123e-23
BAP1	4.34834e-25	5.05337	0.171	0.295	1.05865e-20
PFKFB3	4.97647e-08	5.05223	0.325	0.349	0.00121157
PLEKHB2	1.16865e-11	5.05122	0.451	0.361	2.8452e-07
MITF	3.86074e-09	5.04956	0.209	0.284	9.39936e-05
STAT1	1.64352e-22	5.04827	0.584	0.419	4.00131e-18
EIF3B	1.41851e-48	5.04459	0.15	0.257	3.45351e-44
SEC62	4.69437e-07	5.02555	0.44	0.341	0.0114289
SNW1	5.47855e-11	5.00768	0.277	0.232	1.33381e-06
AP3D1	2.39976e-09	5.00531	0.272	0.338	5.84245e-05
NCKAP1L	3.31603e-09	5.00249	0.246	0.292	8.0732e-05
PSMA1	1.65374e-24	4.99677	0.29	0.273	4.0262e-20
TRIM33	1.23491e-10	4.99472	0.264	0.304	3.0065e-06
RER1	6.93389e-10	4.97878	0.339	0.469	1.68812e-05
EI24	2.38125e-14	4.97636	0.192	0.301	5.79739e-10
ZSWIM6	8.21438e-37	4.95671	0.204	0.276	1.99987e-32
MX2	1.52804e-08	4.95633	0.568	0.599	0.000372018
DPYSL2	6.42871e-23	4.94675	0.192	0.261	1.56513e-18
FAM120A	2.44393e-12	4.94283	0.295	0.361	5.95e-08
TNFAIP8	3.4829e-77	4.93552	0.281	0.145	8.47946e-73
SNRNP27	2.04251e-11	4.90261	0.217	0.278	4.97269e-07
CMPK2	9.00986e-08	4.89149	0.51	0.591	0.00219354
OSCAR	5.90524e-17	4.85653	0.277	0.408	1.43769e-12
TMEM126A	3.13595e-07	4.84272	0.247	0.288	0.00763477
PEF1	5.27496e-08	4.83951	0.183	0.336	0.00128424
RWDD1	3.27606e-08	4.83867	0.326	0.301	0.000797589
NPL	4.28979e-22	4.83084	0.408	0.539	1.04439e-17
MED13	9.16859e-23	4.80822	0.239	0.296	2.23219e-18
SDF2L1	2.66263e-23	4.80582	0.253	0.416	6.48245e-19
PDIA4	1.32254e-11	4.79893	0.272	0.361	3.21986e-07
PTPA	1.04414e-14	4.79855	0.228	0.253	2.54206e-10
AL356608.1	2.35228e-10	4.79487	0.19	0.336	5.72685e-06
SMIM26	6.47294e-17	4.77614	0.337	0.209	1.5759e-12
SP140	5.82752e-09	4.77587	0.257	0.23	0.000141877
DIP2B	9.1393e-19	4.77306	0.212	0.261	2.22505e-14
EFCAB14	7.876e-14	4.76865	0.223	0.268	1.91749e-09
IQGAP2	1.0764e-14	4.7618	0.355	0.331	2.6206e-10
DNAJA2	6.71816e-09	4.75287	0.239	0.27	0.00016356
NFIC	6.14996e-19	4.73882	0.233	0.297	1.49727e-14
G3BP1	1.383e-21	4.72574	0.265	0.211	3.36706e-17
IFNGR2	6.39431e-07	4.71831	0.448	0.551	0.0155676
SNRPD1	3.97264e-08	4.71535	0.298	0.295	0.000967179
PHC3	1.23516e-18	4.69613	0.265	0.303	3.00712e-14
LPCAT2	2.25396e-45	4.69055	0.337	0.262	5.4875e-41
REL	8.24729e-34	4.67336	0.261	0.207	2.00789e-29
MIR22HG	1.20105e-10	4.65796	0.136	0.33	2.92407e-06
UBXN11	5.04979e-08	4.65216	0.146	0.292	0.00122942
DDB1	3.18851e-33	4.63923	0.227	0.253	7.76276e-29
VMP1	3.6878e-38	4.63716	0.441	0.273	8.97831e-34
MAD2L2	2.62589e-07	4.62634	0.159	0.282	0.006393
PJA2	4.45323e-15	4.61454	0.265	0.293	1.08418e-10
DCTN2	7.87766e-07	4.60727	0.173	0.278	0.019179
COPA	3.93298e-08	4.60664	0.288	0.332	0.000957522
DMXL2	6.91195e-12	4.60501	0.469	0.378	1.68278e-07
FAM204A	3.6131e-08	4.57202	0.196	0.3	0.000879646
AMDHD2	1.10315e-07	4.56941	0.206	0.269	0.00268572
EDEM1	9.21413e-23	4.56532	0.212	0.3	2.24327e-18
TMED2	5.82514e-16	4.5606	0.271	0.489	1.41819e-11
XPO6	8.20774e-21	4.5533	0.195	0.274	1.99826e-16
SYDE1	5.4071e-190	4.54042	0.29	0.03	1.31641e-185
RNF13	9.74702e-07	4.52906	0.489	0.569	0.0237301
ALOX5AP	6.59843e-44	4.52336	0.18	0.293	1.60645e-39
PNPLA6	8.96941e-10	4.51603	0.259	0.335	2.18369e-05
RAP2B	2.0129e-31	4.51185	0.319	0.262	4.90062e-27
NAIP	3.79523e-07	4.50099	0.289	0.368	0.00923986
MAP4	1.89195e-11	4.50082	0.219	0.272	4.60614e-07
N4BP2	1.88056e-40	4.50075	0.134	0.264	4.57841e-36
LMNB1	2.43326e-27	4.48809	0.306	0.324	5.92401e-23
PGS1	6.10998e-11	4.46711	0.154	0.284	1.48754e-06
SRM	1.26344e-11	4.46082	0.205	0.312	3.07597e-07
JARID2	5.52209e-36	4.46044	0.201	0.262	1.34441e-31
ASCL2	1.36877e-18	4.45674	0.261	0.278	3.33241e-14
SUPT6H	1.40556e-09	4.43281	0.171	0.324	3.42197e-05
ACAP2	9.10877e-10	4.41246	0.332	0.299	2.21762e-05
SRP72	1.17034e-18	4.40406	0.243	0.274	2.8493e-14
MARCO	4.13093e-59	4.39315	0.264	0.446	1.00572e-54
SEM1	7.94721e-10	4.38489	0.486	0.364	1.93483e-05
MACF1	3.41817e-29	4.37231	0.383	0.304	8.32187e-25
RP2	3.06372e-12	4.36972	0.248	0.332	7.45893e-08
FAM20C	3.39003e-33	4.3635	0.252	0.269	8.25336e-29
CHD9	1.0754e-06	4.35614	0.229	0.262	0.0261816
UFM1	2.01009e-06	4.35082	0.368	0.35	0.0489378
TMEM179B	1.98577e-15	4.34501	0.333	0.458	4.83455e-11
GPD1	6.44393e-43	4.3446	0.104	0.257	1.56884e-38
COPB1	2.77635e-23	4.33771	0.269	0.264	6.75929e-19
ECSCR	4.61555e-35	4.3346	0.112	0.274	1.1237e-30
CHTOP	4.98115e-09	4.32561	0.223	0.315	0.000121271
PSMC6	3.634e-18	4.32344	0.276	0.259	8.84733e-14
MAP2K2	7.18357e-22	4.3153	0.206	0.324	1.74891e-17
SNX5	5.1996e-07	4.3115	0.216	0.257	0.012659
MRPS18C	1.00987e-06	4.29572	0.361	0.405	0.0245863
CYFIP1	3.83744e-18	4.28554	0.329	0.349	9.34263e-14
GTPBP2	5.29313e-08	4.27664	0.225	0.272	0.00128867
HGS	3.68259e-13	4.2734	0.119	0.255	8.96563e-09
PRELID3B	1.79953e-15	4.26661	0.183	0.254	4.38114e-11
KRAS	3.07024e-07	4.25096	0.337	0.32	0.00747481
CMIP	3.7519e-27	4.24462	0.249	0.265	9.13436e-23
MCOLN1	8.10411e-27	4.22914	0.29	0.453	1.97303e-22
PLIN3	9.67847e-13	4.22093	0.297	0.439	2.35632e-08
PNPLA8	9.02133e-10	4.21925	0.258	0.335	2.19633e-05
SKAP2	4.15942e-16	4.21794	0.329	0.297	1.01265e-11
E2F4	2.84723e-16	4.21179	0.174	0.296	6.93186e-12
WDFY3	4.1252e-29	4.19119	0.162	0.278	1.00432e-24
SRGAP2B	6.65413e-29	4.18906	0.209	0.3	1.62001e-24
SRSF4	2.96343e-19	4.18479	0.317	0.27	7.21477e-15
SURF4	4.60361e-07	4.18091	0.263	0.466	0.0112079
BOD1L1	3.99864e-35	4.17727	0.23	0.251	9.73509e-31
ACTB	3.17917e-66	4.16583	0.311	0.615	7.74001e-62
VAMP5	6.49517e-35	4.15668	0.636	0.441	1.58131e-30
SAMD4A	1.95929e-08	4.15587	0.286	0.327	0.000477008
B3GNT5	5.73952e-07	4.1527	0.208	0.392	0.0139734
ARHGAP30	1.54242e-13	4.14631	0.249	0.286	3.75517e-09
PKN2	5.24133e-19	4.14499	0.209	0.254	1.27606e-14
ZBTB20	7.28315e-28	4.13681	0.347	0.285	1.77316e-23
TMEM170A	3.11055e-08	4.11917	0.2	0.307	0.000757296
LAMP1	1.91692e-26	4.11273	0.426	0.539	4.66692e-22
KMT2E-AS1	1.69174e-10	4.1094	0.285	0.353	4.11871e-06
TRIP6	1.8213e-15	4.104	0.197	0.3	4.43413e-11
IL18BP	6.7244e-16	4.081	0.255	0.205	1.63712e-11
NDUFA3	7.96444e-18	4.07735	0.452	0.304	1.93902e-13
TRIM56	1.36056e-30	4.06626	0.359	0.296	3.31241e-26
TMEM87A	1.86472e-12	4.0621	0.219	0.269	4.53984e-08
EP300	4.45446e-33	4.06125	0.226	0.254	1.08448e-28
TMEM35B	1.37061e-09	4.05424	0.224	0.265	3.33689e-05
OSBPL1A	1.20083e-06	4.03351	0.233	0.284	0.0292353
DHX9	6.22453e-27	4.03066	0.2	0.258	1.51542e-22
ADD2	8.50811e-15	4.02547	0.285	0.309	2.07138e-10
MRPL33	1.60132e-14	4.02254	0.276	0.264	3.89858e-10
PLEKHO1	1.13607e-15	4.02134	0.429	0.369	2.76587e-11
CNNM2	2.29851e-48	4.0154	0.15	0.254	5.59595e-44
GOLPH3	7.40159e-08	3.99978	0.235	0.296	0.00180199
FUS	2.05572e-11	3.9988	0.319	0.291	5.00487e-07
VPS4B	5.55064e-25	3.99588	0.272	0.243	1.35136e-20
FGFR1OP2	1.63458e-07	3.9897	0.266	0.385	0.00397955
PUM1	1.50869e-25	3.98535	0.258	0.239	3.67305e-21
ARL6IP5	1.00193e-08	3.98192	0.267	0.245	0.000243929
CHURC1	3.61486e-16	3.98151	0.294	0.219	8.80075e-12
EIF2S1	3.5293e-07	3.97933	0.239	0.264	0.00859244
CLASP1	4.64227e-19	3.97672	0.153	0.293	1.13021e-14
TMEM140	4.24074e-18	3.97658	0.259	0.364	1.03245e-13
GBP2	3.48574e-15	3.97053	0.535	0.439	8.48637e-11
EIF4A1	2.11477e-33	3.96377	0.281	0.251	5.14861e-29
GSK3B	1.15586e-18	3.95951	0.206	0.266	2.81404e-14
APOL2	1.04499e-14	3.94822	0.318	0.33	2.54413e-10
SSR2	9.74197e-09	3.91714	0.219	0.362	0.000237178
RAB20	1.24802e-11	3.90711	0.446	0.561	3.03842e-07
IL2RG	1.25129e-91	3.9053	0.28	0.178	3.04638e-87
TRIM44	1.00091e-12	3.89774	0.243	0.291	2.43682e-08
HNMT	1.22431e-13	3.89752	0.302	0.359	2.98071e-09
GLUD1	9.47956e-15	3.89183	0.271	0.308	2.30789e-10
RASSF4	6.00007e-11	3.87529	0.186	0.289	1.46078e-06
ERP44	1.39355e-14	3.87161	0.345	0.457	3.39274e-10
NFE2L2	3.41327e-10	3.86914	0.459	0.359	8.30996e-06
NFKB1	1.59647e-31	3.86003	0.331	0.296	3.88676e-27
UBC	3.88228e-08	3.85763	0.391	0.289	0.000945179
DNAJC7	7.68921e-07	3.85437	0.271	0.326	0.0187201
CYTH2	5.78756e-09	3.85397	0.133	0.25	0.000140904
ZNF267	1.25444e-07	3.84383	0.348	0.323	0.00305405
CCDC188	2.88792e-35	3.82705	0.103	0.255	7.03092e-31
AP003498.1	4.03762e-135	3.82219	0.406	0.112	9.82999e-131
STK17B	1.89694e-09	3.82181	0.166	0.25	4.61829e-05
PPARG	7.91285e-69	3.8065	0.238	0.461	1.92646e-64
CTDNEP1	1.91688e-18	3.79823	0.267	0.309	4.66684e-14
LGALS8	3.09434e-07	3.79602	0.222	0.3	0.00753347
PTBP1	9.61462e-12	3.77054	0.265	0.301	2.34078e-07
DNAJC8	1.48066e-11	3.75394	0.358	0.286	3.60483e-07
LINC00847	1.96989e-08	3.74666	0.206	0.372	0.000479588
ANTXR2	3.9576e-33	3.74617	0.18	0.286	9.63518e-29
FAM129A	2.34091e-52	3.71676	0.299	0.219	5.69917e-48
SEMA4D	8.78893e-29	3.7148	0.229	0.264	2.13975e-24
HIVEP1	1.11625e-25	3.70593	0.144	0.251	2.71762e-21
LSM12	1.92767e-11	3.70468	0.208	0.28	4.6931e-07
CD38	5.05009e-39	3.68174	0.388	0.236	1.22949e-34
SCYL3	1.47282e-20	3.65557	0.46	0.285	3.58572e-16
EIF3J	2.53781e-28	3.65486	0.298	0.259	6.17855e-24
SCD	1.12891e-41	3.64749	0.175	0.257	2.74844e-37
FAM45A	1.45579e-26	3.64093	0.187	0.28	3.54426e-22
ACTR1A	2.39146e-07	3.63684	0.228	0.289	0.00582224
BIN2	8.724e-10	3.63015	0.207	0.284	2.12394e-05
LMO4	4.2839e-29	3.62684	0.26	0.218	1.04296e-24
SNRPD3	1.81529e-09	3.62152	0.303	0.265	4.4195e-05
SNRPG	3.69817e-19	3.60472	0.494	0.335	9.00356e-15
DAZAP1	3.98585e-21	3.60301	0.227	0.304	9.70395e-17
PTPRE	4.41877e-08	3.6009	0.442	0.391	0.00107579
AAED1	1.77115e-06	3.60065	0.356	0.478	0.0431203
ATXN1	4.05555e-23	3.58716	0.203	0.278	9.87365e-19
PCNP	7.36807e-09	3.58545	0.238	0.264	0.000179383
TSPAN3	2.00533e-14	3.57495	0.215	0.312	4.88217e-10
RAD21	1.96134e-30	3.54432	0.263	0.208	4.77509e-26
IST1	4.6145e-13	3.53767	0.288	0.264	1.12345e-08
DYNC1I2	7.03281e-13	3.53741	0.323	0.281	1.71221e-08
POLDIP3	1.23728e-11	3.5266	0.175	0.25	3.01229e-07
COMMD6	9.95467e-07	3.5231	0.267	0.178	0.0242356
RIT1	4.1615e-24	3.51282	0.293	0.261	1.01316e-19
DDX21	1.73407e-14	3.49462	0.388	0.315	4.22175e-10
MAFF	2.47844e-09	3.49216	0.264	0.366	6.03401e-05
SNRPB2	6.39294e-21	3.49182	0.345	0.2	1.55642e-16
IRF2BP2	5.30209e-22	3.48804	0.295	0.274	1.29085e-17
CREB5	1.47937e-35	3.47586	0.169	0.272	3.60167e-31
ST8SIA4	1.56358e-08	3.46677	0.261	0.385	0.00038067
SCGB2A2	3.05954e-70	3.46453	0.34	0.153	7.44875e-66
MCEMP1	1.42059e-95	3.45944	0.197	0.485	3.45857e-91
MED28	1.18851e-19	3.45754	0.252	0.234	2.89355e-15
RNF138	1.50498e-08	3.45585	0.198	0.318	0.000366403
CSF2RB	3.95851e-35	3.45158	0.446	0.299	9.6374e-31
PPP1R12A	1.73586e-33	3.44518	0.275	0.23	4.22614e-29
FRG1	1.13294e-28	3.44227	0.317	0.203	2.75826e-24
ARMC10	1.72955e-06	3.43609	0.197	0.25	0.0421077
SETX	3.37458e-07	3.43138	0.314	0.362	0.00821575
TNFSF13B	1.74221e-06	3.43111	0.563	0.472	0.0424158
DDX24	4.085e-14	3.42917	0.294	0.151	9.94535e-10
MED10	4.75537e-10	3.42336	0.225	0.264	1.15774e-05
SMAP2	2.36748e-51	3.41952	0.327	0.245	5.76386e-47
JAK1	5.06178e-17	3.41247	0.38	0.282	1.23234e-12
HNRNPH1	1.64635e-49	3.4037	0.258	0.195	4.0082e-45
KHDRBS1	1.44188e-07	3.39126	0.356	0.345	0.0035104
DOCK11	5.59487e-20	3.37637	0.213	0.265	1.36213e-15
TNPO1	3.96805e-09	3.37171	0.258	0.254	9.66062e-05
THOC7	4.60031e-09	3.36243	0.279	0.293	0.000111999
CACNA1A	3.85848e-19	3.34169	0.269	0.346	9.39386e-15
PACSIN2	5.44027e-11	3.33475	0.193	0.285	1.32449e-06
ERAP1	1.93628e-21	3.33072	0.137	0.25	4.71407e-17
MRPL52	5.56293e-11	3.31944	0.373	0.347	1.35435e-06
PRKCSH	3.43492e-07	3.28628	0.205	0.308	0.00836265
VPS35	1.47739e-15	3.28008	0.294	0.253	3.59687e-11
AKIRIN2	1.77322e-06	3.27446	0.38	0.469	0.0431709
SFT2D1	3.90244e-11	3.26903	0.382	0.495	9.50088e-07
RB1	1.65052e-14	3.26563	0.294	0.326	4.01835e-10
XPO1	2.71509e-36	3.25411	0.29	0.227	6.61016e-32
IFIT2	2.06205e-18	3.25247	0.489	0.609	5.02026e-14
PLEC	7.12763e-08	3.23057	0.327	0.505	0.00173529
KLF6	2.29022e-27	3.22283	0.648	0.468	5.57577e-23
CD48	1.17696e-44	3.21829	0.404	0.251	2.86542e-40
DNPEP	1.16245e-12	3.20935	0.256	0.266	2.8301e-08
CHMP1B	7.40221e-10	3.20569	0.171	0.28	1.80214e-05
TMEM183A	1.25761e-11	3.20172	0.222	0.285	3.06177e-07
PEA15	4.88382e-11	3.15864	0.298	0.303	1.18901e-06
COX7A2	2.45799e-10	3.14676	0.528	0.396	5.98421e-06
GATAD2A	9.77237e-19	3.14601	0.158	0.258	2.37918e-14
WNK1	3.32331e-24	3.13511	0.309	0.293	8.09093e-20
WDR13	3.03569e-10	3.1333	0.146	0.259	7.39069e-06
TBC1D1	4.36711e-09	3.12722	0.221	0.339	0.000106322
HIPK3	3.02779e-22	3.12473	0.23	0.309	7.37146e-18
ALKBH7	2.95756e-10	3.12415	0.193	0.258	7.20047e-06
MRPL42	1.05088e-16	3.12251	0.191	0.253	2.55846e-12
RNF19A	1.25558e-30	3.11231	0.266	0.228	3.05682e-26
EIF3A	1.30246e-34	3.10985	0.314	0.241	3.17097e-30
MCTP1	1.30983e-38	3.098	0.212	0.254	3.18892e-34
PLXNC1	5.88247e-50	3.09729	0.244	0.28	1.43215e-45
ATP2B1	9.7226e-10	3.07653	0.273	0.328	2.36706e-05
SVBP	7.68066e-07	3.06779	0.188	0.277	0.0186993
IGFBP2	5.23442e-47	3.05365	0.157	0.286	1.27437e-42
TRA2B	2.47575e-11	3.04209	0.303	0.297	6.02746e-07
TMEM127	1.40676e-07	3.04094	0.239	0.301	0.0034249
PPP6R1	1.21025e-21	3.03589	0.167	0.273	2.94647e-17
ATP6V1A	5.98402e-11	3.02638	0.386	0.358	1.45687e-06
CCT6A	4.23603e-20	3.01766	0.267	0.261	1.0313e-15
SLC7A5	3.18267e-15	3.01691	0.152	0.264	7.74852e-11
AL024508.2	3.43321e-15	3.00988	0.282	0.335	8.3585e-11
ASAP1	6.31257e-16	2.95947	0.27	0.309	1.53686e-11
RNASEK	7.40237e-08	2.9584	0.31	0.243	0.00180218
RREB1	5.7511e-30	2.9478	0.181	0.254	1.40016e-25
ZNF688	7.33203e-09	2.9281	0.477	0.38	0.000178506
XRN2	4.95139e-15	2.92181	0.262	0.253	1.20547e-10
TUT7	6.77233e-13	2.91123	0.273	0.332	1.64879e-08
SH3BP2	1.18696e-15	2.90476	0.374	0.342	2.88976e-11
KMT2E	9.46078e-14	2.89925	0.262	0.27	2.30332e-09
METTL26	8.79503e-13	2.89281	0.233	0.274	2.14124e-08
ROMO1	6.2119e-18	2.88914	0.514	0.357	1.51235e-13
DDX18	8.29165e-18	2.88646	0.251	0.236	2.01868e-13
BMPR2	8.12311e-12	2.87688	0.204	0.278	1.97765e-07
CXCL8	1.90293e-64	2.84502	0.336	0.197	4.63287e-60
PHACTR2	4.6371e-12	2.83956	0.273	0.282	1.12895e-07
C1QA	1.48765e-36	2.8378	0.25	0.312	3.62182e-32
WASHC1	5.63909e-10	2.83538	0.292	0.312	1.37289e-05
NPTN	1.50012e-15	2.83288	0.334	0.464	3.65219e-11
SLC7A7	9.60423e-12	2.81961	0.387	0.486	2.33825e-07
PPP2R5C	4.51047e-16	2.8163	0.225	0.311	1.09812e-11
WIPF2	1.29338e-22	2.81492	0.217	0.289	3.14886e-18
KLF9	2.49105e-40	2.81448	0.206	0.272	6.06472e-36
ABCF1	1.12678e-23	2.81093	0.262	0.251	2.74327e-19
PSAP	1.03336e-21	2.80383	0.465	0.595	2.51583e-17
PGD	4.46787e-12	2.80114	0.387	0.505	1.08775e-07
FGD4	4.27667e-21	2.78938	0.188	0.268	1.0412e-16
TPP1	2.5354e-09	2.76918	0.448	0.385	6.17269e-05
NF1	1.78495e-07	2.76357	0.443	0.364	0.00434564
EHD4	1.84286e-10	2.75102	0.33	0.482	4.48663e-06
MAFB	8.42716e-07	2.74547	0.578	0.619	0.0205168
MANF	3.21937e-14	2.73421	0.227	0.374	7.83788e-10
STRAP	6.90531e-11	2.73327	0.204	0.289	1.68117e-06
POLR1D	7.01926e-11	2.73256	0.251	0.286	1.70891e-06
SDC3	7.33695e-07	2.72711	0.329	0.355	0.0178625
KCTD12	5.5669e-08	2.71326	0.458	0.407	0.00135532
SETD3	7.88471e-08	2.71114	0.155	0.27	0.00191961
TBRG1	4.52159e-11	2.70937	0.251	0.241	1.10083e-06
CCDC186	7.1918e-08	2.69421	0.207	0.281	0.00175091
SHOC2	8.27585e-09	2.68758	0.386	0.338	0.000201484
ACAA2	1.11358e-06	2.67756	0.177	0.25	0.0271111
DAB2	1.01447e-11	2.67592	0.408	0.454	2.46982e-07
HCST	1.12398e-09	2.67335	0.451	0.369	2.73645e-05
CCT2	1.7927e-13	2.66952	0.214	0.25	4.3645e-09
ATP6V1G1	6.87537e-13	2.65435	0.593	0.474	1.67388e-08
HNRNPDL	9.20385e-14	2.64572	0.339	0.242	2.24077e-09
HPRT1	2.34649e-13	2.64358	0.215	0.254	5.71277e-09
ARPC4	4.74399e-08	2.63801	0.306	0.364	0.00115497
TFEC	8.72014e-09	2.62904	0.508	0.412	0.000212301
CUX1	1.75337e-13	2.626	0.234	0.299	4.26876e-09
TMC6	1.88645e-07	2.61841	0.209	0.28	0.00459276
PIAS2	2.72484e-12	2.59682	0.362	0.343	6.6339e-08
EIF2S2	9.09072e-13	2.59229	0.453	0.316	2.21323e-08
SRP54	2.99508e-12	2.59021	0.284	0.269	7.29183e-08
GNAS	1.82971e-10	2.58734	0.356	0.334	4.45461e-06
SPEN	2.85793e-30	2.58706	0.22	0.262	6.95791e-26
GNS	4.88213e-17	2.57949	0.504	0.37	1.1886e-12
NDUFV3	3.1823e-18	2.5793	0.332	0.295	7.74762e-14
TRAFD1	1.146e-08	2.57841	0.324	0.308	0.000279004
TMEM33	1.47324e-08	2.5732	0.263	0.346	0.000358676
LILRA6	7.41101e-11	2.56512	0.279	0.459	1.80429e-06
ELK3	2.14122e-31	2.56435	0.147	0.296	5.21302e-27
TIMM17B	2.15518e-07	2.55698	0.252	0.286	0.00524701
CFLAR	2.09927e-14	2.55293	0.486	0.393	5.11088e-10
WAPL	1.23577e-16	2.55227	0.228	0.261	3.00861e-12
PLXNB2	4.32224e-07	2.54896	0.179	0.308	0.0105229
COX17	9.28547e-18	2.54892	0.539	0.381	2.26064e-13
CLEC5A	4.27156e-18	2.54735	0.265	0.301	1.03995e-13
FAAP20	3.83472e-14	2.54546	0.236	0.278	9.33602e-10
SPPL2A	1.52081e-06	2.5409	0.482	0.427	0.0370257
DHX36	5.4893e-12	2.5399	0.283	0.257	1.33643e-07
P2RX7	1.40714e-06	2.53771	0.431	0.358	0.0342581
PTTG1IP	6.00397e-07	2.53501	0.32	0.418	0.0146173
NANS	3.43645e-07	2.52244	0.293	0.416	0.00836639
MAP3K2	2.23188e-39	2.52226	0.261	0.23	5.43375e-35
LSM7	4.31155e-29	2.51806	0.303	0.208	1.04969e-24
UBA7	2.17562e-10	2.50786	0.191	0.255	5.29677e-06
SLC38A6	7.32049e-16	2.50384	0.242	0.369	1.78225e-11
RPN1	3.25612e-15	2.49383	0.346	0.497	7.92736e-11
HSD17B10	1.86725e-14	2.49097	0.162	0.281	4.546e-10
MRPS21	8.61736e-08	2.48893	0.274	0.231	0.00209798
MBD2	6.64868e-20	2.48717	0.296	0.328	1.61869e-15
AL513323.1	2.7434e-158	2.4863	0.45	0.103	6.67909e-154
PSMB1	1.97737e-06	2.48545	0.346	0.299	0.048141
BRD4	2.08078e-21	2.4764	0.268	0.296	5.06586e-17
IDH2	1.10261e-15	2.47116	0.186	0.281	2.68442e-11
SMIM3	5.20804e-09	2.46462	0.222	0.392	0.000126795
DAAM1	3.84032e-09	2.46067	0.421	0.301	9.34964e-05
C8orf59	2.08783e-13	2.4296	0.301	0.245	5.08304e-09
IL17RA	6.14809e-14	2.42782	0.298	0.334	1.49681e-09
SLTM	1.55494e-21	2.41258	0.278	0.261	3.78565e-17
SLC36A4	1.86674e-10	2.40803	0.149	0.261	4.54477e-06
PTPN6	9.98216e-16	2.39232	0.415	0.305	2.43026e-11
TEX53	3.79515e-214	2.38204	0.51	0.084	9.23968e-210
ZCCHC10	1.06891e-18	2.36311	0.251	0.23	2.60236e-14
POLR2J	1.10812e-07	2.33782	0.274	0.304	0.00269782
TBCA	1.38344e-12	2.33384	0.441	0.324	3.36813e-08
HEXB	6.46509e-13	2.32557	0.386	0.464	1.57399e-08
VPS13C	4.90485e-74	2.32529	0.254	0.17	1.19413e-69
TSPAN7	6.8558e-190	2.30986	0.25	0.026	1.66911e-185
ZMAT2	7.20659e-07	2.30667	0.264	0.27	0.0175452
CLTC	4.27354e-09	2.30534	0.41	0.365	0.000104044
MT-ATP8	5.63981e-184	2.3049	0.383	0.059	1.37307e-179
RAB3GAP1	8.64347e-16	2.29841	0.214	0.273	2.10434e-11
CELF4	8.3464e-09	2.29365	0.26	0.339	0.000203201
NCF4	1.07179e-08	2.29356	0.289	0.411	0.000260938
METAP2	2.80734e-33	2.29301	0.281	0.23	6.83476e-29
NMT1	1.07599e-07	2.27234	0.289	0.274	0.00261961
LINC01914	2.90379e-32	2.2699	0.111	0.253	7.06957e-28
HNRNPR	1.77682e-38	2.26014	0.267	0.232	4.32585e-34
TNRC6B	3.82535e-30	2.25708	0.439	0.314	9.3132e-26
WDR45B	3.15535e-08	2.25134	0.187	0.301	0.000768201
PRRC2A	8.05019e-19	2.2479	0.192	0.264	1.9599e-14
STT3B	2.61564e-11	2.24274	0.238	0.315	6.36804e-07
DNPH1	1.82212e-06	2.24006	0.251	0.32	0.0443614
SSFA2	1.26479e-09	2.23158	0.246	0.274	3.07925e-05
CYTH1	1.12312e-06	2.22616	0.406	0.385	0.0273435
EDEM2	9.69247e-16	2.22616	0.231	0.315	2.35973e-11
TMBIM4	1.31634e-33	2.21148	0.277	0.249	3.20476e-29
ZBTB7A	3.83231e-28	2.211	0.283	0.318	9.33015e-24
APOOL	5.66016e-20	2.2105	0.319	0.323	1.37802e-15
JPT1	6.24384e-11	2.20584	0.297	0.351	1.52012e-06
AC093668.3	3.24307e-192	2.19285	0.253	0.026	7.89559e-188
RAB13	8.20766e-11	2.17626	0.365	0.436	1.99824e-06
USP8	5.18198e-13	2.17542	0.285	0.32	1.26161e-08
MBP	2.40501e-16	2.16519	0.278	0.288	5.85524e-12
RAB32	5.21972e-25	2.16087	0.27	0.268	1.27079e-20
ATP5MF	9.59775e-11	2.1569	0.4	0.289	2.33667e-06
NSA2	5.60044e-25	2.15292	0.274	0.226	1.36348e-20
SPTLC1	7.06292e-08	2.1527	0.201	0.274	0.00171954
REEP5	2.55834e-15	2.14776	0.33	0.469	6.22854e-11
SLC17A5	6.05656e-14	2.14729	0.206	0.392	1.47453e-09
TPMT	1.60406e-06	2.14698	0.26	0.323	0.0390524
BOLA3	1.09326e-06	2.13549	0.246	0.289	0.0266164
KIAA1549L	1.75754e-181	2.11207	0.415	0.068	4.2789e-177
HP1BP3	1.36528e-17	2.10056	0.272	0.239	3.32392e-13
B4GALT1	2.12753e-19	2.08206	0.415	0.301	5.17969e-15
CCNL1	7.86056e-22	2.06673	0.35	0.257	1.91373e-17
ETV6	1.6078e-06	2.05466	0.372	0.376	0.0391434
NRDC	1.9447e-07	2.03553	0.276	0.336	0.00473456
KTN1	1.56715e-07	2.03208	0.396	0.331	0.00381538
SIGLEC1	9.01252e-14	2.01822	0.48	0.615	2.19419e-09
TNIP1	3.99411e-11	2.0167	0.259	0.311	9.72406e-07
MIDN	1.96723e-22	2.01129	0.305	0.322	4.78943e-18
SF3B1	2.99787e-35	2.00579	0.276	0.214	7.29861e-31
UBE2F	4.11603e-19	1.99914	0.324	0.53	1.00209e-14
TDG	2.17866e-11	1.98901	0.241	0.286	5.30415e-07
RPS20	8.76816e-38	1.98741	0.31	0.189	2.1347e-33
PHIP	3.50454e-26	1.98619	0.26	0.266	8.53215e-22
RELB	5.42317e-09	1.98028	0.328	0.323	0.000132032
BRI3	4.53782e-08	1.97927	0.631	0.522	0.00110478
IER3IP1	5.74737e-07	1.97161	0.129	0.323	0.0139926
DBNDD2	6.31266e-17	1.96776	0.162	0.277	1.53688e-12
FGL2	1.41414e-10	1.9643	0.302	0.336	3.44287e-06
IDH3G	2.49998e-09	1.94934	0.212	0.301	6.08645e-05
OGA	3.79738e-64	1.94923	0.265	0.189	9.2451e-60
TANK	4.10574e-10	1.94321	0.422	0.364	9.99584e-06
ELF1	6.41722e-11	1.94303	0.42	0.52	1.56234e-06
BATF	5.31458e-16	1.93714	0.161	0.276	1.29389e-11
RANBP1	1.73912e-07	1.93661	0.232	0.274	0.00423405
ARHGEF40	1.63537e-42	1.93498	0.095	0.253	3.98148e-38
RHBDD2	3.3543e-25	1.90803	0.175	0.334	8.16639e-21
WSB1	3.88137e-34	1.90362	0.409	0.231	9.44957e-30
PLA2G16	6.11815e-46	1.90251	0.208	0.349	1.48952e-41
IER5	2.89707e-52	1.88252	0.289	0.189	7.05321e-48
UBAP2L	4.48787e-11	1.87112	0.193	0.308	1.09262e-06
QKI	2.97454e-30	1.85805	0.389	0.304	7.24181e-26
ATP5MD	1.08185e-20	1.85112	0.511	0.338	2.63386e-16
GSAP	1.50352e-16	1.84208	0.286	0.261	3.66047e-12
AL161740.1	1.10089e-62	1.83878	0.122	0.326	2.68023e-58
TAOK3	3.34934e-18	1.82923	0.322	0.265	8.1543e-14
SYNCRIP	2.53014e-17	1.82202	0.28	0.3	6.15987e-13
AZI2	5.6181e-16	1.81834	0.235	0.391	1.36778e-11
MAP3K11	8.08256e-10	1.81518	0.234	0.33	1.96778e-05
SRSF3	1.11897e-09	1.80562	0.257	0.264	2.72423e-05
FKBP5	2.02582e-23	1.80027	0.264	0.318	4.93207e-19
FCER1G	5.64622e-12	1.79483	0.667	0.586	1.37463e-07
BTN3A2	1.55064e-12	1.79288	0.283	0.303	3.7752e-08
BABAM1	2.8728e-07	1.78977	0.14	0.299	0.00699412
PDIA6	7.01484e-46	1.78549	0.282	0.491	1.70783e-41
SCAF11	1.15032e-18	1.78441	0.398	0.309	2.80058e-14
RPS26	1.18523e-161	1.78267	0.417	0.061	2.88557e-157
CLIP1	1.89944e-08	1.76854	0.279	0.343	0.000462436
CLEC7A	4.1157e-09	1.7678	0.417	0.505	0.000100201
GNG10	3.46007e-21	1.76179	0.329	0.491	8.42388e-17
C6orf62	1.51895e-07	1.75784	0.47	0.442	0.00369803
STUB1	4.22182e-16	1.75556	0.227	0.395	1.02784e-11
TFE3	3.54433e-08	1.75389	0.151	0.285	0.000862902
DEK	2.12509e-09	1.74739	0.528	0.416	5.17374e-05
NUP98	5.8654e-11	1.71945	0.18	0.272	1.42799e-06
HNRNPK	4.97003e-07	1.71656	0.347	0.258	0.0121
CMPK1	3.09447e-12	1.71266	0.227	0.265	7.53379e-08
RPL39	3.3702e-79	1.71004	0.311	0.081	8.2051e-75
TMBIM1	3.74084e-25	1.69424	0.369	0.5	9.10745e-21
EIF4EBP2	2.26161e-16	1.69185	0.184	0.259	5.50611e-12
ANKRD12	1.24589e-15	1.68504	0.345	0.274	3.03324e-11
DDX17	5.73043e-37	1.68376	0.296	0.205	1.39513e-32
RXRA	1.18903e-10	1.6653	0.196	0.343	2.89481e-06
TOX4	8.00575e-19	1.66497	0.232	0.253	1.94908e-14
KIAA1551	3.18753e-30	1.66232	0.304	0.254	7.76036e-26
RTN3	6.34199e-09	1.65538	0.232	0.354	0.000154402
IGLC3	8.21248e-173	1.64671	0.35	0.034	1.99941e-168
KDELR2	4.6108e-33	1.6446	0.318	0.555	1.12254e-28
HNRNPC	2.53355e-28	1.63535	0.335	0.201	6.16819e-24
CHD2	1.63995e-19	1.63414	0.218	0.251	3.99262e-15
ATP5ME	5.94826e-27	1.62244	0.46	0.28	1.44816e-22
KIAA0040	2.39567e-19	1.61915	0.241	0.266	5.83249e-15
ACOT13	4.30568e-16	1.60042	0.292	0.364	1.04826e-11
SIRT2	2.12613e-17	1.59605	0.154	0.261	5.17627e-13
SGK3	2.39331e-10	1.57953	0.241	0.293	5.82676e-06
SEPT7	2.24433e-14	1.57443	0.306	0.254	5.46405e-10
ATP5MPL	5.04646e-14	1.57328	0.414	0.253	1.22861e-09
CISD3	5.90242e-07	1.55974	0.269	0.395	0.01437
RTN4	2.8441e-07	1.55586	0.53	0.451	0.00692424
AIF1	1.35474e-10	1.55009	0.454	0.343	3.29826e-06
YWHAE	5.89053e-10	1.54679	0.404	0.338	1.43411e-05
ST3GAL2	4.35314e-40	1.54677	0.194	0.261	1.05982e-35
N4BP2L2	1.2923e-70	1.54671	0.28	0.155	3.14624e-66
DPYD	4.12474e-18	1.54547	0.256	0.297	1.00421e-13
PREX1	8.26753e-33	1.54379	0.203	0.272	2.01281e-28
PET100	1.77127e-15	1.54096	0.395	0.303	4.31233e-11
SP140L	5.34014e-09	1.53561	0.237	0.315	0.000130011
PAK2	2.36392e-15	1.53423	0.395	0.3	5.7552e-11
PTMS	3.60228e-14	1.51516	0.277	0.319	8.77012e-10
SLPI	2.58692e-11	1.48988	0.082	0.261	6.29812e-07
ETV7	5.32599e-08	1.48963	0.265	0.332	0.00129667
SET	4.60081e-71	1.48436	0.275	0.149	1.12011e-66
COX6C	4.23799e-22	1.4838	0.43	0.238	1.03178e-17
PSMD2	4.43228e-07	1.48181	0.229	0.281	0.0107908
ARID5B	5.34864e-24	1.47497	0.461	0.293	1.30218e-19
NCOR1	3.56717e-08	1.46791	0.257	0.293	0.000868464
YY1	1.48682e-34	1.46361	0.301	0.247	3.61981e-30
UQCR10	3.11421e-16	1.46253	0.456	0.316	7.58187e-12
RAB14	5.7939e-07	1.46245	0.326	0.285	0.0141058
THRAP3	1.27971e-27	1.46146	0.265	0.245	3.11559e-23
TOMM22	3.30109e-07	1.45524	0.218	0.288	0.00803684
USF2	2.28474e-08	1.45369	0.327	0.354	0.000556242
SH3KBP1	3.74602e-22	1.4469	0.184	0.253	9.12006e-18
POMP	1.37959e-09	1.44673	0.622	0.526	3.35875e-05
SYF2	1.52683e-14	1.44663	0.286	0.251	3.71721e-10
MAPK1	1.35245e-14	1.4438	0.241	0.305	3.29268e-10
POR	6.1836e-16	1.44157	0.283	0.386	1.50546e-11
PRRT2	1.09764e-15	1.42757	0.278	0.318	2.67231e-11
NDUFV2	1.06988e-11	1.40952	0.307	0.436	2.60472e-07
ETFB	6.3715e-15	1.40857	0.233	0.25	1.5512e-10
HLA-F	1.06333e-14	1.40855	0.378	0.295	2.58879e-10
MICAL1	2.42443e-13	1.40347	0.252	0.281	5.90251e-09
MED25	8.82562e-07	1.40285	0.17	0.292	0.0214869
KIAA0930	1.99028e-32	1.40215	0.266	0.32	4.84553e-28
HNRNPF	4.24895e-14	1.39755	0.372	0.296	1.03445e-09
OXSR1	1.40891e-08	1.37468	0.173	0.299	0.000343014
PRDX5	6.9957e-10	1.36893	0.287	0.43	1.70317e-05
TMED4	1.29388e-11	1.35634	0.206	0.254	3.15008e-07
TNFSF13	4.04428e-69	1.35322	0.149	0.358	9.84621e-65
TXNL4A	4.88254e-09	1.3486	0.242	0.327	0.00011887
RBM23	3.43158e-19	1.34417	0.241	0.28	8.35452e-15
HNRNPA3	5.89721e-13	1.33663	0.309	0.272	1.43573e-08
HK3	1.93005e-07	1.33628	0.313	0.432	0.0046989
NDUFB1	4.82874e-18	1.33534	0.436	0.297	1.1756e-13
TFPT	4.43982e-07	1.33129	0.241	0.288	0.0108092
TBCB	2.00559e-07	1.31947	0.284	0.435	0.00488281
NRROS	7.10025e-13	1.31901	0.309	0.305	1.72863e-08
FUCA2	9.59206e-11	1.31288	0.236	0.369	2.33528e-06
[truncated: 59 more rows]

## Sheet: DOWN.241
gene	p_val	avg_diff	pct.1	pct.2	p_val_adj
C1orf43	6.33159e-17	-1.00845	0.353	0.523	1.54149e-12
CD99	2.94365e-64	-1.0347	0.347	0.666	7.16661e-60
PYCARD	2.12148e-17	-1.04245	0.251	0.415	5.16495e-13
CLIC1	1.25575e-95	-1.05223	0.488	0.789	3.05725e-91
SIPA1L1	7.05052e-12	-1.05736	0.16	0.349	1.71652e-07
GNAQ	2.38689e-10	-1.06666	0.26	0.334	5.81112e-06
OAS1	1.6533e-10	-1.08169	0.505	0.588	4.02514e-06
RBMS1	1.67682e-09	-1.08834	0.508	0.63	4.08239e-05
MYD88	7.23513e-14	-1.09196	0.35	0.5	1.76147e-09
BLVRA	4.86229e-37	-1.12561	0.39	0.578	1.18377e-32
PKM	2.7444e-62	-1.13154	0.438	0.7	6.68151e-58
HM13	2.34488e-16	-1.15052	0.387	0.572	5.70884e-12
TM4SF19	5.87623e-14	-1.16142	0.13	0.285	1.43063e-09
MT-CO1	5.18007e-85	-1.19315	0.42	0.738	1.26114e-80
MYO1F	8.35089e-19	-1.2223	0.203	0.254	2.03311e-14
TPT1	3.89524e-14	-1.2671	0.192	0.328	9.48336e-10
NQO2	5.51552e-21	-1.26984	0.278	0.523	1.34281e-16
USP18	1.77285e-06	-1.28145	0.452	0.528	0.0431618
CFD	6.94899e-33	-1.28412	0.334	0.511	1.6918e-28
RNF141	2.26592e-20	-1.30266	0.122	0.277	5.51661e-16
ENG	2.59046e-12	-1.33798	0.321	0.416	6.30674e-08
TYROBP	1.41483e-109	-1.36422	0.546	0.87	3.44456e-105
ZYX	1.23943e-24	-1.36999	0.314	0.501	3.01752e-20
MT-CYB	2.96364e-98	-1.37593	0.24	0.608	7.21528e-94
ANXA2	2.07369e-32	-1.37939	0.448	0.627	5.04862e-28
NEXN	3.40529e-13	-1.38124	0.347	0.436	8.29052e-09
IL6R	1.86769e-09	-1.38853	0.303	0.366	4.54707e-05
TSSC4	4.23056e-13	-1.42704	0.171	0.266	1.02997e-08
AGPAT2	1.63695e-28	-1.43418	0.258	0.446	3.98532e-24
ZDHHC20	9.02965e-31	-1.44349	0.218	0.259	2.19836e-26
ACOT2	4.35096e-40	-1.45368	0.142	0.304	1.05928e-35
LST1	1.00617e-10	-1.4582	0.296	0.232	2.44961e-06
GNB2	1.6734e-32	-1.52548	0.476	0.674	4.07405e-28
ACTG1	1.60641e-50	-1.53	0.258	0.523	3.91097e-46
CTSB	1.88699e-09	-1.53929	0.659	0.67	4.59408e-05
ADGRE5	1.1265e-07	-1.5692	0.419	0.538	0.00274259
C5AR1	5.3027e-49	-1.60836	0.402	0.612	1.29099e-44
STK10	4.60997e-25	-1.62342	0.224	0.297	1.12234e-20
FPR1	9.05125e-14	-1.63577	0.414	0.543	2.20362e-09
COTL1	2.66898e-22	-1.66268	0.222	0.426	6.4979e-18
S100A9	1.08356e-10	-1.67554	0.251	0.482	2.63803e-06
PRELID1	2.20837e-49	-1.678	0.372	0.615	5.3765e-45
PCYT1A	5.47016e-18	-1.69451	0.21	0.307	1.33177e-13
MSR1	2.87022e-48	-1.7422	0.368	0.561	6.98784e-44
GAPDH	1.66973e-91	-1.74262	0.339	0.67	4.06513e-87
ECPAS	1.40983e-16	-1.75181	0.191	0.251	3.43238e-12
TRIR	1.17182e-18	-1.75867	0.335	0.497	2.8529e-14
USP25	1.12104e-22	-1.77512	0.221	0.254	2.72928e-18
MT-ND6	1.65096e-13	-1.78592	0.356	0.316	4.01942e-09
AP2S1	1.68273e-14	-1.80363	0.414	0.551	4.09678e-10
PLP2	5.31374e-19	-1.82019	0.188	0.396	1.29368e-14
TLE3	4.37145e-24	-1.82282	0.171	0.289	1.06427e-19
GSN	1.17711e-09	-1.86389	0.247	0.258	2.86579e-05
HPCAL1	1.35037e-15	-1.8665	0.323	0.507	3.28762e-11
TAP1	4.99641e-09	-1.89923	0.521	0.627	0.000121643
APOE	2.59097e-52	-1.89937	0.276	0.357	6.30797e-48
P4HB	3.89045e-61	-1.9394	0.324	0.619	9.47168e-57
KLF4	5.85067e-08	-1.94373	0.329	0.455	0.0014244
GLRX	4.193e-45	-1.9466	0.402	0.63	1.02083e-40
TREM1	6.4817e-28	-1.96254	0.333	0.473	1.57803e-23
USP3	3.20698e-24	-1.97146	0.198	0.266	7.8077e-20
SDS	6.89381e-11	-1.98166	0.355	0.358	1.67837e-06
RNF149	6.95953e-19	-1.99368	0.387	0.535	1.69437e-14
PFN1	1.50926e-176	-2.01065	0.359	0.801	3.67445e-172
LY6E	8.05631e-114	-2.01499	0.526	0.846	1.96139e-109
THBD	1.03836e-10	-2.02056	0.102	0.293	2.52798e-06
PECAM1	2.669e-17	-2.02602	0.201	0.364	6.49795e-13
ZNF385A	5.09474e-11	-2.04606	0.225	0.407	1.24036e-06
MX1	1.438e-22	-2.05078	0.586	0.693	3.50097e-18
TRGV6	4.4302e-42	-2.05616	0.101	0.257	1.07858e-37
LDHA	1.92724e-33	-2.09748	0.325	0.551	4.69206e-29
IRF7	1.40129e-32	-2.20119	0.428	0.592	3.41158e-28
BST2	7.66759e-46	-2.25525	0.409	0.63	1.86675e-41
ANXA1	3.10154e-08	-2.25752	0.403	0.472	0.0007551
DAD1	2.50232e-19	-2.27605	0.319	0.47	6.09215e-15
HEBP1	7.39269e-08	-2.2788	0.311	0.4	0.00179982
EMP3	2.04483e-25	-2.29095	0.441	0.604	4.97835e-21
DNAJC13	6.41795e-28	-2.30201	0.219	0.273	1.56251e-23
DENND2D	3.13759e-08	-2.36325	0.258	0.309	0.000763878
GUSB	5.28653e-22	-2.36519	0.233	0.469	1.28706e-17
LINC02526	1.03007e-213	-2.36959	0.3	0.02	2.5078e-209
MT-CO3	1.77631e-80	-2.37942	0.23	0.58	4.32461e-76
ANXA2R	4.524e-39	-2.37951	0.249	0.273	1.10141e-34
BLOC1S2	2.45241e-24	-2.38238	0.316	0.477	5.97064e-20
DYNLL1	1.22982e-09	-2.39933	0.377	0.476	2.99412e-05
ARID4B	7.97377e-08	-2.40996	0.301	0.338	0.00194129
S100A4	5.44936e-17	-2.4196	0.312	0.515	1.3267e-12
C19orf38	1.23874e-33	-2.43124	0.185	0.265	3.01584e-29
NUPR1	2.71158e-114	-2.50814	0.147	0.361	6.6016e-110
HNRNPH2	2.21802e-24	-2.52713	0.222	0.272	5.4e-20
SIX2	7.54509e-219	-2.55127	0.31	0.028	1.83693e-214
RGCC	9.6295e-70	-2.5553	0.406	0.696	2.3444e-65
PSMB4	5.7029e-32	-2.59715	0.327	0.296	1.38843e-27
INSIG1	3.01714e-34	-2.62801	0.248	0.268	7.34553e-30
APOBEC3A	3.98725e-22	-2.63985	0.423	0.581	9.70736e-18
IL1RN	1.10481e-27	-2.67075	0.498	0.651	2.68977e-23
MED29	5.47445e-08	-2.67371	0.157	0.297	0.00133281
NFATC4	4.44546e-237	-2.67824	0.394	0.034	1.08229e-232
ZDHHC7	5.00463e-11	-2.72871	0.167	0.258	1.21843e-06
CNBP	1.05371e-16	-2.74262	0.326	0.454	2.56537e-12
HLA-C	0	-2.74686	0.234	0.92	0
ARL4A	3.05605e-10	-2.75362	0.245	0.416	7.44026e-06
GBP4	5.54459e-51	-2.78384	0.561	0.328	1.34989e-46
IGLV3-32	3.73779e-168	-2.85889	0.424	0.062	9.10003e-164
CALR	7.67434e-61	-2.86885	0.346	0.58	1.86839e-56
MAMDC2	2.29427e-214	-2.87659	0.312	0.031	5.58564e-210
TSC22D3	1.63451e-18	-2.87944	0.305	0.465	3.97938e-14
HPSE	4.21872e-12	-2.88835	0.396	0.555	1.02709e-07
HES4	9.88746e-14	-2.90813	0.391	0.259	2.4072e-09
HMOX1	3.68439e-16	-2.91594	0.393	0.488	8.97002e-12
RHOB	4.82637e-40	-2.92567	0.354	0.578	1.17503e-35
PAQR8	3.47137e-26	-2.9443	0.203	0.282	8.45141e-22
FCGRT	6.83282e-80	-2.95911	0.255	0.536	1.66352e-75
KCNN4	3.92232e-18	-2.95986	0.202	0.301	9.54927e-14
AC021382.1	1.68714e-237	-2.99907	0.267	0.014	4.1075e-233
SERTAD1	6.46221e-11	-3.02317	0.335	0.496	1.57329e-06
ALOX5	2.18223e-28	-3.10451	0.226	0.369	5.31286e-24
DNAJC5	6.19628e-09	-3.12415	0.25	0.342	0.000150855
SOX5-AS1	6.28409e-209	-3.12971	0.303	0.03	1.52992e-204
FNDC5	2.73386e-163	-3.14727	0.311	0.047	6.65585e-159
IFI6	1.26189e-59	-3.1667	0.505	0.765	3.07221e-55
SEC24D	1.73423e-16	-3.2048	0.194	0.314	4.22216e-12
HBEGF	1.37303e-07	-3.22421	0.18	0.322	0.00334279
SRGN	6.06136e-17	-3.22464	0.559	0.642	1.4757e-12
SLC44A3	4.70735e-224	-3.25213	0.317	0.028	1.14605e-219
SLC1A1	8.97305e-235	-3.37942	0.393	0.039	2.18458e-230
SH3BP5	1.21636e-07	-3.45537	0.099	0.288	0.00296135
LSMEM2	7.18952e-229	-3.46756	0.416	0.043	1.75036e-224
CH25H	2.49873e-07	-3.48559	0.058	0.312	0.0060834
SCCPDH	1.48717e-39	-3.5446	0.247	0.396	3.62067e-35
TUBB2A	6.04921e-21	-3.57724	0.143	0.286	1.47274e-16
ITGB6	8.91301e-115	-3.59005	0.333	0.089	2.16996e-110
SLC16A3	8.44523e-25	-3.6154	0.398	0.597	2.05608e-20
LRRC59	5.33069e-18	-3.66714	0.253	0.486	1.29781e-13
EPHX1	1.41898e-25	-3.69833	0.107	0.262	3.45465e-21
SHISA5	7.02717e-57	-3.78078	0.342	0.604	1.71083e-52
P2RX4	1.33141e-06	-4.00735	0.47	0.564	0.0324146
AC104695.1	6.04314e-190	-4.04152	0.273	0.032	1.47126e-185
TYK2	1.22701e-33	-4.04787	0.134	0.253	2.98728e-29
TPM4	9.15609e-38	-4.07147	0.546	0.718	2.22914e-33
RNASE2	2.84405e-94	-4.07759	0.254	0.208	6.92412e-90
ACRV1	1.35182e-216	-4.08219	0.251	0.023	3.29114e-212
SETSIP	2.10821e-193	-4.09444	0.31	0.034	5.13264e-189
GJB6	4.21325e-236	-4.1134	0.274	0.016	1.02576e-231
CDKL4	7.43448e-228	-4.13657	0.349	0.035	1.81e-223
AP001628.1	2.84915e-236	-4.13898	0.368	0.032	6.93654e-232
AL451007.3	6.70957e-181	-4.14976	0.389	0.058	1.63351e-176
AL513122.2	4.76128e-77	-4.15193	0.414	0.195	1.15918e-72
SLCO4A1-AS1	6.05544e-144	-4.15238	0.416	0.103	1.47426e-139
AC022101.1	6.41714e-237	-4.16016	0.295	0.018	1.56232e-232
CDA	1.35946e-38	-4.24152	0.074	0.27	3.30975e-34
MPEG1	7.4437e-10	-4.30847	0.177	0.322	1.81224e-05
TCN2	4.29013e-15	-4.38386	0.405	0.488	1.04448e-10
CD68	3.00488e-97	-4.40022	0.474	0.755	7.31567e-93
RHOC	2.86222e-28	-4.43114	0.274	0.25	6.96835e-24
LINC02516	5.23433e-106	-4.46217	0.508	0.211	1.27435e-101
RAB24	2.62556e-11	-4.46481	0.174	0.418	6.39219e-07
SERPINB1	8.92245e-12	-4.46484	0.344	0.461	2.17226e-07
ACTA1	3.27461e-176	-4.54284	0.27	0.03	7.97237e-172
GANAB	7.83669e-25	-4.6128	0.154	0.257	1.90792e-20
QPCT	2.142e-33	-4.82016	0.104	0.269	5.21491e-29
NDEL1	8.82546e-19	-4.86921	0.125	0.253	2.14865e-14
MS4A7	7.85278e-38	-4.87491	0.322	0.482	1.91184e-33
AGTRAP	7.3259e-23	-4.96401	0.343	0.573	1.78356e-18
AP1B1	3.64244e-07	-4.99351	0.206	0.32	0.00886788
AC008592.4	1.17127e-231	-5.10942	0.277	0.02	2.85156e-227
SH2D4B	3.50054e-27	-5.15357	0.117	0.268	8.52242e-23
HNRNPD	1.209e-35	-5.34991	0.295	0.247	2.94342e-31
NLRP3	1.53138e-06	-5.526	0.165	0.373	0.037283
PLTP	4.27871e-19	-5.57524	0.14	0.285	1.04169e-14
TAGLN3	9.86605e-179	-5.576	0.49	0.104	2.40199e-174
ARID5A	1.74467e-14	-5.63498	0.339	0.524	4.24757e-10
BAZ2B	1.44494e-32	-5.6653	0.22	0.265	3.51784e-28
IFIT3	6.81966e-07	-5.76864	0.586	0.614	0.0166031
SPHK1	1.65297e-06	-5.79977	0.434	0.539	0.0402431
KDM6B	4.53331e-10	-5.95249	0.277	0.376	1.10368e-05
GABARAPL1	1.2487e-15	-5.98436	0.316	0.526	3.0401e-11
ARRB2	1.73354e-60	-6.05319	0.306	0.605	4.22049e-56
SHC3	1.74409e-196	-6.0778	0.447	0.069	4.24617e-192
SELL	1.08836e-07	-6.08622	0.16	0.308	0.00264972
EDN2	5.54656e-219	-6.10225	0.39	0.042	1.35037e-214
MCL1	9.36766e-08	-6.22995	0.47	0.542	0.00228065
EMP1	6.18778e-46	-6.23966	0.508	0.711	1.50648e-41
GPR156	5.6446e-72	-6.65441	0.356	0.165	1.37423e-67
ODF3B	2.04131e-08	-6.67967	0.394	0.526	0.000496979
HAVCR2	1.02016e-07	-6.69288	0.5	0.582	0.00248369
RMDN3	3.10062e-43	-6.78925	0.22	0.351	7.54876e-39
APOBR	1.65148e-20	-6.79756	0.126	0.276	4.0207e-16
AL353708.2	1.11932e-231	-6.80617	0.287	0.023	2.7251e-227
RASSF5	3.32363e-24	-6.835	0.167	0.266	8.09171e-20
FXYD6	4.34386e-40	-6.84067	0.198	0.403	1.05756e-35
CD151	3.44867e-70	-7.0755	0.258	0.536	8.39613e-66
AC092171.1	6.19676e-186	-7.56102	0.262	0.03	1.50866e-181
AC015912.3	1.64391e-29	-7.7273	0.388	0.581	4.00225e-25
ASPH	1.23224e-09	-8.10961	0.279	0.515	3.00002e-05
CD300E	5.83439e-16	-8.27437	0.387	0.576	1.42044e-11
CTAGE8	5.30314e-09	-8.47585	0.286	0.284	0.00012911
ANPEP	9.73688e-51	-8.48322	0.352	0.686	2.37054e-46
MRPS34	6.44618e-16	-8.55488	0.196	0.25	1.56939e-11
PEBP4	2.08942e-39	-8.61642	0.11	0.28	5.08691e-35
CD14	5.12297e-29	-8.61788	0.403	0.577	1.24724e-24
CEL	3.61887e-52	-8.97163	0.267	0.131	8.8105e-48
ELF4	5.90229e-18	-9.05136	0.198	0.28	1.43697e-13
SAT2	1.79985e-25	-9.31258	0.305	0.539	4.38193e-21
LINC02198	9.16767e-82	-9.76154	0.428	0.2	2.23196e-77
XBP1	6.87235e-07	-9.92172	0.261	0.416	0.0167314
MYADM	5.02828e-14	-10.1921	0.353	0.532	1.22418e-09
NFKBIZ	3.29264e-96	-10.3498	0.292	0.13	8.01627e-92
AL359555.2	5.00342e-145	-10.5613	0.296	0.053	1.21813e-140
GRHL3	4.97722e-105	-10.6482	0.417	0.155	1.21175e-100
LILRA2	1.63232e-13	-12.4332	0.195	0.324	3.97405e-09
CTAGE4	9.93819e-16	-12.7406	0.27	0.241	2.41955e-11
AL354754.1	6.60092e-212	-12.8137	0.289	0.027	1.60706e-207
MDK	4.08351e-36	-13.1895	0.218	0.323	9.94172e-32
TREM2	7.12485e-54	-13.5022	0.205	0.327	1.73462e-49
IGLV3-16	4.46643e-103	-14.2665	0.307	0.086	1.0874e-98
LMNA	8.86604e-07	-14.7665	0.28	0.447	0.0215853
AC015923.1	2.80567e-07	-16.1129	0.239	0.259	0.0068307
UCN2	4.44617e-171	-16.9368	0.393	0.07	1.08246e-166
CLDN23	1.4494e-21	-18.0246	0.165	0.309	3.5287e-17
NOS2	2.17754e-208	-18.4813	0.443	0.054	5.30143e-204
FNIP1	9.14762e-33	-20.3945	0.234	0.273	2.22708e-28
POTEG	1.62977e-190	-22.518	0.369	0.049	3.96785e-186
AC010273.2	2.8353e-08	-22.5633	0.181	0.324	0.000690283
SELENOK	6.46921e-19	-24.26	0.413	0.549	1.57499e-14
PKDREJ	3.95176e-193	-25.548	0.333	0.045	9.62095e-189
LYZ	4.10201e-110	-26.4087	0.029	0.569	9.98674e-106
GPM6A	7.58797e-28	-26.5739	0.202	0.323	1.84737e-23
CYP24A1	2.06655e-231	-26.6668	0.465	0.054	5.03122e-227
GJC3	4.26492e-231	-28.0156	0.279	0.022	1.03834e-226
AL133406.3	3.23826e-232	-28.3748	0.384	0.035	7.88387e-228
RLBP1	1.08243e-236	-29.1112	0.42	0.041	2.63529e-232
AC106786.2	6.42545e-15	-29.9988	0.143	0.292	1.56434e-10
MSX2	8.19351e-62	-31.6842	0.327	0.157	1.99479e-57
KRBOX1	6.71606e-45	-31.8436	0.377	0.236	1.63509e-40
LINC02000	1.71225e-122	-32.0626	0.483	0.169	4.16865e-118
HRC	5.64025e-139	-32.0886	0.419	0.116	1.37318e-134
NR2F2	1.25101e-200	-32.9225	0.345	0.041	3.04572e-196
IRX6	9.23578e-30	-34.2012	0.363	0.262	2.24854e-25
AC104109.3	3.47435e-149	-34.289	0.318	0.064	8.45866e-145
MTUS2-AS1	1.65302e-91	-35.927	0.455	0.201	4.02444e-87
