# Supplementary material for: The unique interplay of mitochondrial oxidative phosphorylation (OXPHOS) and immunity and its potential implication for the sex‐ and age‐related morbidity of severe COVID‐19 patients
Source: MedComm (2020). 2023 Sep 23;4(5):e371. doi: 10.1002/mco2.371 (PMC10518039; doi:10.1002/mco2.371)
Supplement: Supplementary file 8 — Supporting Information [file MCO2-4-e371-s011.xlsx]

## Sheet: Sheet1
	KD	targeted_gene	cluster
GSM688050	AFF1_KD	AFF1	0
GSM688054	ANGPT2_KD	ANGPT2	0
GSM688055	ARHGAP1_KD	ARHGAP1	0
GSM688056	ARHGAP4_KD	ARHGAP4	0
GSM688058	ASNS_KD	ASNS	0
GSM688061	ATP13A3_KD	ATP13A3	0
GSM688067	BCOR_KD	BCOR	0
GSM688072	CASP1_KD	CASP1	0
GSM688088	CCNH_KD	CCNH	0
GSM688090	CCNT1_KD	CCNT1	0
GSM688091	CCNT2_KD	CCNT2	0
GSM688092	CDC16_KD	CDC16	0
GSM688093	CDC20_KD	CDC20	0
GSM688100	CDC37_KD	CDC37	0
GSM688101	CDC42EP1_KD	CDC42EP1	0
GSM688102	CDC42EP4_KD	CDC42EP4	0
GSM688105	CDC7_KD	CDC7	0
GSM688106	CDH12_KD	CDH12	0
GSM688108	CDH5_KD	CDH5	0
GSM688131	CENPE_KD	CENPE	0
GSM688138	CHUK_KD	CHUK	0
GSM688144	CRX_KD	CRX	0
GSM688147	CWC15_KD	CWC15	0
GSM688159	DLX4_KD	DLX4	0
GSM688165	E2F4_KD	E2F4	0
GSM688170	EFNA1_KD	EFNA1	0
GSM688171	EFNB1_KD	EFNB1	0
GSM688172	EFNB2_KD	EFNB2	0
GSM688174	ELP2_KD	ELP2	0
GSM688175	ENG_KD	ENG	0
GSM688184	FAIM3_KD	FAIM3	0
GSM688194	FOXC1_KD	FOXC1	0
GSM688195	FOXD2_KD	FOXD2	0
GSM688197	FOXJ2_KD	FOXJ2	0
GSM688198	FOXM1_KD	FOXM1	0
GSM688199	FOXO1A_KD	FOXO1A	0
GSM688200	FOXO3A_KD	FOXO3A	0
GSM688204	GATA1_KD	GATA1	0
GSM688206	GATA4_KD	GATA4	0
GSM688207	GATA6_KD	GATA6	0
GSM688213	GTF2E2_KD	GTF2E2	0
GSM688215	GTF2F2_KD	GTF2F2	0
GSM688217	GTF2H4_KD	GTF2H4	0
GSM688225	HHEX_KD	HHEX	0
GSM688227	HIRA_KD	HIRA	0
GSM688229	HOXA11_KD	HOXA11	0
GSM688234	ID1_KD	ID1	0
GSM688237	IKBKB_KD	IKBKB	0
GSM688238	IKBKE_KD	IKBKE	0
GSM688239	IKBKG_KD	IKBKG	0
GSM688242	IL1A_KD	IL1A	0
GSM688243	IL1B_KD	IL1B	0
GSM688253	ILF2_KD	ILF2	0
GSM688254	ILF3_KD	ILF3	0
GSM688258	ISL1_KD	ISL1	0
GSM688283	MED1_KD	MED1	0
GSM688287	MLL2_KD	MLL2	0
GSM688288	MLL_KD	MLL	0
GSM688291	MSC_KD	MSC	0
GSM688293	MYBL2_KD	MYBL2	0
GSM688294	MYCBP_KD	MYCBP	0
GSM688297	NCOR1_KD	NCOR1	0
GSM688299	NFATC1_KD	NFATC1	0
GSM688304	NFKBIL1_KD	NFKBIL1	0
GSM688305	NFKBIL2_KD	NFKBIL2	0
GSM688318	PDGFRA_KD	PDGFRA	0
GSM688319	PDGFRB_KD	PDGFRB	0
GSM688322	PIK3CB_KD	PIK3CB	0
GSM688323	PIK3CD_KD	PIK3CD	0
GSM688324	PIK3CG_KD	PIK3CG	0
GSM688325	PIK3R1_KD	PIK3R1	0
GSM688326	PIK3R2_KD	PIK3R2	0
GSM688327	PIK3R3_KD	PIK3R3	0
GSM688328	PIN1P1_KD	PIN1P1	0
GSM688330	PKNOX2_KD	PKNOX2	0
GSM688332	PLK2_KD	PLK2	0
GSM688338	POLR2E_KD	POLR2E	0
GSM688340	POU2F1_KD	POU2F1	0
GSM688344	PPP3CB_KD	PPP3CB	0
GSM688345	PPP5C_KD	PPP5C	0
GSM688350	PRMT1_KD	PRMT1	0
GSM688354	RAC1_KD	RAC1	0
GSM688364	RELA_KD	RELA	0
GSM688373	SDHB_KD	SDHB	0
GSM688374	SIX3_KD	SIX3	0
GSM688377	SLC15A3_KD	SLC15A3	0
GSM688379	SMAD4_KD	SMAD4	0
GSM688380	SMAD7_KD	SMAD7	0
GSM688383	SP100_KD	SP100	0
GSM688384	SP1_KD	SP1	0
GSM688385	SP2_KD	SP2	0
GSM688386	SRF_KD	SRF	0
GSM688392	STAT5B_KD	STAT5B	0
GSM688408	TBP_KD	TBP	0
GSM688409	TCEA1_KD	TCEA1	0
GSM688412	TCEAL4_KD	TCEAL4	0
GSM688419	TFEC_KD	TFEC	0
GSM688420	TFPT_KD	TFPT	0
GSM688421	TGFB1_KD	TGFB1	0
GSM688422	TGFBR1_KD	TGFBR1	0
GSM688423	TGIF1_KD	TGIF1	0
GSM688424	TIE1_KD	TIE1	0
GSM688426	TMED2_KD	TMED2	0
GSM688430	TNIP2_KD	TNIP2	0
GSM688432	TOP2B_KD	TOP2B	0
GSM688433	TOX4_KD	TOX4	0
GSM688435	TP63_KD	TP63	0
GSM688441	USF2_KD	USF2	0
GSM688442	VASH1_KD	VASH1	0
GSM688053	ANGPT1_KD	ANGPT1	1
GSM688062	ATR_KD	ATR	1
GSM688063	AURKA_KD	AURKA	1
GSM688074	CCNA1_KD	CCNA1	1
GSM688078	CCNB3_KD	CCNB3	1
GSM688079	CCNC_KD	CCNC	1
GSM688081	CCND2_KD	CCND2	1
GSM688082	CCND3_KD	CCND3	1
GSM688083	CCNE1_KD	CCNE1	1
GSM688084	CCNE2_KD	CCNE2	1
GSM688085	CCNF_KD	CCNF	1
GSM688087	CCNG2_KD	CCNG2	1
GSM688094	CDC25A_KD	CDC25A	1
GSM688107	CDH2_KD	CDH2	1
GSM688244	IL1R1_KD	IL1R1	1
GSM688245	IL1R2_KD	IL1R2	1
GSM688252	IL8_KD	IL8	1
GSM688298	NCOR2_KD	NCOR2	1
GSM688349	PRKRIR_KD	PRKRIR	1
GSM688357	RAD9A_KD	RAD9A	1
GSM688360	RB1_KD	RB1	1
GSM688365	RELB_KD	RELB	1
GSM688381	SNAPC4_KD	SNAPC4	1
GSM688387	STAT1_KD	STAT1	1
GSM688388	STAT2_KD	STAT2	1
GSM688390	STAT4_KD	STAT4	1
GSM688391	STAT5A_KD	STAT5A	1
GSM688393	STAT6_KD	STAT6	1
GSM688394	TAF10_KD	TAF10	1
GSM688395	TAF11_KD	TAF11	1
GSM688396	TAF12_KD	TAF12	1
GSM688397	TAF15_KD	TAF15	1
GSM688398	TAF1B_KD	TAF1B	1
GSM688399	TAF1C_KD	TAF1C	1
GSM688400	TAF2_KD	TAF2	1
GSM688401	TAF4_KD	TAF4	1
GSM688402	TAF5L_KD	TAF5L	1
GSM688403	TAF5_KD	TAF5	1
GSM688404	TAF6L_KD	TAF6L	1
GSM688405	TAF6_KD	TAF6	1
GSM688406	TAF7_KD	TAF7	1
GSM688407	TAF9_KD	TAF9	1
GSM688410	TCEA2_KD	TCEA2	1
GSM688411	TCEAL1_KD	TCEAL1	1
GSM688414	TCEB3_KD	TCEB3	1
GSM688415	TCERG1_KD	TCERG1	1
GSM688416	TEK_KD	TEK	1
GSM688427	TMF1_KD	TMF1	1
GSM688431	TOP2A_KD	TOP2A	1
GSM688438	TTF2_KD	TTF2	1
GSM688439	TTRAP_KD	TTRAP	1
GSM688443	VAV1_KD	VAV1	1
GSM688444	WT1_KD	WT1	1
GSM688446	ZEB1_KD	ZEB1	1
GSM688447	ZNF143_KD	ZNF143	1
GSM688064	AURKB_KD	AURKB	2
GSM688071	C3orf26_KD	C3orf26	2
GSM688110	CDK2_KD	CDK2	2
GSM688160	DUSP1_KD	DUSP1	2
GSM688161	DUT_KD	DUT	2
GSM688205	GATA3_KD	GATA3	2
GSM688208	GMNN_KD	GMNN	2
GSM688214	GTF2F1_KD	GTF2F1	2
GSM688219	GTF3C2_KD	GTF3C2	2
GSM688232	HSPA4_KD	HSPA4	2
GSM688233	HUS1_KD	HUS1	2
GSM688262	KDM5A_KD	KDM5A	2
GSM688267	MAD2L2_KD	MAD2L2	2
GSM688271	MAPK1_KD	MAPK1	2
GSM688272	MARCH7_KD	44627	2
GSM688275	MCM2_KD	MCM2	2
GSM688276	MCM3_KD	MCM3	2
GSM688277	MCM4_KD	MCM4	2
GSM688278	MCM5_KD	MCM5	2
GSM688279	MCM6_KD	MCM6	2
GSM688280	MCM7_KD	MCM7	2
GSM688281	MDM2_KD	MDM2	2
GSM688286	MKI67_KD	MKI67	2
GSM688289	MNAT1_KD	MNAT1	2
GSM688310	NUDT5_KD	NUDT5	2
GSM688311	ORC1L_KD	ORC1L	2
GSM688312	ORC2L_KD	ORC2L	2
GSM688313	ORC3L_KD	ORC3L	2
GSM688314	ORC4L_KD	ORC4L	2
GSM688315	ORC5L_KD	ORC5L	2
GSM688316	ORC6L_KD	ORC6L	2
GSM688329	PIN1_KD	PIN1	2
GSM688331	PLK1_KD	PLK1	2
GSM688346	PRKACB_KD	PRKACB	2
GSM688348	PRKCA_KD	PRKCA	2
GSM688352	PTMA_KD	PTMA	2
GSM688355	RAD17_KD	RAD17	2
GSM688356	RAD1_KD	RAD1	2
GSM688361	RBL1_KD	RBL1	2
GSM688362	RBL2_KD	RBL2	2
GSM688363	RBP1_KD	RBP1	2
GSM688367	RPA3_KD	RPA3	2
GSM688368	RPL11_KD	RPL11	2
GSM688372	RXRA_KD	RXRA	2
GSM688375	SKP1_KD	SKP1	2
GSM688376	SKP2_KD	SKP2	2
GSM688417	TFDP1_KD	TFDP1	2
GSM688418	TFDP2_KD	TFDP2	2
GSM688429	TNFRSF1A_KD	TNFRSF1A	2
GSM688436	TP73_KD	TP73	2
GSM688445	YWHAZ_KD	YWHAZ	2
GSM688057	ARHGEF1_KD	ARHGEF1	3
GSM688068	BDNF_KD	BDNF	3
GSM688073	CCL2_KD	CCL2	3
GSM688075	CCNA2_KD	CCNA2	3
GSM688086	CCNG1_KD	CCNG1	3
GSM688134	CFB_KD	CFB	3
GSM688135	CFLAR_KD	CFLAR	3
GSM688148	CX3CL1_KD	CX3CL1	3
GSM688149	CX3CR1_KD	CX3CR1	3
GSM688150	CXCL10_KD	CXCL10	3
GSM688151	CXCL11_KD	CXCL11	3
GSM688152	CXCL1_KD	CXCL1	3
GSM688153	CXCL2_KD	CXCL2	3
GSM688154	CXCL3_KD	CXCL3	3
GSM688155	CXCR3_KD	CXCR3	3
GSM688156	DDX58_KD	DDX58	3
GSM688182	ETV7_KD	ETV7	3
GSM688185	FAM78A_KD	FAM78A	3
GSM688186	FBXO32_KD	FBXO32	3
GSM688196	FOXF1_KD	FOXF1	3
GSM688201	GABARAP_KD	GABARAP	3
GSM688209	GPR4_KD	GPR4	3
GSM688224	HES1_KD	HES1	3
GSM688228	HIVEP2_KD	HIVEP2	3
GSM688235	IFIH1_KD	IFIH1	3
GSM688236	IFIT3_KD	IFIT3	3
GSM688240	IL15RA_KD	IL15RA	3
GSM688241	IL15_KD	IL15	3
GSM688246	IL2RB_KD	IL2RB	3
GSM688247	IL2RG_KD	IL2RG	3
GSM688248	IL4I1_KD	IL4I1	3
GSM688249	IL6_KD	IL6	3
GSM688251	IL8RB_KD	IL8RB	3
GSM688257	IRF7_KD	IRF7	3
GSM688264	KLF2_KD	KLF2	3
GSM688285	MEOX2_KD	MEOX2	3
GSM688292	MSX1_KD	MSX1	3
GSM688303	NFKB2_KD	NFKB2	3
GSM688306	NKX3-1_KD	NKX3-1	3
GSM688308	NR2F2_KD	NR2F2	3
GSM688351	PTGS2_KD	PTGS2	3
GSM688353	PTX3_KD	PTX3	3
GSM688370	RRM1_KD	RRM1	3
GSM688382	SOX18_KD	SOX18	3
GSM688425	TM7SF2_KD	TM7SF2	3
GSM688428	TNFAIP1_KD	TNFAIP1	3
GSM688437	TRAF1_KD	TRAF1	3
GSM688440	UBE2J1_KD	UBE2J1	3
GSM688049	ABL1_KD	ABL1	4
GSM688051	AKT1_KD	AKT1	4
GSM688059	ATBF1_KD	ATBF1	4
GSM688065	BCAP31_KD	BCAP31	4
GSM688066	BCL6_KD	BCL6	4
GSM688069	BIRC6_KD	BIRC6	4
GSM688070	C17orf62_KD	C17orf62	4
GSM688098	CDC2_KD	CDC2	4
GSM688127	CEBPZ_KD	CEBPZ	4
GSM688143	CRK_KD	CRK	4
GSM688158	DHX15_KD	DHX15	4
GSM688163	E2F2_KD	E2F2	4
GSM688164	E2F3_KD	E2F3	4
GSM688168	EAF1_KD	EAF1	4
GSM688173	EGR1_KD	EGR1	4
GSM688178	ETS2_KD	ETS2	4
GSM688193	FOS_KD	FOS	4
GSM688250	IL8RA_KD	IL8RA	4
GSM688259	JUNB_KD	JUNB	4
GSM688260	JUN_KD	JUN	4
GSM688261	JunD_KD	JunD	4
GSM688265	LTA4H_KD	LTA4H	4
GSM688266	MAD2L1_KD	MAD2L1	4
GSM688290	MNT_KD	MNT	4
GSM688295	MYC_KD	MYC	4
GSM688300	NFKBIA_KD	NFKBIA	4
GSM688301	NFKBIE_KD	NFKBIE	4
GSM688302	NFKB1_KD	NFKB1	4
GSM688307	NMI_KD	NMI	4
GSM688309	NRP1_KD	NRP1	4
GSM688320	PIAS1_KD	PIAS1	4
GSM688321	PIAS3_KD	PIAS3	4
GSM688334	PML_KD	PML	4
GSM688335	POLR2A_KD	POLR2A	4
GSM688336	POLR2C_KD	POLR2C	4
GSM688337	POLR2D_KD	POLR2D	4
GSM688339	POLR2I_KD	POLR2I	4
GSM688341	POU6F1_KD	POU6F1	4
GSM688342	PPARA_KD	PPARA	4
GSM688343	PPARD_KD	PPARD	4
GSM688347	PRKAR1A_KD	PRKAR1A	4
GSM688358	RARB_KD	RARB	4
GSM688359	RARG_KD	RARG	4
GSM688366	REL_KD	REL	4
GSM688369	RREB1_KD	RREB1	4
GSM688378	SMAD1_KD	SMAD1	4
GSM688389	STAT3_KD	STAT3	4
GSM688434	TP53_KD	TP53	4
GSM688052	ANAPC2_KD	ANAPC2	5
GSM688060	ATM_KD	ATM	5
GSM688076	CCNB1_KD	CCNB1	5
GSM688077	CCNB2_KD	CCNB2	5
GSM688080	CCND1_KD	CCND1	5
GSM688089	CCNI_KD	CCNI	5
GSM688133	CENPH_KD	CENPH	5
GSM688136	CHEK1_KD	CHEK1	5
GSM688142	CRI1_KD	CRI1	5
GSM688162	E2F1_KD	E2F1	5
GSM688183	FABP4_KD	FABP4	5
GSM688187	FGFR1_KD	FGFR1	5
GSM688188	FLT1_KD	FLT1	5
GSM688189	FLT3_KD	FLT3	5
GSM688190	FLT4_KD	FLT4	5
GSM688210	GTF2A2_KD	GTF2A2	5
GSM688211	GTF2B_KD	GTF2B	5
GSM688212	GTF2E1_KD	GTF2E1	5
GSM688216	GTF2H1_KD	GTF2H1	5
GSM688218	GTF2I_KD	GTF2I	5
GSM688220	HDAC1_KD	HDAC1	5
GSM688221	HDAC2_KD	HDAC2	5
GSM688222	HDAC3_KD	HDAC3	5
GSM688223	HDAC5_KD	HDAC5	5
GSM688230	HSF2_KD	HSF2	5
GSM688231	HSF4_KD	HSF4	5
GSM688255	IRAK1_KD	IRAK1	5
GSM688256	IRF1_KD	IRF1	5
GSM688263	KDR_KD	KDR	5
GSM688268	MAFF_KD	MAFF	5
GSM688269	MAP2K1_KD	MAP2K1	5
GSM688270	MAPK14_KD	MAPK14	5
GSM688273	MAX_KD	MAX	5
GSM688274	MAZ_KD	MAZ	5
GSM688282	MECP2_KD	MECP2	5
GSM688317	PCNA_KD	PCNA	5
GSM688095	CDC25B_KD	CDC25B	6
GSM688096	CDC25C_KD	CDC25C	6
GSM688097	CDC27_KD	CDC27	6
GSM688099	CDC34_KD	CDC34	6
GSM688103	CDC45L_KD	CDC45L	6
GSM688104	CDC6_KD	CDC6	6
GSM688109	CDK10_KD	CDK10	6
GSM688111	CDK3_KD	CDK3	6
GSM688112	CDK4_KD	CDK4	6
GSM688113	CDK5_KD	CDK5	6
GSM688114	CDK6_KD	CDK6	6
GSM688115	CDK7_KD	CDK7	6
GSM688116	CDK8_KD	CDK8	6
GSM688117	CDK9_KD	CDK9	6
GSM688118	CDKN1C_KD	CDKN1C	6
GSM688119	CDKN2B_KD	CDKN2B	6
GSM688120	CDKN2C_KD	CDKN2C	6
GSM688121	CDKN2D_KD	CDKN2D	6
GSM688122	CDT1_KD	CDT1	6
GSM688128	CENPA_KD	CENPA	6
GSM688129	CENPB_KD	CENPB	6
GSM688130	CENPC1_KD	CENPC1	6
GSM688132	CENPF_KD	CENPF	6
GSM688137	CHEK2_KD	CHEK2	6
GSM688166	E2F5_KD	E2F5	6
GSM688167	E2F6_KD	E2F6	6
GSM688226	HIPK2_KD	HIPK2	6
GSM688296	MYOG_KD	MYOG	6
GSM688333	PLK3_KD	PLK3	6
GSM688371	RUNX1_KD	RUNX1	6
GSM688413	TCEB1_KD	TCEB1	6
GSM688448	ZNF274_KD	ZNF274	6
GSM688123	CEBPA_KD	CEBPA	7
GSM688124	CEBPB_KD	CEBPB	7
GSM688125	CEBPD_KD	CEBPD	7
GSM688126	CEBPG_KD	CEBPG	7
GSM688139	CREB1_KD	CREB1	7
GSM688140	CREBBP_KD	CREBBP	7
GSM688141	CREM_KD	CREM	7
GSM688145	CTCF_KD	CTCF	7
GSM688146	CTNNB1_KD	CTNNB1	7
GSM688157	DEK_KD	DEK	7
GSM688169	EDF1_KD	EDF1	7
GSM688176	ERF_KD	ERF	7
GSM688177	ESRRA_KD	ESRRA	7
GSM688179	ETV4_KD	ETV4	7
GSM688180	ETV5_KD	ETV5	7
GSM688181	ETV6_KD	ETV6	7
GSM688191	FOSL1_KD	FOSL1	7
GSM688192	FOSL2_KD	FOSL2	7
GSM688202	GABPA_KD	GABPA	7
GSM688203	GABPB2_KD	GABPB2	7
GSM688284	MED7_KD	MED7	7
