# Supplementary material for: The unique interplay of mitochondrial oxidative phosphorylation (OXPHOS) and immunity and its potential implication for the sex‐ and age‐related morbidity of severe COVID‐19 patients
Source: MedComm (2020). 2023 Sep 23;4(5):e371. doi: 10.1002/mco2.371 (PMC10518039; doi:10.1002/mco2.371)
Supplement: Supplementary file 9 — Supporting Information [file MCO2-4-e371-s010.xlsx]

## Sheet: Mono.M7.F7.DEG.prog
	p_val	avg_diff	pct.1	pct.2	p_val_adj
HP	1.77361e-193	1.61963	0.452	0.044	3.54722e-190
IGHA1	1.47235e-44	0.811447	0.185	0.035	2.9447e-41
MALAT1	5.88556e-61	0.699143	0.563	0.416	1.17711e-57
ALOX5AP	4.96425e-130	0.682204	0.586	0.328	9.9285e-127
SNHG25	1.27992e-20	0.61787	0.158	0.045	2.55984e-17
IGLV3-19	3.57204e-97	0.593531	0.156	0.004	7.14409e-94
PLBD1	3.67538e-77	0.573555	0.789	0.654	7.35077e-74
NAPSA	7.74023e-203	0.502806	0.387	0.089	1.54805e-199
DDX3Y	1.73327e-32	0.490996	0.295	0.006	3.46655e-29
CITED2	4.38777e-81	0.474084	0.485	0.246	8.77554e-78
ALDH2	2.7729e-75	0.4449	0.524	0.272	5.5458e-72
MCEMP1	3.74579e-55	0.440758	0.587	0.448	7.49158e-52
GADD45B	9.58363e-74	0.440282	0.626	0.387	1.91673e-70
WDR74	9.83373e-80	0.438943	0.68	0.428	1.96675e-76
NCALD	3.86733e-13	0.422993	0.208	0.304	7.73467e-10
Z93241.1	3.36658e-26	0.416702	0.364	0.132	6.73316e-23
PTCH2	2.01148e-60	0.412061	0.502	0.243	4.02296e-57
SHOX	2.80336e-31	0.407193	0.118	0.24	5.60673e-28
AC245014.3	5.2059e-60	0.396279	0.711	0.46	1.04118e-56
LIPA	1.0235e-83	0.395148	0.388	0.173	2.04699e-80
HLA-DRA	3.48876e-58	0.37563	0.281	0.199	6.97751e-55
IER2	1.14695e-38	0.375274	0.635	0.495	2.2939e-35
CD74	7.17319e-62	0.370192	0.361	0.224	1.43464e-58
AL035078.1	3.32985e-14	0.363091	0.21	0.313	6.65969e-11
CYP1B1	2.7851e-29	0.360734	0.477	0.295	5.5702e-26
JUN	3.99714e-47	0.35977	0.678	0.482	7.99428e-44
ALDH1A1	9.31426e-12	0.350845	0.266	0.044	1.86285e-08
METTL7B	6.24244e-211	0.336816	0.163	0.107	1.24849e-207
TNFSF13	1.8071e-44	0.315331	0.549	0.386	3.61419e-41
MDH1	2.2538e-47	0.308025	0.442	0.242	4.50759e-44
AL135790.1	1.34072e-31	0.302017	0.17	0.327	2.68143e-28
GPM6A	3.50905e-13	0.288805	0.202	0.118	7.01811e-10
KCNJ2	2.66227e-21	0.288009	0.135	0.194	5.32454e-18
HLA-DMA	1.23688e-43	0.287499	0.339	0.187	2.47376e-40
MTRNR2L8	1.41665e-33	0.285247	0.342	0.226	2.8333e-30
CYP27A1	5.25339e-22	0.282938	0.245	0.084	1.05068e-18
IGHV4-34	1.09445e-39	0.277654	0.24	0.126	2.1889e-36
HIST1H1E	1.73453e-50	0.272436	0.401	0.22	3.46907e-47
HLA-DQB1	2.33662e-28	0.263091	0.243	0.088	4.67323e-25
TUBA1B	2.50529e-47	0.259776	0.434	0.299	5.01058e-44
HSPA6	5.00946e-75	0.259266	0.384	0.22	1.00189e-71
AC007952.4	3.31671e-29	0.253481	0.632	0.449	6.63343e-26
IL18	1.50546e-10	0.251828	0.326	0.165	3.01092e-07
STEAP4	8.45575e-15	0.248416	0.225	0.108	1.69115e-11
NFKBIZ	4.20878e-21	0.243662	0.54	0.421	8.41756e-18
MYDGF	4.07918e-30	0.233628	0.513	0.366	8.15836e-27
GMFB	0.0223826	0.231673	0.31	0.267	1
RPS10	0.000175047	0.228063	0.351	0.459	0.350093
U47924.2	0.00850343	0.211466	0.218	0.281	1
FBP1	6.77027e-21	0.210822	0.416	0.29	1.35405e-17
HSPA5	1.25373e-25	0.210701	0.39	0.26	2.50746e-22
ADM	1.21087e-24	0.210525	0.37	0.252	2.42174e-21
CLEC5A	5.7876e-132	0.208387	0.152	0.057	1.15752e-128
EGR1	0.0249224	0.204324	0.415	0.297	1
HIST1H4C	3.56451e-33	0.204127	0.416	0.267	7.12903e-30
GPX4	9.68968e-16	0.199385	0.421	0.366	1.93794e-12
F13A1	0.00125086	0.198451	0.364	0.228	1
CAPG	9.08161e-15	0.175571	0.605	0.494	1.81632e-11
LRRC75A	7.56198e-07	0.173823	0.287	0.355	0.0015124
OR2B11	1.31814e-34	0.173812	0.16	0.302	2.63627e-31
VAT1	6.2674e-16	0.1734	0.292	0.184	1.25348e-12
RHOB	1.05769e-15	0.168115	0.328	0.228	2.11537e-12
HSPA1B	7.25721e-123	0.167636	0.215	0.12	1.45144e-119
FOS	2.10782e-16	0.166026	0.694	0.621	4.21563e-13
MGST3	5.9573e-16	0.151247	0.545	0.421	1.19146e-12
LGALS3	5.44104e-09	0.147951	0.418	0.377	1.08821e-05
ABHD5	0.000274167	0.145879	0.377	0.245	0.548334
LAMP1	3.82431e-11	0.145153	0.43	0.333	7.64862e-08
TMBIM1	4.06572e-14	0.142806	0.407	0.304	8.13145e-11
CTSC	2.79691e-22	0.142672	0.333	0.26	5.59381e-19
EREG	2.35515e-09	0.140339	0.233	0.179	4.71029e-06
POR	1.04286e-08	0.138967	0.339	0.206	2.08572e-05
SCCPDH	0.000110705	0.132979	0.31	0.214	0.221411
PMAIP1	1.25656e-09	0.13188	0.199	0.122	2.51311e-06
CD63	1.89904e-12	0.128904	0.603	0.481	3.79809e-09
GM2A	1.53453e-07	0.128852	0.433	0.342	0.000306907
HSPA1A	6.59872e-52	0.128828	0.278	0.159	1.31974e-48
ANOS1	1.0524e-09	0.125404	0.147	0.152	2.1048e-06
HMOX1	7.88786e-20	0.123831	0.425	0.325	1.57757e-16
CTSB	1.02672e-09	0.119092	0.543	0.441	2.05344e-06
PLEKHG2	4.00657e-06	0.118253	0.264	0.311	0.00801314
HLA-DMB	1.62257e-05	0.115372	0.298	0.203	0.0324515
TUBA1C	3.32436e-14	0.114322	0.371	0.278	6.64872e-11
HSP90B1	1.41014e-15	0.111922	0.324	0.24	2.82027e-12
SQSTM1	6.50632e-09	0.110218	0.441	0.385	1.30126e-05
S100A8	6.53671e-13	0.109307	0.89	0.878	1.30734e-09
TNF	0.000693214	0.108134	0.216	0.146	1
SLC3A2	2.39602e-11	0.102886	0.459	0.365	4.79205e-08
B3GNT2	4.67786e-18	0.101374	0.232	0.149	9.35571e-15
PLCG2	0.00426419	0.0953676	0.353	0.264	1
TMEM176A	6.45901e-15	0.0934607	0.329	0.284	1.2918e-11
ACP5	9.28394e-07	0.0920071	0.151	0.113	0.00185679
IER3	0.00152243	0.0918111	0.23	0.185	1
CST7	1.18957e-70	0.0917787	0.17	0.127	2.37915e-67
BCL11A	2.4916e-06	0.0916509	0.246	0.171	0.0049832
HSPD1	2.73329e-09	0.0914875	0.282	0.189	5.46658e-06
TDP2	1.49243e-09	0.090274	0.169	0.098	2.98486e-06
HEXB	2.51718e-08	0.0899351	0.469	0.388	5.03437e-05
ID2	2.13987e-05	0.0877332	0.533	0.449	0.0427975
HLA-DPB1	5.68882e-06	0.0827962	0.24	0.178	0.0113776
PRDX1	4.42364e-10	0.0827046	0.497	0.399	8.84729e-07
FOSB	3.12739e-05	0.0815351	0.55	0.481	0.0625479
PPP1R15A	0.0106027	0.0810155	0.52	0.515	1
GSN	5.41823e-08	0.080617	0.365	0.285	0.000108365
PLAUR	4.28676e-07	0.0786545	0.453	0.403	0.000857352
IGHV3-48	1.07576e-44	0.0777006	0.269	0.132	2.15153e-41
KIF2A	0.00152908	0.0753112	0.225	0.155	1
AC103591.3	4.04359e-07	0.075056	0.234	0.28	0.000808718
FOLR3	6.88468e-25	0.0746495	0.291	0.213	1.37694e-21
HNMT	0.00040674	0.0740717	0.357	0.296	0.813481
S100A12	0.0134634	0.0733836	0.829	0.821	1
FAM162A	0.0015903	0.069379	0.194	0.114	1
ANXA2R	8.3495e-28	0.0686356	0.155	0.112	1.6699e-24
TIMP1	0.0336211	0.0680701	0.627	0.591	1
UPB1	1.2531e-44	0.0670218	0.091	0.265	2.50619e-41
IGHV4-28	1.36806e-10	0.066459	0.365	0.31	2.73613e-07
IGHV4-4	2.32974e-27	0.0615371	0.476	0.37	4.65948e-24
CCL3	5.77424e-31	0.0613856	0.196	0.209	1.15485e-27
LRPAP1	5.27471e-06	0.0613685	0.523	0.461	0.0105494
FCGR1A	0.000143899	0.0613377	0.618	0.56	0.287798
ACOT2	0.000339376	0.060767	0.17	0.164	0.678752
GYPC	0.0179625	0.0605695	0.353	0.281	1
H1FX	7.29701e-06	0.0572657	0.37	0.358	0.014594
HDDC2	0.0139912	0.0553984	0.221	0.147	1
ZFAND2A	0.000181686	0.0548229	0.234	0.173	0.363372
TMEM35B	2.19215e-05	0.053376	0.243	0.216	0.0438431
TMEM176B	0.000587855	0.04923	0.373	0.342	1
PDIA6	3.26927e-10	0.0491202	0.36	0.297	6.53854e-07
GLRX	0.0103828	0.0478576	0.626	0.572	1
GLA	0.00119524	0.0476799	0.286	0.211	1
DEFA3	1.02148e-23	0.0476665	0.365	0.266	2.04296e-20
F3	1.50849e-48	0.0472045	0.031	0.2	3.01698e-45
TMED10	4.903e-06	0.0467553	0.394	0.332	0.00980599
YWHAH	0.00017005	0.0462982	0.263	0.221	0.3401
IGHV1-3	1.00085e-46	0.0398055	0.36	0.204	2.00169e-43
PDE4DIP	0.000613747	0.0373122	0.152	0.093	1
LTF	1.3648e-21	0.0358684	0.393	0.301	2.7296e-18
PTGS2	1.02178e-41	0.035093	0.083	0.244	2.04356e-38
CD83	5.03045e-05	0.0323179	0.293	0.24	0.100609
BASP1	6.31926e-21	0.0313753	0.228	0.177	1.26385e-17
HIPK1-AS1	1.73243e-41	0.030429	0.025	0.169	3.46487e-38
HBG2	4.44798e-73	0.0294727	0.056	0.27	8.89597e-70
GCHFR	2.38496e-05	0.0276254	0.279	0.235	0.0476992
AL357078.1	3.63508e-53	0.027473	0.231	0.404	7.27016e-50
PGLYRP1	1.03013e-45	0.0264674	0.359	0.203	2.06027e-42
CLU	3.03638e-07	0.0242893	0.651	0.688	0.000607276
IFI30	0.000477127	0.0241599	0.366	0.325	0.954254
UBB	0.00588861	0.0197859	0.38	0.361	1
AKR1C1	1.09135e-42	0.0195368	0.015	0.157	2.1827e-39
ATP6AP1	0.00284552	0.0190854	0.437	0.389	1
AC233755.1	4.45037e-27	0.0159304	0.333	0.231	8.90073e-24
MARCKSL1	1.85091e-08	0.0154504	0.218	0.185	3.70181e-05
KLF2	0.0360889	0.0132686	0.285	0.257	1
ALCAM	3.85299e-10	0.0129272	0.176	0.126	7.70598e-07
IGLV3-32	2.0271e-21	0.0126224	0.493	0.398	4.05421e-18
OSR2	3.96108e-46	0.0113938	0.064	0.218	7.92216e-43
LINC02185	6.50378e-31	0.0111257	0.12	0.245	1.30076e-27
LINC02426	9.91994e-63	0.00984599	0.099	0.3	1.98399e-59
CHML	7.4277e-40	0.00944117	0.075	0.238	1.48554e-36
GTF2B	0.00102908	0.00925829	0.31	0.24	1
SLC6A14	6.01962e-49	0.008231	0.053	0.227	1.20392e-45
CD177	4.52407e-47	0.00787486	0.281	0.138	9.04815e-44
AP000223.1	3.79709e-47	0.00760751	0.211	0.334	7.59417e-44
IGHV2-70	1.49419e-44	0.00734508	0.163	0.058	2.98837e-41
CREG1	0.0275376	0.00703154	0.528	0.492	1
CCL22	8.5204e-46	0.00685366	0.017	0.156	1.70408e-42
UPK1B	7.34063e-56	0.00559472	0.031	0.217	1.46813e-52
TRAV38-1	1.01608e-41	0.00545255	0.171	0.068	2.03216e-38
AC097518.1	1.40826e-51	0.00447092	0.198	0.393	2.81652e-48
IGHGP	1.85638e-139	0.0043967	0.082	0.468	3.71275e-136
CXCL8	3.44238e-09	0.00387186	0.318	0.309	6.88477e-06
HSP90AB1	2.321e-05	0.00345158	0.274	0.267	0.04642
AMHR2	1.42408e-125	0.00329652	0.046	0.168	2.84816e-122
PF4	7.26291e-28	0.0032916	0.185	0.159	1.45258e-24
IGLV7-35	2.94151e-34	0.00327108	0.512	0.39	5.88302e-31
CEACAM6	1.63596e-49	0.00323194	0.007	0.168	3.27193e-46
IGHV1-45	1.85096e-47	0.00278154	0.254	0.133	3.70192e-44
IL25	2.85613e-76	0.00272282	0.093	0.154	5.71226e-73
AC006974.1	1.92835e-110	0.00267969	0.058	0.172	3.8567e-107
PRRG3	1.32867e-11	0.0026107	0.454	0.456	2.65734e-08
HIST2H2AA4	2.89052e-28	0.00255882	0.312	0.314	5.78105e-25
NEUROG2	4.73677e-47	0.00242877	0.354	0.207	9.47354e-44
IFNA13	2.80677e-157	0.00236758	0.034	0.154	5.61354e-154
IFNA21	1.72064e-130	0.00229152	0.036	0.155	3.44128e-127
LPL	5.78237e-23	0.00205196	0.112	0.177	1.15647e-19
SOX21	4.49509e-108	0.00195731	0.046	0.161	8.99019e-105
IFNA10	1.49029e-137	0.00183013	0.035	0.155	2.98058e-134
STATH	2.74861e-25	0.00168868	0.462	0.365	5.49722e-22
IGLV5-37	7.28141e-21	0.00141731	0.313	0.23	1.45628e-17
KISS1	5.20587e-48	0.00141607	0.165	0.095	1.04117e-44
NEFM	1.31493e-47	0.00119286	0.048	0.216	2.62986e-44
IFNA7	1.23467e-159	0.00107505	0.034	0.151	2.46933e-156
AL450468.1	1.47488e-43	0.00104347	0.252	0.119	2.94976e-40
NPNT	2.3144e-152	0.000967697	0.034	0.152	4.6288e-149
FUCA1	8.16561e-06	0.000756912	0.226	0.176	0.0163312
MINK1	0.000390593	0.000711896	0.189	0.152	0.781185
IFNA17	2.22129e-115	0.000548721	0.043	0.159	4.44258e-112
AADAC	4.1604e-70	0.000506994	0.066	0.184	8.32079e-67
SLITRK6	5.42109e-74	0.00048106	0.053	0.166	1.08422e-70
SLC17A7	3.92701e-57	0.000446094	0.026	0.209	7.85402e-54
SLC32A1	6.12232e-22	0.000345566	0.055	0.162	1.22446e-18
NES	0.0146735	0.000206726	0.4	0.427	1
CLIC6	6.92585e-49	0.000162383	0.05	0.222	1.38517e-45
LINC01978	4.69689e-57	-0.000146046	0.065	0.253	9.39378e-54
FOXN4	6.85722e-38	-0.000188398	0.397	0.564	1.37144e-34
EGFL6	4.5366e-160	-0.00091987	0.106	0.577	9.0732e-157
PADI1	0.000198468	-0.00114581	0.112	0.166	0.396935
ALOXE3	1.46822e-75	-0.00115688	0.007	0.167	2.93644e-72
FCRL4	1.01219e-57	-0.00121244	0.036	0.225	2.02438e-54
NMRK2	1.43108e-37	-0.00129356	0.069	0.187	2.86215e-34
ATP6V0A4	5.84668e-29	-0.00152659	0.114	0.226	1.16934e-25
AC116614.1	3.46165e-48	-0.00161232	0.039	0.212	6.92329e-45
IL20RA	7.29848e-133	-0.00166589	0.096	0.468	1.4597e-129
AC008397.2	1.62219e-33	-0.00171081	0.185	0.301	3.24438e-30
AC016257.1	8.97799e-34	-0.00173607	0.125	0.252	1.7956e-30
CCK	9.02457e-45	-0.00189683	0.152	0.27	1.80491e-41
PLEKHS1	9.20942e-50	-0.00190953	0.04	0.218	1.84188e-46
AC226118.1	1.95574e-55	-0.0019099	0.055	0.241	3.91149e-52
IGHE	8.0211e-49	-0.00195513	0.006	0.16	1.60422e-45
LINC02227	3.34948e-13	-0.00196365	0.134	0.168	6.69897e-10
SRD5A2	4.42598e-32	-0.00200752	0.134	0.263	8.85197e-29
TMEM132E	1.17865e-51	-0.00200913	0.114	0.281	2.3573e-48
GJB3	2.27355e-43	-0.00207544	0.156	0.275	4.54709e-40
AC104126.1	1.04424e-20	-0.00210503	0.137	0.204	2.08849e-17
SLC25A2	2.51317e-33	-0.00211441	0.143	0.276	5.02634e-30
PDIA4	0.0370016	-0.0021298	0.237	0.185	1
AC007687.1	4.39874e-47	-0.00217415	0.137	0.266	8.79748e-44
CLDN2	8.91142e-49	-0.00227125	0.147	0.289	1.78228e-45
LY6H	9.18926e-34	-0.00229341	0.18	0.299	1.83785e-30
AL590491.2	6.51595e-28	-0.00239363	0.095	0.157	1.30319e-24
AL122008.4	2.39358e-63	-0.0024712	0.13	0.331	4.78716e-60
TMEM61	1.93154e-46	-0.00248326	0.186	0.302	3.86309e-43
HEPACAM2	7.53783e-47	-0.00257778	0.201	0.311	1.50757e-43
TCN2	0.00245813	-0.00262489	0.365	0.303	1
ALDH3B2	7.31017e-56	-0.00270562	0.218	0.38	1.46203e-52
AC022390.1	4.95156e-42	-0.00272805	0.211	0.321	9.90312e-39
MROH9	1.18814e-29	-0.00279541	0.103	0.21	2.37629e-26
NOS2	9.51117e-56	-0.00295493	0.119	0.299	1.90223e-52
NR2F2	2.38149e-39	-0.00303241	0.144	0.271	4.76298e-36
FLRT3	2.21352e-13	-0.00307499	0.176	0.23	4.42704e-10
AC026782.2	3.97033e-20	-0.00314905	0.22	0.348	7.94066e-17
EPHA7	6.79004e-23	-0.00315559	0.147	0.241	1.35801e-19
CLDN8	3.74236e-38	-0.00316724	0.224	0.336	7.48472e-35
PCDHGA11	3.46817e-20	-0.00317886	0.165	0.255	6.93634e-17
ATP6V1G3	6.8954e-47	-0.00358661	0.231	0.328	1.37908e-43
MARK1	2.41709e-40	-0.00372937	0.21	0.323	4.83418e-37
AC073288.2	3.0098e-22	-0.00379859	0.234	0.364	6.0196e-19
HIST1H2AC	3.76471e-94	-0.0038113	0.212	0.182	7.52942e-91
TSPAN3	2.5637e-08	-0.00387942	0.183	0.119	5.1274e-05
AC008885.2	1.99266e-26	-0.00404238	0.237	0.361	3.98532e-23
IRX6	2.00892e-43	-0.0041095	0.216	0.326	4.01784e-40
RASGEF1C	1.86651e-47	-0.00429859	0.252	0.363	3.73303e-44
AC009237.15	8.88315e-28	-0.00430988	0.237	0.358	1.77663e-24
SYPL2	4.67628e-47	-0.00432221	0.211	0.32	9.35255e-44
AC010754.1	1.63078e-49	-0.00432717	0.23	0.356	3.26155e-46
AL451042.1	1.80362e-16	-0.00435249	0.214	0.324	3.60725e-13
AC027243.1	3.03105e-62	-0.00435514	0.335	0.531	6.0621e-59
AC010890.1	2.54126e-18	-0.0044558	0.133	0.176	5.08253e-15
SCNN1B	5.06678e-47	-0.00457844	0.246	0.344	1.01336e-43
EGLN3-AS1	8.09829e-35	-0.00475373	0.192	0.31	1.61966e-31
LIMCH1	4.61937e-44	-0.00476376	0.042	0.185	9.23874e-41
FMO2	6.81633e-41	-0.00492223	0.246	0.351	1.36327e-37
AC010542.1	3.78191e-20	-0.00496102	0.225	0.353	7.56383e-17
AC139769.2	7.66217e-50	-0.00496695	0.29	0.416	1.53243e-46
TEK	1.41288e-23	-0.00506495	0.244	0.372	2.82577e-20
AC008083.1	2.46452e-42	-0.00528526	0.255	0.357	4.92904e-39
HORMAD2	3.45837e-29	-0.00530244	0.217	0.342	6.91675e-26
ALDH3A1	9.77069e-22	-0.00546252	0.147	0.232	1.95414e-18
DMRT3	2.14993e-45	-0.00547292	0.289	0.384	4.29985e-42
TRBV13	2.43369e-27	-0.00548897	0.202	0.13	4.86738e-24
DUOXA1	2.21571e-45	-0.00552448	0.139	0.26	4.43143e-42
AC008619.1	6.55122e-24	-0.00554531	0.243	0.372	1.31024e-20
MS4A12	2.90855e-21	-0.00563493	0.218	0.346	5.8171e-18
AC009021.2	2.60445e-48	-0.00571989	0.284	0.4	5.20891e-45
TFDP3	1.28258e-23	-0.00605374	0.236	0.364	2.56516e-20
GPA33	1.32178e-23	-0.00610437	0.115	0.174	2.64355e-20
AL445426.1	5.52025e-23	-0.00612963	0.205	0.333	1.10405e-19
AC007255.1	5.79696e-25	-0.00629099	0.165	0.289	1.15939e-21
TSPAN4	4.72373e-05	-0.00649317	0.207	0.165	0.0944745
LINC01827	5.99177e-24	-0.00654444	0.151	0.262	1.19835e-20
LRRIQ4	1.41235e-26	-0.00684852	0.215	0.344	2.8247e-23
PGM5-AS1	2.40661e-20	-0.00691238	0.238	0.37	4.81323e-17
C7orf69	2.26003e-22	-0.00712624	0.237	0.367	4.52006e-19
PLA2G10	6.0515e-39	-0.00714033	0.131	0.251	1.2103e-35
CCDC168	5.80917e-49	-0.00716433	0.081	0.243	1.16183e-45
SLIT2	1.51577e-32	-0.00720378	0.136	0.268	3.03153e-29
AC011498.1	2.49458e-54	-0.0073599	0.02	0.199	4.98916e-51
FRMD4A	6.24932e-38	-0.00759632	0.079	0.212	1.24986e-34
AC114760.2	4.60319e-36	-0.00777193	0.167	0.334	9.20637e-33
SERPINB11	6.97464e-48	-0.00799547	0.025	0.195	1.39493e-44
CLDN1	2.98327e-48	-0.00842895	0.095	0.253	5.96654e-45
DUSP15	6.71887e-15	-0.00844057	0.125	0.156	1.34377e-11
PHACTR1	7.42007e-26	-0.00849982	0.237	0.233	1.48401e-22
CTHRC1	2.8465e-47	-0.00866842	0.045	0.208	5.69301e-44
IGLV3-9	9.25372e-36	-0.00872719	0.416	0.292	1.85074e-32
OR6N1	1.01592e-21	-0.00891336	0.177	0.298	2.03185e-18
AC015660.3	5.34913e-38	-0.00894226	0.088	0.221	1.06983e-34
NTM	3.46988e-45	-0.00915384	0.079	0.215	6.93975e-42
CRH	2.84759e-30	-0.00920674	0.241	0.358	5.69519e-27
DAB1	1.5673e-25	-0.00923859	0.168	0.295	3.1346e-22
RANBP3L	3.12478e-17	-0.00924045	0.179	0.268	6.24957e-14
DNAAF1	4.84812e-42	-0.0097849	0.056	0.22	9.69624e-39
DLX3	8.15931e-22	-0.0101051	0.213	0.34	1.63186e-18
LINC02182	7.16937e-40	-0.010788	0.055	0.173	1.43387e-36
SSMEM1	7.08159e-23	-0.0108651	0.228	0.359	1.41632e-19
RBP1	6.15457e-35	-0.0109761	0.107	0.234	1.23091e-31
FGF20	1.45222e-22	-0.0109788	0.213	0.34	2.90445e-19
NCCRP1	3.45661e-51	-0.0112251	0.019	0.194	6.91321e-48
WFIKKN2	8.78053e-24	-0.0115893	0.23	0.36	1.75611e-20
DNAH5	8.06394e-53	-0.011607	0.156	0.322	1.61279e-49
IFNW1	3.55334e-48	-0.0116838	0.092	0.252	7.10667e-45
TRIM31	1.87847e-25	-0.0117911	0.119	0.201	3.75694e-22
STAU2-AS1	1.86099e-53	-0.011895	0.013	0.187	3.72198e-50
C8A	7.89564e-24	-0.0122109	0.237	0.364	1.57913e-20
BIRC7	5.68196e-25	-0.0123294	0.16	0.278	1.13639e-21
PRSS23	4.9438e-40	-0.0125544	0.101	0.268	9.8876e-37
NRGN	4.58199e-33	-0.0126387	0.372	0.311	9.16397e-30
MMP15	1.46012e-16	-0.0130221	0.16	0.225	2.92024e-13
TNFAIP6	8.97265e-66	-0.013124	0.157	0.156	1.79453e-62
RALA	0.0461999	-0.013291	0.31	0.262	1
LRP1B	7.03466e-45	-0.0134431	0.169	0.284	1.40693e-41
AC109630.1	1.481e-35	-0.0134833	0.108	0.236	2.96199e-32
DST	8.93273e-25	-0.013646	0.112	0.212	1.78655e-21
IGLV1-41	1.19348e-33	-0.0137984	0.257	0.15	2.38695e-30
PIGR	1.25224e-52	-0.0147186	0.037	0.218	2.50449e-49
S100A1	6.54162e-27	-0.0155219	0.134	0.245	1.30832e-23
DENND4C	6.30157e-11	-0.016333	0.159	0.127	1.26031e-07
AKR1C2	1.48583e-23	-0.0164933	0.142	0.239	2.97165e-20
RHOD	4.36734e-21	-0.0165665	0.182	0.302	8.73467e-18
FCGBP	2.07053e-47	-0.0168116	0.004	0.151	4.14106e-44
CLDN4	3.72232e-51	-0.017223	0.069	0.245	7.44464e-48
AL121892.1	2.2196e-20	-0.0179163	0.216	0.344	4.43919e-17
FGF10	2.23594e-19	-0.0179956	0.218	0.346	4.47187e-16
ECSCR	2.03063e-20	-0.0180411	0.218	0.343	4.06127e-17
COL6A1	5.98476e-30	-0.0183015	0.16	0.282	1.19695e-26
AL139819.1	5.22387e-20	-0.0184234	0.215	0.341	1.04477e-16
TIMD4	6.70813e-16	-0.0184275	0.156	0.207	1.34163e-12
FFAR4	1.09202e-32	-0.0184432	0.138	0.26	2.18405e-29
PRR15	1.70695e-24	-0.0185124	0.186	0.313	3.4139e-21
IL1RL1	1.86341e-51	-0.0185579	0.037	0.218	3.72682e-48
HSPA8	4.89011e-05	-0.0186509	0.224	0.254	0.0978022
MYOZ1	8.3032e-26	-0.0206588	0.232	0.357	1.66064e-22
TRPC6	2.40677e-26	-0.0211313	0.151	0.269	4.81353e-23
PPP1R17	1.24088e-50	-0.0213766	0.025	0.201	2.48176e-47
AFAP1	1.95966e-56	-0.0215121	0.02	0.195	3.91932e-53
TNS3	0.000211974	-0.0223341	0.224	0.198	0.423948
CD5L	1.97524e-19	-0.0223879	0.162	0.242	3.95047e-16
GRIP1	1.20916e-43	-0.022551	0.092	0.226	2.41831e-40
SOBP	3.91708e-22	-0.0229093	0.187	0.31	7.83416e-19
SFTPB	6.61503e-54	-0.0239774	0.013	0.15	1.32301e-50
A4GNT	2.64307e-20	-0.0249113	0.219	0.347	5.28614e-17
ALPK3	7.24736e-26	-0.025066	0.191	0.317	1.44947e-22
AP003354.2	7.93409e-42	-0.025264	0.245	0.391	1.58682e-38
LINC02345	3.78498e-46	-0.0253862	0.015	0.174	7.56996e-43
AC013457.1	1.05093e-23	-0.0256653	0.136	0.226	2.10185e-20
AL772337.2	1.47046e-24	-0.0258935	0.233	0.359	2.94092e-21
TMEM171	2.4771e-23	-0.0261334	0.182	0.306	4.95419e-20
LINC02542	2.39361e-21	-0.0272505	0.185	0.306	4.78721e-18
IGHV3-11	4.81359e-44	-0.0278245	0.192	0.069	9.62719e-41
AC113404.1	6.95285e-59	-0.028009	0.015	0.199	1.39057e-55
AL360012.1	7.15834e-22	-0.0280721	0.259	0.368	1.43167e-18
CHI3L1	3.72525e-46	-0.0287303	0.047	0.193	7.45049e-43
PTGER4	3.25848e-24	-0.0287372	0.192	0.182	6.51695e-21
OVCH1	2.41043e-34	-0.0289108	0.198	0.317	4.82086e-31
CHST9	3.76255e-54	-0.029005	0.078	0.259	7.5251e-51
TMEM74B	1.55648e-20	-0.0290887	0.156	0.237	3.11296e-17
FAM241B	2.35572e-16	-0.0293124	0.139	0.181	4.71143e-13
LINC02154	1.01308e-18	-0.0294512	0.189	0.301	2.02615e-15
RSPO3	6.15076e-20	-0.0297744	0.196	0.318	1.23015e-16
CD1E	1.7747e-38	-0.0301741	0.061	0.176	3.5494e-35
AWAT2	2.28903e-24	-0.0304638	0.235	0.361	4.57806e-21
AL161740.1	1.59512e-27	-0.0309354	0.224	0.351	3.19024e-24
AC019183.1	1.45778e-17	-0.0326222	0.208	0.328	2.91555e-14
LYPD2	5.26639e-50	-0.0334163	0.006	0.151	1.05328e-46
CCL23	5.35358e-14	-0.0337632	0.149	0.185	1.07072e-10
AC015912.3	9.94962e-22	-0.0341157	0.345	0.327	1.98992e-18
IGHV3-72	5.12587e-12	-0.0346347	0.313	0.262	1.02517e-08
MGAT3	4.55217e-26	-0.0346584	0.202	0.33	9.10434e-23
AC068992.1	6.30217e-22	-0.0346916	0.221	0.35	1.26043e-18
CCDC50	5.64082e-07	-0.0348065	0.207	0.167	0.00112816
LINC01645	4.12787e-19	-0.0353925	0.218	0.343	8.25574e-16
DTNA	1.44108e-39	-0.0354436	0.099	0.228	2.88216e-36
GNG12	5.52253e-20	-0.036412	0.183	0.3	1.10451e-16
AOC3	3.54105e-23	-0.0368367	0.211	0.339	7.08209e-20
RARRES1	7.38312e-23	-0.0372852	0.184	0.307	1.47662e-19
PTGER3	1.87834e-23	-0.0373598	0.205	0.333	3.75669e-20
HOXB6	1.45783e-28	-0.0378702	0.163	0.288	2.91566e-25
SPIB	1.45259e-42	-0.0381276	0.033	0.18	2.90518e-39
IGF1	4.87835e-46	-0.0381315	0.054	0.2	9.75669e-43
ADRA2B	2.20181e-54	-0.0389926	0.187	0.344	4.40363e-51
AKR1C3	3.15815e-17	-0.0392479	0.141	0.174	6.31631e-14
EPB41L1	2.62805e-18	-0.0394203	0.169	0.251	5.25609e-15
GALNT12	3.11289e-22	-0.0405083	0.179	0.3	6.22578e-19
MIR3142HG	4.18318e-47	-0.040742	0.096	0.237	8.36637e-44
FOLR1	1.99603e-22	-0.0408993	0.221	0.353	3.99205e-19
BCAR1	1.07278e-23	-0.0421387	0.209	0.338	2.14555e-20
GNG7	1.09897e-37	-0.0422067	0.106	0.269	2.19795e-34
FDX1	0.0150963	-0.0422884	0.314	0.286	1
SLC19A3	3.54472e-42	-0.0438413	0.07	0.221	7.08944e-39
AC008637.1	1.65692e-25	-0.0438632	0.187	0.314	3.31385e-22
DNASE2B	6.81135e-22	-0.0439613	0.21	0.337	1.36227e-18
IL17RB	1.82788e-26	-0.0447628	0.158	0.279	3.65576e-23
UNC5B	2.2346e-22	-0.0449893	0.136	0.222	4.4692e-19
CD68	0.00750913	-0.0451258	0.398	0.457	1
PCOLCE2	1.34849e-16	-0.0452662	0.157	0.218	2.69699e-13
AL355075.4	3.37418e-17	-0.0459374	0.157	0.131	6.74837e-14
IRF8	0.00759349	-0.0461154	0.328	0.326	1
ATP6V0D2	1.13296e-44	-0.0461471	0.059	0.207	2.26593e-41
ACOT13	0.000382937	-0.0461508	0.163	0.146	0.765873
C8B	8.46085e-23	-0.0464481	0.23	0.361	1.69217e-19
AL035446.1	1.86261e-25	-0.0464829	0.164	0.287	3.72523e-22
MLPH	1.18467e-34	-0.0465037	0.135	0.263	2.36934e-31
PEBP1	0.0104203	-0.0468201	0.234	0.21	1
ENHO	3.6863e-44	-0.047124	0.121	0.25	7.3726e-41
SNTN	6.81059e-53	-0.0473306	0.047	0.231	1.36212e-49
IQSEC3	4.27208e-22	-0.0476847	0.21	0.338	8.54417e-19
RND3	2.47613e-21	-0.0478876	0.182	0.302	4.95226e-18
ACOT4	6.9828e-27	-0.0480525	0.142	0.256	1.39656e-23
SH2D4B	1.4588e-21	-0.04945	0.222	0.354	2.91759e-18
TSPAN15	1.03055e-23	-0.0495637	0.195	0.324	2.06109e-20
AC087516.1	6.64015e-28	-0.0499581	0.174	0.3	1.32803e-24
HPGDS	3.03333e-21	-0.0506794	0.197	0.323	6.06665e-18
KCNAB1	1.80969e-42	-0.0514542	0.138	0.261	3.61939e-39
HES2	9.17308e-46	-0.0524529	0.072	0.224	1.83462e-42
MME	1.47421e-24	-0.0538173	0.19	0.315	2.94842e-21
FGD5	2.37619e-31	-0.0540138	0.166	0.29	4.75237e-28
SLC2A3	0.000201068	-0.0540261	0.57	0.559	0.402137
LINC00908	2.64885e-53	-0.0548993	0.021	0.2	5.2977e-50
AD000090.1	7.78231e-05	-0.0551032	0.315	0.373	0.155646
FCER1A	2.41285e-42	-0.05711	0.081	0.212	4.82569e-39
PTPMT1	2.0624e-06	-0.0576597	0.292	0.257	0.0041248
GAPLINC	1.08981e-24	-0.0579248	0.134	0.224	2.17962e-21
AC092691.1	1.1015e-22	-0.0591527	0.227	0.358	2.203e-19
HLA-DQB2	1.57213e-35	-0.0598278	0.062	0.152	3.14425e-32
MACC1	2.09782e-38	-0.0610397	0.102	0.235	4.19565e-35
GPD1	7.99313e-22	-0.0626252	0.221	0.35	1.59863e-18
ITIH5	1.59912e-47	-0.0634038	0.034	0.187	3.19825e-44
STAC	1.3469e-19	-0.0634909	0.192	0.311	2.6938e-16
PHLDA3	3.75521e-24	-0.0637406	0.178	0.301	7.51041e-21
CPE	2.96703e-23	-0.0646561	0.188	0.314	5.93405e-20
SDF2L1	5.41591e-06	-0.0659838	0.238	0.227	0.0108318
COLEC12	1.58116e-44	-0.0670958	0.067	0.234	3.16231e-41
LINC01914	5.2343e-21	-0.0674677	0.215	0.343	1.04686e-17
IL12B	3.13199e-56	-0.0681791	0.056	0.246	6.26399e-53
WDR19	5.97768e-48	-0.071618	0.198	0.388	1.19554e-44
DDIT3	0.0388893	-0.0722987	0.166	0.173	1
RBP4	1.29085e-18	-0.0753911	0.212	0.333	2.5817e-15
NR4A2	9.85193e-15	-0.0758655	0.307	0.317	1.97039e-11
ABHD12	3.63983e-06	-0.0777175	0.183	0.184	0.00727967
MTRNR2L11	1.66366e-31	-0.0787031	0.268	0.418	3.32732e-28
SOD2	0.000345715	-0.0805668	0.407	0.449	0.691429
SIGLEC10	5.71149e-20	-0.0823197	0.25	0.24	1.1423e-16
PDE4B	3.46415e-34	-0.0826529	0.172	0.188	6.9283e-31
YBX3	4.26177e-17	-0.0847179	0.257	0.275	8.52355e-14
FABP4	1.89283e-19	-0.0851963	0.19	0.308	3.78566e-16
TCEA3	1.6083e-22	-0.085697	0.166	0.264	3.21659e-19
MTRNR2L6	2.51856e-10	-0.0866814	0.502	0.507	5.03711e-07
NUPR1	9.28231e-22	-0.0870415	0.152	0.187	1.85646e-18
PARAL1	2.71088e-20	-0.0872213	0.213	0.339	5.42177e-17
KRT13	4.74281e-127	-0.0877517	0.037	0.167	9.48562e-124
HLA-DOA	5.22418e-43	-0.0885509	0.097	0.234	1.04484e-39
PLD3	0.00463848	-0.0889969	0.385	0.412	1
HLA-C	8.53557e-06	-0.0898771	0.612	0.49	0.0170711
AGRP	1.12859e-17	-0.0899675	0.12	0.155	2.25717e-14
PPIC	3.68002e-21	-0.0904836	0.214	0.34	7.36003e-18
OTUD1	1.11405e-45	-0.0926724	0.185	0.224	2.2281e-42
FABP5	0.0441614	-0.092951	0.124	0.202	1
CLIC4	5.81186e-13	-0.0934747	0.194	0.194	1.16237e-09
SGK1	4.61373e-08	-0.094481	0.261	0.326	9.22746e-05
ADTRP	4.53228e-33	-0.0950023	0.155	0.288	9.06455e-30
MT1E	3.47247e-97	-0.097333	0.137	0.158	6.94494e-94
TUBB	0.00109588	-0.0984868	0.339	0.368	1
MS4A4A	0.0253372	-0.0988747	0.258	0.296	1
ARHGEF28	9.54577e-33	-0.100591	0.125	0.255	1.90915e-29
SLC31A1	6.30157e-11	-0.100826	0.198	0.19	1.26031e-07
SOD1	0.00574611	-0.101636	0.309	0.342	1
MS4A7	1.80646e-05	-0.102839	0.244	0.266	0.0361292
ASPH	2.1312e-18	-0.103125	0.234	0.231	4.2624e-15
CCL5	1.63957e-09	-0.104322	0.174	0.204	3.27913e-06
CYB5A	9.26918e-19	-0.10592	0.175	0.173	1.85384e-15
ALAS1	0.00276164	-0.106403	0.223	0.212	1
SIDT2	4.286e-16	-0.108436	0.218	0.218	8.57201e-13
RNASE1	1.12206e-38	-0.108453	0.118	0.185	2.24411e-35
AC026369.3	1.45281e-19	-0.109463	0.153	0.194	2.90561e-16
DNASE2	6.61256e-08	-0.109793	0.235	0.24	0.000132251
CXCL10	9.00026e-43	-0.110971	0.027	0.155	1.80005e-39
CXorf21	6.01385e-12	-0.113112	0.201	0.201	1.20277e-08
MT1F	0.000250117	-0.113249	0.307	0.295	0.500234
LTB	8.36237e-27	-0.113283	0.156	0.164	1.67247e-23
ACP2	0.00690655	-0.114165	0.16	0.191	1
CIR1	2.186e-06	-0.11789	0.342	0.36	0.004372
DRAM1	3.10404e-05	-0.119429	0.301	0.323	0.0620808
DAB2	0.000134452	-0.120627	0.14	0.201	0.268904
PPP1R14B	1.26207e-52	-0.121482	0.058	0.213	2.52414e-49
CX3CR1	5.27557e-11	-0.121513	0.283	0.27	1.05511e-07
CDKN1C	1.46573e-50	-0.123	0.031	0.194	2.93146e-47
C1QC	2.76779e-06	-0.123122	0.068	0.152	0.00553557
TCF4	3.89788e-29	-0.124364	0.179	0.187	7.79576e-26
GK	1.41919e-05	-0.125716	0.346	0.377	0.0283838
IL4I1	2.30686e-08	-0.126228	0.055	0.167	4.61372e-05
U2AF1	5.49473e-38	-0.126507	0.158	0.178	1.09895e-34
HAVCR2	0.00436288	-0.126815	0.215	0.238	1
TPM4	0.000100394	-0.128731	0.441	0.478	0.200787
TCOF1	3.10735e-30	-0.128872	0.21	0.372	6.2147e-27
UBASH3B	6.55082e-22	-0.130048	0.142	0.152	1.31016e-18
RGCC	4.28516e-08	-0.131661	0.118	0.211	8.57031e-05
NECTIN2	0.00594059	-0.13356	0.175	0.224	1
SP140	1.51037e-08	-0.13392	0.139	0.163	3.02075e-05
PLA2G16	9.63107e-13	-0.136002	0.269	0.282	1.92621e-09
ATP6V1F	2.56511e-10	-0.137262	0.339	0.461	5.13021e-07
MTRNR2L12	0.0358561	-0.137319	0.307	0.319	1
RPS27L	0.0136528	-0.138029	0.353	0.402	1
ARHGAP18	2.18393e-09	-0.13978	0.23	0.254	4.36786e-06
CEBPB	6.53654e-36	-0.140105	0.161	0.231	1.30731e-32
DNAJA1	0.0014118	-0.140551	0.288	0.334	1
ATP2B1-AS1	1.49722e-05	-0.141451	0.492	0.508	0.0299444
SCARB2	4.22161e-09	-0.142768	0.252	0.289	8.44322e-06
PKD2L1	1.32446e-13	-0.142799	0.105	0.156	2.64893e-10
PTX3	4.06042e-49	-0.144135	0.095	0.242	8.12083e-46
IER5	2.14439e-39	-0.144495	0.198	0.269	4.28879e-36
CTSL	0.00155638	-0.145877	0.105	0.234	1
JPT1	0.0019317	-0.146074	0.472	0.503	1
ANKRD22	1.56551e-07	-0.148917	0.135	0.191	0.000313101
MAP3K8	2.26675e-12	-0.150668	0.43	0.48	4.53351e-09
ATP13A3	4.12013e-49	-0.15335	0.158	0.202	8.24027e-46
SPHK1	5.8933e-14	-0.15448	0.172	0.225	1.17866e-10
B4GALT5	0.00492849	-0.155005	0.26	0.303	1
IL27	0.0383115	-0.155474	0.066	0.156	1
PSMA6	1.10235e-05	-0.156895	0.479	0.527	0.0220471
ATF3	8.59071e-33	-0.158831	0.172	0.251	1.71814e-29
PLIN2	2.0904e-06	-0.162037	0.323	0.372	0.00418081
IL1RN	2.89636e-05	-0.162156	0.238	0.344	0.0579272
NR4A1	2.99874e-53	-0.163048	0.1	0.158	5.99749e-50
CXCR4	4.19653e-37	-0.163364	0.172	0.215	8.39305e-34
H1F0	5.32776e-06	-0.165148	0.254	0.289	0.0106555
ATF5	6.33736e-15	-0.165319	0.211	0.267	1.26747e-11
CTSZ	1.7687e-11	-0.165383	0.32	0.371	3.5374e-08
SAMSN1	4.22681e-25	-0.16582	0.404	0.456	8.45362e-22
AC116366.1	2.12621e-36	-0.166077	0.185	0.386	4.25242e-33
RGL1	3.09016e-48	-0.167126	0.055	0.186	6.18031e-45
DEFB1	4.66189e-22	-0.167971	0.027	0.262	9.32377e-19
GCH1	2.2476e-30	-0.16905	0.179	0.251	4.4952e-27
IL1B	3.61188e-35	-0.169356	0.227	0.359	7.22376e-32
OPTN	4.456e-08	-0.170102	0.078	0.161	8.91201e-05
CD81	3.81089e-32	-0.171163	0.07	0.152	7.62177e-29
CALHM6	3.82996e-07	-0.174113	0.298	0.357	0.000765991
CYSTM1	0.000509208	-0.174761	0.311	0.364	1
STAP1	0.000559019	-0.179182	0.058	0.169	1
LAIR1	9.57573e-09	-0.180792	0.356	0.414	1.91515e-05
RASGEF1B	1.54224e-72	-0.185769	0.16	0.253	3.08448e-69
CALR	6.32477e-05	-0.186812	0.321	0.381	0.126495
GLUL	1.47813e-16	-0.187913	0.324	0.441	2.95626e-13
BCL2A1	3.08628e-16	-0.188391	0.517	0.592	6.17257e-13
TGM1	9.24434e-58	-0.190355	0.026	0.154	1.84887e-54
DUSP2	2.15701e-69	-0.191022	0.211	0.318	4.31403e-66
RHOC	8.17186e-64	-0.191264	0.129	0.212	1.63437e-60
USP30-AS1	1.35147e-16	-0.197481	0.095	0.163	2.70294e-13
SERPINB9	5.27425e-34	-0.19988	0.25	0.319	1.05485e-30
PELI1	2.09611e-25	-0.200205	0.312	0.358	4.19223e-22
MT1X	2.82937e-28	-0.202321	0.399	0.444	5.65873e-25
GRN	3.25072e-32	-0.203032	0.726	0.76	6.50145e-29
RAB13	1.10408e-06	-0.204	0.252	0.282	0.00220816
FCGR3A	1.64507e-17	-0.205902	0.12	0.19	3.29015e-14
IL15RA	1.85142e-11	-0.206073	0.176	0.223	3.70284e-08
GBP4	4.30244e-26	-0.209234	0.174	0.253	8.60488e-23
PPBP	0.00030803	-0.210848	0.248	0.289	0.616061
INSIG1	2.36603e-45	-0.212987	0.177	0.259	4.73206e-42
AIM2	5.71396e-07	-0.213455	0.102	0.157	0.00114279
EVL	2.11804e-34	-0.215898	0.154	0.198	4.23608e-31
NRIP1	7.09958e-55	-0.216146	0.16	0.219	1.41992e-51
DYNLT1	6.18306e-10	-0.218205	0.318	0.42	1.23661e-06
CLDN11	1.76592e-54	-0.219412	0.782	0.898	3.53184e-51
EML4	6.15491e-27	-0.219916	0.243	0.317	1.23098e-23
FTL	4.00295e-61	-0.220961	0.207	0.404	8.00589e-58
WARS	1.67985e-20	-0.221213	0.298	0.384	3.3597e-17
PPDPF	7.85998e-21	-0.221486	0.402	0.543	1.572e-17
VAMP5	1.20819e-16	-0.22499	0.506	0.598	2.41639e-13
TXNIP	1.51238e-19	-0.229017	0.263	0.393	3.02477e-16
TENT5A	1.37582e-28	-0.230373	0.237	0.304	2.75164e-25
AQP9	0.00822012	-0.230916	0.351	0.432	1
TWISTNB	2.75155e-66	-0.231036	0.107	0.176	5.5031e-63
DDAH2	3.3328e-14	-0.231523	0.291	0.355	6.66561e-11
DUSP6	1.0636e-24	-0.23363	0.315	0.445	2.12719e-21
EMP1	7.98016e-18	-0.235685	0.077	0.226	1.59603e-14
NEAT1	2.39998e-45	-0.235699	0.383	0.599	4.79996e-42
ABI3	1.33817e-24	-0.241813	0.216	0.275	2.67635e-21
FGF23	4.70638e-82	-0.244019	0.74	0.769	9.41276e-79
NKG7	3.25498e-08	-0.24865	0.491	0.506	6.50996e-05
HMGN1	1.66797e-20	-0.252335	0.279	0.357	3.33593e-17
GPR183	1.26289e-102	-0.252989	0.078	0.178	2.52578e-99
ARL5B	6.5765e-62	-0.256021	0.103	0.172	1.3153e-58
GBP5	1.88907e-20	-0.2564	0.176	0.282	3.77814e-17
C3AR1	1.97168e-10	-0.256802	0.17	0.237	3.94335e-07
NLRP3	2.10319e-59	-0.259273	0.273	0.481	4.20637e-56
MSR1	1.04727e-37	-0.259644	0.253	0.402	2.09454e-34
ATOX1	9.02574e-23	-0.266359	0.356	0.503	1.80515e-19
DDX58	4.47341e-17	-0.272645	0.144	0.257	8.94683e-14
TREM1	2.72216e-37	-0.275806	0.286	0.393	5.44432e-34
RAB20	6.15702e-09	-0.278047	0.301	0.372	1.2314e-05
ICAM1	4.05787e-38	-0.278979	0.293	0.365	8.11574e-35
RETN	1.05902e-09	-0.280478	0.5	0.483	2.11805e-06
LILRB4	1.71374e-15	-0.283247	0.41	0.496	3.42748e-12
NCOA7	1.22686e-31	-0.283921	0.226	0.288	2.45372e-28
S100A11	2.54907e-22	-0.286436	0.527	0.585	5.09814e-19
RAB8A	1.76124e-17	-0.290413	0.325	0.392	3.52248e-14
SSB	6.41555e-18	-0.296964	0.331	0.432	1.28311e-14
AC020916.1	2.28336e-69	-0.297206	0.19	0.311	4.56673e-66
MTSS1	5.21776e-72	-0.29726	0.219	0.323	1.04355e-68
PIM1	1.39434e-24	-0.305973	0.5	0.532	2.78868e-21
DDX60L	8.85918e-40	-0.309407	0.29	0.435	1.77184e-36
LMNA	5.46151e-39	-0.315789	0.081	0.204	1.0923e-35
FTH1	8.36077e-54	-0.322046	0.288	0.39	1.67215e-50
ARRDC4	1.83512e-71	-0.326767	0.114	0.224	3.67024e-68
DDIT4	3.97609e-73	-0.332125	0.146	0.287	7.95217e-70
BIRC3	2.35816e-94	-0.333936	0.092	0.209	4.71632e-91
BHLHE40	2.28302e-52	-0.340056	0.282	0.396	4.56604e-49
ZFP36	2.5397e-60	-0.34447	0.464	0.734	5.07941e-57
CCR1	2.32613e-30	-0.346946	0.291	0.45	4.65226e-27
ABCA1	1.98408e-32	-0.347795	0.111	0.26	3.96816e-29
IFIH1	1.13713e-34	-0.352388	0.173	0.323	2.27426e-31
CTSD	7.72109e-63	-0.353185	0.374	0.631	1.54422e-59
JUND	1.33239e-84	-0.356476	0.261	0.438	2.66478e-81
SOCS3	6.01123e-26	-0.358199	0.526	0.599	1.20225e-22
HBEGF	9.16979e-71	-0.360108	0.07	0.196	1.83396e-67
SPATS2L	1.68377e-57	-0.368753	0.112	0.284	3.36753e-54
KCTD14	5.82517e-06	-0.369232	0.034	0.171	0.0116503
TCF7L2	2.01008e-66	-0.373965	0.2	0.333	4.02016e-63
G0S2	1.24981e-88	-0.374177	0.185	0.369	2.49963e-85
MAFB	2.65718e-62	-0.380915	0.305	0.496	5.31436e-59
TFRC	1.71383e-83	-0.39371	0.116	0.225	3.42765e-80
GBP1	5.40381e-71	-0.395607	0.214	0.406	1.08076e-67
STAT1	5.54081e-57	-0.396578	0.335	0.51	1.10816e-53
IFIT2	1.64482e-56	-0.399276	0.089	0.316	3.28963e-53
TNFSF10	5.12454e-51	-0.402493	0.397	0.558	1.02491e-47
IRF1	1.2482e-54	-0.41108	0.445	0.621	2.49641e-51
XIST	4.31335e-136	-0.419856	0.027	0.355	8.62671e-133
GMPR	2.47348e-28	-0.421201	0.075	0.293	4.94697e-25
NINJ1	4.77088e-65	-0.427361	0.45	0.658	9.54176e-62
PLSCR1	9.86537e-63	-0.431919	0.418	0.623	1.97307e-59
SAMD9	3.48223e-57	-0.432659	0.204	0.364	6.96446e-54
PPIF	2.48222e-72	-0.4347	0.331	0.485	4.96443e-69
LAP3	6.81131e-67	-0.461094	0.299	0.518	1.36226e-63
FFAR2	5.29311e-62	-0.46248	0.152	0.293	1.05862e-58
HLA-DRB5	2.39733e-83	-0.465515	0.204	0.395	4.79466e-80
SAMD9L	1.13793e-81	-0.470949	0.189	0.401	2.27586e-78
ANKRD28	3.85478e-119	-0.474538	0.201	0.37	7.70955e-116
STXBP2	1.40237e-91	-0.475599	0.505	0.722	2.80474e-88
NFKBIA	6.86993e-112	-0.485231	0.513	0.842	1.37399e-108
RSAD2	2.1995e-96	-0.501046	0.055	0.443	4.399e-93
NEXN	2.04814e-56	-0.505353	0.165	0.377	4.09628e-53
MARCO	3.12777e-89	-0.510366	0.131	0.36	6.25554e-86
OAS1	1.43999e-75	-0.512534	0.376	0.584	2.87997e-72
CDKN1A	1.06144e-94	-0.528784	0.229	0.458	2.12288e-91
IFIT1	2.59588e-109	-0.556977	0.065	0.433	5.19176e-106
NT5C3A	2.49694e-74	-0.565278	0.229	0.45	4.99388e-71
NAMPT	2.35974e-118	-0.570897	0.395	0.662	4.71948e-115
CMPK2	1.37241e-99	-0.571005	0.164	0.438	2.74483e-96
MARCKS	2.46312e-144	-0.586254	0.237	0.514	4.92623e-141
MT2A	8.30801e-166	-0.602881	0.274	0.634	1.6616e-162
OAS2	3.30856e-116	-0.605886	0.221	0.483	6.61712e-113
MX2	3.30458e-120	-0.609482	0.274	0.571	6.60917e-117
HERC5	1.31735e-81	-0.631546	0.131	0.449	2.63471e-78
IFIT3	1.56257e-209	-0.680282	0.107	0.501	3.12514e-206
EPSTI1	5.47663e-149	-0.695993	0.285	0.59	1.09533e-145
SAT1	2.30506e-229	-0.69818	0.27	0.654	4.61011e-226
PFKFB3	1.43683e-146	-0.699339	0.212	0.429	2.87367e-143
IFI35	2.31136e-132	-0.701275	0.322	0.613	4.62272e-129
TNFAIP3	6.20483e-177	-0.706422	0.306	0.649	1.24097e-173
SERPING1	1.80249e-199	-0.709294	0.103	0.466	3.60498e-196
ISG20	8.42779e-130	-0.718843	0.106	0.497	1.68556e-126
ID1	2.02349e-111	-0.727806	0.179	0.368	4.04698e-108
ZBP1	3.21064e-103	-0.744483	0.117	0.351	6.42129e-100
MX1	8.15141e-234	-0.754036	0.234	0.625	1.63028e-230
OASL	5.76038e-149	-0.760287	0.18	0.532	1.15208e-145
PLAC8	5.76208e-164	-0.782354	0.693	0.861	1.15242e-160
IFITM3	0	-0.820123	0.481	0.859	0
USP18	7.10496e-129	-0.828978	0.088	0.452	1.42099e-125
SIGLEC1	7.94232e-178	-0.894626	0.167	0.532	1.58846e-174
OAS3	1.29211e-265	-0.907358	0.132	0.516	2.58421e-262
LGALS3BP	5.19061e-187	-0.919849	0.156	0.505	1.03812e-183
IRF7	1.78406e-254	-0.935112	0.255	0.678	3.56812e-251
IFI27	4.12312e-223	-0.942811	0.33	0.662	8.24624e-220
IFI44L	2.82303e-286	-0.979218	0.178	0.625	5.64605e-283
OTOF	5.86644e-30	-1.0195	0.064	0.414	1.17329e-26
PIM3	1.19531e-273	-1.07671	0.282	0.669	2.39062e-270
LY6E	0	-1.09266	0.244	0.8	0
IFI6	0	-1.10616	0.334	0.791	0
ISG15	0	-1.31683	0.097	0.793	0
APOBEC3A	0	-1.34126	0.131	0.694	0
IFITM1	0	-1.74485	0.242	0.853	0
RNASE2	0.050167	-0.0607074	0.61	0.629	1
HIST1H1C	0.0562079	0.0015547	0.322	0.276	1
BLOC1S2	0.0654582	-0.0777689	0.357	0.366	1
SMIM25	0.067509	-0.0641528	0.324	0.342	1
SIGLEC7	0.0715542	0.0403504	0.215	0.163	1
STOM	0.071977	-0.0413183	0.249	0.234	1
TNNT1	0.0830147	0.135194	0.28	0.208	1
HSP90AA1	0.0833686	-0.138407	0.31	0.343	1
S100A9	0.0900142	-0.0423756	0.838	0.905	1
SOX4	0.0902826	0.271754	0.305	0.146	1
MANF	0.0917389	0.118057	0.221	0.118	1
CES1	0.0934869	0.134781	0.466	0.419	1
CXCL16	0.096805	-0.026195	0.208	0.19	1
PCBD1	0.0987909	-0.0666123	0.267	0.235	1
LITAF	0.112202	-0.00934963	0.438	0.431	1
COMT	0.12971	-0.0052152	0.506	0.485	1
THBS1	0.14727	0.46294	0.415	0.209	1
SPARC	0.161077	-0.00774247	0.159	0.123	1
APIP	0.172584	0.063084	0.302	0.209	1
CD52	0.211536	0.0408505	0.578	0.563	1
DENND2D	0.217996	-0.0410227	0.168	0.146	1
TMEM70	0.261829	-0.0919085	0.238	0.216	1
PPA1	0.27054	-0.018074	0.455	0.412	1
HLA-DPA1	0.27734	-0.00551457	0.252	0.25	1
CD163	0.291401	-0.0340847	0.277	0.332	1
TXN	0.294245	0.0142926	0.484	0.477	1
HLA-DRB1	0.301503	-0.0278865	0.232	0.224	1
IGKC	0.309833	0.600661	0.257	0.079	1
CSTB	0.310805	0.0326758	0.345	0.37	1
CD40	0.318761	0.0116069	0.186	0.17	1
HLA-DQA2	0.32301	0.0210946	0.193	0.158	1
HSPB1	0.323485	-0.195726	0.202	0.294	1
RGS18	0.347497	0.0859251	0.435	0.331	1
CBR1	0.357529	-0.100686	0.358	0.35	1
HESX1	0.365951	-0.323983	0.045	0.22	1
SNX10	0.366317	-0.00713725	0.268	0.276	1
CHMP1B	0.372914	0.0218415	0.336	0.295	1
SAA4	0.428128	-0.000743997	0.096	0.176	1
ITGB7	0.434559	0.108997	0.236	0.173	1
TMEM107	0.441455	0.0726313	0.366	0.267	1
SERPINA1	0.504658	-0.047417	0.763	0.738	1
TIFA	0.505193	0.0125484	0.156	0.125	1
TFPT	0.555857	0.0408919	0.173	0.131	1
TXNRD1	0.570309	0.0769259	0.258	0.167	1
SMPDL3A	0.573877	-0.0397211	0.207	0.176	1
AKR1B1	0.595367	0.0748396	0.192	0.113	1
DNAJB1	0.598276	-0.0808433	0.291	0.289	1
HMGN2	0.621578	-0.0249324	0.521	0.493	1
SYNGR2	0.636134	-0.0533473	0.54	0.528	1
ITM2B	0.646575	0.0077837	0.561	0.546	1
RHBDD2	0.65736	0.0195683	0.29	0.231	1
CD82	0.673947	-0.0598658	0.464	0.433	1
HSPE1	0.875364	-0.0333347	0.192	0.19	1
ACSL1	0.880953	-0.0113984	0.489	0.485	1
CNIH4	0.907103	-0.0753286	0.465	0.447	1
SNHG12	0.9134	0.0964001	0.165	0.096	1
EDEM2	0.954845	-0.0143451	0.334	0.264	1

## Sheet: UP
	p_val	avg_diff	pct.1	pct.2	p_val_adj
HP	1.77361e-193	1.61963	0.452	0.044	3.54722e-190
IGHA1	1.47235e-44	0.811447	0.185	0.035	2.9447e-41
MALAT1	5.88556e-61	0.699143	0.563	0.416	1.17711e-57
ALOX5AP	4.96425e-130	0.682204	0.586	0.328	9.9285e-127
SNHG25	1.27992e-20	0.61787	0.158	0.045	2.55984e-17
IGLV3-19	3.57204e-97	0.593531	0.156	0.004	7.14409e-94
PLBD1	3.67538e-77	0.573555	0.789	0.654	7.35077e-74
NAPSA	7.74023e-203	0.502806	0.387	0.089	1.54805e-199
DDX3Y	1.73327e-32	0.490996	0.295	0.006	3.46655e-29
CITED2	4.38777e-81	0.474084	0.485	0.246	8.77554e-78
ALDH2	2.7729e-75	0.4449	0.524	0.272	5.5458e-72
MCEMP1	3.74579e-55	0.440758	0.587	0.448	7.49158e-52
GADD45B	9.58363e-74	0.440282	0.626	0.387	1.91673e-70
WDR74	9.83373e-80	0.438943	0.68	0.428	1.96675e-76
NCALD	3.86733e-13	0.422993	0.208	0.304	7.73467e-10
Z93241.1	3.36658e-26	0.416702	0.364	0.132	6.73316e-23
PTCH2	2.01148e-60	0.412061	0.502	0.243	4.02296e-57
SHOX	2.80336e-31	0.407193	0.118	0.24	5.60673e-28
AC245014.3	5.2059e-60	0.396279	0.711	0.46	1.04118e-56
LIPA	1.0235e-83	0.395148	0.388	0.173	2.04699e-80
HLA-DRA	3.48876e-58	0.37563	0.281	0.199	6.97751e-55
IER2	1.14695e-38	0.375274	0.635	0.495	2.2939e-35
CD74	7.17319e-62	0.370192	0.361	0.224	1.43464e-58
AL035078.1	3.32985e-14	0.363091	0.21	0.313	6.65969e-11
CYP1B1	2.7851e-29	0.360734	0.477	0.295	5.5702e-26
JUN	3.99714e-47	0.35977	0.678	0.482	7.99428e-44
ALDH1A1	9.31426e-12	0.350845	0.266	0.044	1.86285e-08
METTL7B	6.24244e-211	0.336816	0.163	0.107	1.24849e-207
TNFSF13	1.8071e-44	0.315331	0.549	0.386	3.61419e-41
MDH1	2.2538e-47	0.308025	0.442	0.242	4.50759e-44
AL135790.1	1.34072e-31	0.302017	0.17	0.327	2.68143e-28
GPM6A	3.50905e-13	0.288805	0.202	0.118	7.01811e-10
KCNJ2	2.66227e-21	0.288009	0.135	0.194	5.32454e-18
HLA-DMA	1.23688e-43	0.287499	0.339	0.187	2.47376e-40
MTRNR2L8	1.41665e-33	0.285247	0.342	0.226	2.8333e-30
CYP27A1	5.25339e-22	0.282938	0.245	0.084	1.05068e-18
IGHV4-34	1.09445e-39	0.277654	0.24	0.126	2.1889e-36
HIST1H1E	1.73453e-50	0.272436	0.401	0.22	3.46907e-47
HLA-DQB1	2.33662e-28	0.263091	0.243	0.088	4.67323e-25
TUBA1B	2.50529e-47	0.259776	0.434	0.299	5.01058e-44
HSPA6	5.00946e-75	0.259266	0.384	0.22	1.00189e-71
AC007952.4	3.31671e-29	0.253481	0.632	0.449	6.63343e-26
IL18	1.50546e-10	0.251828	0.326	0.165	3.01092e-07
STEAP4	8.45575e-15	0.248416	0.225	0.108	1.69115e-11
NFKBIZ	4.20878e-21	0.243662	0.54	0.421	8.41756e-18
MYDGF	4.07918e-30	0.233628	0.513	0.366	8.15836e-27
GMFB	0.0223826	0.231673	0.31	0.267	1
RPS10	0.000175047	0.228063	0.351	0.459	0.350093
U47924.2	0.00850343	0.211466	0.218	0.281	1
FBP1	6.77027e-21	0.210822	0.416	0.29	1.35405e-17
HSPA5	1.25373e-25	0.210701	0.39	0.26	2.50746e-22
ADM	1.21087e-24	0.210525	0.37	0.252	2.42174e-21
CLEC5A	5.7876e-132	0.208387	0.152	0.057	1.15752e-128
EGR1	0.0249224	0.204324	0.415	0.297	1
HIST1H4C	3.56451e-33	0.204127	0.416	0.267	7.12903e-30
GPX4	9.68968e-16	0.199385	0.421	0.366	1.93794e-12
F13A1	0.00125086	0.198451	0.364	0.228	1
CAPG	9.08161e-15	0.175571	0.605	0.494	1.81632e-11
LRRC75A	7.56198e-07	0.173823	0.287	0.355	0.0015124
OR2B11	1.31814e-34	0.173812	0.16	0.302	2.63627e-31
VAT1	6.2674e-16	0.1734	0.292	0.184	1.25348e-12
RHOB	1.05769e-15	0.168115	0.328	0.228	2.11537e-12
HSPA1B	7.25721e-123	0.167636	0.215	0.12	1.45144e-119
FOS	2.10782e-16	0.166026	0.694	0.621	4.21563e-13
MGST3	5.9573e-16	0.151247	0.545	0.421	1.19146e-12
LGALS3	5.44104e-09	0.147951	0.418	0.377	1.08821e-05
ABHD5	0.000274167	0.145879	0.377	0.245	0.548334
LAMP1	3.82431e-11	0.145153	0.43	0.333	7.64862e-08
TMBIM1	4.06572e-14	0.142806	0.407	0.304	8.13145e-11
CTSC	2.79691e-22	0.142672	0.333	0.26	5.59381e-19
EREG	2.35515e-09	0.140339	0.233	0.179	4.71029e-06
POR	1.04286e-08	0.138967	0.339	0.206	2.08572e-05
SCCPDH	0.000110705	0.132979	0.31	0.214	0.221411
PMAIP1	1.25656e-09	0.13188	0.199	0.122	2.51311e-06
CD63	1.89904e-12	0.128904	0.603	0.481	3.79809e-09
GM2A	1.53453e-07	0.128852	0.433	0.342	0.000306907
HSPA1A	6.59872e-52	0.128828	0.278	0.159	1.31974e-48
ANOS1	1.0524e-09	0.125404	0.147	0.152	2.1048e-06
HMOX1	7.88786e-20	0.123831	0.425	0.325	1.57757e-16
CTSB	1.02672e-09	0.119092	0.543	0.441	2.05344e-06
PLEKHG2	4.00657e-06	0.118253	0.264	0.311	0.00801314
HLA-DMB	1.62257e-05	0.115372	0.298	0.203	0.0324515
TUBA1C	3.32436e-14	0.114322	0.371	0.278	6.64872e-11
HSP90B1	1.41014e-15	0.111922	0.324	0.24	2.82027e-12
SQSTM1	6.50632e-09	0.110218	0.441	0.385	1.30126e-05
S100A8	6.53671e-13	0.109307	0.89	0.878	1.30734e-09
TNF	0.000693214	0.108134	0.216	0.146	1
SLC3A2	2.39602e-11	0.102886	0.459	0.365	4.79205e-08
B3GNT2	4.67786e-18	0.101374	0.232	0.149	9.35571e-15

## Sheet: DOWN
	p_val	avg_diff	pct.1	pct.2	p_val_adj
ARHGEF28	9.54577e-33	-0.100591	0.125	0.255	1.90915e-29
SLC31A1	6.30157e-11	-0.100826	0.198	0.19	1.26031e-07
SOD1	0.00574611	-0.101636	0.309	0.342	1
MS4A7	1.80646e-05	-0.102839	0.244	0.266	0.0361292
ASPH	2.1312e-18	-0.103125	0.234	0.231	4.2624e-15
CCL5	1.63957e-09	-0.104322	0.174	0.204	3.27913e-06
CYB5A	9.26918e-19	-0.10592	0.175	0.173	1.85384e-15
ALAS1	0.00276164	-0.106403	0.223	0.212	1
SIDT2	4.286e-16	-0.108436	0.218	0.218	8.57201e-13
RNASE1	1.12206e-38	-0.108453	0.118	0.185	2.24411e-35
AC026369.3	1.45281e-19	-0.109463	0.153	0.194	2.90561e-16
DNASE2	6.61256e-08	-0.109793	0.235	0.24	0.000132251
CXCL10	9.00026e-43	-0.110971	0.027	0.155	1.80005e-39
CXorf21	6.01385e-12	-0.113112	0.201	0.201	1.20277e-08
MT1F	0.000250117	-0.113249	0.307	0.295	0.500234
LTB	8.36237e-27	-0.113283	0.156	0.164	1.67247e-23
ACP2	0.00690655	-0.114165	0.16	0.191	1
CIR1	2.186e-06	-0.11789	0.342	0.36	0.004372
DRAM1	3.10404e-05	-0.119429	0.301	0.323	0.0620808
DAB2	0.000134452	-0.120627	0.14	0.201	0.268904
PPP1R14B	1.26207e-52	-0.121482	0.058	0.213	2.52414e-49
CX3CR1	5.27557e-11	-0.121513	0.283	0.27	1.05511e-07
CDKN1C	1.46573e-50	-0.123	0.031	0.194	2.93146e-47
C1QC	2.76779e-06	-0.123122	0.068	0.152	0.00553557
TCF4	3.89788e-29	-0.124364	0.179	0.187	7.79576e-26
GK	1.41919e-05	-0.125716	0.346	0.377	0.0283838
IL4I1	2.30686e-08	-0.126228	0.055	0.167	4.61372e-05
U2AF1	5.49473e-38	-0.126507	0.158	0.178	1.09895e-34
HAVCR2	0.00436288	-0.126815	0.215	0.238	1
TPM4	0.000100394	-0.128731	0.441	0.478	0.200787
TCOF1	3.10735e-30	-0.128872	0.21	0.372	6.2147e-27
UBASH3B	6.55082e-22	-0.130048	0.142	0.152	1.31016e-18
RGCC	4.28516e-08	-0.131661	0.118	0.211	8.57031e-05
NECTIN2	0.00594059	-0.13356	0.175	0.224	1
SP140	1.51037e-08	-0.13392	0.139	0.163	3.02075e-05
PLA2G16	9.63107e-13	-0.136002	0.269	0.282	1.92621e-09
ATP6V1F	2.56511e-10	-0.137262	0.339	0.461	5.13021e-07
MTRNR2L12	0.0358561	-0.137319	0.307	0.319	1
RPS27L	0.0136528	-0.138029	0.353	0.402	1
ARHGAP18	2.18393e-09	-0.13978	0.23	0.254	4.36786e-06
CEBPB	6.53654e-36	-0.140105	0.161	0.231	1.30731e-32
DNAJA1	0.0014118	-0.140551	0.288	0.334	1
ATP2B1-AS1	1.49722e-05	-0.141451	0.492	0.508	0.0299444
SCARB2	4.22161e-09	-0.142768	0.252	0.289	8.44322e-06
PKD2L1	1.32446e-13	-0.142799	0.105	0.156	2.64893e-10
PTX3	4.06042e-49	-0.144135	0.095	0.242	8.12083e-46
IER5	2.14439e-39	-0.144495	0.198	0.269	4.28879e-36
CTSL	0.00155638	-0.145877	0.105	0.234	1
JPT1	0.0019317	-0.146074	0.472	0.503	1
ANKRD22	1.56551e-07	-0.148917	0.135	0.191	0.000313101
MAP3K8	2.26675e-12	-0.150668	0.43	0.48	4.53351e-09
ATP13A3	4.12013e-49	-0.15335	0.158	0.202	8.24027e-46
SPHK1	5.8933e-14	-0.15448	0.172	0.225	1.17866e-10
B4GALT5	0.00492849	-0.155005	0.26	0.303	1
IL27	0.0383115	-0.155474	0.066	0.156	1
PSMA6	1.10235e-05	-0.156895	0.479	0.527	0.0220471
ATF3	8.59071e-33	-0.158831	0.172	0.251	1.71814e-29
PLIN2	2.0904e-06	-0.162037	0.323	0.372	0.00418081
IL1RN	2.89636e-05	-0.162156	0.238	0.344	0.0579272
NR4A1	2.99874e-53	-0.163048	0.1	0.158	5.99749e-50
CXCR4	4.19653e-37	-0.163364	0.172	0.215	8.39305e-34
H1F0	5.32776e-06	-0.165148	0.254	0.289	0.0106555
ATF5	6.33736e-15	-0.165319	0.211	0.267	1.26747e-11
CTSZ	1.7687e-11	-0.165383	0.32	0.371	3.5374e-08
SAMSN1	4.22681e-25	-0.16582	0.404	0.456	8.45362e-22
AC116366.1	2.12621e-36	-0.166077	0.185	0.386	4.25242e-33
RGL1	3.09016e-48	-0.167126	0.055	0.186	6.18031e-45
DEFB1	4.66189e-22	-0.167971	0.027	0.262	9.32377e-19
GCH1	2.2476e-30	-0.16905	0.179	0.251	4.4952e-27
IL1B	3.61188e-35	-0.169356	0.227	0.359	7.22376e-32
OPTN	4.456e-08	-0.170102	0.078	0.161	8.91201e-05
CD81	3.81089e-32	-0.171163	0.07	0.152	7.62177e-29
CALHM6	3.82996e-07	-0.174113	0.298	0.357	0.000765991
CYSTM1	0.000509208	-0.174761	0.311	0.364	1
STAP1	0.000559019	-0.179182	0.058	0.169	1
LAIR1	9.57573e-09	-0.180792	0.356	0.414	1.91515e-05
RASGEF1B	1.54224e-72	-0.185769	0.16	0.253	3.08448e-69
CALR	6.32477e-05	-0.186812	0.321	0.381	0.126495
GLUL	1.47813e-16	-0.187913	0.324	0.441	2.95626e-13
BCL2A1	3.08628e-16	-0.188391	0.517	0.592	6.17257e-13
TGM1	9.24434e-58	-0.190355	0.026	0.154	1.84887e-54
DUSP2	2.15701e-69	-0.191022	0.211	0.318	4.31403e-66
RHOC	8.17186e-64	-0.191264	0.129	0.212	1.63437e-60
USP30-AS1	1.35147e-16	-0.197481	0.095	0.163	2.70294e-13
SERPINB9	5.27425e-34	-0.19988	0.25	0.319	1.05485e-30
PELI1	2.09611e-25	-0.200205	0.312	0.358	4.19223e-22
MT1X	2.82937e-28	-0.202321	0.399	0.444	5.65873e-25
GRN	3.25072e-32	-0.203032	0.726	0.76	6.50145e-29
RAB13	1.10408e-06	-0.204	0.252	0.282	0.00220816
FCGR3A	1.64507e-17	-0.205902	0.12	0.19	3.29015e-14
IL15RA	1.85142e-11	-0.206073	0.176	0.223	3.70284e-08
GBP4	4.30244e-26	-0.209234	0.174	0.253	8.60488e-23
PPBP	0.00030803	-0.210848	0.248	0.289	0.616061
INSIG1	2.36603e-45	-0.212987	0.177	0.259	4.73206e-42
AIM2	5.71396e-07	-0.213455	0.102	0.157	0.00114279
EVL	2.11804e-34	-0.215898	0.154	0.198	4.23608e-31
NRIP1	7.09958e-55	-0.216146	0.16	0.219	1.41992e-51
DYNLT1	6.18306e-10	-0.218205	0.318	0.42	1.23661e-06
CLDN11	1.76592e-54	-0.219412	0.782	0.898	3.53184e-51
EML4	6.15491e-27	-0.219916	0.243	0.317	1.23098e-23
FTL	4.00295e-61	-0.220961	0.207	0.404	8.00589e-58
WARS	1.67985e-20	-0.221213	0.298	0.384	3.3597e-17
PPDPF	7.85998e-21	-0.221486	0.402	0.543	1.572e-17
VAMP5	1.20819e-16	-0.22499	0.506	0.598	2.41639e-13
TXNIP	1.51238e-19	-0.229017	0.263	0.393	3.02477e-16
TENT5A	1.37582e-28	-0.230373	0.237	0.304	2.75164e-25
AQP9	0.00822012	-0.230916	0.351	0.432	1
TWISTNB	2.75155e-66	-0.231036	0.107	0.176	5.5031e-63
DDAH2	3.3328e-14	-0.231523	0.291	0.355	6.66561e-11
DUSP6	1.0636e-24	-0.23363	0.315	0.445	2.12719e-21
EMP1	7.98016e-18	-0.235685	0.077	0.226	1.59603e-14
NEAT1	2.39998e-45	-0.235699	0.383	0.599	4.79996e-42
ABI3	1.33817e-24	-0.241813	0.216	0.275	2.67635e-21
FGF23	4.70638e-82	-0.244019	0.74	0.769	9.41276e-79
NKG7	3.25498e-08	-0.24865	0.491	0.506	6.50996e-05
HMGN1	1.66797e-20	-0.252335	0.279	0.357	3.33593e-17
GPR183	1.26289e-102	-0.252989	0.078	0.178	2.52578e-99
ARL5B	6.5765e-62	-0.256021	0.103	0.172	1.3153e-58
GBP5	1.88907e-20	-0.2564	0.176	0.282	3.77814e-17
C3AR1	1.97168e-10	-0.256802	0.17	0.237	3.94335e-07
NLRP3	2.10319e-59	-0.259273	0.273	0.481	4.20637e-56
MSR1	1.04727e-37	-0.259644	0.253	0.402	2.09454e-34
ATOX1	9.02574e-23	-0.266359	0.356	0.503	1.80515e-19
DDX58	4.47341e-17	-0.272645	0.144	0.257	8.94683e-14
TREM1	2.72216e-37	-0.275806	0.286	0.393	5.44432e-34
RAB20	6.15702e-09	-0.278047	0.301	0.372	1.2314e-05
ICAM1	4.05787e-38	-0.278979	0.293	0.365	8.11574e-35
RETN	1.05902e-09	-0.280478	0.5	0.483	2.11805e-06
LILRB4	1.71374e-15	-0.283247	0.41	0.496	3.42748e-12
NCOA7	1.22686e-31	-0.283921	0.226	0.288	2.45372e-28
S100A11	2.54907e-22	-0.286436	0.527	0.585	5.09814e-19
RAB8A	1.76124e-17	-0.290413	0.325	0.392	3.52248e-14
SSB	6.41555e-18	-0.296964	0.331	0.432	1.28311e-14
AC020916.1	2.28336e-69	-0.297206	0.19	0.311	4.56673e-66
MTSS1	5.21776e-72	-0.29726	0.219	0.323	1.04355e-68
PIM1	1.39434e-24	-0.305973	0.5	0.532	2.78868e-21
DDX60L	8.85918e-40	-0.309407	0.29	0.435	1.77184e-36
LMNA	5.46151e-39	-0.315789	0.081	0.204	1.0923e-35
FTH1	8.36077e-54	-0.322046	0.288	0.39	1.67215e-50
ARRDC4	1.83512e-71	-0.326767	0.114	0.224	3.67024e-68
DDIT4	3.97609e-73	-0.332125	0.146	0.287	7.95217e-70
BIRC3	2.35816e-94	-0.333936	0.092	0.209	4.71632e-91
BHLHE40	2.28302e-52	-0.340056	0.282	0.396	4.56604e-49
ZFP36	2.5397e-60	-0.34447	0.464	0.734	5.07941e-57
CCR1	2.32613e-30	-0.346946	0.291	0.45	4.65226e-27
ABCA1	1.98408e-32	-0.347795	0.111	0.26	3.96816e-29
IFIH1	1.13713e-34	-0.352388	0.173	0.323	2.27426e-31
CTSD	7.72109e-63	-0.353185	0.374	0.631	1.54422e-59
JUND	1.33239e-84	-0.356476	0.261	0.438	2.66478e-81
SOCS3	6.01123e-26	-0.358199	0.526	0.599	1.20225e-22
HBEGF	9.16979e-71	-0.360108	0.07	0.196	1.83396e-67
SPATS2L	1.68377e-57	-0.368753	0.112	0.284	3.36753e-54
KCTD14	5.82517e-06	-0.369232	0.034	0.171	0.0116503
TCF7L2	2.01008e-66	-0.373965	0.2	0.333	4.02016e-63
G0S2	1.24981e-88	-0.374177	0.185	0.369	2.49963e-85
MAFB	2.65718e-62	-0.380915	0.305	0.496	5.31436e-59
TFRC	1.71383e-83	-0.39371	0.116	0.225	3.42765e-80
GBP1	5.40381e-71	-0.395607	0.214	0.406	1.08076e-67
STAT1	5.54081e-57	-0.396578	0.335	0.51	1.10816e-53
IFIT2	1.64482e-56	-0.399276	0.089	0.316	3.28963e-53
TNFSF10	5.12454e-51	-0.402493	0.397	0.558	1.02491e-47
IRF1	1.2482e-54	-0.41108	0.445	0.621	2.49641e-51
XIST	4.31335e-136	-0.419856	0.027	0.355	8.62671e-133
GMPR	2.47348e-28	-0.421201	0.075	0.293	4.94697e-25
NINJ1	4.77088e-65	-0.427361	0.45	0.658	9.54176e-62
PLSCR1	9.86537e-63	-0.431919	0.418	0.623	1.97307e-59
SAMD9	3.48223e-57	-0.432659	0.204	0.364	6.96446e-54
PPIF	2.48222e-72	-0.4347	0.331	0.485	4.96443e-69
LAP3	6.81131e-67	-0.461094	0.299	0.518	1.36226e-63
FFAR2	5.29311e-62	-0.46248	0.152	0.293	1.05862e-58
HLA-DRB5	2.39733e-83	-0.465515	0.204	0.395	4.79466e-80
SAMD9L	1.13793e-81	-0.470949	0.189	0.401	2.27586e-78
ANKRD28	3.85478e-119	-0.474538	0.201	0.37	7.70955e-116
STXBP2	1.40237e-91	-0.475599	0.505	0.722	2.80474e-88
NFKBIA	6.86993e-112	-0.485231	0.513	0.842	1.37399e-108
RSAD2	2.1995e-96	-0.501046	0.055	0.443	4.399e-93
NEXN	2.04814e-56	-0.505353	0.165	0.377	4.09628e-53
MARCO	3.12777e-89	-0.510366	0.131	0.36	6.25554e-86
OAS1	1.43999e-75	-0.512534	0.376	0.584	2.87997e-72
CDKN1A	1.06144e-94	-0.528784	0.229	0.458	2.12288e-91
IFIT1	2.59588e-109	-0.556977	0.065	0.433	5.19176e-106
NT5C3A	2.49694e-74	-0.565278	0.229	0.45	4.99388e-71
NAMPT	2.35974e-118	-0.570897	0.395	0.662	4.71948e-115
CMPK2	1.37241e-99	-0.571005	0.164	0.438	2.74483e-96
MARCKS	2.46312e-144	-0.586254	0.237	0.514	4.92623e-141
MT2A	8.30801e-166	-0.602881	0.274	0.634	1.6616e-162
OAS2	3.30856e-116	-0.605886	0.221	0.483	6.61712e-113
MX2	3.30458e-120	-0.609482	0.274	0.571	6.60917e-117
HERC5	1.31735e-81	-0.631546	0.131	0.449	2.63471e-78
IFIT3	1.56257e-209	-0.680282	0.107	0.501	3.12514e-206
EPSTI1	5.47663e-149	-0.695993	0.285	0.59	1.09533e-145
SAT1	2.30506e-229	-0.69818	0.27	0.654	4.61011e-226
PFKFB3	1.43683e-146	-0.699339	0.212	0.429	2.87367e-143
IFI35	2.31136e-132	-0.701275	0.322	0.613	4.62272e-129
TNFAIP3	6.20483e-177	-0.706422	0.306	0.649	1.24097e-173
SERPING1	1.80249e-199	-0.709294	0.103	0.466	3.60498e-196
ISG20	8.42779e-130	-0.718843	0.106	0.497	1.68556e-126
ID1	2.02349e-111	-0.727806	0.179	0.368	4.04698e-108
ZBP1	3.21064e-103	-0.744483	0.117	0.351	6.42129e-100
MX1	8.15141e-234	-0.754036	0.234	0.625	1.63028e-230
OASL	5.76038e-149	-0.760287	0.18	0.532	1.15208e-145
PLAC8	5.76208e-164	-0.782354	0.693	0.861	1.15242e-160
IFITM3	0	-0.820123	0.481	0.859	0
USP18	7.10496e-129	-0.828978	0.088	0.452	1.42099e-125
SIGLEC1	7.94232e-178	-0.894626	0.167	0.532	1.58846e-174
OAS3	1.29211e-265	-0.907358	0.132	0.516	2.58421e-262
LGALS3BP	5.19061e-187	-0.919849	0.156	0.505	1.03812e-183
IRF7	1.78406e-254	-0.935112	0.255	0.678	3.56812e-251
IFI27	4.12312e-223	-0.942811	0.33	0.662	8.24624e-220
IFI44L	2.82303e-286	-0.979218	0.178	0.625	5.64605e-283
OTOF	5.86644e-30	-1.0195	0.064	0.414	1.17329e-26
PIM3	1.19531e-273	-1.07671	0.282	0.669	2.39062e-270
LY6E	0	-1.09266	0.244	0.8	0
IFI6	0	-1.10616	0.334	0.791	0
ISG15	0	-1.31683	0.097	0.793	0
APOBEC3A	0	-1.34126	0.131	0.694	0
IFITM1	0	-1.74485	0.242	0.853	0

## Sheet: GOBP.enrichment
geneSet	description	link	size	overlap	expect	enrichmentRatio	pValue	FDR	overlapId	userId
GO:0034340	response to type I interferon	http://amigo.geneontology.org/amigo/term/GO:0034340	88	23	1.57273	14.6243	0	0	1958;2537;3429;3430;3433;3434;3437;3659;3665;3669;4599;4600;4938;4939;4940;6772;8519;8638;9636;10410;11274;81030;91543	EGR1;STAT1;IFIT2;IRF1;RSAD2;OAS1;IFIT1;OAS2;MX2;IFIT3;IFI35;ISG20;ZBP1;MX1;OASL;IFITM3;USP18;OAS3;IRF7;IFI27;IFI6;ISG15;IFITM1
GO:0035456	response to interferon-beta	http://amigo.geneontology.org/amigo/term/GO:0035456	31	8	0.55403	14.4397	5.16391e-08	2.39745e-06	3434;3437;3659;5359;6772;8519;9447;10410	AIM2;STAT1;IRF1;PLSCR1;IFIT1;IFIT3;IFITM3;IFITM1
GO:0035455	response to interferon-alpha	http://amigo.geneontology.org/amigo/term/GO:0035455	20	5	0.357439	13.9884	2.18324e-05	0.000403425	3433;3437;4600;8519;10410	IFIT2;MX2;IFIT3;IFITM3;IFITM1
GO:0032069	regulation of nuclease activity	http://amigo.geneontology.org/amigo/term/GO:0032069	22	5	0.393182	12.7167	3.60135e-05	0.000602671	3303;4938;4939;4940;8638	HSPA1A;OAS1;OAS2;OASL;OAS3
GO:0002347	response to tumor cell	http://amigo.geneontology.org/amigo/term/GO:0002347	19	3	0.339567	8.83479	0.00442367	0.0324148	5819;10628;84868	HAVCR2;NECTIN2;TXNIP
GO:0090077	foam cell differentiation	http://amigo.geneontology.org/amigo/term/GO:0090077	33	5	0.589774	8.47783	0.000276433	0.00326345	19;3606;4481;4792;6772	IL18;MSR1;ABCA1;STAT1;NFKBIA
GO:0046685	response to arsenic-containing substance	http://amigo.geneontology.org/amigo/term/GO:0046685	29	4	0.518286	7.71775	0.00166535	0.0141555	467;1026;3162;10105	HMOX1;ATF3;PPIF;CDKN1A
GO:0006925	inflammatory cell apoptotic process	http://amigo.geneontology.org/amigo/term/GO:0006925	22	3	0.393182	7.63005	0.00675859	0.0445334	1514;3665;6352	CCL5;CTSL;IRF7
GO:0043331	response to dsRNA	http://amigo.geneontology.org/amigo/term/GO:0043331	52	7	0.92934	7.53222	3.61602e-05	0.000602671	3434;4792;5366;6520;23586;57162;64135	PMAIP1;SLC3A2;PELI1;DDX58;IFIH1;NFKBIA;IFIT1
GO:0044764	multi-organism cellular process	http://amigo.geneontology.org/amigo/term/GO:0044764	46	6	0.822109	7.2983	0.000158161	0.00197702	330;3665;5819;7852;23586;64135	NECTIN2;CXCR4;DDX58;BIRC3;IFIH1;IRF7
GO:0002269	leukocyte activation involved in inflammatory response	http://amigo.geneontology.org/amigo/term/GO:0002269	31	4	0.55403	7.21983	0.00214542	0.0172038	3725;7124;10135;26228	JUN;TNF;STAP1;NAMPT
GO:2001057	reactive nitrogen species metabolic process	http://amigo.geneontology.org/amigo/term/GO:2001057	72	9	1.28678	6.99421	5.15942e-06	0.0001253	1524;1545;2643;3383;3553;5447;5806;7124;23564	CYP1B1;POR;TNF;CX3CR1;PTX3;GCH1;IL1B;DDAH2;ICAM1
GO:0042107	cytokine metabolic process	http://amigo.geneontology.org/amigo/term/GO:0042107	104	13	1.85868	6.99421	4.04901e-08	2.15104e-06	1051;1524;1958;2069;3162;3553;3606;3659;3665;4050;7124;7538;246778	IL18;EGR1;EREG;HMOX1;TNF;LTB;CX3CR1;CEBPB;IL27;IL1B;ZFP36;IRF1;IRF7
GO:0150076	neuroinflammatory response	http://amigo.geneontology.org/amigo/term/GO:0150076	48	6	0.857853	6.99421	0.000201119	0.00244216	3553;3606;3725;7124;10135;26228	JUN;IL18;TNF;IL1B;STAP1;NAMPT
GO:0033028	myeloid cell apoptotic process	http://amigo.geneontology.org/amigo/term/GO:0033028	32	4	0.571902	6.99421	0.00241791	0.0192077	1514;3665;6352;23601	CLEC5A;CCL5;CTSL;IRF7
GO:0009615	response to virus	http://amigo.geneontology.org/amigo/term/GO:0009615	313	39	5.59391	6.97186	0	0	330;2537;2633;3429;3433;3434;3437;3553;3627;3659;3665;3669;4599;4600;4938;4939;4940;5359;5366;6035;6352;6772;7124;7128;7852;8519;8638;9447;9636;10410;10964;23586;51191;51251;54541;64135;91543;114548;246778	PMAIP1;TNF;CCL5;RNASE1;CXCL10;IL27;CXCR4;IL1B;AIM2;NLRP3;DDX58;DDIT4;BIRC3;IFIH1;GBP1;STAT1;IFIT2;IRF1;PLSCR1;RSAD2;OAS1;IFIT1;NT5C3A;OAS2;MX2;HERC5;IFIT3;TNFAIP3;ISG20;MX1;OASL;IFITM3;OAS3;IRF7;IFI27;IFI44L;IFI6;ISG15;IFITM1
GO:0034341	response to interferon-gamma	http://amigo.geneontology.org/amigo/term/GO:0034341	191	23	3.41354	6.73788	4.67182e-13	7.94209e-11	2633;2643;3119;3122;3127;3383;3659;3665;4502;4938;4939;4940;6352;6772;6813;8519;8638;9021;10410;51466;55647;115361;115362	HLA-DRA;HLA-DQB1;CCL5;GCH1;GBP4;EVL;GBP5;RAB20;ICAM1;SOCS3;GBP1;STAT1;IRF1;HLA-DRB5;STXBP2;OAS1;MT2A;OAS2;OASL;IFITM3;OAS3;IRF7;IFITM1
GO:0032602	chemokine production	http://amigo.geneontology.org/amigo/term/GO:0032602	79	9	1.41188	6.37447	1.11899e-05	0.000257066	972;1958;2867;3162;3553;3606;6279;7124;84868	CD74;IL18;EGR1;HMOX1;S100A8;TNF;HAVCR2;IL1B;FFAR2
GO:0032612	interleukin-1 production	http://amigo.geneontology.org/amigo/term/GO:0032612	88	10	1.57273	6.35837	3.708e-06	9.55091e-05	19;1524;1958;3553;7128;8877;9447;84868;114548;115362	EGR1;CX3CR1;HAVCR2;SPHK1;IL1B;AIM2;GBP5;NLRP3;ABCA1;TNFAIP3
GO:0006984	ER-nucleus signaling pathway	http://amigo.geneontology.org/amigo/term/GO:0006984	44	5	0.786365	6.35837	0.00107808	0.00996052	467;811;3309;3638;7184	HSPA5;HSP90B1;ATF3;CALR;INSIG1
GO:0042092	type 2 immune response	http://amigo.geneontology.org/amigo/term/GO:0042092	36	4	0.643389	6.21707	0.00374587	0.0284285	972;3606;91543;114548	CD74;IL18;NLRP3;RSAD2
GO:0070741	response to interleukin-6	http://amigo.geneontology.org/amigo/term/GO:0070741	36	4	0.643389	6.21707	0.00374587	0.0284285	3383;6772;8074;9021	FGF23;ICAM1;SOCS3;STAT1
GO:0043620	regulation of DNA-templated transcription in response to stress	http://amigo.geneontology.org/amigo/term/GO:0043620	78	8	1.39401	5.73884	7.43627e-05	0.00101733	467;1051;1958;3162;3303;3309;3725;10370	CITED2;JUN;HSPA5;EGR1;HSPA1A;HMOX1;CEBPB;ATF3
GO:0070265	necrotic cell death	http://amigo.geneontology.org/amigo/term/GO:0070265	49	5	0.875725	5.70956	0.00176076	0.0145305	330;2495;7124;10105;57162	TNF;PELI1;FTH1;BIRC3;PPIF
GO:0060759	regulation of response to cytokine stimulus	http://amigo.geneontology.org/amigo/term/GO:0060759	160	16	2.85951	5.59537	2.78786e-08	1.57979e-06	330;972;3303;3557;3665;6352;6772;7124;7128;8877;9021;11274;23586;26228;64135;81030	CD74;HSPA1A;TNF;CCL5;SPHK1;IL1RN;STAP1;DDX58;BIRC3;IFIH1;SOCS3;STAT1;TNFAIP3;ZBP1;USP18;IRF7
GO:0002931	response to ischemia	http://amigo.geneontology.org/amigo/term/GO:0002931	41	4	0.732749	5.45889	0.00600745	0.0411801	1524;1958;8878;10105	EGR1;SQSTM1;CX3CR1;PPIF
GO:0098542	defense response to other organism	http://amigo.geneontology.org/amigo/term/GO:0098542	466	45	8.32832	5.40325	0	0	330;1051;1672;2537;2633;3240;3429;3433;3434;3437;3553;3627;3659;3665;3669;4599;4600;4938;4939;4940;5359;5366;5473;6035;6279;6772;7124;7128;8519;8638;9447;9636;10133;10410;10964;23586;51191;51251;51316;54541;64135;84868;91543;114548;246778	HP;PMAIP1;S100A8;TNF;RNASE1;CXCL10;HAVCR2;CEBPB;IL27;DEFB1;IL1B;OPTN;PPBP;AIM2;NLRP3;DDX58;DDIT4;BIRC3;IFIH1;GBP1;STAT1;IFIT2;IRF1;PLSCR1;RSAD2;OAS1;IFIT1;NT5C3A;OAS2;MX2;HERC5;IFIT3;TNFAIP3;ISG20;MX1;OASL;PLAC8;IFITM3;OAS3;IRF7;IFI27;IFI44L;IFI6;ISG15;IFITM1
GO:0032623	interleukin-2 production	http://amigo.geneontology.org/amigo/term/GO:0032623	63	6	1.12593	5.32892	0.000890884	0.00870404	2633;3553;3606;7128;7538;84868	IL18;HAVCR2;IL1B;ZFP36;GBP1;TNFAIP3
GO:0002831	regulation of response to biotic stimulus	http://amigo.geneontology.org/amigo/term/GO:0002831	129	12	2.30548	5.20499	3.37874e-06	9.26428e-05	330;3434;3553;5819;6772;7128;9447;10133;23586;51191;84868;246778	HAVCR2;NECTIN2;IL27;IL1B;OPTN;AIM2;DDX58;BIRC3;STAT1;IFIT1;HERC5;TNFAIP3
GO:0002526	acute inflammatory response	http://amigo.geneontology.org/amigo/term/GO:0002526	153	14	2.73441	5.11994	6.2622e-07	2.04726e-05	710;714;719;975;1051;2867;3240;3383;3553;5359;6279;7124;54210;114548	HP;S100A8;TNF;C1QC;CEBPB;IL1B;CD81;C3AR1;NLRP3;TREM1;ICAM1;PLSCR1;FFAR2;SERPING1
GO:0071216	cellular response to biotic stimulus	http://amigo.geneontology.org/amigo/term/GO:0071216	221	20	3.9497	5.06368	2.82891e-09	2.00381e-07	19;1051;1524;3309;3383;3553;3557;3606;3627;4792;5473;6352;7124;7128;7538;10628;26228;84868;114548;129607	IL18;HSPA5;TNF;CCL5;CXCL10;CX3CR1;HAVCR2;CEBPB;IL1RN;IL1B;STAP1;PPBP;TXNIP;NLRP3;ICAM1;ZFP36;ABCA1;NFKBIA;CMPK2;TNFAIP3
GO:0019058	viral life cycle	http://amigo.geneontology.org/amigo/term/GO:0019058	279	25	4.98627	5.01377	3.33958e-11	4.05521e-09	950;972;975;1508;3303;3383;3429;3434;3669;4599;4938;4940;5359;5806;5819;6352;6993;7124;7852;8519;8638;9636;10410;23601;91543	CD74;CLEC5A;HSPA1A;CTSB;TNF;CCL5;NECTIN2;SCARB2;PTX3;CXCR4;CD81;DYNLT1;ICAM1;PLSCR1;RSAD2;OAS1;IFIT1;ISG20;MX1;OASL;IFITM3;OAS3;IFI27;ISG15;IFITM1
GO:0032606	type I interferon production	http://amigo.geneontology.org/amigo/term/GO:0032606	112	10	2.00166	4.99586	3.19474e-05	0.000554189	3659;3665;6772;7128;9636;23586;51191;64135;81030;84868	HAVCR2;DDX58;IFIH1;STAT1;IRF1;HERC5;TNFAIP3;ZBP1;IRF7;ISG15
GO:0043900	regulation of multi-organism process	http://amigo.geneontology.org/amigo/term/GO:0043900	363	32	6.48751	4.93255	7.54952e-14	1.60427e-11	330;811;972;3429;3434;3553;3669;3725;4599;4938;4940;5359;5806;5819;6352;6772;6993;7124;7128;7538;8519;8638;8878;9447;9636;10133;10410;23586;51191;84868;91543;246778	CD74;JUN;SQSTM1;TNF;CCL5;HAVCR2;NECTIN2;PTX3;IL27;IL1B;OPTN;CALR;AIM2;DYNLT1;DDX58;BIRC3;ZFP36;STAT1;PLSCR1;RSAD2;OAS1;IFIT1;HERC5;TNFAIP3;ISG20;MX1;OASL;IFITM3;OAS3;IFI27;ISG15;IFITM1
GO:0055076	transition metal ion homeostasis	http://amigo.geneontology.org/amigo/term/GO:0055076	131	11	2.34122	4.6984	2.30008e-05	0.000415971	475;1317;2495;2512;3162;4494;4501;4502;6279;6647;79689	STEAP4;HMOX1;S100A8;SLC31A1;SOD1;MT1F;MT1X;FTL;ATOX1;FTH1;MT2A
GO:0019080	viral gene expression	http://amigo.geneontology.org/amigo/term/GO:0019080	61	5	1.09019	4.58637	0.00462011	0.0335649	3725;6352;6741;7538;10410	JUN;CCL5;SSB;ZFP36;IFITM3
GO:0051341	regulation of oxidoreductase activity	http://amigo.geneontology.org/amigo/term/GO:0051341	89	7	1.5906	4.40085	0.00106374	0.00993605	2643;3240;3553;5447;7124;8074;23564	HP;POR;TNF;GCH1;IL1B;DDAH2;FGF23
GO:0097191	extrinsic apoptotic signaling pathway	http://amigo.geneontology.org/amigo/term/GO:0097191	217	17	3.87821	4.38347	3.66115e-07	1.35303e-05	467;597;2537;3162;3303;3383;3429;3553;3958;4000;5366;6934;7124;7128;8743;50486;64114	LGALS3;TMBIM1;PMAIP1;HSPA1A;HMOX1;TNF;ATF3;IL1B;BCL2A1;ICAM1;LMNA;TCF7L2;G0S2;TNFSF10;TNFAIP3;IFI27;IFI6
GO:0032635	interleukin-6 production	http://amigo.geneontology.org/amigo/term/GO:0032635	130	10	2.32335	4.30413	0.000113572	0.00148517	1051;2069;3553;3557;3606;7124;7128;23586;64135;84868	IL18;EREG;TNF;HAVCR2;CEBPB;IL1RN;IL1B;DDX58;IFIH1;TNFAIP3
GO:0042116	macrophage activation	http://amigo.geneontology.org/amigo/term/GO:0042116	78	6	1.39401	4.30413	0.00269723	0.0212282	972;3725;7124;10135;26228;84868	CD74;JUN;TNF;HAVCR2;STAP1;NAMPT
GO:0002237	response to molecule of bacterial origin	http://amigo.geneontology.org/amigo/term/GO:0002237	326	25	5.82625	4.29093	9.15884e-10	7.07728e-08	19;133;1051;1524;2353;2643;3383;3553;3557;3606;3627;3725;3727;4792;5473;6279;6352;7124;7128;7538;26228;57162;84868;114548;129607	JUN;IL18;ADM;FOS;S100A8;TNF;CCL5;CXCL10;CX3CR1;HAVCR2;CEBPB;IL1RN;GCH1;IL1B;STAP1;PELI1;PPBP;NLRP3;ICAM1;ZFP36;ABCA1;JUND;NFKBIA;CMPK2;TNFAIP3
GO:0038061	NIK/NF-kappaB signaling	http://amigo.geneontology.org/amigo/term/GO:0038061	120	9	2.14463	4.19653	0.000301248	0.00350768	330;811;3553;3606;4792;7124;8877;84868;114548	IL18;TNF;HAVCR2;SPHK1;IL1B;CALR;NLRP3;BIRC3;NFKBIA
GO:0001819	positive regulation of cytokine production	http://amigo.geneontology.org/amigo/term/GO:0001819	415	31	7.41685	4.17967	1.48854e-11	2.10877e-09	330;719;972;1051;1545;1958;2069;2867;3162;3303;3553;3557;3606;3659;3665;4050;6647;6772;7124;9447;23586;23601;28984;57162;64135;81030;84868;91543;114548;115362;246778	CD74;CYP1B1;IL18;CLEC5A;EGR1;EREG;HSPA1A;HMOX1;TNF;SOD1;LTB;HAVCR2;RGCC;CEBPB;IL27;IL1RN;IL1B;PELI1;AIM2;GBP5;C3AR1;NLRP3;DDX58;BIRC3;IFIH1;STAT1;IRF1;FFAR2;RSAD2;ZBP1;IRF7
GO:0002697	regulation of immune effector process	http://amigo.geneontology.org/amigo/term/GO:0002697	375	28	6.70197	4.17787	1.56261e-10	1.66028e-08	330;710;714;719;972;975;2867;3109;3162;3434;3553;3606;3958;5272;5819;6772;6813;7124;7128;8741;9447;23586;51191;64332;84868;91543;114548;246778	CD74;TNFSF13;IL18;NFKBIZ;LGALS3;HMOX1;HLA-DMB;TNF;C1QC;HAVCR2;NECTIN2;IL27;IL1B;CD81;SERPINB9;AIM2;C3AR1;NLRP3;DDX58;BIRC3;STAT1;FFAR2;STXBP2;RSAD2;IFIT1;HERC5;TNFAIP3;SERPING1
GO:0051701	interaction with host	http://amigo.geneontology.org/amigo/term/GO:0051701	201	15	3.59226	4.17565	3.30651e-06	9.26428e-05	950;972;975;1508;3303;3383;3434;5272;5806;5819;6993;7852;8519;10410;23601	CD74;CLEC5A;HSPA1A;CTSB;NECTIN2;SCARB2;PTX3;CXCR4;CD81;SERPINB9;DYNLT1;ICAM1;IFIT1;IFITM3;IFITM1
GO:0045088	regulation of innate immune response	http://amigo.geneontology.org/amigo/term/GO:0045088	363	27	6.48751	4.16184	3.69829e-10	3.49283e-08	330;710;2069;2867;3303;3659;3665;4792;5272;5359;5819;6279;6352;6772;7128;7184;8685;9021;9447;11274;23586;57162;64135;81030;84868;91543;115362	EREG;HSPA1A;HSP90B1;S100A8;CCL5;HAVCR2;NECTIN2;SERPINB9;PELI1;AIM2;GBP5;DDX58;BIRC3;IFIH1;SOCS3;STAT1;IRF1;PLSCR1;FFAR2;NFKBIA;RSAD2;MARCO;TNFAIP3;SERPING1;ZBP1;USP18;IRF7
GO:0070555	response to interleukin-1	http://amigo.geneontology.org/amigo/term/GO:0070555	149	11	2.66292	4.13081	7.54019e-05	0.00101733	1051;1326;1958;2633;3383;3553;3557;4792;6352;8878;57162	EGR1;SQSTM1;CCL5;CEBPB;MAP3K8;IL1RN;IL1B;PELI1;ICAM1;GBP1;NFKBIA
GO:0038034	signal transduction in absence of ligand	http://amigo.geneontology.org/amigo/term/GO:0038034	68	5	1.21529	4.11424	0.00732105	0.0471432	597;2537;3303;3553;7124	HSPA1A;TNF;IL1B;BCL2A1;IFI6
GO:0048144	fibroblast proliferation	http://amigo.geneontology.org/amigo/term/GO:0048144	83	6	1.48337	4.04484	0.00368179	0.0284285	972;1026;2069;2495;3725;8877	CD74;JUN;EREG;SPHK1;FTH1;CDKN1A
GO:0033002	muscle cell proliferation	http://amigo.geneontology.org/amigo/term/GO:0033002	180	13	3.21695	4.0411	2.13096e-05	0.000403425	1026;1839;2069;3162;3606;3725;5292;6352;6772;6934;7124;7128;10135	JUN;IL18;EREG;HMOX1;TNF;CCL5;PIM1;HBEGF;TCF7L2;STAT1;CDKN1A;NAMPT;TNFAIP3
GO:1904019	epithelial cell apoptotic process	http://amigo.geneontology.org/amigo/term/GO:1904019	97	7	1.73358	4.03789	0.00175824	0.0145305	3162;3383;6934;7124;7128;7538;28984	HMOX1;TNF;RGCC;ICAM1;ZFP36;TCF7L2;TNFAIP3
GO:0009266	response to temperature stimulus	http://amigo.geneontology.org/amigo/term/GO:0009266	199	14	3.55651	3.93644	1.3836e-05	0.000301554	133;1026;2353;2766;3162;3301;3303;3309;3310;3627;4792;6647;51278;51316	HSPA6;HSPA5;ADM;FOS;HSPA1A;HMOX1;SOD1;CXCL10;DNAJA1;IER5;GMPR;NFKBIA;CDKN1A;PLAC8
GO:0008637	apoptotic mitochondrial changes	http://amigo.geneontology.org/amigo/term/GO:0008637	114	8	2.0374	3.92657	0.00100603	0.00950136	2537;3303;3433;3725;4000;5366;8743;10105	JUN;PMAIP1;HSPA1A;LMNA;IFIT2;TNFSF10;PPIF;IFI6
GO:0002449	lymphocyte mediated immunity	http://amigo.geneontology.org/amigo/term/GO:0002449	232	16	4.14629	3.85887	4.32785e-06	0.000108196	710;714;972;1075;3119;3383;3553;3606;3665;5272;5819;7124;8741;84868;91543;114548	CD74;TNFSF13;HLA-DQB1;IL18;CTSC;TNF;C1QC;HAVCR2;NECTIN2;IL1B;SERPINB9;NLRP3;ICAM1;RSAD2;SERPING1;IRF7
GO:0031349	positive regulation of defense response	http://amigo.geneontology.org/amigo/term/GO:0031349	423	29	7.55983	3.83607	5.40903e-10	4.59768e-08	330;1051;2069;2867;3303;3553;3606;3659;3665;4792;5359;5819;6279;6352;7124;7128;7184;8685;9447;10133;23586;26228;57162;64135;64332;81030;84868;91543;115362	IL18;NFKBIZ;EREG;HSPA1A;HSP90B1;S100A8;TNF;CCL5;HAVCR2;NECTIN2;CEBPB;IL1B;OPTN;STAP1;PELI1;AIM2;GBP5;DDX58;BIRC3;IFIH1;IRF1;PLSCR1;FFAR2;NFKBIA;RSAD2;MARCO;TNFAIP3;ZBP1;IRF7
GO:0030856	regulation of epithelial cell differentiation	http://amigo.geneontology.org/amigo/term/GO:0030856	133	9	2.37697	3.78634	0.000641491	0.00656948	1028;1051;1514;3397;3553;6772;7124;7538;8643	PTCH2;TNF;CDKN1C;CEBPB;CTSL;IL1B;ZFP36;STAT1;ID1
GO:0050663	cytokine secretion	http://amigo.geneontology.org/amigo/term/GO:0050663	207	14	3.69949	3.78431	2.15583e-05	0.000403425	19;2633;2867;3553;7124;7128;9447;23586;23601;28984;64135;84868;114548;115362	CLEC5A;TNF;HAVCR2;RGCC;IL1B;AIM2;GBP5;NLRP3;DDX58;ABCA1;IFIH1;GBP1;FFAR2;TNFAIP3
GO:0061025	membrane fusion	http://amigo.geneontology.org/amigo/term/GO:0061025	148	10	2.64505	3.78065	0.000328056	0.00371797	811;4218;4599;4600;5819;7852;9381;54809;55647;219285	NECTIN2;CXCR4;CALR;RAB20;RAB8A;SAMD9;SAMD9L;MX2;MX1;OTOF
GO:0072376	protein activation cascade	http://amigo.geneontology.org/amigo/term/GO:0072376	89	6	1.5906	3.77216	0.00518911	0.0373792	710;714;719;975;2162;28984	F13A1;C1QC;RGCC;CD81;C3AR1;SERPING1
GO:0060326	cell chemotaxis	http://amigo.geneontology.org/amigo/term/GO:0060326	285	19	5.0935	3.73024	8.99593e-07	2.83205e-05	719;811;972;1230;1524;1839;1880;2867;3164;3553;3557;3627;3958;5473;5872;6279;6352;7852;26228	CD74;LGALS3;S100A8;CCL5;CXCL10;CX3CR1;IL1RN;NR4A1;CXCR4;IL1B;STAP1;CALR;RAB13;PPBP;GPR183;C3AR1;CCR1;HBEGF;FFAR2
GO:1990868	response to chemokine	http://amigo.geneontology.org/amigo/term/GO:1990868	90	6	1.60847	3.73024	0.00547861	0.0385268	1230;1524;3627;5473;6352;7852	CCL5;CXCL10;CX3CR1;CXCR4;PPBP;CCR1
GO:0046683	response to organophosphorus	http://amigo.geneontology.org/amigo/term/GO:0046683	137	9	2.44845	3.67579	0.000794016	0.00794016	366;2353;3309;3553;3725;3727;6647;6772;7184	JUN;HSPA5;FOS;HSP90B1;SOD1;IL1B;AQP9;JUND;STAT1
GO:0002576	platelet degranulation	http://amigo.geneontology.org/amigo/term/GO:0002576	124	8	2.21612	3.60991	0.00172807	0.0145305	710;967;2162;3959;5473;6647;6813;51097	F13A1;SCCPDH;CD63;SOD1;PPBP;STXBP2;SERPING1;LGALS3BP
GO:0071241	cellular response to inorganic substance	http://amigo.geneontology.org/amigo/term/GO:0071241	202	13	3.61013	3.60098	7.08076e-05	0.000986663	241;811;2203;2353;3162;3309;3725;3727;4494;4501;4502;6647;10105	ALOX5AP;JUN;FBP1;HSPA5;FOS;HMOX1;SOD1;MT1F;CALR;MT1X;JUND;PPIF;MT2A
GO:0002250	adaptive immune response	http://amigo.geneontology.org/amigo/term/GO:0002250	376	24	6.71985	3.57151	7.09467e-08	3.01524e-06	710;714;972;1075;1514;1880;3119;3383;3553;3606;3659;3665;3903;5819;7124;7128;8741;11006;64092;64332;84868;91543;114548;246778	CD74;TNFSF13;HLA-DQB1;IL18;NFKBIZ;CTSC;TNF;C1QC;HAVCR2;NECTIN2;CTSL;IL27;SAMSN1;IL1B;LAIR1;GPR183;NLRP3;ICAM1;LILRB4;IRF1;RSAD2;TNFAIP3;SERPING1;IRF7
GO:0051090	regulation of DNA-binding transcription factor activity	http://amigo.geneontology.org/amigo/term/GO:0051090	399	25	7.1309	3.50587	5.359e-08	2.39745e-06	1524;1545;2353;3162;3303;3383;3397;3553;3606;3725;4792;5292;5687;6279;6934;7124;7128;8553;8877;9447;23586;28984;57162;84868;114548	CYP1B1;JUN;IL18;FOS;HSPA1A;HMOX1;S100A8;TNF;CX3CR1;HAVCR2;RGCC;SPHK1;PSMA6;IL1B;PELI1;AIM2;NLRP3;DDX58;ICAM1;PIM1;BHLHE40;TCF7L2;NFKBIA;TNFAIP3;ID1
GO:0051235	maintenance of location	http://amigo.geneontology.org/amigo/term/GO:0051235	306	19	5.46881	3.47425	2.59387e-06	7.60272e-05	19;123;811;2495;2512;2760;2867;3309;3553;3627;3638;4481;4792;6279;7124;7184;8204;51099;84959	HSPA5;ABHD5;GM2A;HSP90B1;S100A8;TNF;CXCL10;UBASH3B;PLIN2;IL1B;CALR;INSIG1;NRIP1;FTL;MSR1;FTH1;ABCA1;FFAR2;NFKBIA
GO:0036230	granulocyte activation	http://amigo.geneontology.org/amigo/term/GO:0036230	488	30	8.7215	3.43977	3.52709e-09	2.30617e-07	719;967;1075;1508;1509;1522;2495;2512;2760;2896;3240;3303;3310;3606;3903;3958;5473;5806;6279;6282;6352;6813;6993;10493;23601;51316;56729;64114;84418;199675	HP;MCEMP1;HSPA6;IL18;CLEC5A;VAT1;LGALS3;TMBIM1;CTSC;CD63;GM2A;HSPA1A;CTSB;S100A8;CCL5;PTX3;CTSZ;CYSTM1;LAIR1;GRN;PPBP;DYNLT1;FTL;C3AR1;RETN;S100A11;FTH1;CTSD;STXBP2;PLAC8
GO:0032103	positive regulation of response to external stimulus	http://amigo.geneontology.org/amigo/term/GO:0032103	293	18	5.23648	3.43743	5.55347e-06	0.000131124	719;811;972;1051;1230;2867;3553;3606;3627;4792;6279;6352;7124;10133;26228;64332;84868;115362	CD74;IL18;NFKBIZ;S100A8;TNF;CCL5;CXCL10;HAVCR2;CEBPB;IL1B;OPTN;STAP1;CALR;GBP5;C3AR1;CCR1;FFAR2;NFKBIA
GO:0050727	regulation of inflammatory response	http://amigo.geneontology.org/amigo/term/GO:0050727	359	22	6.41602	3.42892	5.11937e-07	1.74059e-05	330;710;714;719;975;1051;2867;2879;3553;3606;4792;5687;6279;6352;7124;7128;9021;11274;26228;64332;114548;115362	IL18;NFKBIZ;GPX4;S100A8;TNF;CCL5;C1QC;CEBPB;PSMA6;IL1B;CD81;STAP1;GBP5;C3AR1;NLRP3;BIRC3;SOCS3;FFAR2;NFKBIA;TNFAIP3;SERPING1;USP18
GO:2001233	regulation of apoptotic signaling pathway	http://amigo.geneontology.org/amigo/term/GO:2001233	378	23	6.75559	3.40459	3.16282e-07	1.222e-05	467;597;972;1075;1524;2537;3162;3301;3303;3383;3553;3958;4000;5366;6279;6647;6934;7124;7128;8743;10105;50486;64114	CD74;LGALS3;TMBIM1;CTSC;PMAIP1;HSPA1A;HMOX1;S100A8;TNF;SOD1;CX3CR1;DNAJA1;ATF3;IL1B;BCL2A1;ICAM1;LMNA;TCF7L2;G0S2;TNFSF10;PPIF;TNFAIP3;IFI6
GO:0002764	immune response-regulating signaling pathway	http://amigo.geneontology.org/amigo/term/GO:0002764	480	29	8.57853	3.38053	9.68424e-09	5.87972e-07	330;719;2214;2353;2633;2867;3119;3122;3127;3303;3659;3665;3725;3958;4792;5359;5819;6279;7128;7184;8685;11006;23586;26228;57162;64135;64332;84868;91543	HLA-DRA;JUN;HLA-DQB1;NFKBIZ;FOS;LGALS3;HSPA1A;HSP90B1;S100A8;HAVCR2;NECTIN2;STAP1;PELI1;FCGR3A;C3AR1;DDX58;LILRB4;BIRC3;IFIH1;GBP1;IRF1;PLSCR1;FFAR2;HLA-DRB5;NFKBIA;RSAD2;MARCO;TNFAIP3;IRF7
GO:0034612	response to tumor necrosis factor	http://amigo.geneontology.org/amigo/term/GO:0034612	249	15	4.45011	3.3707	4.25653e-05	0.00067605	330;2633;2643;3303;3383;4050;4792;6352;6772;7124;7128;7538;8741;8877;9447	TNFSF13;HSPA1A;TNF;CCL5;LTB;SPHK1;GCH1;AIM2;ICAM1;BIRC3;ZFP36;GBP1;STAT1;NFKBIA;TNFAIP3
GO:1903706	regulation of hemopoiesis	http://amigo.geneontology.org/amigo/term/GO:1903706	383	23	6.84495	3.36014	3.98749e-07	1.41224e-05	714;972;1051;1230;2353;3303;3606;3659;3665;3725;3958;4792;6647;6772;7124;7538;9636;9935;11006;64332;84959;114548;246778	CD74;JUN;IL18;NFKBIZ;FOS;LGALS3;HSPA1A;TNF;SOD1;C1QC;UBASH3B;CEBPB;IL27;NLRP3;LILRB4;ZFP36;CCR1;MAFB;STAT1;IRF1;NFKBIA;IRF7;ISG15
GO:0072593	reactive oxygen species metabolic process	http://amigo.geneontology.org/amigo/term/GO:0072593	250	15	4.46798	3.35722	4.45693e-05	0.000676498	1026;1524;1545;2537;2643;3240;3383;3553;5366;5447;5806;6647;7124;23564;54541	HP;CYP1B1;POR;PMAIP1;TNF;SOD1;CX3CR1;PTX3;GCH1;IL1B;DDAH2;ICAM1;DDIT4;CDKN1A;IFI6
GO:0002285	lymphocyte activation involved in immune response	http://amigo.geneontology.org/amigo/term/GO:0002285	167	10	2.98461	3.35052	0.000847278	0.00837426	1880;3109;3383;3606;3958;8741;64332;84868;114548;246778	TNFSF13;IL18;NFKBIZ;LGALS3;HLA-DMB;HAVCR2;IL27;GPR183;NLRP3;ICAM1
GO:0014074	response to purine-containing compound	http://amigo.geneontology.org/amigo/term/GO:0014074	151	9	2.69866	3.33499	0.00157622	0.0135332	366;2353;3309;3553;3725;3727;6647;6772;7184	JUN;HSPA5;FOS;HSP90B1;SOD1;IL1B;AQP9;JUND;STAT1
GO:0002440	production of molecular mediator of immune response	http://amigo.geneontology.org/amigo/term/GO:0002440	185	11	3.30631	3.32697	0.000500258	0.00524962	972;2867;3119;3162;3553;3606;7124;8741;23586;91543;114548	CD74;TNFSF13;HLA-DQB1;IL18;HMOX1;TNF;IL1B;NLRP3;DDX58;FFAR2;RSAD2
GO:0009612	response to mechanical stimulus	http://amigo.geneontology.org/amigo/term/GO:0009612	205	12	3.66375	3.27534	0.000323294	0.00371351	2353;3553;3627;3659;3725;3727;3759;4792;6772;9033;10628;56729	JUN;KCNJ2;FOS;CXCL10;PKD2L1;IL1B;TXNIP;RETN;JUND;STAT1;IRF1;NFKBIA
GO:0007249	I-kappaB kinase/NF-kappaB signaling	http://amigo.geneontology.org/amigo/term/GO:0007249	257	15	4.59309	3.26578	6.10745e-05	0.00089487	330;389;972;1524;3162;3553;3557;4792;6772;7124;7128;8743;8878;10133;57162	CD74;HMOX1;SQSTM1;TNF;CX3CR1;IL1RN;IL1B;OPTN;RHOC;PELI1;BIRC3;STAT1;TNFSF10;NFKBIA;TNFAIP3
GO:0002446	neutrophil mediated immunity	http://amigo.geneontology.org/amigo/term/GO:0002446	484	28	8.65001	3.23699	4.47883e-08	2.23942e-06	719;967;1075;1508;1509;1522;2495;2512;2760;2896;3240;3303;3310;3903;3958;5473;5806;6279;6282;6813;6993;10493;23601;51316;56729;64114;84418;199675	HP;MCEMP1;HSPA6;CLEC5A;VAT1;LGALS3;TMBIM1;CTSC;CD63;GM2A;HSPA1A;CTSB;S100A8;PTX3;CTSZ;CYSTM1;LAIR1;GRN;PPBP;DYNLT1;FTL;C3AR1;RETN;S100A11;FTH1;CTSD;STXBP2;PLAC8
GO:1904950	negative regulation of establishment of protein localization	http://amigo.geneontology.org/amigo/term/GO:1904950	174	10	3.10972	3.21573	0.0011591	0.0104812	2633;3301;3553;3638;7124;7128;28984;91543;114548;415116	TNF;RGCC;DNAJA1;IL1B;INSIG1;NLRP3;GBP1;RSAD2;TNFAIP3;PIM3
GO:0097193	intrinsic apoptotic signaling pathway	http://amigo.geneontology.org/amigo/term/GO:0097193	279	16	4.98627	3.20881	4.29491e-05	0.00067605	597;972;1026;1051;1545;2537;3162;3301;3303;5366;6279;6647;7124;10105;51065;54541	CD74;CYP1B1;PMAIP1;HSPA1A;HMOX1;S100A8;TNF;SOD1;RPS27L;CEBPB;DNAJA1;BCL2A1;DDIT4;PPIF;CDKN1A;IFI6
GO:0007159	leukocyte cell-cell adhesion	http://amigo.geneontology.org/amigo/term/GO:0007159	315	18	5.62966	3.19735	1.49538e-05	0.000310017	972;1051;1326;1524;3109;3383;3553;3606;3659;3958;6279;6352;7124;11006;57162;64332;84868;114548	CD74;IL18;NFKBIZ;LGALS3;HLA-DMB;S100A8;TNF;CCL5;CX3CR1;HAVCR2;CEBPB;MAP3K8;IL1B;PELI1;NLRP3;ICAM1;LILRB4;IRF1
GO:0002694	regulation of leukocyte activation	http://amigo.geneontology.org/amigo/term/GO:0002694	473	27	8.45342	3.19397	1.04012e-07	4.21002e-06	972;975;1051;1326;1880;3109;3162;3553;3606;3659;3958;5359;5819;6352;6647;6813;7124;7128;8741;11006;26228;57162;64092;64332;84868;114548;246778	CD74;TNFSF13;IL18;NFKBIZ;LGALS3;HMOX1;HLA-DMB;TNF;SOD1;CCL5;HAVCR2;NECTIN2;CEBPB;MAP3K8;IL27;SAMSN1;IL1B;CD81;STAP1;PELI1;GPR183;NLRP3;LILRB4;IRF1;PLSCR1;STXBP2;TNFAIP3
GO:0050866	negative regulation of cell activation	http://amigo.geneontology.org/amigo/term/GO:0050866	177	10	3.16333	3.16122	0.00131873	0.0116763	972;1051;3162;3659;3958;7128;57162;64092;84868;84959	CD74;LGALS3;HMOX1;HAVCR2;UBASH3B;CEBPB;SAMSN1;PELI1;IRF1;TNFAIP3
GO:0030099	myeloid cell differentiation	http://amigo.geneontology.org/amigo/term/GO:0030099	373	21	6.66623	3.15021	3.61597e-06	9.55091e-05	714;972;1028;1051;1230;1777;1880;2353;3303;3665;3725;3958;4792;6772;7124;7538;9636;9935;11006;23601;84959	CD74;JUN;CLEC5A;FOS;LGALS3;HSPA1A;TNF;DNASE2;CDKN1C;C1QC;UBASH3B;CEBPB;GPR183;LILRB4;ZFP36;CCR1;MAFB;STAT1;NFKBIA;IRF7;ISG15
GO:0010038	response to metal ion	http://amigo.geneontology.org/amigo/term/GO:0010038	343	19	6.13007	3.09947	1.33919e-05	0.000299555	241;366;811;1528;2203;2353;3162;3309;3383;3725;3727;4494;4501;4502;6279;6647;8074;10105;10628	ALOX5AP;JUN;FBP1;HSPA5;FOS;HMOX1;S100A8;SOD1;CYB5A;MT1F;CALR;MT1X;TXNIP;AQP9;FGF23;ICAM1;JUND;PPIF;MT2A
GO:0007568	aging	http://amigo.geneontology.org/amigo/term/GO:0007568	289	16	5.16499	3.09778	6.53642e-05	0.000925993	133;597;710;811;1026;1028;1075;2353;2879;3383;3725;3727;4000;6647;10135;56729	JUN;ADM;GPX4;FOS;CTSC;SOD1;CDKN1C;CALR;BCL2A1;ICAM1;RETN;LMNA;JUND;CDKN1A;NAMPT;SERPING1
GO:1901342	regulation of vasculature development	http://amigo.geneontology.org/amigo/term/GO:1901342	308	17	5.50455	3.08835	4.01625e-05	0.000656502	133;388;719;1524;1545;1958;2752;3162;3397;3553;3627;6772;7128;7453;8877;28984;56005	CYP1B1;MYDGF;ADM;EGR1;RHOB;HMOX1;CXCL10;CX3CR1;RGCC;SPHK1;IL1B;GLUL;WARS;C3AR1;STAT1;TNFAIP3;ID1
GO:0006959	humoral immune response	http://amigo.geneontology.org/amigo/term/GO:0006959	237	13	4.23565	3.06919	0.000345348	0.00381228	710;714;719;975;1672;1880;3119;3627;5473;6279;7124;28984;54210	HLA-DQB1;S100A8;TNF;CXCL10;C1QC;RGCC;DEFB1;CD81;PPBP;GPR183;C3AR1;TREM1;SERPING1
GO:0019882	antigen processing and presentation	http://amigo.geneontology.org/amigo/term/GO:0019882	165	9	2.94887	3.05202	0.00288395	0.0224895	811;972;1509;1514;3109;3119;3122;3127;3383	HLA-DRA;CD74;HLA-DQB1;HLA-DMB;CTSL;CALR;ICAM1;CTSD;HLA-DRB5
GO:0048872	homeostasis of number of cells	http://amigo.geneontology.org/amigo/term/GO:0048872	243	13	4.34288	2.99341	0.000438558	0.00474601	972;1777;1880;3162;3303;3988;5366;6647;6772;7128;7538;9636;9935	LIPA;CD74;PMAIP1;HSPA1A;HMOX1;SOD1;DNASE2;GPR183;ZFP36;MAFB;STAT1;TNFAIP3;ISG15
GO:0035966	response to topologically incorrect protein	http://amigo.geneontology.org/amigo/term/GO:0035966	187	10	3.34205	2.99217	0.00198495	0.0162138	467;811;3301;3303;3309;3310;4000;7184;10133;56005	HSPA6;MYDGF;HSPA5;HSPA1A;HSP90B1;DNAJA1;ATF3;OPTN;CALR;LMNA
GO:0045444	fat cell differentiation	http://amigo.geneontology.org/amigo/term/GO:0045444	207	11	3.69949	2.97338	0.00126238	0.011295	1051;2867;3164;3638;6934;7124;7538;22809;51316;56729;79689	STEAP4;TNF;CEBPB;NR4A1;ATF5;INSIG1;RETN;ZFP36;TCF7L2;FFAR2;PLAC8
GO:0050673	epithelial cell proliferation	http://amigo.geneontology.org/amigo/term/GO:0050673	359	19	6.41602	2.96134	2.52503e-05	0.00044714	1028;1051;2069;2752;3150;3162;3164;3397;3725;6352;6772;7051;7124;7128;7538;9788;28984;51092;56005	JUN;MYDGF;EREG;HMOX1;TNF;CCL5;SIDT2;CDKN1C;RGCC;CEBPB;NR4A1;GLUL;TGM1;HMGN1;MTSS1;ZFP36;STAT1;TNFAIP3;ID1
GO:0022407	regulation of cell-cell adhesion	http://amigo.geneontology.org/amigo/term/GO:0022407	380	20	6.79133	2.94493	1.66917e-05	0.000337808	972;1051;1326;3109;3383;3553;3557;3606;3659;3958;6352;7124;10370;11006;28984;57162;64332;84868;84959;114548	CITED2;CD74;IL18;NFKBIZ;LGALS3;HLA-DMB;TNF;CCL5;HAVCR2;UBASH3B;RGCC;CEBPB;MAP3K8;IL1RN;IL1B;PELI1;NLRP3;ICAM1;LILRB4;IRF1
GO:0035690	cellular response to drug	http://amigo.geneontology.org/amigo/term/GO:0035690	342	18	6.1122	2.94493	4.44717e-05	0.000676498	388;1317;1545;1958;2203;3162;3309;3383;3397;3553;4502;6647;7124;7128;7184;9447;10105;54541	CYP1B1;FBP1;HSPA5;EGR1;RHOB;HMOX1;HSP90B1;TNF;SLC31A1;SOD1;IL1B;AIM2;ICAM1;DDIT4;PPIF;MT2A;TNFAIP3;ID1
GO:0050867	positive regulation of cell activation	http://amigo.geneontology.org/amigo/term/GO:0050867	304	16	5.43307	2.94493	0.000118217	0.00152249	972;975;1326;1880;3109;3553;3606;5819;6352;8741;11006;26228;57162;64332;84868;114548	CD74;TNFSF13;IL18;NFKBIZ;HLA-DMB;CCL5;HAVCR2;NECTIN2;MAP3K8;IL1B;CD81;STAP1;PELI1;GPR183;NLRP3;LILRB4
GO:0071496	cellular response to external stimulus	http://amigo.geneontology.org/amigo/term/GO:0071496	325	17	5.80838	2.92681	7.82331e-05	0.00103903	467;1026;2353;2752;3162;3309;3383;3553;3659;3725;3759;5292;5366;6647;7184;8074;10135	JUN;KCNJ2;HSPA5;FOS;PMAIP1;HMOX1;HSP90B1;SOD1;ATF3;IL1B;GLUL;FGF23;ICAM1;PIM1;IRF1;CDKN1A;NAMPT
GO:0001906	cell killing	http://amigo.geneontology.org/amigo/term/GO:0001906	153	8	2.73441	2.92568	0.00625102	0.0418542	1075;3383;3606;5272;5819;6813;26228;84868	IL18;CTSC;HAVCR2;NECTIN2;STAP1;SERPINB9;ICAM1;STXBP2
GO:0002683	negative regulation of immune system process	http://amigo.geneontology.org/amigo/term/GO:0002683	408	21	7.29175	2.87997	1.4305e-05	0.000303981	710;714;972;1051;2633;3162;3434;3659;3958;4792;5272;7124;7128;7538;9935;11006;26228;57162;64092;84868;84959	CD74;LGALS3;HMOX1;TNF;C1QC;HAVCR2;UBASH3B;CEBPB;SAMSN1;STAP1;SERPINB9;PELI1;LILRB4;ZFP36;MAFB;GBP1;IRF1;NFKBIA;IFIT1;TNFAIP3;SERPING1
GO:0001818	negative regulation of cytokine production	http://amigo.geneontology.org/amigo/term/GO:0001818	254	13	4.53947	2.86377	0.000665334	0.00673254	1524;2633;3162;7124;7128;7538;9636;23586;28984;51191;64135;84868;114548	HMOX1;TNF;CX3CR1;HAVCR2;RGCC;NLRP3;DDX58;ZFP36;IFIH1;GBP1;HERC5;TNFAIP3;ISG15
GO:0009636	response to toxic substance	http://amigo.geneontology.org/amigo/term/GO:0009636	489	25	8.73937	2.86062	2.38809e-06	7.24956e-05	241;388;1026;1317;1545;1958;2353;2643;2879;3162;3240;3383;3725;4259;4494;4501;4502;6279;6352;6647;6772;7124;7128;10105;10628	HP;ALOX5AP;CYP1B1;JUN;EGR1;GPX4;RHOB;FOS;MGST3;HMOX1;S100A8;TNF;SLC31A1;SOD1;CCL5;MT1F;GCH1;MT1X;TXNIP;ICAM1;STAT1;PPIF;CDKN1A;MT2A;TNFAIP3
GO:0050900	leukocyte migration	http://amigo.geneontology.org/amigo/term/GO:0050900	413	21	7.38111	2.8451	1.71686e-05	0.00033938	719;811;972;1230;1524;1880;2867;3162;3383;3553;3557;3627;3958;5473;6279;6352;6520;7124;7852;26228;54210	CD74;LGALS3;HMOX1;S100A8;TNF;SLC3A2;CCL5;CXCL10;CX3CR1;IL1RN;CXCR4;IL1B;STAP1;CALR;PPBP;GPR183;C3AR1;TREM1;ICAM1;CCR1;FFAR2
GO:0070661	leukocyte proliferation	http://amigo.geneontology.org/amigo/term/GO:0070661	276	14	4.93265	2.83823	0.000455286	0.00483741	972;975;1051;1880;3109;3553;3606;3659;3958;6352;7128;57162;84868;246778	CD74;IL18;LGALS3;HLA-DMB;CCL5;HAVCR2;CEBPB;IL27;IL1B;CD81;PELI1;GPR183;IRF1;TNFAIP3
GO:0030522	intracellular receptor signaling pathway	http://amigo.geneontology.org/amigo/term/GO:0030522	280	14	5.00414	2.79768	0.000525358	0.00544579	330;811;1601;3164;3301;3303;3665;4792;5292;7128;8204;10370;23586;64135	CITED2;HSPA1A;DAB2;DNAJA1;NR4A1;CALR;NRIP1;DDX58;PIM1;BIRC3;IFIH1;NFKBIA;TNFAIP3;IRF7
GO:0051348	negative regulation of transferase activity	http://amigo.geneontology.org/amigo/term/GO:0051348	263	13	4.70032	2.76577	0.000918057	0.0088676	1026;1028;1844;1848;2764;3301;3553;4616;7128;7453;7538;9021;84959	GADD45B;GMFB;CDKN1C;UBASH3B;DNAJA1;IL1B;DUSP2;WARS;DUSP6;ZFP36;SOCS3;CDKN1A;TNFAIP3
GO:0046677	response to antibiotic	http://amigo.geneontology.org/amigo/term/GO:0046677	308	15	5.50455	2.72502	0.000441099	0.00474601	388;1545;1958;3162;3240;3309;3383;3397;3725;6279;6647;6772;7128;10105;10628	HP;CYP1B1;JUN;HSPA5;EGR1;RHOB;HMOX1;S100A8;SOD1;TXNIP;ICAM1;STAT1;PPIF;TNFAIP3;ID1
GO:0042326	negative regulation of phosphorylation	http://amigo.geneontology.org/amigo/term/GO:0042326	417	20	7.45259	2.68363	6.21145e-05	0.00089487	467;1026;1028;1844;1848;2203;2633;2764;3301;3553;3725;4616;7128;7453;9021;10105;26228;54541;64092;84959	GADD45B;JUN;GMFB;FBP1;CDKN1C;UBASH3B;DNAJA1;ATF3;SAMSN1;IL1B;STAP1;DUSP2;WARS;DUSP6;DDIT4;SOCS3;GBP1;PPIF;CDKN1A;TNFAIP3
GO:0090130	tissue migration	http://amigo.geneontology.org/amigo/term/GO:0090130	275	13	4.91478	2.64508	0.00137619	0.0120594	388;811;1545;1839;2752;3162;3164;3397;3725;5872;6772;28984;51466	CYP1B1;JUN;RHOB;HMOX1;RGCC;NR4A1;CALR;GLUL;RAB13;EVL;HBEGF;STAT1;ID1
GO:0042110	T cell activation	http://amigo.geneontology.org/amigo/term/GO:0042110	446	21	7.97088	2.63459	5.29733e-05	0.000789953	972;1051;1326;1880;1958;3109;3383;3553;3606;3659;3958;6352;6647;9935;11006;57162;64332;84868;91543;114548;246778	CD74;IL18;NFKBIZ;EGR1;LGALS3;HLA-DMB;SOD1;CCL5;HAVCR2;CEBPB;MAP3K8;IL27;IL1B;PELI1;GPR183;NLRP3;ICAM1;LILRB4;MAFB;IRF1;RSAD2
GO:1903320	regulation of protein modification by small protein conjugation or removal	http://amigo.geneontology.org/amigo/term/GO:1903320	215	10	3.84246	2.6025	0.00537202	0.0383716	330;1958;3301;3303;3309;7128;8877;9636;57162;91947	HSPA5;EGR1;HSPA1A;DNAJA1;SPHK1;PELI1;ARRDC4;BIRC3;TNFAIP3;ISG15
GO:0001525	angiogenesis	http://amigo.geneontology.org/amigo/term/GO:0001525	476	21	8.50704	2.46854	0.000132801	0.00168479	133;388;719;1524;1545;2069;2752;3162;3164;3397;3553;3606;3627;3725;6303;6772;7128;7453;8877;28984;56005	CYP1B1;JUN;IL18;MYDGF;ADM;RHOB;EREG;HMOX1;CXCL10;CX3CR1;RGCC;SPHK1;NR4A1;IL1B;GLUL;WARS;C3AR1;STAT1;SAT1;TNFAIP3;ID1
GO:0002791	regulation of peptide secretion	http://amigo.geneontology.org/amigo/term/GO:0002791	458	20	8.18534	2.44339	0.000219846	0.00263196	972;2633;2752;2867;3553;6279;6352;6934;7124;7128;9447;23586;23601;28984;51092;64135;84868;91543;114548;415116	CD74;CLEC5A;S100A8;TNF;CCL5;SIDT2;HAVCR2;RGCC;IL1B;GLUL;AIM2;NLRP3;DDX58;IFIH1;TCF7L2;GBP1;FFAR2;RSAD2;TNFAIP3;PIM3
GO:0070371	ERK1 and ERK2 cascade	http://amigo.geneontology.org/amigo/term/GO:0070371	322	14	5.75476	2.43277	0.00200288	0.0162138	467;972;1230;1848;1880;2633;3383;3553;3725;6352;7124;8074;8685;84868	CD74;JUN;TNF;CCL5;HAVCR2;ATF3;IL1B;DUSP6;FGF23;GPR183;ICAM1;CCR1;GBP1;MARCO
GO:0048511	rhythmic process	http://amigo.geneontology.org/amigo/term/GO:0048511	276	12	4.93265	2.43277	0.00411327	0.0306691	1958;2069;3309;3397;3725;3727;5806;8204;8553;10135;22809;56729	JUN;HSPA5;EGR1;EREG;PTX3;ATF5;NRIP1;RETN;BHLHE40;JUND;NAMPT;ID1
GO:0007162	negative regulation of cell adhesion	http://amigo.geneontology.org/amigo/term/GO:0007162	255	11	4.55734	2.41369	0.00625351	0.0418542	972;1051;1545;2633;3557;3659;3958;28984;57162;84868;84959	CD74;CYP1B1;LGALS3;HAVCR2;UBASH3B;RGCC;CEBPB;IL1RN;PELI1;GBP1;IRF1
GO:0002521	leukocyte differentiation	http://amigo.geneontology.org/amigo/term/GO:0002521	489	21	8.73937	2.40292	0.000192363	0.00236968	714;972;1051;1230;1880;1958;2353;3606;3659;3665;3725;3958;6647;7124;9935;11006;64332;84959;91543;114548;246778	CD74;JUN;IL18;NFKBIZ;EGR1;FOS;LGALS3;TNF;SOD1;C1QC;UBASH3B;CEBPB;IL27;GPR183;NLRP3;LILRB4;CCR1;MAFB;IRF1;RSAD2;IRF7
GO:0031667	response to nutrient levels	http://amigo.geneontology.org/amigo/term/GO:0031667	474	20	8.47129	2.36091	0.00034345	0.00381228	19;133;467;1026;2752;3162;3309;3383;3553;3627;3725;5292;5366;5447;6647;6772;7184;7538;8074;10135	JUN;HSPA5;ADM;POR;PMAIP1;HMOX1;HSP90B1;SOD1;CXCL10;ATF3;IL1B;GLUL;FGF23;ICAM1;PIM1;ZFP36;ABCA1;STAT1;CDKN1A;NAMPT
GO:0007548	sex differentiation	http://amigo.geneontology.org/amigo/term/GO:0007548	262	11	4.68245	2.3492	0.00760384	0.0482333	1051;2069;3309;3383;5806;5872;6647;8204;8743;10370;56729	CITED2;HSPA5;EREG;SOD1;CEBPB;PTX3;RAB13;NRIP1;ICAM1;RETN;TNFSF10
GO:0016050	vesicle organization	http://amigo.geneontology.org/amigo/term/GO:0016050	311	13	5.55817	2.3389	0.00400642	0.0301368	19;811;950;1075;1522;3638;4218;5819;8878;23243;54809;55647;219285	CTSC;SQSTM1;NECTIN2;SCARB2;CTSZ;CALR;INSIG1;RAB20;RAB8A;ABCA1;SAMD9;SAMD9L;ANKRD28
GO:0006979	response to oxidative stress	http://amigo.geneontology.org/amigo/term/GO:0006979	420	17	7.50621	2.26479	0.00149126	0.0129344	388;475;1545;2353;2643;2879;3162;3240;3303;3725;6647;6772;7124;7128;10105;10628;135112	HP;CYP1B1;JUN;GPX4;RHOB;FOS;HSPA1A;HMOX1;TNF;SOD1;GCH1;TXNIP;ATOX1;NCOA7;STAT1;PPIF;TNFAIP3
GO:0070997	neuron death	http://amigo.geneontology.org/amigo/term/GO:0070997	323	13	5.77263	2.25201	0.0054844	0.0385268	1051;1522;1524;1958;2353;3162;3309;3725;6352;6647;10135;54541;135112	JUN;HSPA5;EGR1;FOS;HMOX1;SOD1;CCL5;CX3CR1;CEBPB;CTSZ;NCOA7;DDIT4;NAMPT
GO:0070482	response to oxygen levels	http://amigo.geneontology.org/amigo/term/GO:0070482	326	13	5.82625	2.23128	0.00591492	0.0408755	133;1026;1958;3162;3383;4000;5366;7184;7852;10135;10370;28984;54541	CITED2;ADM;EGR1;PMAIP1;HMOX1;HSP90B1;RGCC;CXCR4;ICAM1;LMNA;DDIT4;CDKN1A;NAMPT
GO:1901652	response to peptide	http://amigo.geneontology.org/amigo/term/GO:1901652	478	19	8.54278	2.2241	0.000987228	0.00942858	133;1958;2069;3164;3383;3397;3553;3727;4218;4792;5447;5872;6772;7128;8743;9021;9296;10135;56729	ADM;EGR1;EREG;POR;ATP6V1F;NR4A1;IL1B;RAB13;ICAM1;RETN;RAB8A;JUND;SOCS3;STAT1;TNFSF10;NFKBIA;NAMPT;TNFAIP3;ID1
GO:0051260	protein homooligomerization	http://amigo.geneontology.org/amigo/term/GO:0051260	328	13	5.86199	2.21768	0.00621664	0.0418542	241;389;2203;2633;2643;2752;3162;3759;4082;9033;51466;65987;115362	ALOX5AP;KCNJ2;FBP1;HMOX1;PKD2L1;GCH1;GLUL;RHOC;EVL;GBP5;KCTD14;GBP1;MARCKS
GO:2000147	positive regulation of cell motility	http://amigo.geneontology.org/amigo/term/GO:2000147	484	19	8.65001	2.19653	0.00114253	0.0104425	388;389;719;811;972;1230;1601;1672;1839;3162;3309;3383;3553;3627;3725;3958;6352;7124;8877	CD74;JUN;HSPA5;RHOB;LGALS3;HMOX1;TNF;CCL5;CXCL10;DAB2;SPHK1;DEFB1;IL1B;CALR;RHOC;C3AR1;ICAM1;CCR1;HBEGF
GO:0045862	positive regulation of proteolysis	http://amigo.geneontology.org/amigo/term/GO:0045862	336	13	6.00497	2.16487	0.00754848	0.0482333	444;1075;1601;3303;3429;3553;5366;6279;7124;8743;9447;51065;114548	CTSC;PMAIP1;HSPA1A;S100A8;TNF;ASPH;DAB2;RPS27L;IL1B;AIM2;NLRP3;TNFSF10;IFI27
GO:0045785	positive regulation of cell adhesion	http://amigo.geneontology.org/amigo/term/GO:0045785	388	15	6.93431	2.16316	0.00428034	0.0316373	811;972;1326;3109;3383;3553;3606;4814;6352;7124;10370;11006;64332;84868;114548	CITED2;CD74;IL18;NFKBIZ;HLA-DMB;TNF;CCL5;HAVCR2;MAP3K8;IL1B;CALR;NLRP3;ICAM1;LILRB4;NINJ1
GO:0019216	regulation of lipid metabolic process	http://amigo.geneontology.org/amigo/term/GO:0019216	375	14	6.70197	2.08894	0.00766296	0.0482482	19;123;211;975;1958;3553;3638;5447;6647;7124;9021;23179;50486;51099	EGR1;ABHD5;POR;TNF;SOD1;ALAS1;PLIN2;RGL1;IL1B;CD81;INSIG1;ABCA1;SOCS3;G0S2
GO:0052547	regulation of peptidase activity	http://amigo.geneontology.org/amigo/term/GO:0052547	410	15	7.32749	2.04709	0.00702845	0.0456045	330;444;710;2537;3429;3730;5272;5366;5447;6279;7124;8743;9447;51065;114548	POR;PMAIP1;ANOS1;S100A8;TNF;ASPH;RPS27L;SERPINB9;AIM2;NLRP3;BIRC3;TNFSF10;SERPING1;IFI27;IFI6
GO:0043254	regulation of protein complex assembly	http://amigo.geneontology.org/amigo/term/GO:0043254	439	16	7.84578	2.03931	0.00564895	0.0393574	19;389;822;2764;3303;3383;3638;3725;5366;7124;7453;9447;51466;64857;93663;115362	JUN;GMFB;CAPG;PMAIP1;HSPA1A;PLEKHG2;TNF;ARHGAP18;RHOC;INSIG1;AIM2;EVL;WARS;GBP5;ICAM1;ABCA1
GO:0051051	negative regulation of transport	http://amigo.geneontology.org/amigo/term/GO:0051051	449	16	8.0245	1.99389	0.00696129	0.0455161	972;2633;3162;3303;3383;3553;3638;3958;7124;7128;8074;10105;28984;91543;114548;415116	CD74;LGALS3;HSPA1A;HMOX1;TNF;RGCC;IL1B;INSIG1;FGF23;NLRP3;ICAM1;GBP1;PPIF;RSAD2;TNFAIP3;PIM3
GO:1902532	negative regulation of intracellular signal transduction	http://amigo.geneontology.org/amigo/term/GO:1902532	486	17	8.68576	1.95723	0.00655955	0.0435595	467;597;972;1844;1848;2203;2633;3301;3303;3553;6772;7128;9021;10105;10133;54541;114548	CD74;FBP1;HSPA1A;DNAJA1;ATF3;IL1B;OPTN;BCL2A1;DUSP2;DUSP6;NLRP3;DDIT4;SOCS3;GBP1;STAT1;PPIF;TNFAIP3
