# Supplementary material for: The unique interplay of mitochondrial oxidative phosphorylation (OXPHOS) and immunity and its potential implication for the sex‐ and age‐related morbidity of severe COVID‐19 patients
Source: MedComm (2020). 2023 Sep 23;4(5):e371. doi: 10.1002/mco2.371 (PMC10518039; doi:10.1002/mco2.371)
Supplement: Supplementary file 10 — Supporting Information [file MCO2-4-e371-s014.xlsx]

## Sheet: Mono.M6.prog.OXPHOS.correlated
.rownames	.colnames	r	p
MitoCarta_CI_subunits	S100A9	0.264546	0
MitoCarta_CI_subunits	S100A8	0.243575	0
MitoCarta_CI_subunits	ID1	0.157281	4.09802e-154
MitoCarta_CI_subunits	CLU	0.095647	2.33821e-57
MitoCarta_CI_subunits	HIST1H1E	0.0931727	1.75682e-54
MitoCarta_CI_subunits	ID2	0.0571021	3.40909e-21
MitoCarta_CI_subunits	CALR	0.0436381	7.17697e-13
MitoCarta_CI_subunits	HIST1H1C	0.0247552	6.61405e-05
MitoCarta_CI_subunits	CITED2	0.0171767	0.00656247
MitoCarta_CI_subunits	FBP1	0.015718	0.0132639
MitoCarta_CI_subunits	TCF7L2	-0.0159968	0.0116479
MitoCarta_CI_subunits	TXNIP	-0.0185169	0.00325251
MitoCarta_CI_subunits	EGR1	-0.0291026	2.3214e-06
MitoCarta_CI_subunits	TSC22D1	-0.0345341	1.71e-08
MitoCarta_CI_subunits	NRIP1	-0.0356288	5.74045e-09
MitoCarta_CI_subunits	BCL11A	-0.0382243	3.80104e-10
MitoCarta_CI_subunits	IRF7	-0.0417269	7.20504e-12
MitoCarta_CI_subunits	PPARG	-0.0429766	1.61723e-12
MitoCarta_CI_subunits	PELI1	-0.0482144	1.88854e-15
MitoCarta_CI_subunits	GTF2B	-0.0529258	2.24726e-18
MitoCarta_CI_subunits	NCOA7	-0.0533259	1.23287e-18
MitoCarta_CI_subunits	HSPA8	-0.0573442	2.30922e-21
MitoCarta_CI_subunits	MITF	-0.0591183	1.25048e-22
MitoCarta_CI_subunits	PIM1	-0.0626058	3.10738e-25
MitoCarta_CI_subunits	YBX3	-0.0642278	1.70182e-26
MitoCarta_CI_subunits	BHLHE40	-0.0648301	5.67256e-27
MitoCarta_CI_subunits	SP140	-0.0729123	8.32503e-34
MitoCarta_CI_subunits	HMOX1	-0.0734699	2.63125e-34
MitoCarta_CI_subunits	DNAJB1	-0.0743874	3.84915e-35
MitoCarta_CI_subunits	DDIT3	-0.0748992	1.3063e-35
MitoCarta_CI_subunits	FOS	-0.0799302	2.15454e-40
MitoCarta_CI_subunits	AIM2	-0.0806089	4.63952e-41
MitoCarta_CI_subunits	HESX1	-0.0808348	2.77259e-41
MitoCarta_CI_subunits	BASP1	-0.0944134	6.47541e-56
MitoCarta_CI_subunits	TDP2	-0.100414	4.12209e-63
MitoCarta_CI_subunits	ENG	-0.100807	1.3449e-63
MitoCarta_CI_subunits	NR4A2	-0.101432	2.25521e-64
MitoCarta_CI_subunits	HSPA1B	-0.105384	2.03515e-69
MitoCarta_CI_subunits	ELL2	-0.108373	2.27149e-73
MitoCarta_CI_subunits	SQSTM1	-0.113531	1.95142e-80
MitoCarta_CI_subunits	NFKBIA	-0.120368	2.50846e-90
MitoCarta_CI_subunits	FOSB	-0.12524	9.72549e-98
MitoCarta_CI_subunits	CIR1	-0.127861	7.51091e-102
MitoCarta_CI_subunits	VEGFA	-0.13475	4.4133e-113
MitoCarta_CI_subunits	NR1H3	-0.135723	1.03067e-114
MitoCarta_CI_subunits	KLF2	-0.142273	4.70222e-126
MitoCarta_CI_subunits	TXN	-0.144967	7.16599e-131
MitoCarta_CI_subunits	HSPA1A	-0.148146	1.10011e-136
MitoCarta_CI_subunits	EGR2	-0.153385	1.49256e-146
MitoCarta_CI_subunits	ATF3	-0.157637	8.17107e-155
MitoCarta_CI_subunits	DAB2	-0.161929	2.11321e-163
MitoCarta_CI_subunits	ATF5	-0.166932	9.89202e-174
MitoCarta_CI_subunits	NLRP3	-0.167724	2.12783e-175
MitoCarta_CI_subunits	LITAF	-0.172542	1.06441e-185
MitoCarta_CI_subunits	CEBPB	-0.173105	6.37792e-187
MitoCarta_CI_subunits	PLSCR1	-0.176339	4.83954e-194
MitoCarta_CI_subunits	CREM	-0.178339	1.66274e-198
MitoCarta_CI_subunits	HES4	-0.179452	5.1405e-201
MitoCarta_CI_subunits	NFKBIZ	-0.182571	3.84237e-208
MitoCarta_CI_subunits	RGCC	-0.188383	9.3481e-222
MitoCarta_CI_subunits	IRF1	-0.191522	2.66668e-229
MitoCarta_CI_subunits	STAT1	-0.197181	3.03402e-243
MitoCarta_CI_subunits	JUND	-0.20303	4.01763e-258
MitoCarta_CI_subunits	MAFB	-0.206751	7.76774e-268
MitoCarta_CI_subunits	JUN	-0.231267	0
MitoCarta_CI_subunits	SGK1	-0.295579	0
MitoCarta_CIII_subunits	S100A9	0.306428	0
MitoCarta_CIII_subunits	S100A8	0.295888	0
MitoCarta_CIII_subunits	ID1	0.159208	6.2644e-158
MitoCarta_CIII_subunits	CLU	0.127186	8.7661e-101
MitoCarta_CIII_subunits	ID2	0.0698109	4.3298e-31
MitoCarta_CIII_subunits	HIST1H1E	0.0581457	6.25054e-22
MitoCarta_CIII_subunits	FBP1	0.0354097	7.16095e-09
MitoCarta_CIII_subunits	CALR	0.0257233	3.27754e-05
MitoCarta_CIII_subunits	SOX4	0.0242769	9.2748e-05
MitoCarta_CIII_subunits	PCBD1	0.0202998	0.0011881
MitoCarta_CIII_subunits	PELI1	-0.0181565	0.00394842
MitoCarta_CIII_subunits	TCF7L2	-0.0262062	2.28196e-05
MitoCarta_CIII_subunits	HSPA8	-0.0323566	1.34821e-07
MitoCarta_CIII_subunits	TCF4	-0.0335099	4.60008e-08
MitoCarta_CIII_subunits	NRIP1	-0.0406136	2.63076e-11
MitoCarta_CIII_subunits	GTF2B	-0.048358	1.55517e-15
MitoCarta_CIII_subunits	DDIT3	-0.0487659	8.87261e-16
MitoCarta_CIII_subunits	PPARG	-0.0488965	7.41004e-16
MitoCarta_CIII_subunits	NFKBIA	-0.0490499	5.98905e-16
MitoCarta_CIII_subunits	HMOX1	-0.0513396	2.33296e-17
MitoCarta_CIII_subunits	YBX3	-0.0521285	7.34911e-18
MitoCarta_CIII_subunits	EGR1	-0.052724	3.04275e-18
MitoCarta_CIII_subunits	TXNIP	-0.0535127	9.28443e-19
MitoCarta_CIII_subunits	TSC22D1	-0.0548902	1.12552e-19
MitoCarta_CIII_subunits	BHLHE40	-0.0636114	5.18017e-26
MitoCarta_CIII_subunits	MITF	-0.0644137	1.21415e-26
MitoCarta_CIII_subunits	BCL11A	-0.0693806	1.0094e-30
MitoCarta_CIII_subunits	NCOA7	-0.0782224	9.7775e-39
MitoCarta_CIII_subunits	FOS	-0.0817036	3.7422e-42
MitoCarta_CIII_subunits	SP140	-0.0875837	2.86554e-48
MitoCarta_CIII_subunits	DNAJB1	-0.0904152	2.26759e-51
MitoCarta_CIII_subunits	PIM1	-0.0916697	8.96766e-53
MitoCarta_CIII_subunits	SQSTM1	-0.0924574	1.15196e-53
MitoCarta_CIII_subunits	NR4A2	-0.0978492	5.5757e-60
MitoCarta_CIII_subunits	HESX1	-0.103029	2.17688e-66
MitoCarta_CIII_subunits	AIM2	-0.107554	2.81369e-72
MitoCarta_CIII_subunits	ENG	-0.109763	3.05571e-75
MitoCarta_CIII_subunits	TDP2	-0.111567	1.04755e-77
MitoCarta_CIII_subunits	IRF7	-0.112249	1.1975e-78
MitoCarta_CIII_subunits	BASP1	-0.114436	1.03795e-81
MitoCarta_CIII_subunits	ELL2	-0.120999	2.84928e-91
MitoCarta_CIII_subunits	VEGFA	-0.13095	8.26026e-107
MitoCarta_CIII_subunits	CIR1	-0.136848	1.28079e-116
MitoCarta_CIII_subunits	KLF2	-0.137835	2.62228e-118
MitoCarta_CIII_subunits	TXN	-0.143015	2.28119e-127
MitoCarta_CIII_subunits	HSPA1B	-0.144362	8.83938e-130
MitoCarta_CIII_subunits	NLRP3	-0.147419	2.42302e-135
MitoCarta_CIII_subunits	NFKBIZ	-0.152737	2.59044e-145
MitoCarta_CIII_subunits	NR1H3	-0.152908	1.22037e-145
MitoCarta_CIII_subunits	FOSB	-0.157511	1.4448e-154
MitoCarta_CIII_subunits	EGR2	-0.171888	2.7859e-184
MitoCarta_CIII_subunits	ATF3	-0.176904	2.67527e-195
MitoCarta_CIII_subunits	IRF1	-0.185235	2.54777e-214
MitoCarta_CIII_subunits	CEBPB	-0.185368	1.24591e-214
MitoCarta_CIII_subunits	CREM	-0.188312	1.37202e-221
MitoCarta_CIII_subunits	DAB2	-0.188971	3.67988e-223
MitoCarta_CIII_subunits	HSPA1A	-0.197836	6.88011e-245
MitoCarta_CIII_subunits	RGCC	-0.198701	4.54565e-247
MitoCarta_CIII_subunits	HES4	-0.200793	2.22849e-252
MitoCarta_CIII_subunits	LITAF	-0.204313	1.89882e-261
MitoCarta_CIII_subunits	JUND	-0.206096	4.1041e-266
MitoCarta_CIII_subunits	ATF5	-0.207013	1.58545e-268
MitoCarta_CIII_subunits	MAFB	-0.210982	4.01622e-279
MitoCarta_CIII_subunits	PLSCR1	-0.210989	3.8811e-279
MitoCarta_CIII_subunits	STAT1	-0.248348	0
MitoCarta_CIII_subunits	JUN	-0.264074	0
MitoCarta_CIII_subunits	SGK1	-0.318796	0
MitoCarta_CIV_subunits	ID1	0.162017	1.40473e-163
MitoCarta_CIV_subunits	S100A8	0.156995	1.49247e-153
MitoCarta_CIV_subunits	S100A9	0.152439	9.57647e-145
MitoCarta_CIV_subunits	CLU	0.101871	6.35545e-65
MitoCarta_CIV_subunits	HIST1H1E	0.0864922	4.22121e-47
MitoCarta_CIV_subunits	FBP1	0.0659163	7.62653e-28
MitoCarta_CIV_subunits	ID2	0.0637126	4.3212e-26
MitoCarta_CIV_subunits	CALR	0.0519861	9.06565e-18
MitoCarta_CIV_subunits	CREG1	0.0458281	4.51793e-14
MitoCarta_CIV_subunits	PCBD1	0.0457831	4.78564e-14
MitoCarta_CIV_subunits	HSPA8	0.0157345	0.0131675
MitoCarta_CIV_subunits	GTF2B	-0.0150244	0.018237
MitoCarta_CIV_subunits	DDIT3	-0.0195527	0.00182754
MitoCarta_CIV_subunits	BHLHE40	-0.0222375	0.000362617
MitoCarta_CIV_subunits	NRIP1	-0.0249894	5.60356e-05
MitoCarta_CIV_subunits	TSC22D1	-0.0256296	3.50962e-05
MitoCarta_CIV_subunits	PPARG	-0.0278761	6.28191e-06
MitoCarta_CIV_subunits	MITF	-0.0352214	8.65236e-09
MitoCarta_CIV_subunits	IRF7	-0.0392308	1.2568e-10
MitoCarta_CIV_subunits	NCOA7	-0.0452912	9.02641e-14
MitoCarta_CIV_subunits	SP140	-0.0535178	9.2194e-19
MitoCarta_CIV_subunits	NFKBIA	-0.0560738	1.75942e-20
MitoCarta_CIV_subunits	DNAJB1	-0.0565798	7.88077e-21
MitoCarta_CIV_subunits	PELI1	-0.0580294	7.55985e-22
MitoCarta_CIV_subunits	HESX1	-0.0611591	3.90142e-24
MitoCarta_CIV_subunits	SQSTM1	-0.0619596	9.6654e-25
MitoCarta_CIV_subunits	ENG	-0.0642068	1.76777e-26
MitoCarta_CIV_subunits	PIM1	-0.0659123	7.67951e-28
MitoCarta_CIV_subunits	AIM2	-0.0666699	1.8585e-28
MitoCarta_CIV_subunits	EGR1	-0.0700635	2.62809e-31
MitoCarta_CIV_subunits	BCL11A	-0.0777239	2.92746e-38
MitoCarta_CIV_subunits	NR1H3	-0.0868179	1.89605e-47
MitoCarta_CIV_subunits	TDP2	-0.0892782	4.09778e-50
MitoCarta_CIV_subunits	ELL2	-0.0900384	5.94703e-51
MitoCarta_CIV_subunits	NR4A2	-0.0908567	7.31595e-52
MitoCarta_CIV_subunits	TXNIP	-0.0929564	3.10837e-54
MitoCarta_CIV_subunits	YBX3	-0.0987703	4.28355e-61
MitoCarta_CIV_subunits	TXN	-0.101349	2.85557e-64
MitoCarta_CIV_subunits	HSPA1B	-0.10516	3.967e-69
MitoCarta_CIV_subunits	ATF3	-0.11696	2.52445e-85
MitoCarta_CIV_subunits	BASP1	-0.117136	1.40492e-85
MitoCarta_CIV_subunits	CIR1	-0.118691	7.59619e-88
MitoCarta_CIV_subunits	RGCC	-0.118949	3.1689e-88
MitoCarta_CIV_subunits	PLSCR1	-0.120116	5.91871e-90
MitoCarta_CIV_subunits	DAB2	-0.123283	1.00848e-94
MitoCarta_CIV_subunits	LITAF	-0.128826	2.18449e-103
MitoCarta_CIV_subunits	HES4	-0.12898	1.24188e-103
MitoCarta_CIV_subunits	EGR2	-0.132388	3.68752e-109
MitoCarta_CIV_subunits	CREM	-0.133314	1.09252e-110
MitoCarta_CIV_subunits	FOSB	-0.13398	8.57427e-112
MitoCarta_CIV_subunits	VEGFA	-0.134583	8.38676e-113
MitoCarta_CIV_subunits	FOS	-0.136146	1.98415e-115
MitoCarta_CIV_subunits	ATF5	-0.145915	1.37053e-132
MitoCarta_CIV_subunits	KLF2	-0.157721	5.60288e-155
MitoCarta_CIV_subunits	MAFB	-0.159783	4.47466e-159
MitoCarta_CIV_subunits	HSPA1A	-0.165682	4.05171e-171
MitoCarta_CIV_subunits	NFKBIZ	-0.171766	5.0768e-184
MitoCarta_CIV_subunits	IRF1	-0.180866	3.1533e-204
MitoCarta_CIV_subunits	STAT1	-0.183803	5.4974e-211
MitoCarta_CIV_subunits	CEBPB	-0.18616	1.71483e-216
MitoCarta_CIV_subunits	NLRP3	-0.196912	1.43029e-242
MitoCarta_CIV_subunits	JUN	-0.207575	5.19687e-270
MitoCarta_CIV_subunits	SGK1	-0.236509	0
MitoCarta_CV_subunits	S100A8	0.367523	0
MitoCarta_CV_subunits	S100A9	0.33649	0
MitoCarta_CV_subunits	ID1	0.141658	5.75375e-125
MitoCarta_CV_subunits	CLU	0.0723532	2.61478e-33
MitoCarta_CV_subunits	ID2	0.0654057	1.96807e-27
MitoCarta_CV_subunits	SOX4	0.0512742	2.56044e-17
MitoCarta_CV_subunits	BCL11A	-0.0134855	0.0352319
MitoCarta_CV_subunits	YBX3	-0.0157899	0.0128341
MitoCarta_CV_subunits	CITED2	-0.0159562	0.0118692
MitoCarta_CV_subunits	PELI1	-0.0172296	0.00639346
MitoCarta_CV_subunits	HIST1H1E	-0.0248549	6.16284e-05
MitoCarta_CV_subunits	HIST1H1C	-0.0249461	5.77843e-05
MitoCarta_CV_subunits	TCF4	-0.0268024	1.45104e-05
MitoCarta_CV_subunits	FBP1	-0.0276901	7.26951e-06
MitoCarta_CV_subunits	TCF7L2	-0.0308165	5.38243e-07
MitoCarta_CV_subunits	NRIP1	-0.0360309	3.83016e-09
MitoCarta_CV_subunits	IRF8	-0.044456	2.59797e-13
MitoCarta_CV_subunits	CREG1	-0.0521393	7.23597e-18
MitoCarta_CV_subunits	EGR1	-0.0553345	5.62946e-20
MitoCarta_CV_subunits	TXNIP	-0.062885	1.89164e-25
MitoCarta_CV_subunits	FOS	-0.0743833	3.88141e-35
MitoCarta_CV_subunits	PPARG	-0.0745786	2.57537e-35
MitoCarta_CV_subunits	TSC22D1	-0.0769251	1.67903e-37
MitoCarta_CV_subunits	HSPA8	-0.0779684	1.71079e-38
MitoCarta_CV_subunits	NCOA7	-0.0806376	4.34546e-41
MitoCarta_CV_subunits	NR4A2	-0.0896606	1.55742e-50
MitoCarta_CV_subunits	BASP1	-0.0923529	1.51136e-53
MitoCarta_CV_subunits	GTF2B	-0.0975566	1.25613e-59
MitoCarta_CV_subunits	NLRP3	-0.100311	5.53151e-63
MitoCarta_CV_subunits	HMOX1	-0.100809	1.33656e-63
MitoCarta_CV_subunits	MITF	-0.101069	6.38675e-64
MitoCarta_CV_subunits	NFKBIA	-0.101221	4.12504e-64
MitoCarta_CV_subunits	SP140	-0.117575	3.24817e-86
MitoCarta_CV_subunits	JUND	-0.119086	1.98252e-88
MitoCarta_CV_subunits	VEGFA	-0.120901	3.99245e-91
MitoCarta_CV_subunits	NFKBIZ	-0.121616	3.38617e-92
MitoCarta_CV_subunits	PIM1	-0.1223	3.13131e-93
MitoCarta_CV_subunits	KLF2	-0.123435	5.90924e-95
MitoCarta_CV_subunits	BHLHE40	-0.124805	4.6005e-97
MitoCarta_CV_subunits	DDIT3	-0.125363	6.27174e-98
MitoCarta_CV_subunits	AIM2	-0.127687	1.4115e-101
MitoCarta_CV_subunits	ELL2	-0.130106	1.93009e-105
MitoCarta_CV_subunits	DNAJB1	-0.131177	3.52924e-107
MitoCarta_CV_subunits	FOSB	-0.136283	1.16737e-115
MitoCarta_CV_subunits	ENG	-0.142829	4.86624e-127
MitoCarta_CV_subunits	HESX1	-0.14433	1.00781e-129
MitoCarta_CV_subunits	TXN	-0.148513	2.3123e-137
MitoCarta_CV_subunits	CIR1	-0.155669	5.81793e-151
MitoCarta_CV_subunits	TDP2	-0.157199	5.92502e-154
MitoCarta_CV_subunits	HSPA1B	-0.166696	3.0868e-173
MitoCarta_CV_subunits	NR1H3	-0.169035	3.62162e-178
MitoCarta_CV_subunits	SQSTM1	-0.181693	4.02545e-206
MitoCarta_CV_subunits	IRF1	-0.19145	3.95526e-229
MitoCarta_CV_subunits	HSPA1A	-0.193026	5.74002e-233
MitoCarta_CV_subunits	IRF7	-0.199402	7.71115e-249
MitoCarta_CV_subunits	DAB2	-0.204052	8.99974e-261
MitoCarta_CV_subunits	CEBPB	-0.221688	0
MitoCarta_CV_subunits	EGR2	-0.230531	0
MitoCarta_CV_subunits	CREM	-0.232669	0
MitoCarta_CV_subunits	RGCC	-0.237462	0
MitoCarta_CV_subunits	LITAF	-0.245737	0
MitoCarta_CV_subunits	ATF3	-0.245843	0
MitoCarta_CV_subunits	MAFB	-0.251396	0
MitoCarta_CV_subunits	ATF5	-0.252168	0
MitoCarta_CV_subunits	HES4	-0.257755	0
MitoCarta_CV_subunits	PLSCR1	-0.261122	0
MitoCarta_CV_subunits	JUN	-0.264049	0
MitoCarta_CV_subunits	STAT1	-0.268471	0
MitoCarta_CV_subunits	SGK1	-0.356289	0

## Sheet: Mono.M7.prog.OXPHOS.correlated
.rownames	.colnames	r	p
MitoCarta_CI_subunits	SHOX	0.3225	1.04772e-78
MitoCarta_CI_subunits	NFKBIA	0.311971	1.88524e-73
MitoCarta_CI_subunits	MAFB	0.264215	4.53488e-52
MitoCarta_CI_subunits	JUND	0.247957	9.3265e-46
MitoCarta_CI_subunits	SGK1	0.24689	2.29347e-45
MitoCarta_CI_subunits	NFKBIZ	0.246184	4.19262e-45
MitoCarta_CI_subunits	RGCC	0.206679	1.17275e-31
MitoCarta_CI_subunits	CEBPB	0.205391	2.92537e-31
MitoCarta_CI_subunits	NLRP3	0.204143	6.96087e-31
MitoCarta_CI_subunits	MLLT3	0.193867	7.12951e-28
MitoCarta_CI_subunits	ID2	0.178934	9.09814e-24
MitoCarta_CI_subunits	ATF3	0.164575	3.75912e-20
MitoCarta_CI_subunits	BHLHE40	0.1541	9.96939e-18
MitoCarta_CI_subunits	PELI1	0.136364	5.2282e-14
MitoCarta_CI_subunits	NRIP1	0.136174	5.69208e-14
MitoCarta_CI_subunits	NCOA7	0.13339	1.97172e-13
MitoCarta_CI_subunits	YBX3	0.123957	1.07399e-11
MitoCarta_CI_subunits	ATF5	0.113224	7.08297e-10
MitoCarta_CI_subunits	BCL11A	0.105615	1.08954e-08
MitoCarta_CI_subunits	TSPYL2	0.0983916	1.21375e-07
MitoCarta_CI_subunits	DDIT3	0.097027	1.86249e-07
MitoCarta_CI_subunits	IRF7	0.0862198	4.6747e-06
MitoCarta_CI_subunits	HSPA8	0.0749484	8.79448e-05
MitoCarta_CI_subunits	EGR1	0.0739085	0.000112315
MitoCarta_CI_subunits	ID1	0.072235	0.000166859
MitoCarta_CI_subunits	SOX4	0.0687659	0.000365985
MitoCarta_CI_subunits	HSPA1B	0.0681641	0.000417813
MitoCarta_CI_subunits	PCBD1	0.0653891	0.000759474
MitoCarta_CI_subunits	NR4A1	0.0605317	0.00203673
MitoCarta_CI_subunits	NR4A2	0.056267	0.00449723
MitoCarta_CI_subunits	KLF2	0.0507062	0.0116538
MitoCarta_CI_subunits	CALR	0.0431877	0.0360998
MitoCarta_CI_subunits	HSPA1A	-0.049409	0.014377
MitoCarta_CI_subunits	PLSCR1	-0.0584376	0.00303902
MitoCarta_CI_subunits	HIST1H1E	-0.0668758	0.000551043
MitoCarta_CI_subunits	CREG1	-0.0671447	0.000519775
MitoCarta_CI_subunits	TXNIP	-0.0751537	8.38854e-05
MitoCarta_CI_subunits	CITED2	-0.0941856	4.51907e-07
MitoCarta_CI_subunits	FOSB	-0.0981763	1.29812e-07
MitoCarta_CI_subunits	LITAF	-0.108599	3.83032e-09
MitoCarta_CI_subunits	HMOX1	-0.161918	1.58607e-19
MitoCarta_CI_subunits	JUN	-0.233753	1.30747e-40
MitoCarta_CI_subunits	CLU	-0.263048	1.31256e-51
MitoCarta_CI_subunits	S100A9	-0.29928	2.26998e-67
MitoCarta_CI_subunits	FOS	-0.311449	3.37141e-73
MitoCarta_CI_subunits	S100A8	-0.327137	4.38316e-81
MitoCarta_CIII_subunits	TXN	0.130986	5.65446e-13
MitoCarta_CIII_subunits	IRF7	0.124308	9.30356e-12
MitoCarta_CIII_subunits	PLSCR1	0.117662	1.31079e-10
MitoCarta_CIII_subunits	HSPA1B	0.103365	2.34024e-08
MitoCarta_CIII_subunits	ATF5	0.0944894	4.1085e-07
MitoCarta_CIII_subunits	FBP1	0.0852191	6.13376e-06
MitoCarta_CIII_subunits	DNAJB1	0.0688914	0.000356554
MitoCarta_CIII_subunits	CREG1	0.0624111	0.00140687
MitoCarta_CIII_subunits	GTF2B	0.0554554	0.00519901
MitoCarta_CIII_subunits	BHLHE40	0.0505626	0.0119209
MitoCarta_CIII_subunits	DDIT3	0.0450788	0.0276501
MitoCarta_CIII_subunits	NCOA7	0.0448881	0.0284118
MitoCarta_CIII_subunits	CALR	0.0446992	0.0292013
MitoCarta_CIII_subunits	PIM1	0.0438811	0.0328394
MitoCarta_CIII_subunits	SQSTM1	0.0436383	0.0339092
MitoCarta_CIII_subunits	NR4A1	0.0432289	0.0358702
MitoCarta_CIII_subunits	SGK1	0.0413924	0.0460319
MitoCarta_CIII_subunits	MAFB	0.0412822	0.0467283
MitoCarta_CIII_subunits	ATF3	0.0410129	0.0483906
MitoCarta_CIII_subunits	TCF7L2	-0.0426012	0.0392226
MitoCarta_CIII_subunits	YBX3	-0.0478259	0.0184007
MitoCarta_CIII_subunits	NFKBIA	-0.0488244	0.0157626
MitoCarta_CIII_subunits	BCL11A	-0.0491876	0.0148544
MitoCarta_CIII_subunits	IRF1	-0.063535	0.00112081
MitoCarta_CIII_subunits	S100A8	-0.0650191	0.000818554
MitoCarta_CIII_subunits	PELI1	-0.0650978	0.000804669
MitoCarta_CIII_subunits	JUND	-0.0676676	0.000464317
MitoCarta_CIII_subunits	JUN	-0.0682134	0.000413699
MitoCarta_CIII_subunits	NLRP3	-0.0969225	1.92164e-07
MitoCarta_CIII_subunits	TXNIP	-0.0969365	1.91613e-07
MitoCarta_CIII_subunits	EGR1	-0.0991099	9.60097e-08
MitoCarta_CIII_subunits	FOS	-0.10001	7.1355e-08
MitoCarta_CIII_subunits	KLF2	-0.112566	9.04903e-10
MitoCarta_CIII_subunits	FOSB	-0.116053	2.43353e-10
MitoCarta_CIII_subunits	NFKBIZ	-0.122976	1.59854e-11
MitoCarta_CIII_subunits	S100A9	-0.139485	1.26735e-14
MitoCarta_CIV_subunits	ATF3	0.306957	5.01893e-71
MitoCarta_CIV_subunits	RGCC	0.283483	3.47558e-60
MitoCarta_CIV_subunits	NFKBIA	0.27304	1.07216e-55
MitoCarta_CIV_subunits	NR4A1	0.263647	7.54312e-52
MitoCarta_CIV_subunits	JUND	0.261464	5.53503e-51
MitoCarta_CIV_subunits	HSPA8	0.224816	1.58207e-37
MitoCarta_CIV_subunits	CEBPB	0.197545	6.28947e-29
MitoCarta_CIV_subunits	MAFB	0.19583	1.95134e-28
MitoCarta_CIV_subunits	SGK1	0.191231	4.07368e-27
MitoCarta_CIV_subunits	ATF5	0.186703	7.26152e-26
MitoCarta_CIV_subunits	TSPYL2	0.184814	2.40225e-25
MitoCarta_CIV_subunits	NFKBIZ	0.175883	5.67109e-23
MitoCarta_CIV_subunits	BHLHE40	0.163751	5.93421e-20
MitoCarta_CIV_subunits	IRF7	0.162517	1.15278e-19
MitoCarta_CIV_subunits	DNAJB1	0.15336	1.45972e-17
MitoCarta_CIV_subunits	KLF2	0.149497	1.0323e-16
MitoCarta_CIV_subunits	HSPA1B	0.146767	3.95256e-16
MitoCarta_CIV_subunits	SHOX	0.146605	4.26924e-16
MitoCarta_CIV_subunits	ID1	0.138389	2.09627e-14
MitoCarta_CIV_subunits	YBX3	0.137191	3.58707e-14
MitoCarta_CIV_subunits	NRIP1	0.13278	2.57837e-13
MitoCarta_CIV_subunits	DDIT3	0.125526	5.60644e-12
MitoCarta_CIV_subunits	NR4A2	0.117652	1.31435e-10
MitoCarta_CIV_subunits	NCOA7	0.112048	1.09286e-09
MitoCarta_CIV_subunits	IRF1	0.106707	7.50271e-09
MitoCarta_CIV_subunits	MLLT3	0.102007	3.71369e-08
MitoCarta_CIV_subunits	NLRP3	0.10024	6.63271e-08
MitoCarta_CIV_subunits	PID1	0.100188	6.73816e-08
MitoCarta_CIV_subunits	CALR	0.0918546	9.15992e-07
MitoCarta_CIV_subunits	TCF7L2	0.0789325	3.25818e-05
MitoCarta_CIV_subunits	PCBD1	0.0763019	6.34812e-05
MitoCarta_CIV_subunits	HIST1H1D	0.0702816	0.000261362
MitoCarta_CIV_subunits	BCL11A	0.0689846	0.000349361
MitoCarta_CIV_subunits	EGR1	0.0580167	0.00327954
MitoCarta_CIV_subunits	HSPA1A	0.0551017	0.00555119
MitoCarta_CIV_subunits	SOX4	0.053558	0.00719942
MitoCarta_CIV_subunits	PELI1	0.0426341	0.0390512
MitoCarta_CIV_subunits	ID2	0.0411766	0.047389
MitoCarta_CIV_subunits	BASP1	-0.0707124	0.000238072
MitoCarta_CIV_subunits	JUN	-0.088378	2.55015e-06
MitoCarta_CIV_subunits	FOS	-0.107181	6.3402e-09
MitoCarta_CIV_subunits	CREG1	-0.110481	1.94082e-09
MitoCarta_CIV_subunits	HMOX1	-0.122542	1.90535e-11
MitoCarta_CIV_subunits	LITAF	-0.137282	3.44188e-14
MitoCarta_CIV_subunits	CITED2	-0.177844	1.74096e-23
MitoCarta_CIV_subunits	CLU	-0.364273	6.59793e-102
MitoCarta_CIV_subunits	S100A8	-0.471414	6.62856e-180
MitoCarta_CIV_subunits	S100A9	-0.564644	6.16883e-275
MitoCarta_CV_subunits	SHOX	0.366881	1.91778e-103
MitoCarta_CV_subunits	CEBPB	0.304452	7.92382e-70
MitoCarta_CV_subunits	MAFB	0.263934	5.85901e-52
MitoCarta_CV_subunits	JUND	0.262811	1.6246e-51
MitoCarta_CV_subunits	NLRP3	0.230447	1.8883e-39
MitoCarta_CV_subunits	NFKBIA	0.219235	1.15681e-35
MitoCarta_CV_subunits	ID2	0.217451	4.40843e-35
MitoCarta_CV_subunits	SGK1	0.198955	2.42267e-29
MitoCarta_CV_subunits	MLLT3	0.196862	9.91964e-29
MitoCarta_CV_subunits	NFKBIZ	0.187648	3.99312e-26
MitoCarta_CV_subunits	PELI1	0.165123	2.7841e-20
MitoCarta_CV_subunits	BCL11A	0.138124	2.35984e-14
MitoCarta_CV_subunits	NRIP1	0.132288	3.20665e-13
MitoCarta_CV_subunits	YBX3	0.121483	2.90958e-11
MitoCarta_CV_subunits	SOX4	0.106046	9.39728e-09
MitoCarta_CV_subunits	RGCC	0.0859846	4.96932e-06
MitoCarta_CV_subunits	HSPA1B	0.0682053	0.000414284
MitoCarta_CV_subunits	ATF3	0.0637213	0.0010768
MitoCarta_CV_subunits	BHLHE40	0.062948	0.00126288
MitoCarta_CV_subunits	TXN	0.0593049	0.00258435
MitoCarta_CV_subunits	NCOA7	0.0582094	0.00316816
MitoCarta_CV_subunits	DDIT3	0.0505729	0.0119069
MitoCarta_CV_subunits	TCF4	0.0472684	0.020031
MitoCarta_CV_subunits	PCBD1	0.045439	0.0262492
MitoCarta_CV_subunits	CITED2	-0.0414882	0.0454652
MitoCarta_CV_subunits	GTF2B	-0.0448303	0.0286438
MitoCarta_CV_subunits	CREG1	-0.0501629	0.0127205
MitoCarta_CV_subunits	IRF8	-0.0692711	0.00032777
MitoCarta_CV_subunits	PLSCR1	-0.0791824	3.04918e-05
MitoCarta_CV_subunits	STAT1	-0.0842043	8.14079e-06
MitoCarta_CV_subunits	HSPA1A	-0.0863765	4.47483e-06
MitoCarta_CV_subunits	SQSTM1	-0.111694	1.24467e-09
MitoCarta_CV_subunits	LITAF	-0.123142	1.4988e-11
MitoCarta_CV_subunits	IRF1	-0.12362	1.23344e-11
MitoCarta_CV_subunits	TXNIP	-0.138465	2.03338e-14
MitoCarta_CV_subunits	FOSB	-0.156027	3.67557e-18
MitoCarta_CV_subunits	HIST1H1E	-0.175243	8.22906e-23
MitoCarta_CV_subunits	HMOX1	-0.198665	2.94844e-29
MitoCarta_CV_subunits	S100A9	-0.200475	8.68784e-30
MitoCarta_CV_subunits	CLU	-0.202628	1.98024e-30
MitoCarta_CV_subunits	S100A8	-0.204943	3.99203e-31
MitoCarta_CV_subunits	JUN	-0.269141	4.50509e-54
MitoCarta_CV_subunits	FOS	-0.421324	7.07836e-140

## Sheet: Mono.F7.prog.OXPHOS.correlated
.rownames	.colnames	r	p
MitoCarta_CI_subunits	TXN	0.39116	4.67342e-85
MitoCarta_CI_subunits	CLU	0.259318	6.00823e-36
MitoCarta_CI_subunits	DAB2	0.240076	9.63281e-31
MitoCarta_CI_subunits	S100A8	0.178307	5.80605e-17
MitoCarta_CI_subunits	HSPA8	0.170333	1.66419e-15
MitoCarta_CI_subunits	PCBD1	0.168705	3.24487e-15
MitoCarta_CI_subunits	CITED2	0.138818	1.92413e-10
MitoCarta_CI_subunits	FBP1	0.119676	6.65434e-08
MitoCarta_CI_subunits	CREG1	0.117	1.41549e-07
MitoCarta_CI_subunits	CALR	0.110738	7.5195e-07
MitoCarta_CI_subunits	CEBPB	0.107719	1.65787e-06
MitoCarta_CI_subunits	LITAF	0.104004	4.13974e-06
MitoCarta_CI_subunits	RGCC	0.102742	5.65028e-06
MitoCarta_CI_subunits	HIST1H1C	0.100786	9.0033e-06
MitoCarta_CI_subunits	GTF2B	0.0927383	5.41112e-05
MitoCarta_CI_subunits	DDIT3	0.0882333	0.00013976
MitoCarta_CI_subunits	SOX4	0.0603603	0.0161972
MitoCarta_CI_subunits	IRF8	0.0593046	0.018625
MitoCarta_CI_subunits	SQSTM1	0.0554715	0.0305919
MitoCarta_CI_subunits	NCOA7	-0.0532632	0.0398683
MitoCarta_CI_subunits	TCF4	-0.0598717	0.0172762
MitoCarta_CI_subunits	CIR1	-0.059951	0.0171099
MitoCarta_CI_subunits	SGK1	-0.0602852	0.0163444
MitoCarta_CI_subunits	S100A9	-0.0759262	0.00143918
MitoCarta_CI_subunits	PLSCR1	-0.0920368	6.31575e-05
MitoCarta_CI_subunits	AIM2	-0.0931265	4.98025e-05
MitoCarta_CI_subunits	NRIP1	-0.0938398	4.30694e-05
MitoCarta_CI_subunits	BCL11A	-0.124169	1.84734e-08
MitoCarta_CI_subunits	YBX3	-0.127251	7.37635e-09
MitoCarta_CI_subunits	BHLHE40	-0.129385	3.84036e-09
MitoCarta_CI_subunits	NR4A2	-0.132683	1.40292e-09
MitoCarta_CI_subunits	PIM1	-0.146202	1.60255e-11
MitoCarta_CI_subunits	ID2	-0.162193	4.38746e-14
MitoCarta_CI_subunits	STAT1	-0.173291	4.90743e-16
MitoCarta_CI_subunits	TCF7L2	-0.235094	1.81365e-29
MitoCarta_CI_subunits	JUND	-0.236235	9.37558e-30
MitoCarta_CI_subunits	JUN	-0.238964	1.86039e-30
MitoCarta_CI_subunits	IRF7	-0.255887	5.60301e-35
MitoCarta_CI_subunits	NLRP3	-0.285558	8.21859e-44
MitoCarta_CI_subunits	PELI1	-0.289161	5.80838e-45
MitoCarta_CI_subunits	KLF2	-0.323843	7.0229e-57
MitoCarta_CI_subunits	IRF1	-0.350566	2.81754e-67
MitoCarta_CI_subunits	FOSB	-0.354876	4.72098e-69
MitoCarta_CI_subunits	TXNIP	-0.419908	2.80367e-99
MitoCarta_CI_subunits	NFKBIZ	-0.463841	7.27843e-124
MitoCarta_CI_subunits	NFKBIA	-0.503225	4.3714e-149
MitoCarta_CI_subunits	FOS	-0.510784	3.19594e-154
MitoCarta_CIII_subunits	AIM2	-0.0861007	0.000214467
MitoCarta_CIII_subunits	BCL11A	-0.115617	2.05855e-07
MitoCarta_CIII_subunits	BHLHE40	-0.146911	1.25371e-11
MitoCarta_CIII_subunits	CALR	0.0968891	2.18942e-05
MitoCarta_CIII_subunits	CEBPB	0.0962313	2.53395e-05
MitoCarta_CIII_subunits	CIR1	-0.0781763	0.000958481
MitoCarta_CIII_subunits	CITED2	0.107155	1.89788e-06
MitoCarta_CIII_subunits	CLU	0.227932	1.10207e-27
MitoCarta_CIII_subunits	CREG1	0.130456	2.78906e-09
MitoCarta_CIII_subunits	DAB2	0.229163	5.52458e-28
MitoCarta_CIII_subunits	DDIT3	0.080087	0.000676437
MitoCarta_CIII_subunits	FBP1	0.118676	8.84804e-08
MitoCarta_CIII_subunits	FOS	-0.466655	1.57397e-125
MitoCarta_CIII_subunits	FOSB	-0.367604	1.90278e-74
MitoCarta_CIII_subunits	GTF2B	0.0832324	0.000377911
MitoCarta_CIII_subunits	HIST1H1C	0.107333	1.82771e-06
MitoCarta_CIII_subunits	HSPA8	0.202972	6.1749e-22
MitoCarta_CIII_subunits	ID2	-0.163423	2.69765e-14
MitoCarta_CIII_subunits	IRF1	-0.340861	2.28808e-63
MitoCarta_CIII_subunits	IRF7	-0.247364	1.16887e-32
MitoCarta_CIII_subunits	JUN	-0.24397	9.23742e-32
MitoCarta_CIII_subunits	JUND	-0.30184	3.88068e-49
MitoCarta_CIII_subunits	KLF2	-0.321719	4.10513e-56
MitoCarta_CIII_subunits	LITAF	0.127031	7.84121e-09
MitoCarta_CIII_subunits	NFKBIA	-0.471828	1.20224e-128
MitoCarta_CIII_subunits	NFKBIZ	-0.454999	1.15543e-118
MitoCarta_CIII_subunits	NLRP3	-0.293162	2.97801e-46
MitoCarta_CIII_subunits	NR4A1	0.0659597	0.00727806
MitoCarta_CIII_subunits	NR4A2	-0.157341	2.78233e-13
MitoCarta_CIII_subunits	NRIP1	-0.0974954	1.91507e-05
MitoCarta_CIII_subunits	PCBD1	0.152269	1.83164e-12
MitoCarta_CIII_subunits	PELI1	-0.282258	8.86857e-43
MitoCarta_CIII_subunits	PID1	0.05981	0.0174243
MitoCarta_CIII_subunits	PIM1	-0.142211	6.21721e-11
MitoCarta_CIII_subunits	PLSCR1	-0.0949159	3.4034e-05
MitoCarta_CIII_subunits	RGCC	0.0939208	4.23378e-05
MitoCarta_CIII_subunits	S100A8	0.160774	7.58786e-14
MitoCarta_CIII_subunits	S100A9	-0.0894081	0.000109797
MitoCarta_CIII_subunits	SGK1	-0.0732725	0.00228736
MitoCarta_CIII_subunits	SQSTM1	0.072929	0.0024259
MitoCarta_CIII_subunits	STAT1	-0.188805	5.45626e-19
MitoCarta_CIII_subunits	TCF4	-0.0635581	0.0103619
MitoCarta_CIII_subunits	TCF7L2	-0.213016	3.71988e-24
MitoCarta_CIII_subunits	TXN	0.371087	5.99021e-76
MitoCarta_CIII_subunits	TXNIP	-0.387481	2.40251e-83
MitoCarta_CIII_subunits	YBX3	-0.113593	3.51028e-07
MitoCarta_CIV_subunits	AIM2	-0.0734324	0.00222496
MitoCarta_CIV_subunits	BCL11A	-0.137389	3.08705e-10
MitoCarta_CIV_subunits	BHLHE40	-0.166531	7.8329e-15
MitoCarta_CIV_subunits	CALR	0.114195	2.99985e-07
MitoCarta_CIV_subunits	CEBPB	0.0964601	2.40392e-05
MitoCarta_CIV_subunits	CIR1	-0.0758051	0.00146976
MitoCarta_CIV_subunits	CITED2	0.12984	3.33789e-09
MitoCarta_CIV_subunits	CLU	0.269127	8.64025e-39
MitoCarta_CIV_subunits	CREG1	0.126051	1.05104e-08
MitoCarta_CIV_subunits	DAB2	0.246552	1.90592e-32
MitoCarta_CIV_subunits	DDIT3	0.0794179	0.000763158
MitoCarta_CIV_subunits	FBP1	0.130082	3.09963e-09
MitoCarta_CIV_subunits	FOS	-0.547338	1.85956e-181
MitoCarta_CIV_subunits	FOSB	-0.402921	9.54907e-91
MitoCarta_CIV_subunits	GTF2B	0.113098	4.00517e-07
MitoCarta_CIV_subunits	HIST1H1C	0.0932261	4.87605e-05
MitoCarta_CIV_subunits	HMOX1	0.0516613	0.0481991
MitoCarta_CIV_subunits	HSPA1A	0.0702428	0.00373631
MitoCarta_CIV_subunits	HSPA8	0.2349	2.02553e-29
MitoCarta_CIV_subunits	ID2	-0.200513	2.10493e-21
MitoCarta_CIV_subunits	IRF1	-0.374216	2.53206e-77
MitoCarta_CIV_subunits	IRF7	-0.292384	5.29992e-46
MitoCarta_CIV_subunits	IRF8	0.0553558	0.0310067
MitoCarta_CIV_subunits	JUN	-0.270274	3.96028e-39
MitoCarta_CIV_subunits	JUND	-0.290057	2.98684e-45
MitoCarta_CIV_subunits	KLF2	-0.322228	2.71129e-56
MitoCarta_CIV_subunits	LITAF	0.123367	2.33703e-08
MitoCarta_CIV_subunits	MAFB	-0.0679492	0.00539345
MitoCarta_CIV_subunits	NCOA7	-0.0609777	0.0149316
MitoCarta_CIV_subunits	NFKBIA	-0.528327	5.47141e-167
MitoCarta_CIV_subunits	NFKBIZ	-0.46287	2.62776e-123
MitoCarta_CIV_subunits	NLRP3	-0.310262	4.87768e-52
MitoCarta_CIV_subunits	NR4A1	0.0775434	0.00107637
MitoCarta_CIV_subunits	NR4A2	-0.160906	7.21711e-14
MitoCarta_CIV_subunits	NRIP1	-0.107585	1.71603e-06
MitoCarta_CIV_subunits	PCBD1	0.1721	8.02942e-16
MitoCarta_CIV_subunits	PELI1	-0.312186	1.0566e-52
MitoCarta_CIV_subunits	PIM1	-0.194333	4.16281e-20
MitoCarta_CIV_subunits	PLSCR1	-0.116967	1.42684e-07
MitoCarta_CIV_subunits	RGCC	0.113852	3.27755e-07
MitoCarta_CIV_subunits	S100A8	0.121719	3.74729e-08
MitoCarta_CIV_subunits	S100A9	-0.165248	1.3102e-14
MitoCarta_CIV_subunits	SGK1	-0.0824339	0.000438448
MitoCarta_CIV_subunits	SOX4	0.0544297	0.0346787
MitoCarta_CIV_subunits	SQSTM1	0.0774965	0.00108467
MitoCarta_CIV_subunits	STAT1	-0.207273	7.10504e-23
MitoCarta_CIV_subunits	TCF4	-0.0780752	0.000975539
MitoCarta_CIV_subunits	TCF7L2	-0.22246	2.33633e-26
MitoCarta_CIV_subunits	TXN	0.403937	3.22644e-91
MitoCarta_CIV_subunits	TXNIP	-0.421724	3.1871e-100
MitoCarta_CIV_subunits	YBX3	-0.140976	9.38003e-11
MitoCarta_CV_subunits	AIM2	-0.0528224	0.0417797
MitoCarta_CV_subunits	BCL11A	-0.113926	3.2158e-07
MitoCarta_CV_subunits	BHLHE40	-0.122788	2.76429e-08
MitoCarta_CV_subunits	CALR	0.0863736	0.000202739
MitoCarta_CV_subunits	CEBPB	0.0899349	9.84997e-05
MitoCarta_CV_subunits	CITED2	0.115367	2.19609e-07
MitoCarta_CV_subunits	CLU	0.223642	1.21645e-26
MitoCarta_CV_subunits	CREG1	0.100146	1.04648e-05
MitoCarta_CV_subunits	DAB2	0.183691	5.5009e-18
MitoCarta_CV_subunits	FBP1	0.096652	2.303e-05
MitoCarta_CV_subunits	FOS	-0.485999	1.55287e-137
MitoCarta_CV_subunits	FOSB	-0.34108	1.89386e-63
MitoCarta_CV_subunits	GTF2B	0.0845576	0.000292844
MitoCarta_CV_subunits	HIST1H1C	0.0804317	0.000635949
MitoCarta_CV_subunits	HIST1H1E	-0.0744861	0.0018536
MitoCarta_CV_subunits	HSPA8	0.145742	1.87237e-11
MitoCarta_CV_subunits	ID2	-0.146163	1.62208e-11
MitoCarta_CV_subunits	IRF1	-0.323945	6.5001e-57
MitoCarta_CV_subunits	IRF7	-0.276637	4.81165e-41
MitoCarta_CV_subunits	JUN	-0.263369	4.1344e-37
MitoCarta_CV_subunits	JUND	-0.195888	1.9797e-20
MitoCarta_CV_subunits	KLF2	-0.272364	9.42144e-40
MitoCarta_CV_subunits	LITAF	0.0837163	0.000344094
MitoCarta_CV_subunits	MAFB	-0.0586942	0.0202125
MitoCarta_CV_subunits	NCOA7	-0.0721502	0.00274624
MitoCarta_CV_subunits	NFKBIA	-0.472075	8.87717e-129
MitoCarta_CV_subunits	NFKBIZ	-0.408424	1.95479e-93
MitoCarta_CV_subunits	NLRP3	-0.242163	2.76443e-31
MitoCarta_CV_subunits	NR4A2	-0.131146	2.2599e-09
MitoCarta_CV_subunits	NRIP1	-0.101409	7.77167e-06
MitoCarta_CV_subunits	PCBD1	0.130031	3.14487e-09
MitoCarta_CV_subunits	PELI1	-0.280142	4.03111e-42
MitoCarta_CV_subunits	PID1	0.0539868	0.0366201
MitoCarta_CV_subunits	PIM1	-0.150363	3.65345e-12
MitoCarta_CV_subunits	PLSCR1	-0.127205	7.46162e-09
MitoCarta_CV_subunits	RGCC	0.0967943	2.23024e-05
MitoCarta_CV_subunits	S100A8	0.193681	5.64368e-20
MitoCarta_CV_subunits	S100A9	-0.0802029	0.000662889
MitoCarta_CV_subunits	SGK1	-0.0519183	0.0466641
MitoCarta_CV_subunits	SOX4	0.0684964	0.00498175
MitoCarta_CV_subunits	STAT1	-0.18475	3.45391e-18
MitoCarta_CV_subunits	TCF4	-0.0747145	0.00177914
MitoCarta_CV_subunits	TCF7L2	-0.214133	2.07957e-24
MitoCarta_CV_subunits	TXN	0.387332	2.74628e-83
MitoCarta_CV_subunits	TXNIP	-0.390686	7.70574e-85
MitoCarta_CV_subunits	YBX3	-0.110545	7.90749e-07

## Sheet: M6.ISG.correlated
.rownames	.colnames	r	p
Interferon_stimulated_genes_ISG	SGK1	0.588967	0
Interferon_stimulated_genes_ISG	HES4	0.51447	0
Interferon_stimulated_genes_ISG	PLSCR1	0.474933	0
Interferon_stimulated_genes_ISG	ATF5	0.465356	0
Interferon_stimulated_genes_ISG	STAT1	0.446514	0
Interferon_stimulated_genes_ISG	MAFB	0.431286	0
Interferon_stimulated_genes_ISG	LITAF	0.416811	0
Interferon_stimulated_genes_ISG	ATF3	0.4145	0
Interferon_stimulated_genes_ISG	RGCC	0.398462	0
Interferon_stimulated_genes_ISG	TXN	0.3851	0
Interferon_stimulated_genes_ISG	CREM	0.383038	0
Interferon_stimulated_genes_ISG	HSPA1A	0.372882	0
Interferon_stimulated_genes_ISG	IRF7	0.371337	0
Interferon_stimulated_genes_ISG	JUN	0.368309	0
Interferon_stimulated_genes_ISG	EGR2	0.333468	0
Interferon_stimulated_genes_ISG	DAB2	0.32116	0
Interferon_stimulated_genes_ISG	HESX1	0.302871	0
Interferon_stimulated_genes_ISG	HSPA1B	0.297131	0
Interferon_stimulated_genes_ISG	HSPA8	0.272573	0
Interferon_stimulated_genes_ISG	IRF1	0.250697	0
Interferon_stimulated_genes_ISG	AIM2	0.235961	0
Interferon_stimulated_genes_ISG	CEBPB	0.227188	0
Interferon_stimulated_genes_ISG	ELL2	0.212979	1.53559e-285
Interferon_stimulated_genes_ISG	SQSTM1	0.212378	6.67669e-284
Interferon_stimulated_genes_ISG	NR1H3	0.212309	1.02531e-283
Interferon_stimulated_genes_ISG	NCOA7	0.206495	3.74033e-268
Interferon_stimulated_genes_ISG	JUND	0.199317	1.38651e-249
Interferon_stimulated_genes_ISG	HMOX1	0.19761	2.8438e-245
Interferon_stimulated_genes_ISG	ENG	0.188261	2.26343e-222
Interferon_stimulated_genes_ISG	TDP2	0.177347	3.79899e-197
Interferon_stimulated_genes_ISG	DDIT3	0.167453	1.15779e-175
Interferon_stimulated_genes_ISG	VEGFA	0.166585	7.70166e-174
Interferon_stimulated_genes_ISG	BHLHE40	0.16359	1.25804e-167
Interferon_stimulated_genes_ISG	NR4A2	0.163255	6.14382e-167
Interferon_stimulated_genes_ISG	PIM1	0.147671	1.3921e-136
Interferon_stimulated_genes_ISG	FOSB	0.133716	4.39199e-112
Interferon_stimulated_genes_ISG	TCF4	0.117681	4.95101e-87
Interferon_stimulated_genes_ISG	NFKBIZ	0.116118	9.13589e-85
Interferon_stimulated_genes_ISG	CALR	0.115322	1.26228e-83
Interferon_stimulated_genes_ISG	PPARG	0.115127	2.38971e-83
Interferon_stimulated_genes_ISG	NFKBIA	0.111829	1.03767e-78
Interferon_stimulated_genes_ISG	TSC22D1	0.105608	2.48165e-70
Interferon_stimulated_genes_ISG	MITF	0.103455	1.5096e-67
Interferon_stimulated_genes_ISG	NRIP1	0.0828325	8.13984e-44
Interferon_stimulated_genes_ISG	FBP1	0.0813994	2.30902e-42
Interferon_stimulated_genes_ISG	BASP1	0.0734791	8.58186e-35
Interferon_stimulated_genes_ISG	NLRP3	0.0516615	6.0591e-18
Interferon_stimulated_genes_ISG	CREG1	0.0513762	9.19795e-18
Interferon_stimulated_genes_ISG	KLF2	0.0399811	2.5702e-11
Interferon_stimulated_genes_ISG	PCBD1	0.034449	9.46153e-09
Interferon_stimulated_genes_ISG	CITED2	0.0297022	7.70759e-07
Interferon_stimulated_genes_ISG	YBX3	0.02952	9.00888e-07
Interferon_stimulated_genes_ISG	IRF8	0.0287589	1.71405e-06
Interferon_stimulated_genes_ISG	TCF7L2	0.0270668	6.7655e-06
Interferon_stimulated_genes_ISG	BCL11A	0.0184345	0.00225471
Interferon_stimulated_genes_ISG	FOS	-0.0296246	8.2356e-07
Interferon_stimulated_genes_ISG	HIST1H1C	-0.0324269	6.63797e-08
Interferon_stimulated_genes_ISG	TXNIP	-0.0428081	9.09636e-13
Interferon_stimulated_genes_ISG	ID2	-0.103191	3.28337e-67
Interferon_stimulated_genes_ISG	SOX4	-0.108704	1.92907e-74
Interferon_stimulated_genes_ISG	EGR1	-0.125069	3.62969e-98
Interferon_stimulated_genes_ISG	CLU	-0.140275	2.78248e-123
Interferon_stimulated_genes_ISG	HIST1H1E	-0.19255	9.94619e-233
Interferon_stimulated_genes_ISG	ID1	-0.205561	1.07542e-265
Interferon_stimulated_genes_ISG	S100A8	-0.526337	0
Interferon_stimulated_genes_ISG	S100A9	-0.581035	0

## Sheet: M7.ISG.correlated
.rownames	.colnames	r	p
Interferon_stimulated_genes_ISG	NR4A1	0.282656	7.78261e-61
Interferon_stimulated_genes_ISG	HMOX1	0.248176	9.7498e-47
Interferon_stimulated_genes_ISG	TXNIP	0.199387	2.72874e-30
Interferon_stimulated_genes_ISG	PLSCR1	0.191073	7.14842e-28
Interferon_stimulated_genes_ISG	IRF7	0.183652	8.28521e-26
Interferon_stimulated_genes_ISG	TCF7L2	0.158455	1.89814e-19
Interferon_stimulated_genes_ISG	LITAF	0.137405	6.70585e-15
Interferon_stimulated_genes_ISG	DNAJB1	0.133026	4.93253e-14
Interferon_stimulated_genes_ISG	STAT1	0.104861	3.62823e-09
Interferon_stimulated_genes_ISG	FOS	0.0941826	1.27823e-07
Interferon_stimulated_genes_ISG	CIR1	0.0888437	6.58752e-07
Interferon_stimulated_genes_ISG	FBP1	0.0869766	1.14198e-06
Interferon_stimulated_genes_ISG	HSPA1A	0.0842654	2.49375e-06
Interferon_stimulated_genes_ISG	ATF5	0.07381	4.02911e-05
Interferon_stimulated_genes_ISG	HSPA1B	0.0723735	5.76943e-05
Interferon_stimulated_genes_ISG	SQSTM1	0.0720604	6.22518e-05
Interferon_stimulated_genes_ISG	GTF2B	0.056032	0.00203364
Interferon_stimulated_genes_ISG	JUN	0.0474544	0.00940309
Interferon_stimulated_genes_ISG	SOX4	-0.0395301	0.0316889
Interferon_stimulated_genes_ISG	HIST1H1E	-0.043773	0.0169226
Interferon_stimulated_genes_ISG	PELI1	-0.045605	0.0127059
Interferon_stimulated_genes_ISG	PID1	-0.0465664	0.0108518
Interferon_stimulated_genes_ISG	HIST1H1D	-0.0469038	0.0102528
Interferon_stimulated_genes_ISG	FOSB	-0.0523722	0.00402041
Interferon_stimulated_genes_ISG	BHLHE40	-0.0524889	0.00393621
Interferon_stimulated_genes_ISG	PCBD1	-0.0661138	0.000251512
Interferon_stimulated_genes_ISG	JUND	-0.0727293	5.29734e-05
Interferon_stimulated_genes_ISG	NRIP1	-0.0748975	3.05903e-05
Interferon_stimulated_genes_ISG	BCL11A	-0.0749053	3.05475e-05
Interferon_stimulated_genes_ISG	ID2	-0.0755017	2.62181e-05
Interferon_stimulated_genes_ISG	CREG1	-0.0796634	8.84025e-06
Interferon_stimulated_genes_ISG	ID1	-0.0865366	1.29675e-06
Interferon_stimulated_genes_ISG	TSPYL2	-0.089267	5.79608e-07
Interferon_stimulated_genes_ISG	EGR1	-0.0996334	2.17715e-08
Interferon_stimulated_genes_ISG	MLLT3	-0.116754	4.3775e-11
Interferon_stimulated_genes_ISG	RGCC	-0.121362	6.94516e-12
Interferon_stimulated_genes_ISG	YBX3	-0.121826	5.7417e-12
Interferon_stimulated_genes_ISG	NFKBIZ	-0.125063	1.51196e-12
Interferon_stimulated_genes_ISG	SGK1	-0.13969	2.31249e-15
Interferon_stimulated_genes_ISG	S100A8	-0.142156	7.16386e-16
Interferon_stimulated_genes_ISG	NLRP3	-0.148669	2.94686e-17
Interferon_stimulated_genes_ISG	S100A9	-0.163482	1.21121e-20
Interferon_stimulated_genes_ISG	SHOX	-0.173848	3.19932e-23
Interferon_stimulated_genes_ISG	NFKBIA	-0.23473	8.38534e-42

## Sheet: F7.ISG.correlated
.rownames	.colnames	r	p
Interferon_stimulated_genes_ISG	NFKBIA	0.490228	3.04899e-141
Interferon_stimulated_genes_ISG	NFKBIZ	0.448246	1.59898e-115
Interferon_stimulated_genes_ISG	TXNIP	0.447769	2.96562e-115
Interferon_stimulated_genes_ISG	FOS	0.413892	6.03486e-97
Interferon_stimulated_genes_ISG	IRF7	0.348477	3.72914e-67
Interferon_stimulated_genes_ISG	KLF2	0.334742	9.79313e-62
Interferon_stimulated_genes_ISG	IRF1	0.313481	7.15429e-54
Interferon_stimulated_genes_ISG	FOSB	0.29782	1.77556e-48
Interferon_stimulated_genes_ISG	TCF7L2	0.27922	1.67675e-42
Interferon_stimulated_genes_ISG	PELI1	0.242804	4.16401e-32
Interferon_stimulated_genes_ISG	NLRP3	0.211714	1.63987e-24
Interferon_stimulated_genes_ISG	JUND	0.19923	8.94537e-22
Interferon_stimulated_genes_ISG	PLSCR1	0.174658	6.45699e-17
Interferon_stimulated_genes_ISG	JUN	0.171379	2.53747e-16
Interferon_stimulated_genes_ISG	AIM2	0.161218	1.51098e-14
Interferon_stimulated_genes_ISG	ID2	0.160934	1.67998e-14
Interferon_stimulated_genes_ISG	NR4A2	0.146292	3.71909e-12
Interferon_stimulated_genes_ISG	BHLHE40	0.137121	8.22484e-11
Interferon_stimulated_genes_ISG	YBX3	0.121164	1.13271e-08
Interferon_stimulated_genes_ISG	STAT1	0.109105	3.05998e-07
Interferon_stimulated_genes_ISG	HSPA1A	0.108754	3.34622e-07
Interferon_stimulated_genes_ISG	CIR1	0.104505	9.73294e-07
Interferon_stimulated_genes_ISG	BCL11A	0.101836	1.86452e-06
Interferon_stimulated_genes_ISG	MAFB	0.0851803	7.47824e-05
Interferon_stimulated_genes_ISG	PIM1	0.082881	0.000119211
Interferon_stimulated_genes_ISG	HMOX1	0.0753464	0.000500397
Interferon_stimulated_genes_ISG	NRIP1	0.0692905	0.00142396
Interferon_stimulated_genes_ISG	NCOA7	0.0593157	0.0066416
Interferon_stimulated_genes_ISG	SP140	0.0543264	0.0133228
Interferon_stimulated_genes_ISG	TCF4	0.0523172	0.0173717
Interferon_stimulated_genes_ISG	DDIT3	-0.0491189	0.0258139
Interferon_stimulated_genes_ISG	HSPA8	-0.0492805	0.0252927
Interferon_stimulated_genes_ISG	IRF8	-0.0498777	0.0235387
Interferon_stimulated_genes_ISG	BASP1	-0.0539028	0.01411
Interferon_stimulated_genes_ISG	SOX4	-0.0627471	0.0040197
Interferon_stimulated_genes_ISG	ID1	-0.0634865	0.00360184
Interferon_stimulated_genes_ISG	CALR	-0.0681147	0.00173384
Interferon_stimulated_genes_ISG	GTF2B	-0.0811286	0.000167794
Interferon_stimulated_genes_ISG	FBP1	-0.0835029	0.00010525
Interferon_stimulated_genes_ISG	CEBPB	-0.0876938	4.47849e-05
Interferon_stimulated_genes_ISG	LITAF	-0.0881654	4.06311e-05
Interferon_stimulated_genes_ISG	HIST1H1E	-0.0923778	1.63986e-05
Interferon_stimulated_genes_ISG	HIST1H1C	-0.102918	1.43699e-06
Interferon_stimulated_genes_ISG	PCBD1	-0.112341	1.30552e-07
Interferon_stimulated_genes_ISG	RGCC	-0.116897	3.80165e-08
Interferon_stimulated_genes_ISG	CREG1	-0.127622	1.66325e-09
Interferon_stimulated_genes_ISG	CITED2	-0.158882	3.71301e-14
Interferon_stimulated_genes_ISG	S100A9	-0.165087	3.27844e-15
Interferon_stimulated_genes_ISG	DAB2	-0.19052	5.60958e-20
Interferon_stimulated_genes_ISG	TXN	-0.365936	1.80952e-74
Interferon_stimulated_genes_ISG	CLU	-0.37186	4.80574e-77
Interferon_stimulated_genes_ISG	S100A8	-0.397553	7.44848e-89
