# Supplementary material for: The unique interplay of mitochondrial oxidative phosphorylation (OXPHOS) and immunity and its potential implication for the sex‐ and age‐related morbidity of severe COVID‐19 patients
Source: MedComm (2020). 2023 Sep 23;4(5):e371. doi: 10.1002/mco2.371 (PMC10518039; doi:10.1002/mco2.371)
Supplement: Supplementary file 11 — Supporting Information [file MCO2-4-e371-s007.xlsx]

## Sheet: Macro.immune
T01_vs_T00		T02_VS_T00		T03_vs_T00		T04_vs_T00		T05_vs_T00		T06_vs_T00		T07_vs_T00		T08_vs_T00		T09_vs_T00
Hallmark_Il2_Stat5_signaling	0.689	KEGG_antigen_processing_and_presentation	0.659	Hallmark_Il6_Jak_Stat3_signaling	0.862	KEGG_natural_killer_cell_mediated_cytotoxicity	0.837	Hallmark_inflammatory_response	0.75	PID_IL6_7_PATHWAY	0.861	PID_IL8_CXCR2_PATHWAY	0.807	KEGG_natural_killer_cell_mediated_cytotoxicity	0.623	PID_IL8_CXCR1_PATHWAY	0.653
PID_TNF_PATHWAY	0.688	Hallmark_interferon_α_response	0.646	KEGG_chemokine_signaling_pathway	0.86	Hallmark_interferon_γ_response	0.679	Hallmark_Il2_Stat5_signaling	0.749	Hallmark_Tgf_β_signaling	0.853	PID_IL8_CXCR1_PATHWAY	0.774	Hallmark_interferon_γ_response	0.591	PID_IL8_CXCR2_PATHWAY	0.632
Hallmark_inflammatory_response	0.68	Hallmark_interferon_γ_response	0.646	KEGG_cytokine_cytokine_receptor_interaction	0.855	PID_IL5_PATHWAY	0.678	PID_IL5_PATHWAY	0.748	PID_IL12_STAT4_PATHWAY	0.825	KEGG_natural_killer_cell_mediated_cytotoxicity	0.772	KEGG_Rig_I_like_receptor_signaling_pathway	0.587	Hallmark_Il2_Stat5_signaling	0.61
Hallmark_Il6_Jak_Stat3_signaling	0.668	PID_NFKAPPAB_CANONICAL_PATHWAY	0.578	Hallmark_Tnfa_signaling_via_Nfkb	0.851	KEGG_Fc_epsilon_ri_signaling_pathway	0.671	PID_IL12_STAT4_PATHWAY	0.742	Hallmark_Tnfa_signaling_via_Nfkb	0.801	PID_IL6_7_PATHWAY	0.737	PID_TNF_PATHWAY	0.582	PID_IL12_STAT4_PATHWAY	0.596
KEGG_Jak_Stat_signaling_pathway	0.654	Hallmark_inflammatory_response	0.573	KEGG_Nod_like_receptor_signaling_pathway	0.851	Hallmark_interferon_α_response	0.664	KEGG_Fc_gamma_r_mediated_phagocytosis	0.731	KEGG_complement_and_coagulation_cascades	0.798	KEGG_Fc_epsilon_ri_signaling_pathway	0.726	KEGG_Fc_epsilon_ri_signaling_pathway	0.581	PID_IL2_1PATHWAY	0.593
Hallmark_interferon_γ_response	0.652	Hallmark_allograft_rejection	0.569	PID_TNF_PATHWAY	0.844	Hallmark_inflammatory_response	0.664	PID_NFKAPPAB_CANONICAL_PATHWAY	0.724	KEGG_antigen_processing_and_presentation	0.778	Hallmark_Tgf_β_signaling	0.718	Hallmark_interferon_α_response	0.568	KEGG_Nod_like_receptor_signaling_pathway	0.587
PID_IFNG_PATHWAY	0.652	PID_IL12_2PATHWAY	0.569	PID_IL23_PATHWAY	0.842	KEGG_antigen_processing_and_presentation	0.662	PID_TNF_PATHWAY	0.722	PID_IL2_1PATHWAY	0.766	KEGG_Fc_gamma_r_mediated_phagocytosis	0.688	Hallmark_inflammatory_response	0.566	Hallmark_interferon_γ_response	0.576
PID_IL12_STAT4_PATHWAY	0.648	KEGG_natural_killer_cell_mediated_cytotoxicity	0.567	KEGG_Rig_I_like_receptor_signaling_pathway	0.824	Hallmark_allograft_rejection	0.661	PID_IL3_PATHWAY	0.716	PID_IL8_CXCR2_PATHWAY	0.76	PID_IL12_STAT4_PATHWAY	0.681	PID_IL6_7_PATHWAY	0.566	PID_IFNG_PATHWAY	0.571
PID_IL5_PATHWAY	0.647	KEGG_Rig_I_like_receptor_signaling_pathway	0.566	KEGG_cytosolic_DNA_sensing_pathway	0.81	PID_IL8_CXCR2_PATHWAY	0.656	Hallmark_Il6_Jak_Stat3_signaling	0.698	Hallmark_interferon_α_response	0.736	KEGG_antigen_processing_and_presentation	0.679	KEGG_Nod_like_receptor_signaling_pathway	0.564	Hallmark_Il6_Jak_Stat3_signaling	0.57
PID_NFKAPPAB_CANONICAL_PATHWAY	0.642	Hallmark_Il2_Stat5_signaling	0.564	Hallmark_inflammatory_response	0.8	PID_IL27_PATHWAY	0.652	PID_NFKAPPAB_ATYPICAL_PATHWAY	0.696	PID_IL12_2PATHWAY	0.722	Hallmark_Tnfa_signaling_via_Nfkb	0.669	PID_IL2_1PATHWAY	0.558	PID_IL3_PATHWAY	0.569
PID_NFKAPPAB_ATYPICAL_PATHWAY	0.641	PID_IL5_PATHWAY	0.563	KEGG_Toll_like_receptor_signaling_pathway	0.796	KEGG_Toll_like_receptor_signaling_pathway	0.645	KEGG_Rig_I_like_receptor_signaling_pathway	0.692	KEGG_Fc_gamma_r_mediated_phagocytosis	0.708	PID_IL2_1PATHWAY	0.639	PID_IL8_CXCR2_PATHWAY	0.555	PID_IL5_PATHWAY	0.568
PID_IL3_PATHWAY	0.64	KEGG_complement_and_coagulation_cascades	0.56	PID_IL12_STAT4_PATHWAY	0.789	PID_IL8_CXCR1_PATHWAY	0.632	PID_IL4_2PATHWAY	0.691	Hallmark_interferon_γ_response	0.707	KEGG_complement_and_coagulation_cascades	0.632	PID_IL12_STAT4_PATHWAY	0.554	Hallmark_interferon_α_response	0.567
PID_IL4_2PATHWAY	0.636	PID_NFKAPPAB_ATYPICAL_PATHWAY	0.555	PID_IL2_1PATHWAY	0.787	PID_IFNG_PATHWAY	0.625	PID_IL2_PI3K_PATHWAY	0.691	KEGG_Fc_epsilon_ri_signaling_pathway	0.707	PID_IL2_PI3K_PATHWAY	0.61	KEGG_Fc_gamma_r_mediated_phagocytosis	0.553	Hallmark_Tgf_β_signaling	0.566
PID_IL23_PATHWAY	0.632	Hallmark_Tgf_β_signaling	0.551	KEGG_complement_and_coagulation_cascades	0.785	PID_IL3_PATHWAY	0.624	KEGG_natural_killer_cell_mediated_cytotoxicity	0.69	KEGG_Toll_like_receptor_signaling_pathway	0.694	Hallmark_Il2_Stat5_signaling	0.603	KEGG_antigen_processing_and_presentation	0.551	KEGG_Fc_gamma_r_mediated_phagocytosis	0.566
KEGG_Rig_I_like_receptor_signaling_pathway	0.631	KEGG_Toll_like_receptor_signaling_pathway	0.541	PID_IL12_2PATHWAY	0.782	PID_IL1_PATHWAY	0.621	PID_IFNG_PATHWAY	0.687	PID_IL2_PI3K_PATHWAY	0.689	PID_IFNG_PATHWAY	0.591	KEGG_chemokine_signaling_pathway	0.55	PID_IL23_PATHWAY	0.564
KEGG_natural_killer_cell_mediated_cytotoxicity	0.624	KEGG_cytosolic_DNA_sensing_pathway	0.541	PID_IL4_2PATHWAY	0.777	PID_TNF_PATHWAY	0.619	KEGG_Jak_Stat_signaling_pathway	0.685	PID_IL8_CXCR1_PATHWAY	0.686	Hallmark_Il6_Jak_Stat3_signaling	0.584	PID_NFKAPPAB_ATYPICAL_PATHWAY	0.55	KEGG_cytokine_cytokine_receptor_interaction	0.558
Hallmark_Tnfa_signaling_via_Nfkb	0.623	PID_IL6_7_PATHWAY	0.537	Hallmark_allograft_rejection	0.775	PID_IL12_2PATHWAY	0.611	Hallmark_interferon_γ_response	0.673	Hallmark_Il6_Jak_Stat3_signaling	0.675	PID_CXCR4_PATHWAY	0.582	PID_NFKAPPAB_CANONICAL_PATHWAY	0.548	KEGG_Jak_Stat_signaling_pathway	0.557
PID_IL1_PATHWAY	0.618	KEGG_Fc_gamma_r_mediated_phagocytosis	0.536	Hallmark_interferon_γ_response	0.749	KEGG_Jak_Stat_signaling_pathway	0.607	PID_IL23_PATHWAY	0.664	KEGG_cytokine_cytokine_receptor_interaction	0.671	KEGG_Nod_like_receptor_signaling_pathway	0.579	PID_IL2_PI3K_PATHWAY	0.548	KEGG_chemokine_signaling_pathway	0.551
PID_IL27_PATHWAY	0.617	PID_TGFBR_PATHWAY	0.534	PID_IL3_PATHWAY	0.736	PID_IL12_STAT4_PATHWAY	0.599	PID_IL27_PATHWAY	0.653	PID_IL1_PATHWAY	0.659	Hallmark_interferon_α_response	0.574	KEGG_cytokine_cytokine_receptor_interaction	0.54	PID_TNF_PATHWAY	0.551
PID_IL2_PI3K_PATHWAY	0.615	PID_CXCR4_PATHWAY	0.533	PID_IL5_PATHWAY	0.727	PID_IL4_2PATHWAY	0.593	PID_IL2_1PATHWAY	0.643	PID_CXCR4_PATHWAY	0.653	PID_IL1_PATHWAY	0.572	PID_IL1_PATHWAY	0.538	KEGG_natural_killer_cell_mediated_cytotoxicity	0.55
KEGG_Nod_like_receptor_signaling_pathway	0.609	Hallmark_Tnfa_signaling_via_Nfkb	0.532	PID_CXCR4_PATHWAY	0.715	KEGG_cytosolic_DNA_sensing_pathway	0.591	PID_CXCR4_PATHWAY	0.643	KEGG_chemokine_signaling_pathway	0.64	KEGG_cytokine_cytokine_receptor_interaction	0.565	Hallmark_Tgf_β_signaling	0.534	PID_NFKAPPAB_CANONICAL_PATHWAY	0.55
PID_IL2_1PATHWAY	0.599	PID_IL3_PATHWAY	0.532	PID_NFKAPPAB_CANONICAL_PATHWAY	0.709	PID_NFKAPPAB_CANONICAL_PATHWAY	0.59	PID_IL1_PATHWAY	0.636	Hallmark_Il2_Stat5_signaling	0.638	PID_TNF_PATHWAY	0.557	PID_IL5_PATHWAY	0.533	Hallmark_allograft_rejection	0.549
KEGG_antigen_processing_and_presentation	0.597	PID_TNF_PATHWAY	0.53	PID_IL8_CXCR1_PATHWAY	0.699	KEGG_Rig_I_like_receptor_signaling_pathway	0.584	KEGG_Fc_epsilon_ri_signaling_pathway	0.626	Hallmark_allograft_rejection	0.637	KEGG_Jak_Stat_signaling_pathway	0.553	PID_IL23_PATHWAY	0.533	KEGG_cytosolic_DNA_sensing_pathway	0.547
KEGG_Fc_gamma_r_mediated_phagocytosis	0.594	PID_IL2_PI3K_PATHWAY	0.527	Hallmark_Il2_Stat5_signaling	0.662	Hallmark_Il2_Stat5_signaling	0.577	KEGG_Nod_like_receptor_signaling_pathway	0.622	KEGG_natural_killer_cell_mediated_cytotoxicity	0.635	KEGG_chemokine_signaling_pathway	0.549	Hallmark_Tnfa_signaling_via_Nfkb	0.526	PID_NFKAPPAB_ATYPICAL_PATHWAY	0.544
Hallmark_allograft_rejection	0.587	KEGG_cytokine_cytokine_receptor_interaction	0.52	PID_IL6_7_PATHWAY	0.651	PID_NFKAPPAB_ATYPICAL_PATHWAY	0.568	PID_IL8_CXCR2_PATHWAY	0.606	PID_IFNG_PATHWAY	0.62	PID_NFKAPPAB_ATYPICAL_PATHWAY	0.542	KEGG_Toll_like_receptor_signaling_pathway	0.525	KEGG_complement_and_coagulation_cascades	0.542
KEGG_cytosolic_DNA_sensing_pathway	0.587	PID_IL27_PATHWAY	0.518	PID_IL8_CXCR2_PATHWAY	0.651	PID_IL2_PI3K_PATHWAY	0.567	Hallmark_allograft_rejection	0.597	Hallmark_inflammatory_response	0.618	KEGG_Toll_like_receptor_signaling_pathway	0.539	PID_IFNG_PATHWAY	0.52	KEGG_Rig_I_like_receptor_signaling_pathway	0.541
Hallmark_interferon_α_response	0.585	PID_IL23_PATHWAY	0.516	PID_NFKAPPAB_ATYPICAL_PATHWAY	0.65	PID_IL2_1PATHWAY	0.565	KEGG_cytosolic_DNA_sensing_pathway	0.597	KEGG_Nod_like_receptor_signaling_pathway	0.616	PID_IL3_PATHWAY	0.537	Hallmark_allograft_rejection	0.519	PID_IL4_2PATHWAY	0.538
KEGG_Toll_like_receptor_signaling_pathway	0.579	PID_IL12_STAT4_PATHWAY	0.512	KEGG_Jak_Stat_signaling_pathway	0.629	Hallmark_Il6_Jak_Stat3_signaling	0.563	KEGG_Toll_like_receptor_signaling_pathway	0.589	PID_IL23_PATHWAY	0.592	KEGG_cytosolic_DNA_sensing_pathway	0.534	KEGG_complement_and_coagulation_cascades	0.519	Hallmark_Tnfa_signaling_via_Nfkb	0.536
PID_IL12_2PATHWAY	0.576	KEGG_chemokine_signaling_pathway	0.511	Hallmark_interferon_α_response	0.623	PID_TGFBR_PATHWAY	0.563	Hallmark_interferon_α_response	0.583	PID_NFKAPPAB_ATYPICAL_PATHWAY	0.58	PID_IL5_PATHWAY	0.534	PID_IL4_2PATHWAY	0.518	PID_IL27_PATHWAY	0.536
PID_IL8_CXCR1_PATHWAY	0.567	PID_IL1_PATHWAY	0.511	Hallmark_Tgf_β_signaling	0.613	PID_CXCR4_PATHWAY	0.552	PID_IL6_7_PATHWAY	0.575	PID_TGFBR_PATHWAY	0.573	PID_NFKAPPAB_CANONICAL_PATHWAY	0.533	PID_IL8_CXCR1_PATHWAY	0.517	PID_TGFBR_PATHWAY	0.529
Hallmark_Tgf_β_signaling	0.561	PID_IFNG_PATHWAY	0.51	KEGG_antigen_processing_and_presentation	0.587	KEGG_complement_and_coagulation_cascades	0.55	Hallmark_Tnfa_signaling_via_Nfkb	0.57	KEGG_cytosolic_DNA_sensing_pathway	0.558	PID_IL23_PATHWAY	0.533	Hallmark_Il2_Stat5_signaling	0.515	PID_IL6_7_PATHWAY	0.526
KEGG_cytokine_cytokine_receptor_interaction	0.561	Hallmark_Il6_Jak_Stat3_signaling	0.509	PID_TGFBR_PATHWAY	0.578	PID_IL23_PATHWAY	0.547	KEGG_antigen_processing_and_presentation	0.56	PID_IL3_PATHWAY	0.557	PID_TGFBR_PATHWAY	0.531	Hallmark_Il6_Jak_Stat3_signaling	0.515	PID_IL12_2PATHWAY	0.523
PID_IL2_STAT5_PATHWAY	0.537	KEGG_Fc_epsilon_ri_signaling_pathway	0.509	KEGG_natural_killer_cell_mediated_cytotoxicity	0.549	KEGG_Fc_gamma_r_mediated_phagocytosis	0.545	PID_IL8_CXCR1_PATHWAY	0.553	PID_NFKAPPAB_CANONICAL_PATHWAY	0.555	Hallmark_interferon_γ_response	0.527	PID_CXCR4_PATHWAY	0.514	PID_IL1_PATHWAY	0.519
KEGG_chemokine_signaling_pathway	0.536	PID_IL2_1PATHWAY	0.508	KEGG_Fc_epsilon_ri_signaling_pathway	0.547	PID_IL6_7_PATHWAY	0.54	KEGG_cytokine_cytokine_receptor_interaction	0.547	PID_IL4_2PATHWAY	0.548	PID_IL4_2PATHWAY	0.522	PID_IL27_PATHWAY	0.51	Hallmark_inflammatory_response	0.516
KEGG_Fc_epsilon_ri_signaling_pathway	0.522	PID_IL2_STAT5_PATHWAY	0.507	PID_IFNG_PATHWAY	0.541	KEGG_Nod_like_receptor_signaling_pathway	0.526	KEGG_complement_and_coagulation_cascades	0.541	PID_IL27_PATHWAY	0.546	PID_IL2_STAT5_PATHWAY	0.52	PID_IL3_PATHWAY	0.506	PID_CXCR4_PATHWAY	0.51
KEGG_complement_and_coagulation_cascades	0.518	PID_IL8_CXCR1_PATHWAY	0.505	PID_IL2_PI3K_PATHWAY	0.54	Hallmark_Tgf_β_signaling	0.518	PID_IL12_2PATHWAY	0.54	KEGG_Rig_I_like_receptor_signaling_pathway	0.533	Hallmark_allograft_rejection	0.519	KEGG_Jak_Stat_signaling_pathway	0.505	KEGG_antigen_processing_and_presentation	0.507
PID_IL6_7_PATHWAY	0.515	PID_IL4_2PATHWAY	0.502	PID_IL2_STAT5_PATHWAY	0.528	Hallmark_Tnfa_signaling_via_Nfkb	0.512	KEGG_chemokine_signaling_pathway	0.534	KEGG_Jak_Stat_signaling_pathway	0.526	Hallmark_inflammatory_response	0.518	KEGG_cytosolic_DNA_sensing_pathway	0.502	KEGG_Toll_like_receptor_signaling_pathway	0.505
PID_TGFBR_PATHWAY	0.513	KEGG_Nod_like_receptor_signaling_pathway	0.499	PID_IL27_PATHWAY	0.506	KEGG_cytokine_cytokine_receptor_interaction	0.507	PID_TGFBR_PATHWAY	0.531	PID_TNF_PATHWAY	0.522	PID_IL12_2PATHWAY	0.51	PID_TGFBR_PATHWAY	0.5	PID_IL2_PI3K_PATHWAY	0.5
PID_CXCR4_PATHWAY	0.507	KEGG_Jak_Stat_signaling_pathway	0.499	KEGG_Fc_gamma_r_mediated_phagocytosis	0.494	PID_IL2_STAT5_PATHWAY	0.495	PID_IL2_STAT5_PATHWAY	0.526	PID_IL5_PATHWAY	0.515	PID_IL27_PATHWAY	0.503	PID_IL12_2PATHWAY	0.494	PID_IL2_STAT5_PATHWAY	0.496
PID_IL8_CXCR2_PATHWAY	0.506	PID_IL8_CXCR2_PATHWAY	0.497	PID_IL1_PATHWAY	0.494	KEGG_chemokine_signaling_pathway	0.479	Hallmark_Tgf_β_signaling	0.521	PID_IL2_STAT5_PATHWAY	0.514	KEGG_Rig_I_like_receptor_signaling_pathway	0.485	PID_IL2_STAT5_PATHWAY	0.485	KEGG_Fc_epsilon_ri_signaling_pathway	0.493

## Sheet: T.immune
T01_vs_T00		T02_VS_T00		T03_vs_T00		T04_vs_T00		T05_vs_T00		T06_vs_T00		T07_vs_T00		T08_vs_T00		T09_vs_T00
PID_CXCR4_PATHWAY	0.66	PID_IL2_PI3K_PATHWAY	0.649	KEGG_cytokine_cytokine_receptor_interaction	0.858	PID_IL12_2PATHWAY	0.781	PID_CXCR4_PATHWAY	0.713	KEGG_cytokine_cytokine_receptor_interaction	0.677	Hallmark_interferon_α_response	0.798	KEGG_natural_killer_cell_mediated_cytotoxicity	0.654	KEGG_Nod_like_receptor_signaling_pathway	0.706
PID_IL12_STAT4_PATHWAY	0.651	PID_IL2_STAT5_PATHWAY	0.631	PID_IL23_PATHWAY	0.853	PID_IL4_2PATHWAY	0.764	Hallmark_interferon_α_response	0.711	PID_IL12_STAT4_PATHWAY	0.676	Hallmark_interferon_γ_response	0.739	Hallmark_interferon_α_response	0.652	KEGG_cytokine_cytokine_receptor_interaction	0.642
Hallmark_Il2_Stat5_signaling	0.649	KEGG_cytokine_cytokine_receptor_interaction	0.629	Hallmark_Tnfa_signaling_via_Nfkb	0.851	Hallmark_interferon_γ_response	0.759	PID_IL2_PI3K_PATHWAY	0.692	Hallmark_interferon_α_response	0.67	Hallmark_Il6_Jak_Stat3_signaling	0.724	Hallmark_allograft_rejection	0.606	Hallmark_Il6_Jak_Stat3_signaling	0.64
KEGG_cytokine_cytokine_receptor_interaction	0.647	PID_TGFBR_PATHWAY	0.62	Hallmark_inflammatory_response	0.845	PID_CXCR4_PATHWAY	0.757	Hallmark_interferon_γ_response	0.689	Hallmark_Il6_Jak_Stat3_signaling	0.665	PID_IL8_CXCR2_PATHWAY	0.689	Hallmark_interferon_γ_response	0.604	PID_IL27_PATHWAY	0.62
PID_IL12_2PATHWAY	0.64	Hallmark_interferon_α_response	0.615	PID_NFKAPPAB_CANONICAL_PATHWAY	0.829	Hallmark_Tnfa_signaling_via_Nfkb	0.75	KEGG_antigen_processing_and_presentation	0.684	Hallmark_allograft_rejection	0.647	PID_IL2_PI3K_PATHWAY	0.679	KEGG_antigen_processing_and_presentation	0.596	PID_IL8_CXCR2_PATHWAY	0.618
KEGG_Fc_gamma_r_mediated_phagocytosis	0.627	KEGG_natural_killer_cell_mediated_cytotoxicity	0.606	KEGG_Toll_like_receptor_signaling_pathway	0.814	Hallmark_Tgf_β_signaling	0.738	KEGG_natural_killer_cell_mediated_cytotoxicity	0.682	Hallmark_interferon_γ_response	0.644	KEGG_Fc_epsilon_ri_signaling_pathway	0.668	Hallmark_Il6_Jak_Stat3_signaling	0.593	Hallmark_inflammatory_response	0.587
PID_IL27_PATHWAY	0.619	Hallmark_allograft_rejection	0.602	PID_NFKAPPAB_ATYPICAL_PATHWAY	0.811	KEGG_natural_killer_cell_mediated_cytotoxicity	0.736	PID_IL12_2PATHWAY	0.674	KEGG_antigen_processing_and_presentation	0.61	KEGG_cytokine_cytokine_receptor_interaction	0.667	PID_IL12_2PATHWAY	0.582	Hallmark_allograft_rejection	0.584
PID_IL2_1PATHWAY	0.617	PID_IL8_CXCR2_PATHWAY	0.6	KEGG_Jak_Stat_signaling_pathway	0.809	PID_IL12_STAT4_PATHWAY	0.711	Hallmark_allograft_rejection	0.663	PID_IL2_PI3K_PATHWAY	0.606	PID_IL12_2PATHWAY	0.662	Hallmark_inflammatory_response	0.569	PID_IL2_STAT5_PATHWAY	0.581
PID_IL2_PI3K_PATHWAY	0.616	PID_IL12_STAT4_PATHWAY	0.598	KEGG_Rig_I_like_receptor_signaling_pathway	0.801	Hallmark_inflammatory_response	0.708	KEGG_Fc_gamma_r_mediated_phagocytosis	0.622	Hallmark_Il2_Stat5_signaling	0.599	KEGG_Nod_like_receptor_signaling_pathway	0.656	PID_NFKAPPAB_ATYPICAL_PATHWAY	0.568	PID_IL8_CXCR1_PATHWAY	0.579
PID_IL8_CXCR2_PATHWAY	0.609	Hallmark_Il6_Jak_Stat3_signaling	0.596	Hallmark_Il6_Jak_Stat3_signaling	0.798	PID_IL6_7_PATHWAY	0.694	PID_IFNG_PATHWAY	0.621	KEGG_complement_and_coagulation_cascades	0.599	Hallmark_Il2_Stat5_signaling	0.641	PID_TNF_PATHWAY	0.567	PID_IL4_2PATHWAY	0.57
PID_IL2_STAT5_PATHWAY	0.609	KEGG_Fc_epsilon_ri_signaling_pathway	0.594	PID_IL6_7_PATHWAY	0.798	KEGG_chemokine_signaling_pathway	0.688	KEGG_Jak_Stat_signaling_pathway	0.619	PID_TGFBR_PATHWAY	0.599	KEGG_complement_and_coagulation_cascades	0.63	PID_CXCR4_PATHWAY	0.565	KEGG_antigen_processing_and_presentation	0.569
Hallmark_Il6_Jak_Stat3_signaling	0.6	PID_IL8_CXCR1_PATHWAY	0.594	PID_IL5_PATHWAY	0.771	KEGG_Fc_gamma_r_mediated_phagocytosis	0.684	PID_IL8_CXCR2_PATHWAY	0.607	KEGG_Jak_Stat_signaling_pathway	0.591	KEGG_Fc_gamma_r_mediated_phagocytosis	0.622	PID_IL8_CXCR2_PATHWAY	0.561	PID_IL23_PATHWAY	0.569
KEGG_Nod_like_receptor_signaling_pathway	0.599	KEGG_antigen_processing_and_presentation	0.577	KEGG_chemokine_signaling_pathway	0.768	Hallmark_interferon_α_response	0.681	Hallmark_Tgf_β_signaling	0.601	PID_IFNG_PATHWAY	0.589	PID_IL4_2PATHWAY	0.62	PID_IL12_STAT4_PATHWAY	0.558	Hallmark_interferon_α_response	0.566
Hallmark_inflammatory_response	0.597	Hallmark_Tgf_β_signaling	0.573	PID_TNF_PATHWAY	0.756	PID_IL2_PI3K_PATHWAY	0.675	PID_IL2_STAT5_PATHWAY	0.601	Hallmark_Tgf_β_signaling	0.585	PID_IL8_CXCR1_PATHWAY	0.619	KEGG_Fc_gamma_r_mediated_phagocytosis	0.555	Hallmark_Il2_Stat5_signaling	0.565
Hallmark_interferon_γ_response	0.588	PID_TNF_PATHWAY	0.572	Hallmark_Tgf_β_signaling	0.751	PID_IL8_CXCR2_PATHWAY	0.675	PID_IL4_2PATHWAY	0.597	KEGG_chemokine_signaling_pathway	0.582	Hallmark_allograft_rejection	0.617	PID_IL1_PATHWAY	0.554	KEGG_Rig_I_like_receptor_signaling_pathway	0.565
PID_IL1_PATHWAY	0.586	KEGG_Nod_like_receptor_signaling_pathway	0.558	Hallmark_Il2_Stat5_signaling	0.748	PID_NFKAPPAB_ATYPICAL_PATHWAY	0.664	PID_IL2_1PATHWAY	0.595	PID_IL12_2PATHWAY	0.571	KEGG_Jak_Stat_signaling_pathway	0.608	PID_IL2_PI3K_PATHWAY	0.553	Hallmark_Tnfa_signaling_via_Nfkb	0.56
PID_IL3_PATHWAY	0.58	PID_IL4_2PATHWAY	0.557	PID_IL1_PATHWAY	0.734	Hallmark_Il2_Stat5_signaling	0.659	PID_TNF_PATHWAY	0.578	KEGG_Nod_like_receptor_signaling_pathway	0.57	PID_IFNG_PATHWAY	0.608	PID_IL5_PATHWAY	0.551	PID_IL2_PI3K_PATHWAY	0.559
Hallmark_Tgf_β_signaling	0.575	PID_CXCR4_PATHWAY	0.555	PID_IL2_PI3K_PATHWAY	0.734	PID_IL2_1PATHWAY	0.65	PID_IL6_7_PATHWAY	0.578	KEGG_Fc_gamma_r_mediated_phagocytosis	0.57	KEGG_antigen_processing_and_presentation	0.602	PID_IL4_2PATHWAY	0.55	KEGG_Toll_like_receptor_signaling_pathway	0.554
KEGG_Jak_Stat_signaling_pathway	0.574	KEGG_Jak_Stat_signaling_pathway	0.552	Hallmark_interferon_γ_response	0.727	KEGG_Jak_Stat_signaling_pathway	0.648	KEGG_Fc_epsilon_ri_signaling_pathway	0.572	PID_CXCR4_PATHWAY	0.57	KEGG_natural_killer_cell_mediated_cytotoxicity	0.594	PID_TGFBR_PATHWAY	0.549	PID_NFKAPPAB_CANONICAL_PATHWAY	0.554
KEGG_Toll_like_receptor_signaling_pathway	0.572	Hallmark_interferon_γ_response	0.548	KEGG_cytosolic_DNA_sensing_pathway	0.718	PID_IFNG_PATHWAY	0.64	KEGG_chemokine_signaling_pathway	0.571	PID_IL5_PATHWAY	0.564	PID_CXCR4_PATHWAY	0.592	KEGG_Rig_I_like_receptor_signaling_pathway	0.542	KEGG_chemokine_signaling_pathway	0.552
PID_TNF_PATHWAY	0.569	KEGG_complement_and_coagulation_cascades	0.544	Hallmark_allograft_rejection	0.711	Hallmark_allograft_rejection	0.639	PID_IL8_CXCR1_PATHWAY	0.569	Hallmark_Tnfa_signaling_via_Nfkb	0.558	PID_NFKAPPAB_CANONICAL_PATHWAY	0.579	KEGG_Nod_like_receptor_signaling_pathway	0.538	Hallmark_Tgf_β_signaling	0.55
Hallmark_allograft_rejection	0.565	PID_IL1_PATHWAY	0.543	KEGG_Nod_like_receptor_signaling_pathway	0.707	KEGG_cytokine_cytokine_receptor_interaction	0.639	PID_NFKAPPAB_ATYPICAL_PATHWAY	0.563	PID_IL2_1PATHWAY	0.558	KEGG_cytosolic_DNA_sensing_pathway	0.57	KEGG_Fc_epsilon_ri_signaling_pathway	0.537	PID_IL3_PATHWAY	0.55
PID_IFNG_PATHWAY	0.565	PID_IFNG_PATHWAY	0.543	PID_IL3_PATHWAY	0.691	PID_TNF_PATHWAY	0.629	Hallmark_inflammatory_response	0.561	Hallmark_inflammatory_response	0.541	KEGG_Rig_I_like_receptor_signaling_pathway	0.567	PID_IL6_7_PATHWAY	0.531	KEGG_natural_killer_cell_mediated_cytotoxicity	0.549
PID_IL23_PATHWAY	0.564	PID_NFKAPPAB_ATYPICAL_PATHWAY	0.537	PID_IL12_2PATHWAY	0.679	PID_IL23_PATHWAY	0.629	PID_NFKAPPAB_CANONICAL_PATHWAY	0.558	PID_IL3_PATHWAY	0.54	PID_IL5_PATHWAY	0.567	PID_IL2_STAT5_PATHWAY	0.528	PID_NFKAPPAB_ATYPICAL_PATHWAY	0.547
KEGG_antigen_processing_and_presentation	0.559	PID_IL3_PATHWAY	0.537	PID_IFNG_PATHWAY	0.677	PID_NFKAPPAB_CANONICAL_PATHWAY	0.627	PID_IL1_PATHWAY	0.557	KEGG_Fc_epsilon_ri_signaling_pathway	0.535	PID_IL12_STAT4_PATHWAY	0.566	KEGG_chemokine_signaling_pathway	0.527	PID_IL12_2PATHWAY	0.547
KEGG_natural_killer_cell_mediated_cytotoxicity	0.554	Hallmark_Il2_Stat5_signaling	0.535	KEGG_natural_killer_cell_mediated_cytotoxicity	0.661	PID_IL2_STAT5_PATHWAY	0.624	PID_IL12_STAT4_PATHWAY	0.555	PID_NFKAPPAB_CANONICAL_PATHWAY	0.533	PID_IL3_PATHWAY	0.548	PID_IL8_CXCR1_PATHWAY	0.527	PID_CXCR4_PATHWAY	0.539
PID_NFKAPPAB_ATYPICAL_PATHWAY	0.552	PID_IL12_2PATHWAY	0.534	PID_IL4_2PATHWAY	0.648	PID_IL8_CXCR1_PATHWAY	0.618	Hallmark_Tnfa_signaling_via_Nfkb	0.548	KEGG_cytosolic_DNA_sensing_pathway	0.532	Hallmark_inflammatory_response	0.545	PID_IL23_PATHWAY	0.526	PID_TGFBR_PATHWAY	0.533
PID_NFKAPPAB_CANONICAL_PATHWAY	0.549	Hallmark_inflammatory_response	0.533	PID_IL2_1PATHWAY	0.636	KEGG_Fc_epsilon_ri_signaling_pathway	0.612	KEGG_Toll_like_receptor_signaling_pathway	0.537	KEGG_Toll_like_receptor_signaling_pathway	0.529	PID_NFKAPPAB_ATYPICAL_PATHWAY	0.543	Hallmark_Tnfa_signaling_via_Nfkb	0.525	PID_IL2_1PATHWAY	0.527
KEGG_Fc_epsilon_ri_signaling_pathway	0.548	PID_IL27_PATHWAY	0.531	KEGG_Fc_epsilon_ri_signaling_pathway	0.609	PID_IL3_PATHWAY	0.598	PID_TGFBR_PATHWAY	0.536	PID_IL8_CXCR2_PATHWAY	0.527	KEGG_Toll_like_receptor_signaling_pathway	0.541	KEGG_Toll_like_receptor_signaling_pathway	0.525	KEGG_Jak_Stat_signaling_pathway	0.526
PID_IL5_PATHWAY	0.544	PID_NFKAPPAB_CANONICAL_PATHWAY	0.531	PID_TGFBR_PATHWAY	0.591	KEGG_Rig_I_like_receptor_signaling_pathway	0.595	PID_IL3_PATHWAY	0.529	PID_IL27_PATHWAY	0.526	Hallmark_Tnfa_signaling_via_Nfkb	0.534	PID_IL3_PATHWAY	0.521	PID_IL6_7_PATHWAY	0.526
KEGG_complement_and_coagulation_cascades	0.536	KEGG_chemokine_signaling_pathway	0.53	PID_CXCR4_PATHWAY	0.587	KEGG_antigen_processing_and_presentation	0.594	KEGG_complement_and_coagulation_cascades	0.526	PID_IL1_PATHWAY	0.526	PID_TGFBR_PATHWAY	0.534	KEGG_Jak_Stat_signaling_pathway	0.52	KEGG_Fc_gamma_r_mediated_phagocytosis	0.524
KEGG_Rig_I_like_receptor_signaling_pathway	0.536	PID_IL6_7_PATHWAY	0.523	KEGG_complement_and_coagulation_cascades	0.582	PID_IL1_PATHWAY	0.587	PID_IL23_PATHWAY	0.526	PID_IL8_CXCR1_PATHWAY	0.522	PID_TNF_PATHWAY	0.533	PID_IL27_PATHWAY	0.517	PID_IL1_PATHWAY	0.524
KEGG_cytosolic_DNA_sensing_pathway	0.533	PID_IL23_PATHWAY	0.523	PID_IL27_PATHWAY	0.576	PID_IL5_PATHWAY	0.581	Hallmark_Il6_Jak_Stat3_signaling	0.525	PID_NFKAPPAB_ATYPICAL_PATHWAY	0.514	PID_IL2_STAT5_PATHWAY	0.53	PID_NFKAPPAB_CANONICAL_PATHWAY	0.517	PID_IFNG_PATHWAY	0.514
PID_IL8_CXCR1_PATHWAY	0.533	KEGG_Fc_gamma_r_mediated_phagocytosis	0.517	PID_IL8_CXCR2_PATHWAY	0.551	PID_IL27_PATHWAY	0.58	KEGG_Rig_I_like_receptor_signaling_pathway	0.525	KEGG_Rig_I_like_receptor_signaling_pathway	0.511	KEGG_chemokine_signaling_pathway	0.521	Hallmark_Il2_Stat5_signaling	0.509	KEGG_Fc_epsilon_ri_signaling_pathway	0.507
PID_IL4_2PATHWAY	0.526	PID_IL2_1PATHWAY	0.516	KEGG_antigen_processing_and_presentation	0.543	KEGG_Toll_like_receptor_signaling_pathway	0.571	KEGG_cytosolic_DNA_sensing_pathway	0.516	PID_IL2_STAT5_PATHWAY	0.511	PID_IL27_PATHWAY	0.519	PID_IFNG_PATHWAY	0.505	PID_IL12_STAT4_PATHWAY	0.507
Hallmark_Tnfa_signaling_via_Nfkb	0.525	Hallmark_Tnfa_signaling_via_Nfkb	0.508	Hallmark_interferon_α_response	0.535	KEGG_cytosolic_DNA_sensing_pathway	0.568	KEGG_cytokine_cytokine_receptor_interaction	0.514	KEGG_natural_killer_cell_mediated_cytotoxicity	0.504	Hallmark_Tgf_β_signaling	0.505	KEGG_complement_and_coagulation_cascades	0.502	PID_TNF_PATHWAY	0.5
PID_TGFBR_PATHWAY	0.515	PID_IL5_PATHWAY	0.505	KEGG_Fc_gamma_r_mediated_phagocytosis	0.528	PID_TGFBR_PATHWAY	0.565	PID_IL27_PATHWAY	0.513	PID_IL23_PATHWAY	0.5	PID_IL2_1PATHWAY	0.497	Hallmark_Tgf_β_signaling	0.498	KEGG_complement_and_coagulation_cascades	0.494
Hallmark_interferon_α_response	0.51	KEGG_Rig_I_like_receptor_signaling_pathway	0.501	PID_IL12_STAT4_PATHWAY	0.527	KEGG_Nod_like_receptor_signaling_pathway	0.559	PID_IL5_PATHWAY	0.512	PID_IL6_7_PATHWAY	0.496	PID_IL1_PATHWAY	0.496	KEGG_cytosolic_DNA_sensing_pathway	0.497	KEGG_cytosolic_DNA_sensing_pathway	0.48
PID_IL6_7_PATHWAY	0.491	KEGG_cytosolic_DNA_sensing_pathway	0.499	PID_IL8_CXCR1_PATHWAY	0.519	Hallmark_Il6_Jak_Stat3_signaling	0.53	KEGG_Nod_like_receptor_signaling_pathway	0.508	PID_TNF_PATHWAY	0.491	PID_IL23_PATHWAY	0.494	PID_IL2_1PATHWAY	0.493	Hallmark_interferon_γ_response	0.474
KEGG_chemokine_signaling_pathway	0.48	KEGG_Toll_like_receptor_signaling_pathway	0.489	PID_IL2_STAT5_PATHWAY	0.498	KEGG_complement_and_coagulation_cascades	0.51	Hallmark_Il2_Stat5_signaling	0.488	PID_IL4_2PATHWAY	0.479	PID_IL6_7_PATHWAY	0.491	KEGG_cytokine_cytokine_receptor_interaction	0.486	PID_IL5_PATHWAY	0.47

## Sheet: DC.immune
T01_vs_T00		T02_VS_T00		T03_vs_T00		T04_vs_T00		T05_vs_T00		T06_vs_T00		T07_vs_T00		T08_vs_T00		T09_vs_T00
Hallmark_Il2_Stat5_signaling	0.739	PID_CXCR4_PATHWAY	0.691	Hallmark_inflammatory_response	0.906	PID_IL8_CXCR2_PATHWAY	0.735	KEGG_Jak_Stat_signaling_pathway	0.754	Hallmark_Tnfa_signaling_via_Nfkb	0.655	PID_IL8_CXCR1_PATHWAY	0.693	Hallmark_allograft_rejection	0.631	PID_IL6_7_PATHWAY	0.739
KEGG_natural_killer_cell_mediated_cytotoxicity	0.7	KEGG_natural_killer_cell_mediated_cytotoxicity	0.674	Hallmark_allograft_rejection	0.882	PID_IL12_2PATHWAY	0.728	PID_IL3_PATHWAY	0.736	Hallmark_allograft_rejection	0.644	Hallmark_interferon_α_response	0.668	Hallmark_inflammatory_response	0.615	PID_IL2_1PATHWAY	0.709
Hallmark_interferon_γ_response	0.692	PID_IL8_CXCR1_PATHWAY	0.661	KEGG_cytokine_cytokine_receptor_interaction	0.871	KEGG_antigen_processing_and_presentation	0.726	PID_IL5_PATHWAY	0.735	PID_IL8_CXCR1_PATHWAY	0.624	PID_IL8_CXCR2_PATHWAY	0.659	KEGG_Rig_I_like_receptor_signaling_pathway	0.615	PID_IL12_STAT4_PATHWAY	0.685
KEGG_antigen_processing_and_presentation	0.691	KEGG_chemokine_signaling_pathway	0.645	Hallmark_interferon_γ_response	0.861	Hallmark_interferon_γ_response	0.724	Hallmark_Il2_Stat5_signaling	0.722	PID_CXCR4_PATHWAY	0.616	KEGG_complement_and_coagulation_cascades	0.656	PID_IL12_2PATHWAY	0.613	PID_IL8_CXCR1_PATHWAY	0.612
PID_TGFBR_PATHWAY	0.689	Hallmark_Il2_Stat5_signaling	0.644	Hallmark_interferon_α_response	0.856	Hallmark_interferon_α_response	0.721	PID_CXCR4_PATHWAY	0.718	PID_IL8_CXCR2_PATHWAY	0.61	Hallmark_interferon_γ_response	0.65	KEGG_antigen_processing_and_presentation	0.609	Hallmark_Tnfa_signaling_via_Nfkb	0.602
PID_CXCR4_PATHWAY	0.684	PID_IL8_CXCR2_PATHWAY	0.642	KEGG_antigen_processing_and_presentation	0.846	PID_IL8_CXCR1_PATHWAY	0.721	Hallmark_Il6_Jak_Stat3_signaling	0.696	PID_IL1_PATHWAY	0.595	KEGG_Nod_like_receptor_signaling_pathway	0.615	PID_IL23_PATHWAY	0.606	PID_IL1_PATHWAY	0.601
Hallmark_interferon_α_response	0.673	PID_IL6_7_PATHWAY	0.638	KEGG_chemokine_signaling_pathway	0.831	Hallmark_allograft_rejection	0.696	Hallmark_inflammatory_response	0.695	PID_TGFBR_PATHWAY	0.592	PID_CXCR4_PATHWAY	0.612	Hallmark_interferon_γ_response	0.605	KEGG_Nod_like_receptor_signaling_pathway	0.597
KEGG_Fc_gamma_r_mediated_phagocytosis	0.673	PID_IL4_2PATHWAY	0.63	PID_IL4_2PATHWAY	0.818	Hallmark_inflammatory_response	0.695	PID_IL4_2PATHWAY	0.685	PID_IL3_PATHWAY	0.589	KEGG_antigen_processing_and_presentation	0.61	KEGG_cytokine_cytokine_receptor_interaction	0.604	Hallmark_Tgf_β_signaling	0.595
Hallmark_Tgf_β_signaling	0.67	Hallmark_Tgf_β_signaling	0.627	PID_CXCR4_PATHWAY	0.818	PID_CXCR4_PATHWAY	0.681	PID_IL6_7_PATHWAY	0.684	PID_NFKAPPAB_ATYPICAL_PATHWAY	0.586	PID_IL12_2PATHWAY	0.607	KEGG_chemokine_signaling_pathway	0.599	PID_IL4_2PATHWAY	0.591
KEGG_Jak_Stat_signaling_pathway	0.656	KEGG_Jak_Stat_signaling_pathway	0.624	PID_TNF_PATHWAY	0.815	KEGG_chemokine_signaling_pathway	0.674	Hallmark_Tgf_β_signaling	0.679	Hallmark_interferon_γ_response	0.577	KEGG_Rig_I_like_receptor_signaling_pathway	0.606	PID_NFKAPPAB_ATYPICAL_PATHWAY	0.599	PID_IL27_PATHWAY	0.59
PID_IL3_PATHWAY	0.656	Hallmark_inflammatory_response	0.621	Hallmark_Il2_Stat5_signaling	0.813	KEGG_natural_killer_cell_mediated_cytotoxicity	0.657	PID_IL12_2PATHWAY	0.675	PID_TNF_PATHWAY	0.576	PID_NFKAPPAB_ATYPICAL_PATHWAY	0.604	Hallmark_interferon_α_response	0.595	PID_IFNG_PATHWAY	0.587
Hallmark_Tnfa_signaling_via_Nfkb	0.64	Hallmark_interferon_γ_response	0.619	Hallmark_Il6_Jak_Stat3_signaling	0.812	Hallmark_Il6_Jak_Stat3_signaling	0.652	PID_IL2_STAT5_PATHWAY	0.671	KEGG_Toll_like_receptor_signaling_pathway	0.574	PID_NFKAPPAB_CANONICAL_PATHWAY	0.589	KEGG_Nod_like_receptor_signaling_pathway	0.595	PID_IL8_CXCR2_PATHWAY	0.571
PID_TNF_PATHWAY	0.64	KEGG_antigen_processing_and_presentation	0.619	PID_IL12_2PATHWAY	0.806	KEGG_cytokine_cytokine_receptor_interaction	0.652	KEGG_cytokine_cytokine_receptor_interaction	0.664	KEGG_cytosolic_DNA_sensing_pathway	0.571	PID_IL1_PATHWAY	0.587	PID_IL2_1PATHWAY	0.59	KEGG_complement_and_coagulation_cascades	0.55
PID_IL5_PATHWAY	0.638	KEGG_Rig_I_like_receptor_signaling_pathway	0.617	PID_IL27_PATHWAY	0.799	KEGG_Toll_like_receptor_signaling_pathway	0.649	KEGG_chemokine_signaling_pathway	0.657	PID_IL23_PATHWAY	0.568	PID_IL2_PI3K_PATHWAY	0.584	PID_NFKAPPAB_CANONICAL_PATHWAY	0.588	PID_NFKAPPAB_ATYPICAL_PATHWAY	0.55
Hallmark_inflammatory_response	0.635	Hallmark_Tnfa_signaling_via_Nfkb	0.61	KEGG_Toll_like_receptor_signaling_pathway	0.795	PID_IL27_PATHWAY	0.641	PID_IL8_CXCR2_PATHWAY	0.644	Hallmark_interferon_α_response	0.564	PID_IL23_PATHWAY	0.579	PID_TGFBR_PATHWAY	0.587	KEGG_Fc_gamma_r_mediated_phagocytosis	0.549
Hallmark_Il6_Jak_Stat3_signaling	0.627	PID_IL12_STAT4_PATHWAY	0.605	PID_IL1_PATHWAY	0.794	PID_IFNG_PATHWAY	0.637	PID_NFKAPPAB_CANONICAL_PATHWAY	0.636	PID_IL4_2PATHWAY	0.561	Hallmark_inflammatory_response	0.572	Hallmark_Tnfa_signaling_via_Nfkb	0.586	PID_IL12_2PATHWAY	0.544
PID_IL12_2PATHWAY	0.62	Hallmark_interferon_α_response	0.599	PID_IL23_PATHWAY	0.759	PID_IL23_PATHWAY	0.637	PID_TNF_PATHWAY	0.634	Hallmark_Il6_Jak_Stat3_signaling	0.554	PID_IFNG_PATHWAY	0.567	KEGG_cytosolic_DNA_sensing_pathway	0.582	KEGG_cytosolic_DNA_sensing_pathway	0.534
PID_IL6_7_PATHWAY	0.619	PID_NFKAPPAB_ATYPICAL_PATHWAY	0.599	PID_IL2_STAT5_PATHWAY	0.757	KEGG_cytosolic_DNA_sensing_pathway	0.633	PID_TGFBR_PATHWAY	0.63	PID_IL27_PATHWAY	0.552	Hallmark_Il6_Jak_Stat3_signaling	0.564	KEGG_Toll_like_receptor_signaling_pathway	0.58	PID_TNF_PATHWAY	0.532
PID_IFNG_PATHWAY	0.611	PID_NFKAPPAB_CANONICAL_PATHWAY	0.591	KEGG_Jak_Stat_signaling_pathway	0.741	KEGG_Rig_I_like_receptor_signaling_pathway	0.625	Hallmark_interferon_γ_response	0.626	PID_IFNG_PATHWAY	0.547	KEGG_natural_killer_cell_mediated_cytotoxicity	0.563	PID_IL27_PATHWAY	0.579	Hallmark_Il2_Stat5_signaling	0.523
KEGG_cytokine_cytokine_receptor_interaction	0.607	PID_IL3_PATHWAY	0.586	PID_IFNG_PATHWAY	0.734	PID_IL4_2PATHWAY	0.623	PID_IL2_1PATHWAY	0.626	KEGG_cytokine_cytokine_receptor_interaction	0.542	KEGG_Fc_epsilon_ri_signaling_pathway	0.563	KEGG_Fc_epsilon_ri_signaling_pathway	0.574	KEGG_Fc_epsilon_ri_signaling_pathway	0.523
Hallmark_allograft_rejection	0.604	KEGG_Fc_gamma_r_mediated_phagocytosis	0.583	KEGG_natural_killer_cell_mediated_cytotoxicity	0.721	PID_IL1_PATHWAY	0.619	Hallmark_Tnfa_signaling_via_Nfkb	0.625	Hallmark_Tgf_β_signaling	0.535	Hallmark_Tnfa_signaling_via_Nfkb	0.558	KEGG_Fc_gamma_r_mediated_phagocytosis	0.571	PID_IL5_PATHWAY	0.523
PID_IL27_PATHWAY	0.595	PID_IL12_2PATHWAY	0.578	KEGG_cytosolic_DNA_sensing_pathway	0.719	PID_NFKAPPAB_CANONICAL_PATHWAY	0.617	KEGG_Nod_like_receptor_signaling_pathway	0.622	PID_IL6_7_PATHWAY	0.535	PID_TGFBR_PATHWAY	0.558	PID_IL3_PATHWAY	0.57	KEGG_Toll_like_receptor_signaling_pathway	0.522
PID_IL2_STAT5_PATHWAY	0.595	Hallmark_Il6_Jak_Stat3_signaling	0.576	Hallmark_Tnfa_signaling_via_Nfkb	0.718	PID_TGFBR_PATHWAY	0.614	PID_IL1_PATHWAY	0.62	KEGG_chemokine_signaling_pathway	0.53	Hallmark_allograft_rejection	0.557	PID_IL8_CXCR1_PATHWAY	0.569	PID_NFKAPPAB_CANONICAL_PATHWAY	0.517
PID_IL1_PATHWAY	0.59	KEGG_Fc_epsilon_ri_signaling_pathway	0.575	KEGG_Fc_gamma_r_mediated_phagocytosis	0.694	PID_NFKAPPAB_ATYPICAL_PATHWAY	0.607	KEGG_natural_killer_cell_mediated_cytotoxicity	0.616	KEGG_antigen_processing_and_presentation	0.526	PID_IL6_7_PATHWAY	0.555	PID_IL12_STAT4_PATHWAY	0.569	PID_IL2_STAT5_PATHWAY	0.517
PID_IL8_CXCR2_PATHWAY	0.589	KEGG_Nod_like_receptor_signaling_pathway	0.569	KEGG_Nod_like_receptor_signaling_pathway	0.692	KEGG_Nod_like_receptor_signaling_pathway	0.594	KEGG_Rig_I_like_receptor_signaling_pathway	0.613	KEGG_Rig_I_like_receptor_signaling_pathway	0.526	KEGG_chemokine_signaling_pathway	0.548	Hallmark_Il6_Jak_Stat3_signaling	0.562	Hallmark_inflammatory_response	0.516
KEGG_Rig_I_like_receptor_signaling_pathway	0.579	KEGG_cytokine_cytokine_receptor_interaction	0.568	KEGG_Rig_I_like_receptor_signaling_pathway	0.689	Hallmark_Tnfa_signaling_via_Nfkb	0.586	PID_IL2_PI3K_PATHWAY	0.611	PID_IL12_2PATHWAY	0.526	PID_IL4_2PATHWAY	0.544	PID_IFNG_PATHWAY	0.557	PID_IL3_PATHWAY	0.515
PID_IL23_PATHWAY	0.569	PID_TNF_PATHWAY	0.567	PID_IL3_PATHWAY	0.67	KEGG_complement_and_coagulation_cascades	0.581	PID_IFNG_PATHWAY	0.61	PID_NFKAPPAB_CANONICAL_PATHWAY	0.525	KEGG_Toll_like_receptor_signaling_pathway	0.539	PID_IL4_2PATHWAY	0.555	PID_TGFBR_PATHWAY	0.515
KEGG_chemokine_signaling_pathway	0.567	PID_TGFBR_PATHWAY	0.564	PID_IL5_PATHWAY	0.649	PID_IL12_STAT4_PATHWAY	0.577	KEGG_antigen_processing_and_presentation	0.607	Hallmark_Il2_Stat5_signaling	0.524	PID_IL27_PATHWAY	0.539	PID_IL1_PATHWAY	0.554	KEGG_cytokine_cytokine_receptor_interaction	0.513
KEGG_Toll_like_receptor_signaling_pathway	0.563	PID_IL5_PATHWAY	0.557	PID_NFKAPPAB_CANONICAL_PATHWAY	0.632	PID_IL2_1PATHWAY	0.57	PID_IL23_PATHWAY	0.604	KEGG_Jak_Stat_signaling_pathway	0.523	Hallmark_Tgf_β_signaling	0.538	PID_IL6_7_PATHWAY	0.541	KEGG_Jak_Stat_signaling_pathway	0.513
KEGG_Nod_like_receptor_signaling_pathway	0.557	PID_IL2_STAT5_PATHWAY	0.547	PID_IL6_7_PATHWAY	0.632	KEGG_Fc_epsilon_ri_signaling_pathway	0.567	PID_NFKAPPAB_ATYPICAL_PATHWAY	0.595	PID_IL12_STAT4_PATHWAY	0.523	KEGG_cytosolic_DNA_sensing_pathway	0.536	PID_IL5_PATHWAY	0.535	Hallmark_Il6_Jak_Stat3_signaling	0.506
KEGG_cytosolic_DNA_sensing_pathway	0.555	PID_IL23_PATHWAY	0.545	PID_NFKAPPAB_ATYPICAL_PATHWAY	0.631	Hallmark_Tgf_β_signaling	0.564	PID_IL27_PATHWAY	0.591	PID_IL2_1PATHWAY	0.518	PID_IL3_PATHWAY	0.52	PID_TNF_PATHWAY	0.532	Hallmark_interferon_α_response	0.506
PID_NFKAPPAB_ATYPICAL_PATHWAY	0.552	PID_IL2_PI3K_PATHWAY	0.544	PID_IL2_PI3K_PATHWAY	0.578	PID_IL6_7_PATHWAY	0.563	KEGG_Toll_like_receptor_signaling_pathway	0.588	KEGG_complement_and_coagulation_cascades	0.516	KEGG_cytokine_cytokine_receptor_interaction	0.519	KEGG_complement_and_coagulation_cascades	0.526	PID_CXCR4_PATHWAY	0.499
PID_IL2_PI3K_PATHWAY	0.548	KEGG_complement_and_coagulation_cascades	0.541	PID_IL8_CXCR1_PATHWAY	0.577	PID_IL2_STAT5_PATHWAY	0.551	PID_IL8_CXCR1_PATHWAY	0.579	PID_IL5_PATHWAY	0.516	KEGG_Jak_Stat_signaling_pathway	0.517	KEGG_natural_killer_cell_mediated_cytotoxicity	0.526	KEGG_Rig_I_like_receptor_signaling_pathway	0.496
PID_IL4_2PATHWAY	0.544	KEGG_Toll_like_receptor_signaling_pathway	0.538	PID_IL2_1PATHWAY	0.567	PID_IL2_PI3K_PATHWAY	0.55	Hallmark_interferon_α_response	0.577	KEGG_natural_killer_cell_mediated_cytotoxicity	0.506	Hallmark_Il2_Stat5_signaling	0.51	PID_IL2_STAT5_PATHWAY	0.522	Hallmark_allograft_rejection	0.492
KEGG_Fc_epsilon_ri_signaling_pathway	0.529	PID_IL2_1PATHWAY	0.538	Hallmark_Tgf_β_signaling	0.547	PID_IL5_PATHWAY	0.538	PID_IL12_STAT4_PATHWAY	0.569	KEGG_Fc_gamma_r_mediated_phagocytosis	0.506	PID_TNF_PATHWAY	0.504	Hallmark_Tgf_β_signaling	0.52	Hallmark_interferon_γ_response	0.492
PID_IL8_CXCR1_PATHWAY	0.513	PID_IL1_PATHWAY	0.531	PID_IL12_STAT4_PATHWAY	0.539	Hallmark_Il2_Stat5_signaling	0.521	KEGG_cytosolic_DNA_sensing_pathway	0.562	KEGG_Nod_like_receptor_signaling_pathway	0.499	KEGG_Fc_gamma_r_mediated_phagocytosis	0.502	PID_IL2_PI3K_PATHWAY	0.509	KEGG_antigen_processing_and_presentation	0.484
PID_IL2_1PATHWAY	0.495	PID_IL27_PATHWAY	0.527	KEGG_complement_and_coagulation_cascades	0.535	PID_IL3_PATHWAY	0.514	KEGG_complement_and_coagulation_cascades	0.557	PID_IL2_PI3K_PATHWAY	0.495	PID_IL2_STAT5_PATHWAY	0.501	PID_IL8_CXCR2_PATHWAY	0.508	PID_IL2_PI3K_PATHWAY	0.482
PID_IL12_STAT4_PATHWAY	0.483	Hallmark_allograft_rejection	0.526	KEGG_Fc_epsilon_ri_signaling_pathway	0.523	PID_TNF_PATHWAY	0.502	KEGG_Fc_epsilon_ri_signaling_pathway	0.546	KEGG_Fc_epsilon_ri_signaling_pathway	0.491	PID_IL12_STAT4_PATHWAY	0.498	KEGG_Jak_Stat_signaling_pathway	0.506	KEGG_chemokine_signaling_pathway	0.479
KEGG_complement_and_coagulation_cascades	0.478	PID_IFNG_PATHWAY	0.523	PID_TGFBR_PATHWAY	0.521	KEGG_Fc_gamma_r_mediated_phagocytosis	0.5	Hallmark_allograft_rejection	0.531	Hallmark_inflammatory_response	0.489	PID_IL5_PATHWAY	0.495	PID_CXCR4_PATHWAY	0.505	KEGG_natural_killer_cell_mediated_cytotoxicity	0.452
PID_NFKAPPAB_CANONICAL_PATHWAY	0.45	KEGG_cytosolic_DNA_sensing_pathway	0.517	PID_IL8_CXCR2_PATHWAY	0.502	KEGG_Jak_Stat_signaling_pathway	0.481	KEGG_Fc_gamma_r_mediated_phagocytosis	0.506	PID_IL2_STAT5_PATHWAY	0.487	PID_IL2_1PATHWAY	0.488	Hallmark_Il2_Stat5_signaling	0.475	PID_IL23_PATHWAY	0.441

## Sheet: NK.immune
T01_vs_T00		T02_VS_T00		T03_vs_T00		T04_vs_T00		T05_vs_T00		T06_vs_T00		T07_vs_T00		T08_vs_T00		T09_vs_T00
KEGG_Jak_Stat_signaling_pathway	0.756	KEGG_antigen_processing_and_presentation	0.726	KEGG_Jak_Stat_signaling_pathway	0.884	PID_CXCR4_PATHWAY	0.811	PID_CXCR4_PATHWAY	0.728	KEGG_antigen_processing_and_presentation	0.705	PID_CXCR4_PATHWAY	0.695	KEGG_natural_killer_cell_mediated_cytotoxicity	0.737	KEGG_Fc_epsilon_ri_signaling_pathway	0.708
PID_IFNG_PATHWAY	0.729	PID_CXCR4_PATHWAY	0.714	PID_IFNG_PATHWAY	0.816	KEGG_natural_killer_cell_mediated_cytotoxicity	0.749	PID_IFNG_PATHWAY	0.704	Hallmark_interferon_α_response	0.699	Hallmark_interferon_α_response	0.681	Hallmark_inflammatory_response	0.72	PID_CXCR4_PATHWAY	0.696
Hallmark_Il6_Jak_Stat3_signaling	0.715	Hallmark_interferon_α_response	0.685	Hallmark_Il6_Jak_Stat3_signaling	0.8	PID_IL8_CXCR2_PATHWAY	0.743	KEGG_Jak_Stat_signaling_pathway	0.702	PID_CXCR4_PATHWAY	0.641	PID_IL8_CXCR2_PATHWAY	0.68	PID_CXCR4_PATHWAY	0.711	PID_IL8_CXCR2_PATHWAY	0.695
Hallmark_Tnfa_signaling_via_Nfkb	0.691	KEGG_Fc_gamma_r_mediated_phagocytosis	0.681	Hallmark_Il2_Stat5_signaling	0.793	KEGG_Fc_epsilon_ri_signaling_pathway	0.72	PID_IL12_2PATHWAY	0.674	Hallmark_interferon_γ_response	0.64	PID_IL8_CXCR1_PATHWAY	0.668	KEGG_cytokine_cytokine_receptor_interaction	0.704	Hallmark_inflammatory_response	0.691
PID_IL4_2PATHWAY	0.671	Hallmark_inflammatory_response	0.647	KEGG_cytokine_cytokine_receptor_interaction	0.778	Hallmark_inflammatory_response	0.713	PID_IL4_2PATHWAY	0.669	KEGG_natural_killer_cell_mediated_cytotoxicity	0.63	KEGG_Fc_epsilon_ri_signaling_pathway	0.665	Hallmark_interferon_γ_response	0.689	KEGG_natural_killer_cell_mediated_cytotoxicity	0.688
PID_CXCR4_PATHWAY	0.665	PID_IL8_CXCR2_PATHWAY	0.646	Hallmark_inflammatory_response	0.753	Hallmark_interferon_γ_response	0.696	Hallmark_Il6_Jak_Stat3_signaling	0.667	PID_IL12_2PATHWAY	0.629	PID_IL12_2PATHWAY	0.659	KEGG_Fc_epsilon_ri_signaling_pathway	0.684	KEGG_cytokine_cytokine_receptor_interaction	0.678
PID_IL12_STAT4_PATHWAY	0.659	PID_IL12_2PATHWAY	0.626	PID_CXCR4_PATHWAY	0.743	PID_IL8_CXCR1_PATHWAY	0.691	KEGG_natural_killer_cell_mediated_cytotoxicity	0.656	PID_IL27_PATHWAY	0.617	Hallmark_interferon_γ_response	0.657	KEGG_chemokine_signaling_pathway	0.68	Hallmark_Tnfa_signaling_via_Nfkb	0.674
KEGG_cytokine_cytokine_receptor_interaction	0.658	KEGG_natural_killer_cell_mediated_cytotoxicity	0.623	PID_IL23_PATHWAY	0.729	KEGG_cytokine_cytokine_receptor_interaction	0.685	Hallmark_inflammatory_response	0.653	PID_IL1_PATHWAY	0.613	PID_IL2_PI3K_PATHWAY	0.649	Hallmark_Tnfa_signaling_via_Nfkb	0.673	KEGG_chemokine_signaling_pathway	0.673
KEGG_antigen_processing_and_presentation	0.656	Hallmark_interferon_γ_response	0.619	PID_IL27_PATHWAY	0.727	KEGG_chemokine_signaling_pathway	0.684	Hallmark_Il2_Stat5_signaling	0.65	Hallmark_inflammatory_response	0.611	KEGG_natural_killer_cell_mediated_cytotoxicity	0.647	KEGG_cytosolic_DNA_sensing_pathway	0.673	Hallmark_interferon_γ_response	0.663
PID_IL12_2PATHWAY	0.649	KEGG_Fc_epsilon_ri_signaling_pathway	0.613	PID_IL12_2PATHWAY	0.719	PID_IL4_2PATHWAY	0.684	Hallmark_interferon_α_response	0.65	KEGG_cytokine_cytokine_receptor_interaction	0.61	KEGG_chemokine_signaling_pathway	0.629	PID_IL12_2PATHWAY	0.672	KEGG_cytosolic_DNA_sensing_pathway	0.662
PID_TNF_PATHWAY	0.644	KEGG_Nod_like_receptor_signaling_pathway	0.608	KEGG_natural_killer_cell_mediated_cytotoxicity	0.709	KEGG_Fc_gamma_r_mediated_phagocytosis	0.675	PID_IL27_PATHWAY	0.65	PID_IL8_CXCR2_PATHWAY	0.608	PID_IL5_PATHWAY	0.624	KEGG_Toll_like_receptor_signaling_pathway	0.669	KEGG_Toll_like_receptor_signaling_pathway	0.65
Hallmark_Tgf_β_signaling	0.64	KEGG_chemokine_signaling_pathway	0.601	Hallmark_Tnfa_signaling_via_Nfkb	0.704	PID_IL12_2PATHWAY	0.674	KEGG_Fc_gamma_r_mediated_phagocytosis	0.647	KEGG_chemokine_signaling_pathway	0.597	Hallmark_inflammatory_response	0.614	PID_IL8_CXCR2_PATHWAY	0.663	PID_IL8_CXCR1_PATHWAY	0.643
KEGG_Fc_gamma_r_mediated_phagocytosis	0.635	PID_IL12_STAT4_PATHWAY	0.601	KEGG_chemokine_signaling_pathway	0.704	KEGG_antigen_processing_and_presentation	0.664	PID_IL2_PI3K_PATHWAY	0.647	Hallmark_Il6_Jak_Stat3_signaling	0.595	PID_IL2_1PATHWAY	0.603	Hallmark_allograft_rejection	0.659	PID_IL2_1PATHWAY	0.638
PID_NFKAPPAB_CANONICAL_PATHWAY	0.634	PID_IL8_CXCR1_PATHWAY	0.592	PID_NFKAPPAB_CANONICAL_PATHWAY	0.702	PID_IL12_STAT4_PATHWAY	0.663	Hallmark_interferon_γ_response	0.644	PID_IFNG_PATHWAY	0.594	KEGG_Fc_gamma_r_mediated_phagocytosis	0.599	KEGG_Nod_like_receptor_signaling_pathway	0.654	PID_IL4_2PATHWAY	0.637
PID_IL23_PATHWAY	0.629	PID_IL1_PATHWAY	0.591	PID_TNF_PATHWAY	0.701	Hallmark_interferon_α_response	0.662	PID_IL2_1PATHWAY	0.631	PID_IL5_PATHWAY	0.593	Hallmark_allograft_rejection	0.598	KEGG_antigen_processing_and_presentation	0.639	PID_IL12_2PATHWAY	0.631
PID_IL6_7_PATHWAY	0.624	KEGG_Jak_Stat_signaling_pathway	0.589	Hallmark_interferon_γ_response	0.697	PID_IFNG_PATHWAY	0.662	PID_TGFBR_PATHWAY	0.631	KEGG_Fc_epsilon_ri_signaling_pathway	0.589	KEGG_Toll_like_receptor_signaling_pathway	0.593	KEGG_Fc_gamma_r_mediated_phagocytosis	0.632	Hallmark_Tgf_β_signaling	0.629
PID_IL8_CXCR2_PATHWAY	0.624	PID_IL2_STAT5_PATHWAY	0.583	KEGG_Toll_like_receptor_signaling_pathway	0.69	Hallmark_Tnfa_signaling_via_Nfkb	0.656	KEGG_antigen_processing_and_presentation	0.629	KEGG_Jak_Stat_signaling_pathway	0.586	KEGG_cytosolic_DNA_sensing_pathway	0.593	Hallmark_Tgf_β_signaling	0.626	Hallmark_allograft_rejection	0.626
Hallmark_Il2_Stat5_signaling	0.619	PID_IL4_2PATHWAY	0.582	PID_IL5_PATHWAY	0.689	PID_IL2_1PATHWAY	0.646	KEGG_cytokine_cytokine_receptor_interaction	0.628	Hallmark_Il2_Stat5_signaling	0.585	KEGG_cytokine_cytokine_receptor_interaction	0.59	KEGG_Jak_Stat_signaling_pathway	0.607	PID_IL12_STAT4_PATHWAY	0.615
KEGG_natural_killer_cell_mediated_cytotoxicity	0.617	KEGG_cytokine_cytokine_receptor_interaction	0.58	KEGG_cytosolic_DNA_sensing_pathway	0.678	Hallmark_Tgf_β_signaling	0.634	PID_NFKAPPAB_CANONICAL_PATHWAY	0.626	KEGG_Fc_gamma_r_mediated_phagocytosis	0.582	Hallmark_Tgf_β_signaling	0.588	Hallmark_Il6_Jak_Stat3_signaling	0.604	PID_IL6_7_PATHWAY	0.604
PID_TGFBR_PATHWAY	0.611	PID_IL2_1PATHWAY	0.576	Hallmark_allograft_rejection	0.674	Hallmark_Il2_Stat5_signaling	0.633	PID_IL12_STAT4_PATHWAY	0.626	Hallmark_allograft_rejection	0.574	PID_TNF_PATHWAY	0.579	Hallmark_interferon_α_response	0.601	KEGG_Nod_like_receptor_signaling_pathway	0.603
Hallmark_inflammatory_response	0.605	PID_TGFBR_PATHWAY	0.576	PID_IL4_2PATHWAY	0.673	Hallmark_allograft_rejection	0.631	Hallmark_Tgf_β_signaling	0.621	KEGG_Nod_like_receptor_signaling_pathway	0.565	PID_IL2_STAT5_PATHWAY	0.574	PID_IFNG_PATHWAY	0.601	KEGG_Fc_gamma_r_mediated_phagocytosis	0.603
PID_IL8_CXCR1_PATHWAY	0.602	PID_IL27_PATHWAY	0.574	PID_IL2_1PATHWAY	0.66	KEGG_Jak_Stat_signaling_pathway	0.621	KEGG_Fc_epsilon_ri_signaling_pathway	0.609	Hallmark_Tgf_β_signaling	0.564	PID_IL27_PATHWAY	0.573	PID_IL1_PATHWAY	0.595	PID_IL1_PATHWAY	0.574
PID_IL2_PI3K_PATHWAY	0.6	PID_IFNG_PATHWAY	0.571	Hallmark_Tgf_β_signaling	0.656	KEGG_Toll_like_receptor_signaling_pathway	0.616	PID_IL8_CXCR2_PATHWAY	0.605	PID_IL8_CXCR1_PATHWAY	0.564	PID_IL4_2PATHWAY	0.559	Hallmark_Il2_Stat5_signaling	0.593	PID_IL2_STAT5_PATHWAY	0.574
Hallmark_allograft_rejection	0.595	PID_IL5_PATHWAY	0.567	KEGG_Nod_like_receptor_signaling_pathway	0.648	PID_IL2_PI3K_PATHWAY	0.613	Hallmark_allograft_rejection	0.603	PID_IL2_1PATHWAY	0.56	KEGG_Rig_I_like_receptor_signaling_pathway	0.556	PID_IL8_CXCR1_PATHWAY	0.593	PID_IL5_PATHWAY	0.569
PID_IL2_1PATHWAY	0.578	Hallmark_Tgf_β_signaling	0.566	KEGG_Fc_gamma_r_mediated_phagocytosis	0.647	Hallmark_Il6_Jak_Stat3_signaling	0.609	Hallmark_Tnfa_signaling_via_Nfkb	0.603	KEGG_cytosolic_DNA_sensing_pathway	0.557	KEGG_antigen_processing_and_presentation	0.546	PID_IL27_PATHWAY	0.584	KEGG_antigen_processing_and_presentation	0.564
KEGG_Fc_epsilon_ri_signaling_pathway	0.577	KEGG_cytosolic_DNA_sensing_pathway	0.561	KEGG_Fc_epsilon_ri_signaling_pathway	0.642	KEGG_cytosolic_DNA_sensing_pathway	0.609	PID_IL2_STAT5_PATHWAY	0.6	PID_IL2_STAT5_PATHWAY	0.553	PID_IL3_PATHWAY	0.546	PID_NFKAPPAB_CANONICAL_PATHWAY	0.582	PID_IL23_PATHWAY	0.554
PID_IL27_PATHWAY	0.57	KEGG_Toll_like_receptor_signaling_pathway	0.552	KEGG_Rig_I_like_receptor_signaling_pathway	0.64	PID_IL6_7_PATHWAY	0.6	KEGG_chemokine_signaling_pathway	0.598	Hallmark_Tnfa_signaling_via_Nfkb	0.549	Hallmark_Il2_Stat5_signaling	0.543	PID_IL12_STAT4_PATHWAY	0.576	PID_TNF_PATHWAY	0.549
KEGG_Rig_I_like_receptor_signaling_pathway	0.566	PID_NFKAPPAB_ATYPICAL_PATHWAY	0.55	KEGG_antigen_processing_and_presentation	0.639	PID_IL2_STAT5_PATHWAY	0.589	PID_IL6_7_PATHWAY	0.586	PID_IL3_PATHWAY	0.549	Hallmark_Tnfa_signaling_via_Nfkb	0.541	PID_IL2_1PATHWAY	0.573	Hallmark_Il2_Stat5_signaling	0.547
KEGG_chemokine_signaling_pathway	0.56	Hallmark_allograft_rejection	0.545	PID_IL6_7_PATHWAY	0.638	PID_TGFBR_PATHWAY	0.584	PID_TNF_PATHWAY	0.584	KEGG_Toll_like_receptor_signaling_pathway	0.546	PID_NFKAPPAB_CANONICAL_PATHWAY	0.541	PID_TGFBR_PATHWAY	0.563	PID_IFNG_PATHWAY	0.547
KEGG_Nod_like_receptor_signaling_pathway	0.551	PID_IL3_PATHWAY	0.544	PID_IL12_STAT4_PATHWAY	0.619	KEGG_Nod_like_receptor_signaling_pathway	0.581	PID_IL8_CXCR1_PATHWAY	0.561	PID_IL12_STAT4_PATHWAY	0.544	PID_IL23_PATHWAY	0.538	PID_IL6_7_PATHWAY	0.555	KEGG_Rig_I_like_receptor_signaling_pathway	0.542
KEGG_Toll_like_receptor_signaling_pathway	0.545	Hallmark_Tnfa_signaling_via_Nfkb	0.543	PID_IL8_CXCR1_PATHWAY	0.616	PID_NFKAPPAB_CANONICAL_PATHWAY	0.569	KEGG_cytosolic_DNA_sensing_pathway	0.554	PID_IL4_2PATHWAY	0.543	PID_IL12_STAT4_PATHWAY	0.532	PID_NFKAPPAB_ATYPICAL_PATHWAY	0.544	PID_IL27_PATHWAY	0.54
Hallmark_interferon_α_response	0.536	PID_NFKAPPAB_CANONICAL_PATHWAY	0.536	PID_NFKAPPAB_ATYPICAL_PATHWAY	0.615	PID_IL5_PATHWAY	0.569	PID_IL1_PATHWAY	0.551	PID_NFKAPPAB_CANONICAL_PATHWAY	0.528	KEGG_Nod_like_receptor_signaling_pathway	0.528	PID_TNF_PATHWAY	0.544	PID_NFKAPPAB_ATYPICAL_PATHWAY	0.539
KEGG_cytosolic_DNA_sensing_pathway	0.534	PID_TNF_PATHWAY	0.532	PID_IL1_PATHWAY	0.608	PID_IL27_PATHWAY	0.554	KEGG_Toll_like_receptor_signaling_pathway	0.547	KEGG_Rig_I_like_receptor_signaling_pathway	0.527	KEGG_Jak_Stat_signaling_pathway	0.528	PID_IL4_2PATHWAY	0.54	KEGG_Jak_Stat_signaling_pathway	0.531
PID_IL2_STAT5_PATHWAY	0.526	PID_IL23_PATHWAY	0.527	PID_IL3_PATHWAY	0.605	PID_TNF_PATHWAY	0.552	KEGG_Nod_like_receptor_signaling_pathway	0.546	PID_TNF_PATHWAY	0.526	PID_IL1_PATHWAY	0.52	PID_IL2_STAT5_PATHWAY	0.532	Hallmark_Il6_Jak_Stat3_signaling	0.519
PID_IL3_PATHWAY	0.525	KEGG_Rig_I_like_receptor_signaling_pathway	0.523	PID_TGFBR_PATHWAY	0.593	PID_IL1_PATHWAY	0.539	PID_IL3_PATHWAY	0.545	PID_IL6_7_PATHWAY	0.52	Hallmark_Il6_Jak_Stat3_signaling	0.513	PID_IL5_PATHWAY	0.516	PID_IL2_PI3K_PATHWAY	0.516
PID_IL5_PATHWAY	0.52	PID_IL6_7_PATHWAY	0.519	PID_IL8_CXCR2_PATHWAY	0.569	PID_IL3_PATHWAY	0.537	PID_IL23_PATHWAY	0.544	PID_IL23_PATHWAY	0.509	PID_NFKAPPAB_ATYPICAL_PATHWAY	0.502	PID_IL23_PATHWAY	0.516	PID_NFKAPPAB_CANONICAL_PATHWAY	0.507
PID_NFKAPPAB_ATYPICAL_PATHWAY	0.505	Hallmark_Il2_Stat5_signaling	0.517	PID_IL2_PI3K_PATHWAY	0.567	PID_IL23_PATHWAY	0.53	KEGG_Rig_I_like_receptor_signaling_pathway	0.534	PID_NFKAPPAB_ATYPICAL_PATHWAY	0.504	PID_IFNG_PATHWAY	0.487	PID_IL2_PI3K_PATHWAY	0.515	PID_IL3_PATHWAY	0.505
PID_IL1_PATHWAY	0.481	Hallmark_Il6_Jak_Stat3_signaling	0.507	PID_IL2_STAT5_PATHWAY	0.546	PID_NFKAPPAB_ATYPICAL_PATHWAY	0.526	PID_IL5_PATHWAY	0.513	PID_IL2_PI3K_PATHWAY	0.503	PID_IL6_7_PATHWAY	0.478	PID_IL3_PATHWAY	0.507	Hallmark_interferon_α_response	0.503
KEGG_complement_and_coagulation_cascades	0.465	KEGG_complement_and_coagulation_cascades	0.485	KEGG_complement_and_coagulation_cascades	0.529	KEGG_Rig_I_like_receptor_signaling_pathway	0.498	PID_NFKAPPAB_ATYPICAL_PATHWAY	0.505	KEGG_complement_and_coagulation_cascades	0.466	PID_TGFBR_PATHWAY	0.458	KEGG_Rig_I_like_receptor_signaling_pathway	0.486	KEGG_complement_and_coagulation_cascades	0.464
Hallmark_interferon_γ_response	0.427	PID_IL2_PI3K_PATHWAY	0.479	Hallmark_interferon_α_response	0.525	KEGG_complement_and_coagulation_cascades	0.48	KEGG_complement_and_coagulation_cascades	0.489	PID_TGFBR_PATHWAY	0.445	KEGG_complement_and_coagulation_cascades	0.442	KEGG_complement_and_coagulation_cascades	0.433	PID_TGFBR_PATHWAY	0.454

## Sheet: Macro.MitoCarta
	T01_vs_T00	T02_VS_T00	T03_vs_T00	T04_vs_T00	T05_vs_T00	T06_vs_T00	T07_vs_T00	T08_vs_T00	T09_vs_T00
MitoCarta_Mitochondrial_central_dogma	0.575	0.608	0.884	0.541	0.568	0.952	0.79	0.526	0.506
MitoCarta_mtDNA_maintenance	0.571	0.484	0.662	0.499	0.534	0.756	0.604	0.493	0.514
MitoCarta_mtDNA_replication	0.453	0.491	0.371	0.49	0.464	0.659	0.554	0.519	0.504
MitoCarta_mtDNA_nucleoid	0.453	0.498	0.414	0.473	0.489	0.645	0.577	0.509	0.49
MitoCarta_mtDNA_repair	0.482	0.464	0.432	0.522	0.497	0.65	0.54	0.523	0.486
MitoCarta_mtDNA_modifications	0.502	0.501	0.5	0.5	0.501	0.519	0.511	0.5	0.504
MitoCarta_mtDNA_stability_and_decay	0.489	0.484	0.472	0.51	0.478	0.549	0.513	0.502	0.501
MitoCarta_mtRNA_metabolism	0.501	0.555	0.601	0.49	0.556	0.871	0.658	0.511	0.506
MitoCarta_Transcription	0.462	0.455	0.417	0.458	0.515	0.746	0.549	0.474	0.504
MitoCarta_mtRNA_granules	0.508	0.509	0.545	0.521	0.531	0.725	0.646	0.52	0.507
MitoCarta_Polycistronic_mtRNA_processing	0.505	0.454	0.423	0.512	0.479	0.623	0.561	0.515	0.511
MitoCarta_mt_tRNA_modifications	0.525	0.511	0.551	0.531	0.553	0.705	0.565	0.52	0.501
MitoCarta_mt_rRNA_modifications	0.515	0.48	0.392	0.485	0.457	0.614	0.583	0.495	0.493
MitoCarta_mt_mRNA_modifications	0.536	0.508	0.484	0.539	0.495	0.592	0.592	0.535	0.53
MitoCarta_mtRNA_stability_and_decay	0.517	0.537	0.615	0.537	0.572	0.775	0.562	0.506	0.495
MitoCarta_Translation	0.587	0.61	0.898	0.555	0.562	0.946	0.792	0.517	0.508
MitoCarta_Mitochondrial_ribosome	0.565	0.598	0.872	0.549	0.591	0.947	0.784	0.526	0.505
MitoCarta_Mitochondrial_ribosome_assembly	0.545	0.543	0.644	0.562	0.524	0.676	0.604	0.5	0.505
MitoCarta_Translation_factors	0.595	0.537	0.758	0.515	0.577	0.709	0.604	0.512	0.511
MitoCarta_mt_tRNA_synthetases	0.564	0.533	0.636	0.496	0.514	0.704	0.572	0.507	0.502
MitoCarta_fMet_processing	0.503	0.496	0.486	0.514	0.507	0.525	0.513	0.499	0.502
MitoCarta_Protein_import_sorting_and_homeostasis	0.499	0.543	0.757	0.528	0.658	0.929	0.664	0.519	0.54
MitoCarta_Protein_import_and_sorting	0.54	0.571	0.649	0.525	0.617	0.918	0.692	0.491	0.519
MitoCarta_TOM	0.546	0.519	0.569	0.569	0.65	0.826	0.607	0.5	0.509
MitoCarta_SAM	0.491	0.474	0.359	0.49	0.494	0.633	0.516	0.487	0.473
MitoCarta_MIA40	0.452	0.46	0.475	0.517	0.535	0.629	0.546	0.525	0.498
MitoCarta_TIM22_carrier_pathway	0.487	0.486	0.448	0.482	0.486	0.585	0.546	0.501	0.484
MitoCarta_TIM23_presequence_pathway	0.563	0.543	0.586	0.489	0.526	0.741	0.553	0.53	0.514
MitoCarta_Import_motor	0.529	0.476	0.612	0.492	0.565	0.797	0.608	0.504	0.516
MitoCarta_OXA	0.536	0.47	0.466	0.522	0.483	0.524	0.631	0.504	0.516
MitoCarta_Preprotein_cleavage	0.531	0.483	0.625	0.514	0.55	0.655	0.581	0.509	0.525
MitoCarta_Protein_homeostasis	0.498	0.518	0.816	0.572	0.635	0.884	0.602	0.54	0.54
MitoCarta_Proteases	0.516	0.519	0.658	0.556	0.547	0.73	0.585	0.501	0.518
MitoCarta_Chaperones	0.494	0.498	0.772	0.614	0.625	0.87	0.55	0.549	0.541
MitoCarta_OXPHOS	0.74	0.534	0.798	0.683	0.731	0.568	0.531	0.497	0.564
MitoCarta_OXPHOS_subunits	0.739	0.53	0.793	0.685	0.73	0.584	0.523	0.498	0.564
MitoCarta_OXPHOS_assembly_factors	0.608	0.606	0.831	0.523	0.642	0.744	0.737	0.494	0.504
MitoCarta_Complex_I	0.727	0.509	0.828	0.664	0.639	0.519	0.511	0.524	0.536
MitoCarta_CI_subunits	0.726	0.509	0.827	0.665	0.638	0.532	0.494	0.524	0.534
MitoCarta_CI_assembly_factors	0.548	0.519	0.614	0.511	0.523	0.729	0.587	0.505	0.527
MitoCarta_Complex_II	0.543	0.465	0.706	0.557	0.519	0.733	0.647	0.495	0.529
MitoCarta_CII_subunits	0.524	0.528	0.669	0.555	0.509	0.715	0.624	0.501	0.532
MitoCarta_CII_assembly_factors	0.458	0.474	0.387	0.53	0.483	0.61	0.6	0.506	0.503
MitoCarta_Complex_III	0.702	0.523	0.792	0.69	0.689	0.54	0.505	0.532	0.584
MitoCarta_CIII_subunits	0.701	0.518	0.783	0.699	0.698	0.555	0.497	0.532	0.587
MitoCarta_CIII_assembly_factors	0.524	0.545	0.654	0.554	0.562	0.622	0.593	0.494	0.526
MitoCarta_Complex_IV	0.733	0.55	0.75	0.668	0.784	0.657	0.517	0.527	0.549
MitoCarta_CIV_subunits	0.734	0.545	0.742	0.669	0.784	0.679	0.506	0.528	0.549
MitoCarta_CIV_assembly_factors	0.546	0.576	0.715	0.492	0.56	0.771	0.692	0.494	0.502
MitoCarta_Complex_V	0.709	0.523	0.81	0.671	0.674	0.519	0.565	0.531	0.602
MitoCarta_CV_subunits	0.708	0.522	0.809	0.671	0.673	0.517	0.565	0.531	0.601
MitoCarta_CV_assembly_factors	0.467	0.485	0.449	0.481	0.457	0.565	0.51	0.504	0.484
MitoCarta_Respirasome_assembly	0.583	0.56	0.7	0.539	0.706	0.619	0.592	0.508	0.516
MitoCarta_Cytochrome_C	0.457	0.517	0.588	0.505	0.604	0.817	0.571	0.527	0.474
MitoCarta_Metabolism	0.624	0.512	0.687	0.55	0.736	0.51	0.628	0.512	0.582
MitoCarta_Carbohydrate_metabolism	0.523	0.557	0.803	0.519	0.541	0.867	0.738	0.57	0.508
MitoCarta_Gluconeogenesis	0.516	0.481	0.659	0.575	0.577	0.696	0.643	0.486	0.514
MitoCarta_Malate_aspartate_shuttle	0.511	0.475	0.601	0.522	0.516	0.731	0.594	0.48	0.509
MitoCarta_Glycerol_phosphate_shuttle	0.524	0.521	0.504	0.524	0.558	0.572	0.548	0.533	0.504
MitoCarta_Pyruvate_metabolism	0.515	0.506	0.625	0.588	0.596	0.678	0.656	0.524	0.524
MitoCarta_TCA_cycle	0.54	0.548	0.756	0.53	0.548	0.839	0.669	0.545	0.527
MitoCarta_TCA_associated	0.506	0.534	0.67	0.588	0.533	0.682	0.66	0.514	0.525
MitoCarta_Itaconate_metabolism	0.522	0.488	0.406	0.514	0.539	0.617	0.586	0.527	0.509
MitoCarta_Ketone_metabolism	0.516	0.492	0.677	0.564	0.532	0.643	0.535	0.545	0.552
MitoCarta_Propanoate_metabolism	0.479	0.457	0.416	0.465	0.425	0.48	0.537	0.499	0.502
MitoCarta_Lipid_metabolism	0.535	0.658	0.899	0.627	0.655	0.666	0.639	0.569	0.643
MitoCarta_Fatty_acid_oxidation	0.499	0.573	0.78	0.566	0.57	0.638	0.664	0.527	0.54
MitoCarta_Type_II_fatty_acid_synthesis	0.525	0.537	0.642	0.532	0.55	0.712	0.578	0.53	0.539
MitoCarta_Lipoate_insertion	0.515	0.504	0.478	0.559	0.535	0.619	0.546	0.523	0.508
MitoCarta_Cardiolipin_synthesis	0.508	0.538	0.616	0.521	0.54	0.766	0.702	0.521	0.511
MitoCarta_Cholesterol_bile_acid_steroid_synthesis	0.534	0.53	0.757	0.526	0.562	0.53	0.671	0.529	0.548
MitoCarta_Cholesterol_associated	0.477	0.477	0.493	0.531	0.54	0.671	0.57	0.514	0.49
MitoCarta_Phospholipid_metabolism	0.56	0.668	0.851	0.774	0.739	0.603	0.642	0.716	0.672
MitoCarta_Eicosanoid_metabolism	0.508	0.467	0.471	0.515	0.514	0.508	0.526	0.486	0.493
MitoCarta_Amino_acid_metabolism	0.535	0.565	0.765	0.56	0.533	0.728	0.621	0.544	0.531
MitoCarta_Branched_chain_amino_acid_metabolism	0.489	0.548	0.735	0.555	0.533	0.654	0.644	0.53	0.523
MitoCarta_Branched_chain_amino_acid_dehydrogenase_complex	0.467	0.438	0.347	0.467	0.442	0.532	0.563	0.483	0.464
MitoCarta_Lysine_metabolism	0.512	0.534	0.698	0.552	0.526	0.664	0.576	0.534	0.551
MitoCarta_Serine_metabolism	0.495	0.467	0.417	0.482	0.522	0.675	0.553	0.513	0.515
MitoCarta_Glycine_metabolism	0.528	0.544	0.671	0.538	0.529	0.704	0.556	0.484	0.516
MitoCarta_Glycine_cleavage_system	0.506	0.49	0.443	0.549	0.553	0.618	0.549	0.514	0.502
MitoCarta_Glutamate_metabolism	0.522	0.484	0.564	0.568	0.513	0.683	0.557	0.538	0.501
MitoCarta_Proline_metabolism	0.51	0.502	0.476	0.469	0.473	0.51	0.423	0.466	0.479
MitoCarta_Glyoxylate_metabolism	0.522	0.468	0.455	0.478	0.48	0.613	0.558	0.502	0.48
MitoCarta_GABA_metabolism	0.531	0.523	0.639	0.549	0.544	0.677	0.574	0.516	0.495
MitoCarta_Catechol_metabolism	0.571	0.502	0.576	0.477	0.502	0.58	0.518	0.512	0.51
MitoCarta_Kynurenine_metabolism	0.503	0.469	0.478	0.469	0.471	0.608	0.541	0.499	0.482
MitoCarta_Urea_cycle	0.49	0.482	0.488	0.486	0.502	0.546	0.497	0.5	0.513
MitoCarta_Nucleotide_metabolism	0.525	0.508	0.744	0.608	0.705	0.875	0.745	0.555	0.497
MitoCarta_Nucleotide_import	0.53	0.554	0.539	0.6	0.738	0.872	0.627	0.518	0.53
MitoCarta_Nucleotide_synthesis_and_processing	0.514	0.546	0.758	0.515	0.591	0.839	0.735	0.543	0.483
MitoCarta_Creatine_metabolism	0.528	0.499	0.704	0.625	0.497	0.546	0.549	0.535	0.517
MitoCarta_Metals_and_cofactors	0.629	0.55	0.768	0.58	0.734	0.705	0.52	0.505	0.582
MitoCarta_Carnitine_synthesis_and_transport	0.504	0.466	0.405	0.472	0.461	0.515	0.554	0.497	0.5
MitoCarta_Carnitine_shuttle	0.505	0.467	0.406	0.473	0.462	0.515	0.554	0.496	0.5
MitoCarta_Coenzyme_A_metabolism	0.49	0.485	0.424	0.513	0.48	0.62	0.583	0.504	0.515
MitoCarta_Coenzyme_Q_metabolism	0.595	0.511	0.618	0.586	0.574	0.551	0.569	0.51	0.539
MitoCarta_Copper_metabolism	0.508	0.505	0.497	0.51	0.625	0.801	0.589	0.523	0.534
MitoCarta_Iron_homeostasis	0.735	0.575	0.829	0.706	0.846	0.688	0.522	0.56	0.53
MitoCarta_Heme_synthesis_and_processing	0.544	0.532	0.559	0.528	0.512	0.595	0.451	0.494	0.538
MitoCarta_Fe_S_cluster_biosynthesis	0.534	0.543	0.665	0.573	0.627	0.823	0.671	0.509	0.49
MitoCarta_Molybdenum_cofactor_synthesis_and_proteins	0.49	0.493	0.467	0.491	0.488	0.518	0.518	0.488	0.485
MitoCarta_NAD_biosynthesis_and_metabolism	0.501	0.462	0.46	0.458	0.51	0.552	0.569	0.542	0.489
MitoCarta_Tetrahydrobiopterin_synthesis	0.482	0.447	0.365	0.473	0.476	0.61	0.565	0.492	0.516
MitoCarta_Fe_S_containing_proteins	0.519	0.556	0.765	0.574	0.565	0.865	0.745	0.52	0.517
MitoCarta_Heme_containing_proteins	0.684	0.525	0.695	0.665	0.784	0.725	0.533	0.522	0.562
MitoCarta_Vitamin_metabolism	0.548	0.571	0.681	0.487	0.515	0.802	0.644	0.505	0.51
MitoCarta_Choline_and_betaine_metabolism	0.528	0.543	0.63	0.569	0.501	0.597	0.466	0.523	0.505
MitoCarta_Biotin_utilizing_proteins	0.489	0.486	0.511	0.514	0.506	0.562	0.537	0.505	0.507
MitoCarta_Vitamin_A_metabolism	0.482	0.48	0.443	0.474	0.466	0.489	0.529	0.501	0.523
MitoCarta_Vitamin_B1_metabolism	0.503	0.49	0.495	0.533	0.515	0.522	0.517	0.498	0.495
MitoCarta_Vitamin_B2_metabolism	0.489	0.486	0.465	0.506	0.51	0.532	0.521	0.492	0.493
MitoCarta_Vitamin_B6_metabolism	0.5	0.502	0.501	0.533	0.518	0.534	0.537	0.511	0.51
MitoCarta_Vitamin_B12_metabolism	0.501	0.484	0.469	0.485	0.497	0.593	0.534	0.496	0.49
MitoCarta_Vitamin_C_metabolism	0.498	0.46	0.36	0.458	0.52	0.669	0.584	0.517	0.511
MitoCarta_Vitamin_D_metabolism	0.509	0.476	0.472	0.523	0.507	0.536	0.546	0.476	0.509
MitoCarta_Folate_and_1_C_metabolism	0.562	0.563	0.592	0.5	0.516	0.718	0.539	0.515	0.536
MitoCarta_Detoxification	0.535	0.606	0.702	0.649	0.609	0.51	0.585	0.552	0.542
MitoCarta_Xenobiotic_metabolism	0.542	0.513	0.619	0.569	0.624	0.598	0.525	0.516	0.512
MitoCarta_ROS_and_glutathione_metabolism	0.564	0.606	0.67	0.628	0.575	0.539	0.58	0.567	0.541
MitoCarta_Amidoxime_reducing_complex	0.5	0.445	0.446	0.455	0.515	0.541	0.519	0.51	0.5
MitoCarta_Selenoproteins	0.557	0.561	0.526	0.481	0.51	0.615	0.643	0.535	0.565
MitoCarta_Electron_carriers	0.684	0.517	0.736	0.703	0.706	0.633	0.525	0.526	0.59
MitoCarta_Cytochromes	0.687	0.519	0.728	0.702	0.716	0.654	0.537	0.531	0.593
MitoCarta_Q_linked_reactions_other	0.5	0.509	0.603	0.534	0.545	0.647	0.56	0.535	0.51
MitoCarta_Sulfur_metabolism	0.541	0.571	0.649	0.59	0.589	0.457	0.45	0.52	0.531
MitoCarta_Small_molecule_transport	0.519	0.528	0.744	0.517	0.716	0.902	0.735	0.52	0.515
MitoCarta_SLC25A_family	0.521	0.497	0.662	0.51	0.738	0.859	0.668	0.514	0.519
MitoCarta_ABC_transporters	0.478	0.482	0.426	0.5	0.412	0.51	0.534	0.493	0.49
MitoCarta_Sideroflexins	0.49	0.476	0.44	0.473	0.519	0.62	0.574	0.52	0.526
MitoCarta_Signaling	0.514	0.511	0.574	0.496	0.698	0.914	0.712	0.565	0.5
MitoCarta_Calcium_homeostasis	0.494	0.482	0.533	0.496	0.723	0.919	0.71	0.561	0.512
MitoCarta_Calcium_uniporter	0.49	0.543	0.62	0.534	0.511	0.671	0.632	0.525	0.512
MitoCarta_Calcium_cycle	0.515	0.51	0.57	0.499	0.634	0.783	0.664	0.551	0.494
MitoCarta_Mitochondrial_permeability_transition_pore	0.537	0.544	0.484	0.54	0.709	0.911	0.671	0.531	0.522
MitoCarta_EF_hand_proteins	0.486	0.467	0.414	0.429	0.448	0.553	0.526	0.519	0.515
MitoCarta_Immune_response	0.516	0.541	0.553	0.497	0.551	0.669	0.519	0.497	0.503
MitoCarta_cAMP_PKA_signaling	0.536	0.494	0.478	0.473	0.466	0.541	0.518	0.534	0.508
MitoCarta_Mitochondrial_dynamics_and_surveillance	0.508	0.52	0.626	0.547	0.569	0.873	0.716	0.518	0.54
MitoCarta_Fusion	0.489	0.472	0.438	0.498	0.511	0.595	0.567	0.498	0.481
MitoCarta_Fission	0.53	0.53	0.713	0.538	0.564	0.623	0.619	0.52	0.52
MitoCarta_Organelle_contact_sites	0.52	0.557	0.707	0.544	0.519	0.697	0.628	0.483	0.507
MitoCarta_Intramitochondrial_membrane_interactions	0.501	0.518	0.67	0.501	0.48	0.713	0.443	0.508	0.522
MitoCarta_Trafficking	0.496	0.481	0.507	0.454	0.473	0.523	0.531	0.506	0.494
MitoCarta_Mitophagy	0.54	0.55	0.72	0.53	0.515	0.653	0.537	0.517	0.532
MitoCarta_Autophagy	0.539	0.553	0.716	0.54	0.534	0.654	0.546	0.503	0.519
MitoCarta_Apoptosis	0.508	0.524	0.507	0.594	0.542	0.737	0.648	0.505	0.589
MitoCarta_Cristae_formation	0.561	0.53	0.682	0.494	0.529	0.814	0.596	0.529	0.532
MitoCarta_MICOS_complex	0.483	0.479	0.378	0.562	0.53	0.69	0.617	0.528	0.495

## Sheet: T.MitoCarta
	T01_vs_T00	T02_VS_T00	T03_vs_T00	T04_vs_T00	T05_vs_T00	T06_vs_T00	T07_vs_T00	T08_vs_T00	T09_vs_T00
MitoCarta_Mitochondrial_central_dogma	0.511	0.583	0.735	0.516	0.534	0.564	0.624	0.579	0.499
MitoCarta_mtDNA_maintenance	0.496	0.478	0.554	0.508	0.531	0.504	0.51	0.554	0.509
MitoCarta_mtDNA_replication	0.452	0.541	0.471	0.482	0.516	0.498	0.545	0.477	0.504
MitoCarta_mtDNA_nucleoid	0.479	0.533	0.539	0.527	0.547	0.524	0.563	0.492	0.529
MitoCarta_mtDNA_repair	0.498	0.473	0.421	0.464	0.534	0.496	0.476	0.458	0.497
MitoCarta_mtDNA_modifications	0.509	0.512	0.508	0.514	0.512	0.505	0.5	0.509	0.505
MitoCarta_mtDNA_stability_and_decay	0.535	0.487	0.505	0.5	0.503	0.525	0.545	0.509	0.504
MitoCarta_mtRNA_metabolism	0.546	0.579	0.711	0.513	0.566	0.574	0.504	0.475	0.514
MitoCarta_Transcription	0.47	0.526	0.464	0.521	0.464	0.501	0.55	0.494	0.489
MitoCarta_mtRNA_granules	0.546	0.497	0.575	0.469	0.595	0.564	0.5	0.529	0.499
MitoCarta_Polycistronic_mtRNA_processing	0.522	0.541	0.586	0.512	0.576	0.491	0.536	0.507	0.49
MitoCarta_mt_tRNA_modifications	0.594	0.534	0.624	0.55	0.622	0.494	0.53	0.512	0.536
MitoCarta_mt_rRNA_modifications	0.524	0.476	0.471	0.49	0.544	0.484	0.54	0.475	0.463
MitoCarta_mt_mRNA_modifications	0.507	0.468	0.44	0.477	0.495	0.464	0.511	0.471	0.511
MitoCarta_mtRNA_stability_and_decay	0.502	0.575	0.691	0.551	0.517	0.538	0.511	0.502	0.526
MitoCarta_Translation	0.519	0.582	0.705	0.518	0.511	0.55	0.642	0.569	0.504
MitoCarta_Mitochondrial_ribosome	0.552	0.546	0.717	0.504	0.513	0.542	0.62	0.583	0.505
MitoCarta_Mitochondrial_ribosome_assembly	0.47	0.544	0.521	0.504	0.506	0.546	0.532	0.502	0.543
MitoCarta_Translation_factors	0.522	0.547	0.567	0.594	0.548	0.526	0.568	0.506	0.517
MitoCarta_mt_tRNA_synthetases	0.578	0.486	0.499	0.531	0.556	0.53	0.579	0.51	0.559
MitoCarta_fMet_processing	0.508	0.497	0.491	0.518	0.538	0.525	0.519	0.508	0.511
MitoCarta_Protein_import_sorting_and_homeostasis	0.57	0.533	0.671	0.547	0.599	0.649	0.66	0.49	0.502
MitoCarta_Protein_import_and_sorting	0.493	0.534	0.587	0.538	0.544	0.591	0.674	0.537	0.532
MitoCarta_TOM	0.525	0.507	0.508	0.542	0.535	0.535	0.546	0.589	0.514
MitoCarta_SAM	0.5	0.494	0.441	0.496	0.511	0.528	0.549	0.491	0.44
MitoCarta_MIA40	0.494	0.486	0.498	0.499	0.536	0.53	0.587	0.506	0.505
MitoCarta_TIM22_carrier_pathway	0.493	0.501	0.469	0.505	0.496	0.515	0.528	0.544	0.518
MitoCarta_TIM23_presequence_pathway	0.551	0.518	0.578	0.572	0.534	0.542	0.538	0.479	0.549
MitoCarta_Import_motor	0.569	0.553	0.603	0.571	0.468	0.584	0.634	0.502	0.552
MitoCarta_OXA	0.498	0.471	0.517	0.469	0.5	0.507	0.559	0.525	0.442
MitoCarta_Preprotein_cleavage	0.459	0.564	0.549	0.533	0.512	0.474	0.602	0.519	0.513
MitoCarta_Protein_homeostasis	0.575	0.528	0.665	0.509	0.572	0.632	0.564	0.53	0.488
MitoCarta_Proteases	0.648	0.555	0.512	0.528	0.466	0.54	0.595	0.534	0.565
MitoCarta_Chaperones	0.531	0.519	0.671	0.547	0.53	0.676	0.553	0.53	0.526
MitoCarta_OXPHOS	0.565	0.592	0.868	0.541	0.632	0.693	0.583	0.554	0.601
MitoCarta_OXPHOS_subunits	0.558	0.586	0.862	0.529	0.632	0.689	0.582	0.55	0.597
MitoCarta_OXPHOS_assembly_factors	0.525	0.58	0.682	0.577	0.515	0.6	0.515	0.544	0.478
MitoCarta_Complex_I	0.544	0.562	0.82	0.495	0.573	0.658	0.611	0.589	0.533
MitoCarta_CI_subunits	0.554	0.561	0.826	0.49	0.58	0.658	0.615	0.595	0.537
MitoCarta_CI_assembly_factors	0.54	0.523	0.493	0.527	0.561	0.511	0.56	0.535	0.518
MitoCarta_Complex_II	0.556	0.547	0.616	0.543	0.524	0.516	0.491	0.587	0.488
MitoCarta_CII_subunits	0.567	0.483	0.608	0.531	0.509	0.467	0.517	0.572	0.519
MitoCarta_CII_assembly_factors	0.49	0.448	0.476	0.498	0.553	0.489	0.517	0.488	0.515
MitoCarta_Complex_III	0.522	0.574	0.714	0.5	0.518	0.567	0.491	0.501	0.509
MitoCarta_CIII_subunits	0.494	0.554	0.709	0.497	0.517	0.547	0.535	0.526	0.496
MitoCarta_CIII_assembly_factors	0.596	0.6	0.58	0.485	0.504	0.55	0.559	0.57	0.557
MitoCarta_Complex_IV	0.624	0.644	0.817	0.58	0.691	0.762	0.623	0.524	0.676
MitoCarta_CIV_subunits	0.613	0.636	0.801	0.563	0.68	0.757	0.613	0.515	0.666
MitoCarta_CIV_assembly_factors	0.596	0.6	0.734	0.616	0.629	0.575	0.578	0.573	0.622
MitoCarta_Complex_V	0.557	0.488	0.812	0.533	0.571	0.532	0.518	0.542	0.526
MitoCarta_CV_subunits	0.556	0.488	0.812	0.532	0.573	0.534	0.514	0.542	0.528
MitoCarta_CV_assembly_factors	0.559	0.492	0.509	0.501	0.537	0.553	0.552	0.532	0.517
MitoCarta_Respirasome_assembly	0.545	0.497	0.528	0.496	0.502	0.552	0.568	0.527	0.54
MitoCarta_Cytochrome_C	0.426	0.576	0.558	0.47	0.536	0.631	0.58	0.515	0.498
MitoCarta_Metabolism	0.604	0.641	0.574	0.624	0.619	0.649	0.456	0.553	0.585
MitoCarta_Carbohydrate_metabolism	0.564	0.543	0.615	0.507	0.531	0.542	0.613	0.476	0.533
MitoCarta_Gluconeogenesis	0.556	0.548	0.567	0.568	0.557	0.564	0.68	0.527	0.509
MitoCarta_Malate_aspartate_shuttle	0.597	0.527	0.556	0.524	0.536	0.56	0.655	0.501	0.521
MitoCarta_Glycerol_phosphate_shuttle	0.5	0.511	0.506	0.497	0.476	0.517	0.536	0.514	0.524
MitoCarta_Pyruvate_metabolism	0.549	0.546	0.497	0.562	0.522	0.5	0.6	0.534	0.539
MitoCarta_TCA_cycle	0.554	0.537	0.627	0.505	0.56	0.569	0.559	0.565	0.534
MitoCarta_TCA_associated	0.515	0.52	0.553	0.569	0.533	0.541	0.637	0.555	0.49
MitoCarta_Itaconate_metabolism	0.472	0.55	0.498	0.53	0.562	0.516	0.552	0.565	0.551
MitoCarta_Ketone_metabolism	0.561	0.488	0.542	0.531	0.504	0.485	0.598	0.529	0.536
MitoCarta_Propanoate_metabolism	0.528	0.495	0.471	0.492	0.467	0.536	0.536	0.518	0.51
MitoCarta_Lipid_metabolism	0.695	0.65	0.61	0.56	0.567	0.622	0.538	0.584	0.608
MitoCarta_Fatty_acid_oxidation	0.618	0.508	0.574	0.577	0.58	0.534	0.629	0.538	0.528
MitoCarta_Type_II_fatty_acid_synthesis	0.494	0.5	0.622	0.526	0.547	0.519	0.542	0.561	0.563
MitoCarta_Lipoate_insertion	0.477	0.486	0.497	0.497	0.506	0.531	0.521	0.508	0.492
MitoCarta_Cardiolipin_synthesis	0.589	0.553	0.605	0.527	0.53	0.529	0.645	0.622	0.491
MitoCarta_Cholesterol_bile_acid_steroid_synthesis	0.629	0.541	0.736	0.651	0.51	0.59	0.534	0.51	0.483
MitoCarta_Cholesterol_associated	0.46	0.459	0.449	0.453	0.499	0.549	0.552	0.47	0.506
MitoCarta_Phospholipid_metabolism	0.642	0.62	0.585	0.575	0.504	0.692	0.553	0.61	0.686
MitoCarta_Eicosanoid_metabolism	0.515	0.463	0.487	0.522	0.53	0.499	0.501	0.489	0.563
MitoCarta_Amino_acid_metabolism	0.575	0.576	0.597	0.498	0.517	0.552	0.54	0.546	0.559
MitoCarta_Branched_chain_amino_acid_metabolism	0.577	0.52	0.638	0.496	0.578	0.518	0.624	0.548	0.53
MitoCarta_Branched_chain_amino_acid_dehydrogenase_complex	0.472	0.437	0.427	0.474	0.472	0.484	0.53	0.472	0.439
MitoCarta_Lysine_metabolism	0.613	0.52	0.503	0.58	0.606	0.562	0.664	0.554	0.502
MitoCarta_Serine_metabolism	0.484	0.462	0.465	0.472	0.444	0.5	0.478	0.499	0.456
MitoCarta_Glycine_metabolism	0.535	0.514	0.533	0.523	0.558	0.562	0.616	0.536	0.529
MitoCarta_Glycine_cleavage_system	0.511	0.479	0.5	0.534	0.547	0.535	0.54	0.532	0.49
MitoCarta_Glutamate_metabolism	0.541	0.527	0.551	0.527	0.563	0.548	0.525	0.5	0.534
MitoCarta_Proline_metabolism	0.572	0.574	0.542	0.639	0.547	0.519	0.547	0.563	0.533
MitoCarta_Glyoxylate_metabolism	0.468	0.404	0.431	0.425	0.44	0.477	0.492	0.419	0.443
MitoCarta_GABA_metabolism	0.551	0.503	0.589	0.57	0.536	0.543	0.575	0.471	0.56
MitoCarta_Catechol_metabolism	0.554	0.492	0.544	0.514	0.48	0.417	0.486	0.482	0.431
MitoCarta_Kynurenine_metabolism	0.504	0.449	0.492	0.45	0.476	0.522	0.514	0.466	0.475
MitoCarta_Urea_cycle	0.49	0.5	0.489	0.495	0.481	0.496	0.488	0.498	0.507
MitoCarta_Nucleotide_metabolism	0.462	0.475	0.648	0.589	0.596	0.594	0.664	0.557	0.536
MitoCarta_Nucleotide_import	0.509	0.475	0.504	0.59	0.609	0.597	0.642	0.545	0.477
MitoCarta_Nucleotide_synthesis_and_processing	0.553	0.557	0.684	0.529	0.543	0.558	0.635	0.552	0.585
MitoCarta_Creatine_metabolism	0.495	0.508	0.495	0.495	0.495	0.51	0.495	0.495	0.5
MitoCarta_Metals_and_cofactors	0.504	0.571	0.515	0.612	0.583	0.665	0.569	0.531	0.554
MitoCarta_Carnitine_synthesis_and_transport	0.505	0.479	0.485	0.477	0.488	0.508	0.537	0.506	0.504
MitoCarta_Carnitine_shuttle	0.505	0.479	0.485	0.477	0.488	0.508	0.537	0.506	0.504
MitoCarta_Coenzyme_A_metabolism	0.465	0.5	0.477	0.472	0.498	0.497	0.537	0.499	0.472
MitoCarta_Coenzyme_Q_metabolism	0.515	0.502	0.517	0.617	0.631	0.619	0.58	0.552	0.567
MitoCarta_Copper_metabolism	0.575	0.554	0.54	0.588	0.547	0.504	0.532	0.507	0.585
MitoCarta_Iron_homeostasis	0.659	0.534	0.674	0.688	0.75	0.526	0.521	0.58	0.5
MitoCarta_Heme_synthesis_and_processing	0.623	0.521	0.48	0.558	0.608	0.56	0.553	0.532	0.577
MitoCarta_Fe_S_cluster_biosynthesis	0.548	0.531	0.591	0.54	0.598	0.515	0.54	0.531	0.545
MitoCarta_Molybdenum_cofactor_synthesis_and_proteins	0.483	0.496	0.482	0.472	0.504	0.502	0.498	0.508	0.504
MitoCarta_NAD_biosynthesis_and_metabolism	0.461	0.45	0.472	0.462	0.494	0.466	0.482	0.511	0.514
MitoCarta_Tetrahydrobiopterin_synthesis	0.517	0.43	0.418	0.522	0.521	0.525	0.498	0.511	0.476
MitoCarta_Fe_S_containing_proteins	0.525	0.466	0.644	0.531	0.537	0.547	0.605	0.502	0.512
MitoCarta_Heme_containing_proteins	0.553	0.532	0.688	0.516	0.597	0.699	0.585	0.529	0.546
MitoCarta_Vitamin_metabolism	0.508	0.498	0.632	0.522	0.502	0.505	0.447	0.514	0.53
MitoCarta_Choline_and_betaine_metabolism	0.506	0.493	0.458	0.458	0.532	0.539	0.577	0.521	0.477
MitoCarta_Biotin_utilizing_proteins	0.492	0.477	0.473	0.481	0.51	0.497	0.493	0.504	0.484
MitoCarta_Vitamin_A_metabolism	0.558	0.509	0.472	0.49	0.519	0.522	0.549	0.516	0.545
MitoCarta_Vitamin_B1_metabolism	0.516	0.516	0.529	0.505	0.497	0.501	0.533	0.521	0.512
MitoCarta_Vitamin_B2_metabolism	0.512	0.516	0.477	0.525	0.516	0.545	0.515	0.501	0.49
MitoCarta_Vitamin_B6_metabolism	0.485	0.493	0.513	0.476	0.479	0.501	0.53	0.488	0.482
MitoCarta_Vitamin_B12_metabolism	0.476	0.452	0.49	0.46	0.462	0.495	0.513	0.483	0.497
MitoCarta_Vitamin_C_metabolism	0.46	0.469	0.407	0.495	0.508	0.503	0.569	0.492	0.539
MitoCarta_Vitamin_D_metabolism	0.472	0.456	0.476	0.457	0.427	0.47	0.481	0.461	0.492
MitoCarta_Folate_and_1_C_metabolism	0.534	0.552	0.519	0.53	0.51	0.551	0.537	0.549	0.561
MitoCarta_Detoxification	0.528	0.73	0.551	0.588	0.493	0.735	0.51	0.646	0.645
MitoCarta_Xenobiotic_metabolism	0.561	0.626	0.596	0.57	0.53	0.568	0.59	0.55	0.575
MitoCarta_ROS_and_glutathione_metabolism	0.52	0.712	0.577	0.576	0.517	0.732	0.496	0.648	0.631
MitoCarta_Amidoxime_reducing_complex	0.483	0.431	0.496	0.501	0.489	0.497	0.482	0.508	0.457
MitoCarta_Selenoproteins	0.588	0.611	0.564	0.524	0.508	0.595	0.559	0.523	0.536
MitoCarta_Electron_carriers	0.541	0.517	0.647	0.527	0.502	0.529	0.51	0.505	0.508
MitoCarta_Cytochromes	0.539	0.521	0.632	0.535	0.501	0.534	0.499	0.494	0.502
MitoCarta_Q_linked_reactions_other	0.533	0.502	0.561	0.53	0.506	0.551	0.57	0.498	0.478
MitoCarta_Sulfur_metabolism	0.552	0.589	0.605	0.581	0.584	0.547	0.487	0.524	0.567
MitoCarta_Small_molecule_transport	0.539	0.552	0.598	0.548	0.577	0.542	0.68	0.525	0.557
MitoCarta_SLC25A_family	0.507	0.512	0.526	0.55	0.615	0.567	0.693	0.567	0.479
MitoCarta_ABC_transporters	0.487	0.469	0.49	0.495	0.485	0.53	0.485	0.475	0.483
MitoCarta_Sideroflexins	0.443	0.429	0.449	0.443	0.437	0.463	0.44	0.472	0.446
MitoCarta_Signaling	0.556	0.557	0.544	0.569	0.614	0.582	0.66	0.51	0.545
MitoCarta_Calcium_homeostasis	0.531	0.565	0.501	0.563	0.606	0.574	0.658	0.532	0.565
MitoCarta_Calcium_uniporter	0.497	0.575	0.624	0.494	0.539	0.514	0.547	0.534	0.588
MitoCarta_Calcium_cycle	0.493	0.549	0.532	0.504	0.472	0.54	0.61	0.542	0.581
MitoCarta_Mitochondrial_permeability_transition_pore	0.545	0.486	0.536	0.579	0.615	0.6	0.655	0.54	0.498
MitoCarta_EF_hand_proteins	0.45	0.423	0.407	0.429	0.451	0.441	0.487	0.456	0.44
MitoCarta_Immune_response	0.553	0.487	0.548	0.487	0.619	0.599	0.559	0.524	0.535
MitoCarta_cAMP_PKA_signaling	0.497	0.46	0.455	0.491	0.464	0.471	0.527	0.494	0.54
MitoCarta_Mitochondrial_dynamics_and_surveillance	0.461	0.507	0.757	0.582	0.57	0.539	0.589	0.534	0.526
MitoCarta_Fusion	0.482	0.43	0.479	0.47	0.504	0.471	0.513	0.488	0.502
MitoCarta_Fission	0.552	0.494	0.568	0.534	0.557	0.612	0.522	0.482	0.512
MitoCarta_Organelle_contact_sites	0.53	0.525	0.583	0.549	0.574	0.512	0.61	0.528	0.496
MitoCarta_Intramitochondrial_membrane_interactions	0.538	0.485	0.628	0.495	0.57	0.513	0.532	0.494	0.544
MitoCarta_Trafficking	0.51	0.441	0.49	0.436	0.5	0.482	0.508	0.459	0.486
MitoCarta_Mitophagy	0.607	0.526	0.598	0.555	0.563	0.511	0.494	0.555	0.515
MitoCarta_Autophagy	0.604	0.534	0.575	0.542	0.552	0.484	0.509	0.462	0.485
MitoCarta_Apoptosis	0.586	0.546	0.718	0.6	0.556	0.491	0.561	0.491	0.559
MitoCarta_Cristae_formation	0.533	0.515	0.661	0.538	0.498	0.514	0.489	0.52	0.52
MitoCarta_MICOS_complex	0.524	0.482	0.393	0.493	0.548	0.524	0.534	0.509	0.498

## Sheet: DC.MitoCarta
	T01_vs_T00	T02_VS_T00	T03_vs_T00	T04_vs_T00	T05_vs_T00	T06_vs_T00	T07_vs_T00	T08_vs_T00	T09_vs_T00
MitoCarta_Mitochondrial_central_dogma	0.567	0.531	0.904	0.503	0.497	0.752	0.626	0.644	0.577
MitoCarta_mtDNA_maintenance	0.505	0.5	0.529	0.598	0.566	0.625	0.503	0.564	0.54
MitoCarta_mtDNA_replication	0.477	0.514	0.626	0.578	0.531	0.59	0.481	0.543	0.547
MitoCarta_mtDNA_nucleoid	0.567	0.505	0.457	0.6	0.546	0.596	0.525	0.499	0.513
MitoCarta_mtDNA_repair	0.569	0.583	0.57	0.519	0.531	0.579	0.476	0.549	0.529
MitoCarta_mtDNA_modifications	0.495	0.495	0.505	0.503	0.524	0.498	0.501	0.495	0.495
MitoCarta_mtDNA_stability_and_decay	0.491	0.499	0.482	0.538	0.548	0.557	0.499	0.49	0.536
MitoCarta_mtRNA_metabolism	0.53	0.519	0.57	0.483	0.584	0.662	0.522	0.553	0.523
MitoCarta_Transcription	0.517	0.523	0.479	0.563	0.556	0.662	0.583	0.539	0.52
MitoCarta_mtRNA_granules	0.475	0.562	0.575	0.501	0.549	0.572	0.484	0.527	0.532
MitoCarta_Polycistronic_mtRNA_processing	0.531	0.576	0.519	0.492	0.479	0.538	0.483	0.514	0.511
MitoCarta_mt_tRNA_modifications	0.545	0.539	0.54	0.542	0.538	0.542	0.483	0.523	0.595
MitoCarta_mt_rRNA_modifications	0.481	0.507	0.455	0.485	0.589	0.586	0.501	0.553	0.526
MitoCarta_mt_mRNA_modifications	0.543	0.441	0.404	0.512	0.576	0.561	0.53	0.474	0.569
MitoCarta_mtRNA_stability_and_decay	0.469	0.534	0.631	0.507	0.54	0.646	0.495	0.528	0.549
MitoCarta_Translation	0.552	0.549	0.915	0.509	0.507	0.755	0.646	0.629	0.576
MitoCarta_Mitochondrial_ribosome	0.55	0.546	0.912	0.495	0.493	0.747	0.651	0.631	0.556
MitoCarta_Mitochondrial_ribosome_assembly	0.582	0.562	0.536	0.514	0.591	0.666	0.559	0.537	0.548
MitoCarta_Translation_factors	0.59	0.52	0.761	0.534	0.546	0.56	0.516	0.554	0.574
MitoCarta_mt_tRNA_synthetases	0.513	0.527	0.726	0.523	0.518	0.581	0.5	0.547	0.588
MitoCarta_fMet_processing	0.504	0.476	0.487	0.52	0.516	0.507	0.49	0.492	0.5
MitoCarta_Protein_import_sorting_and_homeostasis	0.564	0.498	0.749	0.534	0.592	0.803	0.536	0.584	0.529
MitoCarta_Protein_import_and_sorting	0.553	0.565	0.697	0.539	0.547	0.717	0.564	0.588	0.507
MitoCarta_TOM	0.64	0.531	0.542	0.479	0.563	0.645	0.574	0.524	0.509
MitoCarta_SAM	0.514	0.502	0.655	0.475	0.511	0.586	0.506	0.472	0.52
MitoCarta_MIA40	0.541	0.518	0.531	0.538	0.485	0.59	0.529	0.511	0.512
MitoCarta_TIM22_carrier_pathway	0.498	0.513	0.462	0.473	0.45	0.562	0.533	0.462	0.516
MitoCarta_TIM23_presequence_pathway	0.583	0.547	0.559	0.566	0.495	0.58	0.551	0.514	0.566
MitoCarta_Import_motor	0.532	0.501	0.687	0.511	0.512	0.621	0.564	0.543	0.534
MitoCarta_OXA	0.527	0.455	0.459	0.521	0.553	0.56	0.598	0.508	0.52
MitoCarta_Preprotein_cleavage	0.575	0.521	0.556	0.604	0.659	0.636	0.521	0.488	0.577
MitoCarta_Protein_homeostasis	0.445	0.551	0.708	0.555	0.583	0.787	0.488	0.536	0.506
MitoCarta_Proteases	0.581	0.474	0.621	0.571	0.586	0.603	0.514	0.542	0.507
MitoCarta_Chaperones	0.519	0.58	0.771	0.532	0.577	0.786	0.528	0.486	0.521
MitoCarta_OXPHOS	0.66	0.505	0.734	0.546	0.564	0.599	0.522	0.571	0.491
MitoCarta_OXPHOS_subunits	0.655	0.502	0.727	0.549	0.561	0.591	0.518	0.567	0.492
MitoCarta_OXPHOS_assembly_factors	0.586	0.548	0.738	0.525	0.491	0.557	0.548	0.51	0.529
MitoCarta_Complex_I	0.661	0.502	0.818	0.535	0.599	0.568	0.543	0.628	0.511
MitoCarta_CI_subunits	0.658	0.496	0.81	0.54	0.594	0.561	0.538	0.622	0.504
MitoCarta_CI_assembly_factors	0.584	0.534	0.739	0.54	0.467	0.588	0.525	0.619	0.532
MitoCarta_Complex_II	0.518	0.532	0.573	0.587	0.522	0.696	0.592	0.543	0.501
MitoCarta_CII_subunits	0.536	0.52	0.595	0.58	0.487	0.696	0.58	0.543	0.524
MitoCarta_CII_assembly_factors	0.496	0.522	0.521	0.56	0.562	0.597	0.58	0.499	0.552
MitoCarta_Complex_III	0.603	0.51	0.7	0.595	0.511	0.625	0.485	0.562	0.498
MitoCarta_CIII_subunits	0.587	0.527	0.675	0.594	0.484	0.626	0.508	0.561	0.516
MitoCarta_CIII_assembly_factors	0.587	0.54	0.776	0.516	0.531	0.512	0.529	0.523	0.589
MitoCarta_Complex_IV	0.669	0.526	0.67	0.538	0.594	0.536	0.515	0.502	0.495
MitoCarta_CIV_subunits	0.662	0.521	0.664	0.544	0.589	0.519	0.512	0.504	0.509
MitoCarta_CIV_assembly_factors	0.585	0.541	0.557	0.547	0.512	0.622	0.499	0.571	0.627
MitoCarta_Complex_V	0.593	0.514	0.667	0.47	0.486	0.637	0.563	0.56	0.541
MitoCarta_CV_subunits	0.595	0.515	0.669	0.532	0.49	0.635	0.563	0.562	0.544
MitoCarta_CV_assembly_factors	0.564	0.546	0.593	0.525	0.559	0.617	0.527	0.52	0.523
MitoCarta_Respirasome_assembly	0.518	0.5	0.632	0.585	0.524	0.606	0.568	0.583	0.506
MitoCarta_Cytochrome_C	0.543	0.52	0.491	0.634	0.601	0.61	0.499	0.6	0.55
MitoCarta_Metabolism	0.546	0.56	0.603	0.761	0.795	0.682	0.674	0.507	0.51
MitoCarta_Carbohydrate_metabolism	0.523	0.513	0.776	0.61	0.658	0.747	0.618	0.541	0.552
MitoCarta_Gluconeogenesis	0.58	0.565	0.563	0.669	0.744	0.693	0.673	0.479	0.504
MitoCarta_Malate_aspartate_shuttle	0.524	0.573	0.671	0.586	0.647	0.685	0.601	0.501	0.524
MitoCarta_Glycerol_phosphate_shuttle	0.539	0.553	0.552	0.504	0.518	0.567	0.525	0.572	0.567
MitoCarta_Pyruvate_metabolism	0.62	0.535	0.548	0.696	0.738	0.648	0.659	0.545	0.528
MitoCarta_TCA_cycle	0.528	0.527	0.77	0.46	0.429	0.76	0.63	0.559	0.553
MitoCarta_TCA_associated	0.537	0.513	0.598	0.602	0.631	0.623	0.585	0.535	0.534
MitoCarta_Itaconate_metabolism	0.51	0.538	0.67	0.55	0.556	0.575	0.538	0.533	0.519
MitoCarta_Ketone_metabolism	0.519	0.543	0.618	0.524	0.548	0.61	0.51	0.5	0.521
MitoCarta_Propanoate_metabolism	0.552	0.498	0.406	0.571	0.502	0.538	0.514	0.529	0.537
MitoCarta_Lipid_metabolism	0.584	0.548	0.819	0.509	0.544	0.598	0.556	0.648	0.574
MitoCarta_Fatty_acid_oxidation	0.599	0.597	0.81	0.562	0.586	0.544	0.484	0.585	0.524
MitoCarta_Type_II_fatty_acid_synthesis	0.503	0.509	0.563	0.556	0.525	0.609	0.487	0.602	0.543
MitoCarta_Lipoate_insertion	0.521	0.487	0.509	0.535	0.499	0.553	0.5	0.514	0.478
MitoCarta_Cardiolipin_synthesis	0.558	0.564	0.553	0.539	0.489	0.498	0.521	0.608	0.58
MitoCarta_Cholesterol_bile_acid_steroid_synthesis	0.52	0.501	0.699	0.592	0.507	0.565	0.637	0.516	0.522
MitoCarta_Cholesterol_associated	0.523	0.526	0.489	0.514	0.588	0.735	0.634	0.534	0.511
MitoCarta_Phospholipid_metabolism	0.58	0.578	0.656	0.627	0.568	0.671	0.64	0.672	0.639
MitoCarta_Eicosanoid_metabolism	0.537	0.531	0.436	0.473	0.476	0.579	0.514	0.505	0.47
MitoCarta_Amino_acid_metabolism	0.663	0.523	0.849	0.528	0.607	0.671	0.524	0.461	0.544
MitoCarta_Branched_chain_amino_acid_metabolism	0.583	0.582	0.767	0.518	0.536	0.571	0.522	0.541	0.53
MitoCarta_Branched_chain_amino_acid_dehydrogenase_complex	0.574	0.564	0.543	0.502	0.502	0.54	0.556	0.503	0.515
MitoCarta_Lysine_metabolism	0.498	0.551	0.736	0.57	0.473	0.613	0.525	0.469	0.487
MitoCarta_Serine_metabolism	0.511	0.517	0.355	0.489	0.484	0.548	0.497	0.478	0.439
MitoCarta_Glycine_metabolism	0.55	0.522	0.726	0.51	0.574	0.616	0.518	0.581	0.511
MitoCarta_Glycine_cleavage_system	0.472	0.481	0.511	0.558	0.539	0.56	0.538	0.496	0.49
MitoCarta_Glutamate_metabolism	0.608	0.564	0.621	0.57	0.602	0.638	0.55	0.513	0.599
MitoCarta_Proline_metabolism	0.608	0.513	0.564	0.547	0.579	0.584	0.528	0.497	0.5
MitoCarta_Glyoxylate_metabolism	0.567	0.492	0.492	0.576	0.57	0.626	0.606	0.514	0.526
MitoCarta_GABA_metabolism	0.668	0.618	0.643	0.544	0.664	0.64	0.542	0.533	0.576
MitoCarta_Catechol_metabolism	0.635	0.579	0.452	0.588	0.577	0.553	0.517	0.514	0.447
MitoCarta_Kynurenine_metabolism	0.569	0.499	0.428	0.573	0.577	0.604	0.607	0.484	0.511
MitoCarta_Urea_cycle	0.509	0.508	0.512	0.531	0.566	0.592	0.504	0.531	0.524
MitoCarta_Nucleotide_metabolism	0.614	0.58	0.665	0.637	0.606	0.749	0.678	0.538	0.555
MitoCarta_Nucleotide_import	0.671	0.549	0.64	0.642	0.729	0.774	0.701	0.579	0.553
MitoCarta_Nucleotide_synthesis_and_processing	0.534	0.568	0.577	0.56	0.552	0.625	0.602	0.515	0.542
MitoCarta_Creatine_metabolism	0.495	0.524	0.58	0.568	0.489	0.572	0.557	0.523	0.493
MitoCarta_Metals_and_cofactors	0.504	0.548	0.561	0.757	0.77	0.579	0.635	0.535	0.534
MitoCarta_Carnitine_synthesis_and_transport	0.618	0.606	0.524	0.622	0.48	0.601	0.531	0.591	0.508
MitoCarta_Carnitine_shuttle	0.618	0.606	0.524	0.622	0.48	0.601	0.531	0.591	0.508
MitoCarta_Coenzyme_A_metabolism	0.495	0.441	0.38	0.567	0.595	0.561	0.581	0.516	0.467
MitoCarta_Coenzyme_Q_metabolism	0.706	0.527	0.756	0.624	0.549	0.534	0.55	0.52	0.578
MitoCarta_Copper_metabolism	0.581	0.515	0.647	0.527	0.677	0.63	0.503	0.523	0.534
MitoCarta_Iron_homeostasis	0.586	0.52	0.708	0.78	0.825	0.578	0.679	0.621	0.518
MitoCarta_Heme_synthesis_and_processing	0.498	0.53	0.643	0.551	0.553	0.599	0.482	0.502	0.576
MitoCarta_Fe_S_cluster_biosynthesis	0.58	0.54	0.511	0.592	0.585	0.658	0.603	0.595	0.529
MitoCarta_Molybdenum_cofactor_synthesis_and_proteins	0.458	0.475	0.469	0.491	0.509	0.535	0.532	0.506	0.493
MitoCarta_NAD_biosynthesis_and_metabolism	0.599	0.517	0.627	0.56	0.463	0.517	0.509	0.551	0.559
MitoCarta_Tetrahydrobiopterin_synthesis	0.51	0.541	0.637	0.479	0.542	0.542	0.493	0.521	0.49
MitoCarta_Fe_S_containing_proteins	0.567	0.508	0.705	0.596	0.464	0.671	0.615	0.573	0.505
MitoCarta_Heme_containing_proteins	0.602	0.507	0.608	0.546	0.569	0.498	0.472	0.463	0.509
MitoCarta_Vitamin_metabolism	0.53	0.525	0.679	0.54	0.484	0.618	0.488	0.614	0.531
MitoCarta_Choline_and_betaine_metabolism	0.517	0.48	0.715	0.534	0.561	0.594	0.531	0.543	0.518
MitoCarta_Biotin_utilizing_proteins	0.571	0.533	0.491	0.524	0.528	0.577	0.559	0.5	0.484
MitoCarta_Vitamin_A_metabolism	0.522	0.465	0.46	0.513	0.467	0.556	0.561	0.511	0.508
MitoCarta_Vitamin_B1_metabolism	0.634	0.549	0.589	0.54	0.556	0.498	0.51	0.498	0.5
MitoCarta_Vitamin_B2_metabolism	0.484	0.469	0.449	0.499	0.453	0.509	0.48	0.503	0.495
MitoCarta_Vitamin_B6_metabolism	0.525	0.486	0.441	0.507	0.497	0.474	0.492	0.49	0.519
MitoCarta_Vitamin_B12_metabolism	0.448	0.393	0.431	0.468	0.474	0.507	0.468	0.384	0.469
MitoCarta_Vitamin_C_metabolism	0.491	0.529	0.607	0.505	0.433	0.606	0.441	0.51	0.563
MitoCarta_Vitamin_D_metabolism	0.533	0.462	0.487	0.516	0.533	0.569	0.526	0.554	0.584
MitoCarta_Folate_and_1_C_metabolism	0.553	0.56	0.493	0.512	0.526	0.604	0.518	0.588	0.578
MitoCarta_Detoxification	0.497	0.493	0.797	0.611	0.525	0.494	0.516	0.598	0.525
MitoCarta_Xenobiotic_metabolism	0.573	0.552	0.588	0.571	0.562	0.611	0.54	0.546	0.473
MitoCarta_ROS_and_glutathione_metabolism	0.514	0.506	0.79	0.627	0.544	0.517	0.525	0.613	0.543
MitoCarta_Amidoxime_reducing_complex	0.517	0.556	0.481	0.519	0.529	0.604	0.55	0.52	0.536
MitoCarta_Selenoproteins	0.525	0.487	0.712	0.625	0.603	0.54	0.51	0.573	0.512
MitoCarta_Electron_carriers	0.578	0.501	0.623	0.513	0.56	0.555	0.558	0.591	0.575
MitoCarta_Cytochromes	0.572	0.518	0.595	0.53	0.564	0.565	0.536	0.592	0.555
MitoCarta_Q_linked_reactions_other	0.503	0.547	0.624	0.487	0.583	0.528	0.537	0.528	0.548
MitoCarta_Sulfur_metabolism	0.528	0.553	0.662	0.534	0.528	0.543	0.538	0.5	0.507
MitoCarta_Small_molecule_transport	0.74	0.523	0.775	0.523	0.755	0.772	0.719	0.537	0.596
MitoCarta_SLC25A_family	0.722	0.516	0.674	0.511	0.743	0.733	0.7	0.502	0.612
MitoCarta_ABC_transporters	0.454	0.466	0.39	0.465	0.49	0.544	0.516	0.45	0.499
MitoCarta_Sideroflexins	0.521	0.493	0.344	0.504	0.51	0.497	0.521	0.476	0.491
MitoCarta_Signaling	0.68	0.532	0.717	0.547	0.747	0.794	0.667	0.515	0.564
MitoCarta_Calcium_homeostasis	0.664	0.526	0.671	0.531	0.751	0.79	0.667	0.502	0.562
MitoCarta_Calcium_uniporter	0.562	0.521	0.76	0.6	0.473	0.591	0.534	0.634	0.562
MitoCarta_Calcium_cycle	0.62	0.525	0.633	0.575	0.669	0.624	0.563	0.571	0.517
MitoCarta_Mitochondrial_permeability_transition_pore	0.634	0.536	0.627	0.605	0.705	0.799	0.711	0.565	0.557
MitoCarta_EF_hand_proteins	0.587	0.526	0.551	0.522	0.554	0.597	0.479	0.515	0.569
MitoCarta_Immune_response	0.473	0.545	0.541	0.608	0.562	0.645	0.547	0.505	0.539
MitoCarta_cAMP_PKA_signaling	0.634	0.481	0.432	0.493	0.521	0.532	0.525	0.525	0.419
MitoCarta_Mitochondrial_dynamics_and_surveillance	0.648	0.569	0.57	0.528	0.558	0.719	0.621	0.594	0.543
MitoCarta_Fusion	0.481	0.506	0.53	0.497	0.445	0.593	0.458	0.554	0.475
MitoCarta_Fission	0.597	0.511	0.7	0.484	0.473	0.575	0.507	0.622	0.534
MitoCarta_Organelle_contact_sites	0.458	0.504	0.676	0.508	0.555	0.672	0.588	0.495	0.584
MitoCarta_Intramitochondrial_membrane_interactions	0.533	0.532	0.693	0.557	0.518	0.585	0.512	0.557	0.533
MitoCarta_Trafficking	0.548	0.521	0.524	0.561	0.567	0.567	0.571	0.515	0.567
MitoCarta_Mitophagy	0.528	0.571	0.705	0.496	0.53	0.587	0.605	0.54	0.627
MitoCarta_Autophagy	0.545	0.567	0.753	0.447	0.567	0.568	0.609	0.572	0.637
MitoCarta_Apoptosis	0.678	0.614	0.671	0.518	0.58	0.626	0.621	0.552	0.615
MitoCarta_Cristae_formation	0.582	0.529	0.691	0.513	0.519	0.624	0.541	0.527	0.631
MitoCarta_MICOS_complex	0.533	0.51	0.627	0.517	0.528	0.588	0.443	0.537	0.556

## Sheet: NK.MitoCarta
	T01_vs_T00	T02_VS_T00	T03_vs_T00	T04_vs_T00	T05_vs_T00	T06_vs_T00	T07_vs_T00	T08_vs_T00	T09_vs_T00
MitoCarta_Mitochondrial_central_dogma	0.547	0.502	0.663	0.539	0.532	0.506	0.612	0.62	0.502
MitoCarta_mtDNA_maintenance	0.535	0.51	0.551	0.543	0.515	0.526	0.536	0.546	0.498
MitoCarta_mtDNA_replication	0.546	0.496	0.44	0.489	0.513	0.496	0.503	0.463	0.53
MitoCarta_mtDNA_nucleoid	0.53	0.482	0.454	0.496	0.51	0.512	0.526	0.466	0.522
MitoCarta_mtDNA_repair	0.465	0.481	0.452	0.469	0.484	0.503	0.519	0.452	0.461
MitoCarta_mtDNA_modifications	0.497	0.494	0.493	0.501	0.499	0.505	0.499	0.495	0.49
MitoCarta_mtDNA_stability_and_decay	0.491	0.496	0.522	0.533	0.504	0.504	0.496	0.514	0.49
MitoCarta_mtRNA_metabolism	0.572	0.506	0.56	0.521	0.563	0.512	0.579	0.56	0.556
MitoCarta_Transcription	0.515	0.523	0.51	0.505	0.546	0.532	0.539	0.509	0.483
MitoCarta_mtRNA_granules	0.489	0.537	0.529	0.503	0.555	0.489	0.562	0.532	0.553
MitoCarta_Polycistronic_mtRNA_processing	0.493	0.466	0.449	0.492	0.528	0.497	0.557	0.509	0.482
MitoCarta_mt_tRNA_modifications	0.559	0.495	0.536	0.516	0.535	0.501	0.569	0.541	0.482
MitoCarta_mt_rRNA_modifications	0.525	0.5	0.551	0.548	0.555	0.526	0.576	0.523	0.442
MitoCarta_mt_mRNA_modifications	0.522	0.507	0.495	0.544	0.533	0.526	0.582	0.529	0.481
MitoCarta_mtRNA_stability_and_decay	0.519	0.499	0.609	0.541	0.516	0.512	0.504	0.567	0.564
MitoCarta_Translation	0.591	0.511	0.624	0.544	0.523	0.513	0.604	0.59	0.524
MitoCarta_Mitochondrial_ribosome	0.589	0.515	0.61	0.536	0.531	0.509	0.615	0.597	0.53
MitoCarta_Mitochondrial_ribosome_assembly	0.488	0.567	0.505	0.531	0.507	0.538	0.513	0.493	0.537
MitoCarta_Translation_factors	0.556	0.492	0.646	0.496	0.543	0.521	0.538	0.509	0.531
MitoCarta_mt_tRNA_synthetases	0.549	0.523	0.531	0.506	0.517	0.532	0.539	0.525	0.526
MitoCarta_fMet_processing	0.52	0.514	0.51	0.522	0.522	0.518	0.533	0.508	0.51
MitoCarta_Protein_import_sorting_and_homeostasis	0.556	0.525	0.599	0.541	0.592	0.601	0.615	0.534	0.517
MitoCarta_Protein_import_and_sorting	0.522	0.526	0.523	0.552	0.562	0.571	0.595	0.504	0.499
MitoCarta_TOM	0.558	0.556	0.547	0.573	0.587	0.571	0.607	0.541	0.506
MitoCarta_SAM	0.443	0.492	0.436	0.484	0.496	0.495	0.527	0.465	0.534
MitoCarta_MIA40	0.478	0.499	0.503	0.513	0.491	0.505	0.54	0.479	0.507
MitoCarta_TIM22_carrier_pathway	0.476	0.494	0.466	0.481	0.481	0.508	0.497	0.483	0.473
MitoCarta_TIM23_presequence_pathway	0.506	0.503	0.529	0.53	0.577	0.543	0.514	0.506	0.534
MitoCarta_Import_motor	0.574	0.501	0.584	0.578	0.582	0.509	0.504	0.524	0.547
MitoCarta_OXA	0.447	0.478	0.509	0.5	0.485	0.492	0.508	0.484	0.468
MitoCarta_Preprotein_cleavage	0.528	0.518	0.516	0.569	0.543	0.526	0.541	0.503	0.545
MitoCarta_Protein_homeostasis	0.581	0.52	0.622	0.525	0.571	0.573	0.61	0.535	0.526
MitoCarta_Proteases	0.543	0.527	0.525	0.6	0.618	0.56	0.599	0.516	0.583
MitoCarta_Chaperones	0.568	0.488	0.659	0.536	0.465	0.576	0.581	0.526	0.515
MitoCarta_OXPHOS	0.717	0.631	0.855	0.558	0.68	0.74	0.599	0.626	0.52
MitoCarta_OXPHOS_subunits	0.718	0.642	0.86	0.565	0.681	0.747	0.616	0.634	0.509
MitoCarta_OXPHOS_assembly_factors	0.565	0.504	0.546	0.553	0.529	0.537	0.578	0.544	0.568
MitoCarta_Complex_I	0.671	0.626	0.825	0.529	0.666	0.678	0.597	0.651	0.517
MitoCarta_CI_subunits	0.674	0.627	0.827	0.533	0.672	0.685	0.602	0.654	0.511
MitoCarta_CI_assembly_factors	0.505	0.528	0.521	0.586	0.556	0.561	0.598	0.513	0.579
MitoCarta_Complex_II	0.476	0.555	0.532	0.546	0.556	0.522	0.567	0.522	0.538
MitoCarta_CII_subunits	0.53	0.527	0.534	0.541	0.539	0.516	0.479	0.52	0.531
MitoCarta_CII_assembly_factors	0.513	0.547	0.508	0.526	0.546	0.536	0.621	0.517	0.542
MitoCarta_Complex_III	0.64	0.59	0.678	0.525	0.583	0.643	0.478	0.585	0.524
MitoCarta_CIII_subunits	0.651	0.604	0.685	0.556	0.594	0.649	0.542	0.59	0.505
MitoCarta_CIII_assembly_factors	0.506	0.516	0.515	0.571	0.546	0.503	0.567	0.501	0.607
MitoCarta_Complex_IV	0.725	0.651	0.828	0.576	0.722	0.765	0.652	0.587	0.528
MitoCarta_CIV_subunits	0.73	0.666	0.827	0.584	0.722	0.771	0.668	0.594	0.511
MitoCarta_CIV_assembly_factors	0.552	0.558	0.524	0.522	0.547	0.519	0.552	0.524	0.586
MitoCarta_Complex_V	0.634	0.547	0.77	0.558	0.583	0.636	0.525	0.59	0.516
MitoCarta_CV_subunits	0.636	0.545	0.772	0.558	0.582	0.637	0.524	0.588	0.519
MitoCarta_CV_assembly_factors	0.51	0.477	0.499	0.506	0.483	0.488	0.499	0.471	0.508
MitoCarta_Respirasome_assembly	0.562	0.584	0.528	0.538	0.566	0.586	0.527	0.592	0.567
MitoCarta_Cytochrome_C	0.47	0.56	0.554	0.43	0.448	0.555	0.486	0.478	0.48
MitoCarta_Metabolism	0.497	0.517	0.594	0.6	0.556	0.605	0.513	0.546	0.579
MitoCarta_Carbohydrate_metabolism	0.519	0.544	0.535	0.553	0.519	0.507	0.53	0.482	0.52
MitoCarta_Gluconeogenesis	0.549	0.588	0.53	0.58	0.547	0.538	0.557	0.552	0.564
MitoCarta_Malate_aspartate_shuttle	0.519	0.541	0.532	0.506	0.542	0.529	0.54	0.496	0.509
MitoCarta_Glycerol_phosphate_shuttle	0.482	0.506	0.54	0.505	0.499	0.505	0.535	0.52	0.533
MitoCarta_Pyruvate_metabolism	0.504	0.533	0.537	0.579	0.522	0.508	0.527	0.51	0.528
MitoCarta_TCA_cycle	0.568	0.545	0.561	0.535	0.564	0.537	0.542	0.507	0.516
MitoCarta_TCA_associated	0.515	0.56	0.52	0.548	0.511	0.5	0.52	0.513	0.519
MitoCarta_Itaconate_metabolism	0.528	0.555	0.486	0.572	0.496	0.522	0.54	0.518	0.507
MitoCarta_Ketone_metabolism	0.528	0.526	0.496	0.532	0.509	0.494	0.535	0.509	0.513
MitoCarta_Propanoate_metabolism	0.441	0.487	0.46	0.474	0.451	0.494	0.486	0.464	0.492
MitoCarta_Lipid_metabolism	0.501	0.566	0.631	0.516	0.51	0.57	0.501	0.537	0.563
MitoCarta_Fatty_acid_oxidation	0.477	0.501	0.575	0.592	0.588	0.482	0.533	0.542	0.533
MitoCarta_Type_II_fatty_acid_synthesis	0.592	0.52	0.558	0.513	0.551	0.522	0.495	0.535	0.557
MitoCarta_Lipoate_insertion	0.48	0.483	0.509	0.5	0.494	0.48	0.479	0.485	0.482
MitoCarta_Cardiolipin_synthesis	0.547	0.529	0.521	0.526	0.534	0.517	0.568	0.534	0.495
MitoCarta_Cholesterol_bile_acid_steroid_synthesis	0.577	0.483	0.644	0.588	0.503	0.516	0.565	0.521	0.524
MitoCarta_Cholesterol_associated	0.488	0.517	0.496	0.491	0.504	0.542	0.593	0.513	0.497
MitoCarta_Phospholipid_metabolism	0.634	0.539	0.525	0.601	0.531	0.642	0.555	0.543	0.432
MitoCarta_Eicosanoid_metabolism	0.494	0.506	0.475	0.484	0.491	0.501	0.532	0.483	0.489
MitoCarta_Amino_acid_metabolism	0.533	0.539	0.659	0.52	0.5	0.555	0.483	0.561	0.545
MitoCarta_Branched_chain_amino_acid_metabolism	0.531	0.499	0.599	0.533	0.551	0.518	0.533	0.503	0.5
MitoCarta_Branched_chain_amino_acid_dehydrogenase_complex	0.504	0.467	0.471	0.45	0.484	0.452	0.486	0.459	0.456
MitoCarta_Lysine_metabolism	0.536	0.523	0.626	0.526	0.515	0.521	0.516	0.521	0.527
MitoCarta_Serine_metabolism	0.493	0.456	0.428	0.468	0.451	0.441	0.502	0.445	0.433
MitoCarta_Glycine_metabolism	0.539	0.508	0.614	0.497	0.508	0.519	0.481	0.587	0.552
MitoCarta_Glycine_cleavage_system	0.531	0.48	0.536	0.501	0.517	0.501	0.52	0.478	0.471
MitoCarta_Glutamate_metabolism	0.464	0.505	0.451	0.45	0.521	0.477	0.497	0.495	0.476
MitoCarta_Proline_metabolism	0.518	0.469	0.466	0.502	0.453	0.511	0.489	0.51	0.508
MitoCarta_Glyoxylate_metabolism	0.437	0.48	0.428	0.442	0.497	0.474	0.495	0.438	0.489
MitoCarta_GABA_metabolism	0.506	0.508	0.497	0.523	0.527	0.504	0.546	0.498	0.47
MitoCarta_Catechol_metabolism	0.59	0.476	0.511	0.496	0.524	0.471	0.52	0.468	0.467
MitoCarta_Kynurenine_metabolism	0.452	0.481	0.45	0.458	0.514	0.486	0.513	0.461	0.494
MitoCarta_Urea_cycle	0.49	0.509	0.507	0.495	0.512	0.509	0.531	0.5	0.495
MitoCarta_Nucleotide_metabolism	0.561	0.564	0.541	0.576	0.595	0.618	0.726	0.536	0.505
MitoCarta_Nucleotide_import	0.52	0.581	0.679	0.615	0.667	0.652	0.746	0.582	0.502
MitoCarta_Nucleotide_synthesis_and_processing	0.601	0.52	0.615	0.498	0.507	0.515	0.622	0.524	0.499
MitoCarta_Creatine_metabolism	0.495	0.505	0.495	0.509	0.499	0.519	0.504	0.498	0.51
MitoCarta_Metals_and_cofactors	0.492	0.538	0.572	0.547	0.515	0.646	0.6	0.564	0.613
MitoCarta_Carnitine_synthesis_and_transport	0.509	0.468	0.484	0.459	0.481	0.477	0.48	0.465	0.452
MitoCarta_Carnitine_shuttle	0.509	0.468	0.484	0.459	0.481	0.477	0.476	0.465	0.452
MitoCarta_Coenzyme_A_metabolism	0.429	0.446	0.476	0.496	0.452	0.454	0.506	0.48	0.484
MitoCarta_Coenzyme_Q_metabolism	0.606	0.543	0.474	0.601	0.637	0.553	0.606	0.571	0.578
MitoCarta_Copper_metabolism	0.548	0.5	0.638	0.49	0.543	0.537	0.544	0.523	0.538
MitoCarta_Iron_homeostasis	0.67	0.642	0.791	0.67	0.722	0.597	0.468	0.578	0.659
MitoCarta_Heme_synthesis_and_processing	0.553	0.565	0.546	0.544	0.572	0.551	0.548	0.559	0.545
MitoCarta_Fe_S_cluster_biosynthesis	0.563	0.537	0.529	0.538	0.528	0.498	0.568	0.568	0.554
MitoCarta_Molybdenum_cofactor_synthesis_and_proteins	0.504	0.494	0.484	0.512	0.493	0.499	0.512	0.497	0.501
MitoCarta_NAD_biosynthesis_and_metabolism	0.516	0.5	0.507	0.521	0.558	0.498	0.53	0.539	0.522
MitoCarta_Tetrahydrobiopterin_synthesis	0.45	0.519	0.486	0.53	0.497	0.493	0.495	0.491	0.531
MitoCarta_Fe_S_containing_proteins	0.509	0.532	0.516	0.611	0.534	0.526	0.631	0.521	0.572
MitoCarta_Heme_containing_proteins	0.622	0.639	0.749	0.579	0.706	0.739	0.701	0.605	0.544
MitoCarta_Vitamin_metabolism	0.537	0.546	0.6	0.57	0.493	0.495	0.577	0.466	0.502
MitoCarta_Choline_and_betaine_metabolism	0.606	0.52	0.645	0.512	0.527	0.538	0.521	0.571	0.539
MitoCarta_Biotin_utilizing_proteins	0.512	0.51	0.499	0.52	0.525	0.522	0.517	0.512	0.516
MitoCarta_Vitamin_A_metabolism	0.446	0.478	0.49	0.497	0.439	0.452	0.488	0.508	0.493
MitoCarta_Vitamin_B1_metabolism	0.505	0.497	0.522	0.499	0.525	0.499	0.508	0.501	0.495
MitoCarta_Vitamin_B2_metabolism	0.496	0.513	0.509	0.511	0.507	0.505	0.532	0.49	0.462
MitoCarta_Vitamin_B6_metabolism	0.518	0.503	0.536	0.517	0.494	0.504	0.504	0.525	0.5
MitoCarta_Vitamin_B12_metabolism	0.501	0.488	0.506	0.504	0.477	0.514	0.51	0.492	0.517
MitoCarta_Vitamin_C_metabolism	0.506	0.557	0.486	0.543	0.545	0.551	0.599	0.534	0.538
MitoCarta_Vitamin_D_metabolism	0.483	0.484	0.501	0.512	0.484	0.517	0.535	0.495	0.495
MitoCarta_Folate_and_1_C_metabolism	0.523	0.535	0.597	0.499	0.556	0.531	0.539	0.552	0.531
MitoCarta_Detoxification	0.606	0.532	0.724	0.538	0.556	0.53	0.534	0.519	0.534
MitoCarta_Xenobiotic_metabolism	0.557	0.531	0.542	0.51	0.526	0.531	0.536	0.56	0.496
MitoCarta_ROS_and_glutathione_metabolism	0.621	0.48	0.736	0.548	0.566	0.541	0.528	0.542	0.537
MitoCarta_Amidoxime_reducing_complex	0.461	0.493	0.49	0.496	0.5	0.513	0.518	0.463	0.479
MitoCarta_Selenoproteins	0.555	0.51	0.798	0.599	0.559	0.541	0.559	0.587	0.564
MitoCarta_Electron_carriers	0.663	0.601	0.716	0.596	0.649	0.67	0.616	0.671	0.516
MitoCarta_Cytochromes	0.645	0.596	0.706	0.59	0.648	0.662	0.619	0.66	0.517
MitoCarta_Q_linked_reactions_other	0.602	0.516	0.584	0.496	0.516	0.531	0.543	0.554	0.507
MitoCarta_Sulfur_metabolism	0.41	0.451	0.416	0.454	0.483	0.499	0.495	0.438	0.498
MitoCarta_Small_molecule_transport	0.506	0.562	0.597	0.568	0.595	0.578	0.678	0.563	0.488
MitoCarta_SLC25A_family	0.49	0.586	0.662	0.587	0.621	0.616	0.707	0.619	0.499
MitoCarta_ABC_transporters	0.481	0.457	0.443	0.453	0.467	0.469	0.489	0.457	0.473
MitoCarta_Sideroflexins	0.478	0.462	0.448	0.465	0.455	0.435	0.491	0.452	0.44
MitoCarta_Signaling	0.502	0.56	0.633	0.551	0.62	0.583	0.677	0.526	0.499
MitoCarta_Calcium_homeostasis	0.52	0.564	0.675	0.554	0.632	0.61	0.688	0.552	0.499
MitoCarta_Calcium_uniporter	0.549	0.525	0.562	0.535	0.507	0.546	0.497	0.511	0.521
MitoCarta_Calcium_cycle	0.485	0.536	0.58	0.523	0.55	0.508	0.527	0.48	0.531
MitoCarta_Mitochondrial_permeability_transition_pore	0.508	0.582	0.654	0.586	0.63	0.647	0.719	0.538	0.523
MitoCarta_EF_hand_proteins	0.476	0.533	0.499	0.523	0.526	0.528	0.551	0.528	0.533
MitoCarta_Immune_response	0.489	0.549	0.542	0.533	0.583	0.513	0.574	0.54	0.506
MitoCarta_cAMP_PKA_signaling	0.491	0.465	0.495	0.488	0.462	0.482	0.472	0.493	0.485
MitoCarta_Mitochondrial_dynamics_and_surveillance	0.545	0.583	0.504	0.611	0.592	0.574	0.622	0.552	0.587
MitoCarta_Fusion	0.49	0.527	0.502	0.521	0.477	0.525	0.555	0.506	0.529
MitoCarta_Fission	0.506	0.542	0.539	0.543	0.544	0.506	0.552	0.525	0.531
MitoCarta_Organelle_contact_sites	0.514	0.562	0.531	0.544	0.504	0.555	0.584	0.508	0.573
MitoCarta_Intramitochondrial_membrane_interactions	0.525	0.5	0.588	0.503	0.545	0.522	0.53	0.505	0.559
MitoCarta_Trafficking	0.487	0.51	0.541	0.499	0.506	0.513	0.54	0.501	0.51
MitoCarta_Mitophagy	0.523	0.531	0.527	0.558	0.567	0.568	0.548	0.533	0.534
MitoCarta_Autophagy	0.547	0.538	0.546	0.582	0.582	0.574	0.544	0.543	0.539
MitoCarta_Apoptosis	0.583	0.542	0.51	0.594	0.581	0.529	0.556	0.48	0.571
MitoCarta_Cristae_formation	0.476	0.559	0.508	0.526	0.499	0.549	0.529	0.573	0.528
MitoCarta_MICOS_complex	0.512	0.528	0.454	0.492	0.518	0.526	0.552	0.529	0.456
