# Supplementary material for: The unique interplay of mitochondrial oxidative phosphorylation (OXPHOS) and immunity and its potential implication for the sex‐ and age‐related morbidity of severe COVID‐19 patients
Source: MedComm (2020). 2023 Sep 23;4(5):e371. doi: 10.1002/mco2.371 (PMC10518039; doi:10.1002/mco2.371)
Supplement: Supplementary file 12 — Supporting Information [file MCO2-4-e371-s001.xlsx]

## Sheet: T01vsT00.Macro.Mito
feature	Up_regulated	avgExpr	logFC	statistic	auc	pval	padj	pct_in	pct_out
OXPHOS	T00_Control	6.35416	1.48212	159067	0.739606	3.72694e-27	3.49461e-25	100	100
OXPHOS_subunits	T00_Control	6.20662	1.46373	158966	0.739136	4.69076e-27	3.49461e-25	100	100
Iron_homeostasis	T01_Cast_Day1	1.74901	0.71386	158016	0.734717	3.99819e-26	1.98577e-24	100	100
CIV_subunits	T00_Control	2.63194	0.677694	157848	0.733935	5.81534e-26	2.16621e-24	100	100
Complex_IV	T00_Control	2.71751	0.685026	157724	0.733361	7.65328e-26	2.28068e-24	100	100
Complex_I	T00_Control	1.53238	0.346006	156320	0.726835	1.65603e-24	4.11247e-23	100	100
CI_subunits	T00_Control	1.51305	0.342963	156146	0.726024	2.41256e-24	5.13532e-23	100	100
Complex_V	T00_Control	1.3985	0.30249	152395	0.708583	5.70441e-21	1.06245e-19	100	100
CV_subunits	T00_Control	1.39489	0.30083	152206	0.707704	8.30195e-21	1.37443e-19	100	100
Complex_III	T00_Control	0.639685	0.138931	151022	0.702199	8.40996e-20	1.25308e-18	100	100
CIII_subunits	T00_Control	0.622759	0.137041	150752	0.700946	1.41254e-19	1.91335e-18	100	100
Cytochromes	T00_Control	0.43426	0.115657	147801	0.687223	3.36459e-17	4.17769e-16	100	100
Heme_containing_proteins	T00_Control	1.06637	0.269946	147148	0.684184	1.07413e-16	1.23112e-15	100	100
Electron_carriers	T00_Control	0.453501	0.115753	147059	0.683773	1.25519e-16	1.33588e-15	100	100
Metals_and_cofactors	T01_Cast_Day1	2.81828	0.448124	135242	0.62883	6.51695e-09	6.4735e-08	100	100
Metabolism	T01_Cast_Day1	3.95152	0.449123	134260	0.624264	2.17776e-08	2.02804e-07	100	100
OXPHOS_assembly_factors	T00_Control	0.197175	0.0285887	130750	0.607942	1.16195e-06	1.01842e-05	100	99.5025
Coenzyme_Q_metabolism	T01_Cast_Day1	0.0311114	0.00905252	128061	0.595439	1.1423e-05	9.45569e-05	80.0995	62.9907
Translation_factors	T00_Control	0.0338182	0.00886769	128042	0.59535	1.53051e-05	0.000120024	77.4766	69.1542
Translation	T00_Control	0.439005	0.0462098	126284	0.587176	8.61323e-05	0.000641686	100	100
Respirasome_assembly	T00_Control	0.0706847	0.0121847	125284	0.582524	0.000201358	0.00142868	95.4206	95.0249
MitoCarta_Mitochondrial_central_dogma	T00_Control	0.51256	0.0458338	123640	0.574883	0.00074379	0.00503748	100	100
MitoCarta_mtDNA_maintenance	T00_Control	0.0246377	0.00458028	122878	0.571337	0.00108105	0.00671154	68.5047	63.6816
Catechol_metabolism	T01_Cast_Day1	0.0246374	0.00557869	122794	0.570951	0.000945109	0.00612266	75.1244	56.729
Mitochondrial_ribosome	T00_Control	0.347049	0.0301565	121594	0.565369	0.00323586	0.0178572	100	100
mt_tRNA_synthetases	T00_Control	0.0163856	0.00409218	121366	0.564312	0.00234564	0.01398	55.3271	50.7463
ROS_and_glutathione_metabolism	T01_Cast_Day1	0.365633	0.0336554	121265	0.56384	0.00403401	0.0214667	100	100
TIM23_presequence_pathway	T00_Control	0.0250479	0.00484874	120986	0.562542	0.00420497	0.0216049	68.5981	67.6617
Folate_and_1_C_metabolism	T00_Control	0.0252496	0.00424415	120824	0.561787	0.0047411	0.0235475	70.2804	64.1791
Cristae_formation	T00_Control	0.0839129	0.0100119	120726	0.561331	0.00573574	0.0275685	97.2897	99.005
Phospholipid_metabolism	T01_Cast_Day1	0.129157	0.00970555	120332	0.559502	0.00736036	0.0342717	99.005	99.4393
Selenoproteins	T01_Cast_Day1	0.155987	0.0182766	119888	0.557435	0.00968175	0.0437145	99.005	98.3178
MIA40	T00_Control	0.00526536	0.00243977	117946	0.54841	0.0027872	0.0159728	23.7383	14.9254
Vitamin_metabolism	T00_Control	0.074396	0.00757093	117886	0.548126	0.0301701	0.110363	95.1402	92.5373
CI_assembly_factors	T00_Control	0.019338	0.00304323	117865	0.548031	0.0250848	0.0958369	60	55.7214
MitoCarta_mtDNA_nucleoid	T00_Control	0.0115361	0.00266729	117679	0.547166	0.0180086	0.0766652	42.9907	37.8109
MitoCarta_mtDNA_replication	T00_Control	0.0120013	0.00294856	117583	0.54672	0.0201697	0.081224	44.5794	38.3085
CIV_assembly_factors	T00_Control	0.0855624	0.00733152	117454	0.546118	0.0377722	0.125472	95.0467	97.0149
TOM	T01_Cast_Day1	0.0821534	0.00685647	117374	0.545748	0.0393371	0.125472	97.0149	95.514
Mitochondrial_ribosome_assembly	T00_Control	0.0215509	0.00266643	117163	0.544767	0.039265	0.125472	65.1402	63.6816
Heme_synthesis_and_processing	T00_Control	0.0161505	0.0028659	116903	0.543558	0.0400561	0.125472	56.4486	51.7413
Cytochrome_C	T00_Control	0.0127409	0.00247985	116816	0.543153	0.0303684	0.110363	43.0841	36.8159
Complex_II	T00_Control	0.0396244	0.00489051	116736	0.542784	0.0530393	0.151978	80.4673	78.607
CII_assembly_factors	T00_Control	0.00837829	0.00217357	116598	0.542137	0.0239099	0.093752	34.2991	29.3532
Xenobiotic_metabolism	T00_Control	0.0599009	0.00589398	116524	0.541798	0.059585	0.167513	88.972	90.0498
Sulfur_metabolism	T00_Control	0.0155482	0.00246202	116403	0.541233	0.0502665	0.146857	54.1121	50.7463
Mitophagy	T00_Control	0.078128	0.00526738	116204	0.54031	0.0694125	0.189828	95.0467	96.0199
TCA_cycle	T00_Control	0.0970422	0.00636491	116184	0.540217	0.0700709	0.189828	97.3832	97.5124
Protein_import_and_sorting	T00_Control	0.215293	0.0125122	116054	0.53961	0.0744067	0.197975	100	100
Autophagy	T00_Control	0.091469	0.00557414	115844	0.538636	0.0818147	0.213867	96.9159	97.0149
Transcription	T00_Control	0.00884643	0.00164502	115630	0.537641	0.0484769	0.144461	36.9159	31.3433
Mitochondrial_permeability_transition_pore	T00_Control	0.0652365	0.00435087	115515	0.537104	0.0946421	0.243132	94.0187	93.5323
cAMP_PKA_signaling	T01_Cast_Day1	0.00915501	0.00249786	115380	0.536479	0.0426012	0.129542	36.8159	28.6916
OXA	T01_Cast_Day1	0.00534267	0.00146312	115324	0.536216	0.0165328	0.0724524	25.8706	17.3832
mt_mRNA_modifications	T01_Cast_Day1	0.00725092	0.00160701	115182	0.535554	0.0375508	0.125472	32.3383	24.6729
Amino_acid_metabolism	T01_Cast_Day1	0.167407	0.00784461	115124	0.535284	0.11201	0.278159	100	99.6262
Detoxification	T01_Cast_Day1	0.410818	0.0251946	115042	0.534905	0.115915	0.283137	100	100
Lipid_metabolism	T00_Control	0.375689	0.0141836	114978	0.534605	0.119081	0.286178	100	100
Fe_S_cluster_biosynthesis	T01_Cast_Day1	0.0675525	0.00359903	114894	0.534214	0.123207	0.291395	95.0249	91.4019
Cholesterol_bile_acid_steroid_synthesis	T00_Control	0.0765957	0.00641041	114802	0.533791	0.127988	0.297972	94.5794	97.5124
CV_assembly_factors	T00_Control	0.0036121	0.00165968	114737	0.533487	0.0196965	0.081224	17.4766	11.4428
Branched_chain_amino_acid_dehydrogenase_complex	T00_Control	0.0116865	0.0017623	114676	0.533203	0.101731	0.256915	45.8879	41.2935
Preprotein_cleavage	T00_Control	0.0245675	0.00285322	114222	0.531095	0.153561	0.346675	66.3551	68.6567
GABA_metabolism	T01_Cast_Day1	0.0196405	0.00156988	114198	0.530981	0.148499	0.340405	68.6567	57.5701
Fission	T00_Control	0.036242	0.00141418	113987	0.53	0.175061	0.38235	80.5607	81.0945
Nucleotide_import	T01_Cast_Day1	0.0700775	0.00547601	113946	0.529811	0.179337	0.38235	98.01	94.3925
Import_motor	T00_Control	0.0248191	0.00213869	113844	0.529332	0.179628	0.38235	68.785	68.1592
Glycine_metabolism	T00_Control	0.0255214	0.0017632	113597	0.528186	0.1968	0.399026	68.3178	66.6667
Choline_and_betaine_metabolism	T00_Control	0.0187859	0.00186192	113545	0.527944	0.190952	0.395165	57.9439	58.7065
Creatine_metabolism	T01_Cast_Day1	0.0465547	0.00566247	113529	0.52787	0.20569	0.408637	78.607	74.0187
Nucleotide_metabolism	T01_Cast_Day1	0.2132	0.0088308	112848	0.524706	0.265816	0.488971	100	100
mt_tRNA_modifications	T01_Cast_Day1	0.0306899	0.002842	112812	0.524534	0.264898	0.488971	78.607	73.0841
Type_II_fatty_acid_synthesis	T00_Control	0.0173606	0.0010194	112810	0.524525	0.249558	0.48291	57.1963	55.7214
CIII_assembly_factors	T00_Control	0.0169261	0.00188999	112770	0.524339	0.248932	0.48291	54.2991	53.7313
CII_subunits	T00_Control	0.0312461	0.00271695	112692	0.523981	0.275943	0.495367	73.9252	75.6219
Glycerol_phosphate_shuttle	T01_Cast_Day1	0.00275651	0.000936149	112610	0.523595	0.0347882	0.123415	13.4328	8.50467
Cholesterol_associated	T00_Control	0.00193718	0.00102786	112443	0.52282	0.0404206	0.125472	9.90654	5.47264
Carbohydrate_metabolism	T00_Control	0.195185	0.00631006	112410	0.522667	0.307297	0.537184	99.9065	100
Glutamate_metabolism	T01_Cast_Day1	0.0250357	0.00178014	112292	0.522116	0.310052	0.537184	72.6368	65.514
ABC_transporters	T00_Control	0.0094928	0.000856524	112284	0.522084	0.255836	0.485476	38.785	36.3184
Itaconate_metabolism	T01_Cast_Day1	0.0118836	0.00137927	112220	0.521784	0.27226	0.494716	46.2687	40.4673
Glyoxylate_metabolism	T01_Cast_Day1	0.00543917	0.000871516	112173	0.521565	0.178707	0.38235	26.3682	20.9346
SLC25A_family	T01_Cast_Day1	0.206196	0.00410628	112018	0.520844	0.347829	0.569521	100	100
Propanoate_metabolism	T00_Control	0.007357	0.00108677	111948	0.520519	0.2574	0.485476	31.028	28.3582
Organelle_contact_sites	T00_Control	0.0391601	0.000921302	111827	0.519956	0.367459	0.588724	81.9626	85.0746
Small_molecule_transport	T01_Cast_Day1	0.323672	0.00493744	111691	0.519324	0.384124	0.59966	100	100
Fe_S_containing_proteins	T00_Control	0.114546	0.00471597	111644	0.519108	0.389466	0.59966	98.3178	99.005
Vitamin_A_metabolism	T00_Control	0.0061337	0.00069984	111484	0.518361	0.301344	0.534527	29.0654	27.8607
mtDNA_repair	T00_Control	0.00824678	0.000656799	111478	0.518331	0.336935	0.557815	36.2617	35.3234
Tetrahydobiopterin_synthesis	T00_Control	0.0124707	0.00155168	111308	0.517543	0.390383	0.59966	46.3551	46.7662
mtRNA_stability_and_decay	T00_Control	0.028549	0.000892385	111244	0.517243	0.433229	0.652032	73.3645	76.1194
MICOS_complex	T00_Control	0.00974202	0.000678299	111090	0.516532	0.402074	0.611316	40.5607	40.2985
Ketone_metabolism	T00_Control	0.0270856	0.00148184	110977	0.516004	0.465623	0.680174	70.5607	74.1294
Immune_response	T00_Control	0.0195903	0.000541465	110953	0.515893	0.460924	0.680174	60.8411	64.1791
Proteases	T00_Control	0.0475416	0.00145891	110936	0.515811	0.476107	0.68152	88.785	89.5522
Gluconeogenesis	T01_Cast_Day1	0.0419901	0.00208441	110918	0.515732	0.477391	0.68152	86.0697	81.5888
Pyruvate_metabolism	T01_Cast_Day1	0.0315866	0.00243465	110839	0.515362	0.48484	0.68152	76.6169	72.7103
Lipoate_insertion	T01_Cast_Day1	0.00268975	0.000655398	110832	0.51533	0.198174	0.399026	13.4328	10.1869
Calcium_cycle	T01_Cast_Day1	0.0737981	0.00215115	110784	0.515104	0.496315	0.691131	98.01	94.486
mt_rRNA_modifications	T01_Cast_Day1	0.011749	0.000606057	110726	0.514837	0.4631	0.680174	48.2587	43.8318
EF_hand_proteins	T00_Control	0.0128239	-0.0004966	110458	0.513589	0.510839	0.704769	49.0654	47.7612
Signaling	T01_Cast_Day1	0.19252	0.00215254	110445	0.51353	0.542284	0.715596	100	99.8131
Nucleotide_synthesis_and_processing	T00_Control	0.0967759	0.00168708	110442	0.513517	0.5427	0.715596	98.3178	99.005
TIM22_carrier_pathway	T00_Control	0.00335913	0.000722362	110336	0.513021	0.358785	0.581075	16.3551	14.4279
Lysine_metabolism	T00_Control	0.0449805	0.00141285	110124	0.512036	0.587164	0.760761	84.3925	88.0597
mtDNA_stability_and_decay	T00_Control	0.00197562	0.000543027	109990	0.511415	0.318034	0.53849	10.0935	7.9602
Branched_chain_amino_acid_metabolism	T00_Control	0.0670807	0.00242999	109984	0.511389	0.607966	0.774247	93.6449	94.0299
Fusion	T00_Control	0.01266	0.000375019	109971	0.511327	0.581006	0.759385	47.1028	48.7562
Malate_aspartate_shuttle	T00_Control	0.0234097	0.0010881	109938	0.511173	0.607702	0.774247	65.4206	69.1542
Vitamin_B2_metabolism	T00_Control	0.00455884	0.000634216	109924	0.51111	0.482918	0.68152	21.215	20.398
Biotin_utilizing_proteins	T00_Control	0.00175458	0.000504174	109828	0.510659	0.336607	0.557815	9.43925	7.46269
Molybdenum_cofactor_synthesis_and_proteins	T00_Control	0.00223674	0.000623023	109785	0.510462	0.382987	0.59966	11.1215	9.45274
Sideroflexins	T00_Control	0.00507272	0.000627182	109746	0.510278	0.522773	0.70812	22.1495	20.8955
Calcium_uniporter	T00_Control	0.0277224	0.000423824	109736	0.510234	0.639783	0.794398	68.4112	71.1443
Coenzyme_A_metabolism	T00_Control	0.00523502	4.27662e-05	109714	0.510134	0.541821	0.715596	24.1121	22.8856
Proline_metabolism	T01_Cast_Day1	0.0138767	6.76823e-05	109691	0.510025	0.627887	0.786178	53.2338	48.2243
Urea_cycle	T00_Control	0.00126948	0.000120822	109602	0.509608	0.315005	0.53849	6.91589	4.97512
Vitamin_D_metabolism	T01_Cast_Day1	0.00312878	-3.2128e-05	109456	0.508934	0.515654	0.704885	16.9154	14.486
SAM	T00_Control	0.00975363	0.000974045	109396	0.508655	0.658675	0.804448	38.972	42.2886
mtRNA_granules	T01_Cast_Day1	0.0304433	0.000994716	109294	0.508179	0.710735	0.84136	80.597	75.1402
Mitochondrial_dynamics_and_surveillance	T00_Control	0.522989	0.00270221	109264	0.508042	0.717263	0.84136	100	100
Apoptosis	T01_Cast_Day1	0.24799	0.00295775	109260	0.508018	0.718045	0.84136	100	100
Copper_metabolism	T00_Control	0.0561435	2.6691e-06	109229	0.507877	0.722779	0.84136	92.243	96.5174
Cardiolipin_synthesis	T00_Control	0.0377299	0.00090066	109226	0.50786	0.722259	0.84136	79.7196	79.602
Eicosanoid_metabolism	T01_Cast_Day1	0.00482155	0.000239555	109220	0.507835	0.625225	0.786178	23.8806	21.4019
Glycine_cleavage_system	T01_Cast_Day1	0.00437386	0.000675553	108930	0.506489	0.657026	0.804448	18.408	17.0093
TCA_associated	T00_Control	0.035999	-0.000514664	108850	0.506117	0.782088	0.882764	79.1589	81.592
Calcium_homeostasis	T00_Control	0.14519	0.00243901	108762	0.505707	0.797193	0.882764	99.5327	99.5025
Chaperones	T01_Cast_Day1	0.135154	0.0212764	108732	0.505568	0.802047	0.882764	99.005	98.6916
Polycistronic_mtRNA_processing	T01_Cast_Day1	0.01365	0.000517964	108620	0.505043	0.807684	0.882764	53.2338	48.5981
Serine_metabolism	T00_Control	0.00534273	0.000391811	108603	0.504966	0.763339	0.868226	23.4579	23.3831
Carnitine_shuttle	T01_Cast_Day1	0.00515338	0.000629071	108584	0.504877	0.759142	0.868226	22.3881	21.1215
Trafficking	T00_Control	0.00669913	-0.000892577	108432	0.504168	0.814738	0.882764	28.972	28.8557
Carnitine_synthesis_and_transport	T01_Cast_Day1	0.00515338	0.00058036	108378	0.50392	0.805937	0.882764	22.3881	21.3084
Kynurenine_metabolism	T01_Cast_Day1	0.00309207	-0.000110274	108244	0.503294	0.817593	0.882764	17.4129	16.0748
fMet_processing	T01_Cast_Day1	0.000881017	0.000135294	108120	0.50272	0.718824	0.84136	4.47761	3.92523
Vitamin_B1_metabolism	T01_Cast_Day1	0.000835984	2.3932e-05	108108	0.502662	0.738326	0.852795	4.97512	4.39252
Vitamin_C_metabolism	T00_Control	0.0139644	0.00045234	108010	0.502209	0.91532	0.981171	48.8785	54.7264
Protein_homeostasis	T01_Cast_Day1	0.213761	0.0187048	107984	0.502088	0.925162	0.984637	100	99.8131
mtDNA_modifications	T01_Cast_Day1	7.38149e-05	5.60978e-05	107969	0.502018	0.186012	0.390364	0.497512	0.0934579
Intramitochondrial_membrane_interactions	T00_Control	0.0175771	-0.000699488	107764	0.501062	0.960489	0.992411	58.3178	60.199
Protein_import_sorting_and_homeostasis	T01_Cast_Day1	0.373202	0.013574	107758	0.501037	0.962832	0.992411	100	100
mtRNA_metabolism	T00_Control	0.089929	-0.000843679	107752	0.501011	0.96375	0.992411	96.729	99.5025
NAD_biosynthesis_and_metabolism	T01_Cast_Day1	0.0139998	0.000533822	107708	0.500807	0.968787	0.992411	49.7512	47.3832
Fatty_acid_oxidation	T00_Control	0.0937533	0.000404146	107686	0.500704	0.974771	0.992411	97.3832	97.0149
Vitamin_B12_metabolism	T01_Cast_Day1	0.00293023	-0.000145308	107646	0.500514	0.971299	0.992411	16.9154	15.9813
Vitamin_B6_metabolism	T01_Cast_Day1	0.000735605	-8.6016e-05	107580	0.500209	0.97909	0.992411	4.47761	4.39252
Amidoxime_reducing_complex	T00_Control	0.00866798	0.000483691	107578	0.5002	0.991621	0.993231	34.0187	36.8159
Q_linked_reactions_other	T01_Cast_Day1	0.019145	-9.61181e-05	107574	0.500184	0.993231	0.993231	60.6965	57.757

## Sheet: T02vsT00.Macro.Mito
feature	Up_regulated	avgExpr	logFC	statistic	auc	pval	padj	pct_in	pct_out
Phospholipid_metabolism	T00_Control	0.119452	0.0347649	506990	0.668297	2.30715e-33	3.43765e-31	99.4393	96.756
Lipid_metabolism	T00_Control	0.375689	0.0674112	498952	0.657701	1.68671e-29	1.2566e-27	100	100
Translation	T00_Control	0.439005	0.0591049	462819	0.610072	3.49764e-15	1.73716e-13	100	100
MitoCarta_Mitochondrial_central_dogma	T00_Control	0.51256	0.0645707	461324	0.608101	1.06911e-14	3.98245e-13	100	100
ROS_and_glutathione_metabolism	T00_Control	0.331977	0.0426095	459936	0.606272	2.96229e-14	8.14401e-13	100	100
Detoxification	T00_Control	0.385623	0.0470491	459741	0.606015	3.41386e-14	8.14401e-13	100	100
OXPHOS_assembly_factors	T00_Control	0.197175	0.0292206	459584	0.605808	3.82605e-14	8.14401e-13	100	100
Mitochondrial_ribosome	T00_Control	0.347049	0.0446346	453846	0.598245	2.12675e-12	3.96108e-11	100	100
CIV_assembly_factors	T00_Control	0.0855624	0.0131123	436651	0.575578	6.45526e-08	9.61833e-07	95.0467	90.8322
Iron_homeostasis	T02_Cast_Day7	1.21663	0.181478	436422	0.575276	7.31386e-08	9.90696e-07	100	100
Fatty_acid_oxidation	T00_Control	0.0937533	0.0136505	434361	0.57256	2.11187e-07	2.62224e-06	97.3832	93.9351
Sulfur_metabolism	T00_Control	0.0155482	0.00480585	433453	0.571363	3.33531e-08	5.52179e-07	54.1121	37.0945
Protein_import_and_sorting	T00_Control	0.215293	0.0222521	433170	0.57099	3.83901e-07	4.08621e-06	100	99.7179
Vitamin_metabolism	T00_Control	0.074396	0.0113843	433160	0.570977	3.83939e-07	4.08621e-06	95.1402	89.4217
Amino_acid_metabolism	T00_Control	0.159563	0.0164827	428478	0.564805	3.5786e-06	3.13654e-05	99.6262	98.7306
Folate_and_1_C_metabolism	T00_Control	0.0252496	0.00553443	426942	0.562781	4.40398e-06	3.64552e-05	70.2804	56.4175
Branched_chain_amino_acid_dehydrogenase_complex	T00_Control	0.0116865	0.00335947	426501	0.562199	4.73925e-07	4.70766e-06	45.8879	30.1834
Selenoproteins	T00_Control	0.13771	0.0187551	425421	0.560775	1.38442e-05	0.000108568	98.3178	96.4739
Respirasome_assembly	T00_Control	0.0706847	0.00987698	425167	0.560441	1.5407e-05	0.000114782	95.4206	92.1016
Carbohydrate_metabolism	T00_Control	0.195185	0.0158862	422764	0.557274	4.20598e-05	0.000272474	99.9065	99.2948
Organelle_contact_sites	T00_Control	0.0391601	0.00614832	422319	0.556686	4.52834e-05	0.000281135	81.9626	69.5346
Fe_S_containing_proteins	T00_Control	0.114546	0.0123334	421906	0.556141	5.9465e-05	0.000354411	98.3178	95.9097
Amidoxime_reducing_complex	T00_Control	0.00866798	0.00266371	421052	0.555016	8.96974e-07	8.35307e-06	34.0187	21.2976
mtRNA_metabolism	T00_Control	0.089929	0.00963103	420801	0.554685	9.19405e-05	0.000507375	96.729	93.9351
Nucleotide_import	T02_Cast_Day7	0.0722998	0.00769833	420606	0.554428	9.91703e-05	0.00050953	96.1918	94.3925
Tetrahydobiopterin_synthesis	T00_Control	0.0124707	0.00315544	419623	0.553133	2.01535e-05	0.000142994	46.3551	32.8632
Autophagy	T00_Control	0.091469	0.00884735	419568	0.553059	0.000147792	0.000734035	96.9159	91.6784
Complex_IV	T00_Control	2.71751	0.180811	416958	0.549619	0.00038751	0.00163895	100	100
Mitophagy	T00_Control	0.078128	0.0071487	416898	0.549541	0.000394665	0.00163895	95.0467	88.7165
Metals_and_cofactors	T02_Cast_Day7	2.48351	0.113358	416897	0.549539	0.000395987	0.00163895	100	100
TCA_cycle	T00_Control	0.0970422	0.00837856	415942	0.54828	0.00055482	0.00196829	97.3832	93.653
Branched_chain_amino_acid_metabolism	T00_Control	0.0670807	0.00739912	415590	0.547817	0.000624669	0.00211536	93.6449	88.0113
Polycistronic_mtRNA_processing	T00_Control	0.013132	0.00270563	414460	0.546326	0.000251815	0.00117252	48.5981	35.6841
Nucleotide_synthesis_and_processing	T00_Control	0.0967759	0.00757352	414168	0.545942	0.00101802	0.00329752	98.3178	97.7433
CIII_assembly_factors	T00_Control	0.0169261	0.00354615	413697	0.545321	0.000511557	0.00190555	54.2991	41.89
Transcription	T00_Control	0.00884643	0.00192851	413633	0.545237	9.75091e-05	0.00050953	36.9159	25.2468
CIV_subunits	T00_Control	2.63194	0.167698	413386	0.544911	0.00131943	0.00393189	100	100
Mitochondrial_permeability_transition_pore	T02_Cast_Day7	0.0715945	0.00635803	413071	0.544496	0.0014609	0.00418605	95.2045	94.0187
Glycine_metabolism	T00_Control	0.0255214	0.00439706	412771	0.544101	0.0012173	0.00385909	68.3178	55.7123
Protein_import_sorting_and_homeostasis	T00_Control	0.359628	0.0166333	412274	0.543445	0.00189064	0.00503045	100	100
Mitochondrial_ribosome_assembly	T00_Control	0.0215509	0.00451484	412117	0.543238	0.00145069	0.00418605	65.1402	55.9944
Propanoate_metabolism	T00_Control	0.007357	0.00196166	411950	0.543019	8.06069e-05	0.00046194	31.028	20.5924
TIM23_presequence_pathway	T00_Control	0.0250479	0.00389813	411816	0.542841	0.00167993	0.00463535	68.5981	55.5712
Calcium_uniporter	T00_Control	0.0277224	0.00442623	411724	0.54272	0.00173794	0.00470824	68.4112	56.2764
Choline_and_betaine_metabolism	T00_Control	0.0187859	0.00306239	411642	0.542612	0.00125945	0.00390955	57.9439	44.2877
Fe_S_cluster_biosynthesis	T00_Control	0.0639535	0.00691782	411619	0.542582	0.00231028	0.00593504	91.4019	85.7546
Immune_response	T02_Cast_Day7	0.0230222	0.0034319	410414	0.540994	0.0024498	0.00618678	58.9563	60.8411
MIA40	T00_Control	0.00526536	0.00159706	409902	0.540319	3.75559e-05	0.000254356	23.7383	14.5275
Vitamin_C_metabolism	T00_Control	0.0139644	0.00202436	409836	0.540232	0.00153207	0.00430714	48.8785	36.6714
Cardiolipin_synthesis	T00_Control	0.0377299	0.00519398	408462	0.538421	0.00567977	0.0132232	79.7196	71.5092
NAD_biosynthesis_and_metabolism	T00_Control	0.013466	0.00240097	407991	0.5378	0.00276581	0.00675583	47.3832	36.6714
Translation_factors	T00_Control	0.0338182	0.00360172	407758	0.537492	0.00676398	0.0155051	77.4766	66.0085
Type_II_fatty_acid_synthesis	T00_Control	0.0173606	0.00258627	407338	0.536939	0.00510243	0.0120676	57.1963	44.2877
mtRNA_stability_and_decay	T00_Control	0.028549	0.0036376	407326	0.536924	0.00727716	0.0164287	73.3645	60.5078
mtDNA_repair	T00_Control	0.00824678	0.00151157	406280	0.535544	0.00221328	0.0057856	36.2617	26.3752
Complex_II	T00_Control	0.0396244	0.00461246	406052	0.535244	0.0112135	0.0245708	80.4673	71.6502
TCA_associated	T00_Control	0.035999	0.0037799	405306	0.534261	0.0135828	0.0285048	79.1589	70.2398
OXPHOS	T00_Control	6.35416	0.234098	405098	0.533986	0.0150792	0.0312055	100	100
Carnitine_synthesis_and_transport	T00_Control	0.00457302	0.00134365	404817	0.533616	0.000360144	0.0016261	21.3084	13.6812
Lysine_metabolism	T00_Control	0.0449805	0.00447324	404784	0.533572	0.0159951	0.0322064	84.3925	76.0226
EF_hand_proteins	T00_Control	0.0128239	0.00173004	404503	0.533202	0.00918734	0.0204315	49.0654	38.0818
Serine_metabolism	T00_Control	0.00534273	0.00183087	404342	0.53299	0.000816466	0.00270341	23.4579	15.9379
Carnitine_shuttle	T00_Control	0.00452431	0.00132185	404168	0.53276	0.00049123	0.00187949	21.1215	13.6812
mt_tRNA_synthetases	T00_Control	0.0163856	0.0026231	404153	0.532741	0.012716	0.0270669	55.3271	44.7109
Eicosanoid_metabolism	T00_Control	0.00458199	0.00106156	404094	0.532663	0.000535538	0.00194622	21.4019	13.6812
Glyoxylate_metabolism	T00_Control	0.00456765	0.00139945	403749	0.532208	0.000601152	0.00208306	20.9346	13.8223
Heme_synthesis_and_processing	T00_Control	0.0161505	0.00295818	403536	0.531928	0.0155852	0.0318109	56.4486	45.9803
Kynurenine_metabolism	T00_Control	0.00320234	0.00119034	402619	0.530719	0.000210322	0.0010109	16.0748	9.44993
OXA	T00_Control	0.00387955	0.00126135	402140	0.530088	0.000491946	0.00187949	17.3832	10.8604
Fission	T00_Control	0.036242	0.00394446	402047	0.529965	0.0310684	0.0586757	80.5607	71.3681
Cristae_formation	T00_Control	0.0839129	0.005364	402040	0.529956	0.0321712	0.0586757	97.2897	96.4739
OXPHOS_subunits	T00_Control	6.20662	0.208205	402025	0.529936	0.0322913	0.0586757	100	100
Cholesterol_bile_acid_steroid_synthesis	T00_Control	0.0765957	0.00597379	401878	0.529741	0.0333947	0.0599494	94.5794	89.7038
Fusion	T00_Control	0.01266	0.00176181	400752	0.528257	0.0254258	0.0492006	47.1028	37.5176
CII_subunits	T00_Control	0.0312461	0.00314521	400645	0.528116	0.0413758	0.0725294	73.9252	62.9055
Small_molecule_transport	T00_Control	0.318734	0.00838	400227	0.527565	0.0486906	0.0843592	100	100
CII_assembly_factors	T00_Control	0.00837829	0.00146725	399196	0.526206	0.0227127	0.0445289	34.2991	26.9394
SAM	T00_Control	0.00975363	0.00126859	398829	0.525723	0.0317133	0.0586757	38.972	30.6065
Heme_containing_proteins	T00_Control	1.06637	0.0471152	398534	0.525333	0.0700406	0.115956	100	100
Malate_aspartate_shuttle	T00_Control	0.0234097	0.00255269	398183	0.524871	0.0674643	0.114229	65.4206	57.4048
Sideroflexins	T00_Control	0.00507272	0.0012068	397870	0.524458	0.0119242	0.0257494	22.1495	16.22
Import_motor	T00_Control	0.0248191	0.00220753	397660	0.524182	0.0770181	0.126107	68.785	58.8152
Vitamin_D_metabolism	T00_Control	0.00316091	0.000982341	397634	0.524147	0.0025804	0.00640798	14.486	9.30889
Apoptosis	T02_Cast_Day7	0.254937	0.00990449	397548	0.524035	0.0856519	0.135767	100	100
Complex_III	T00_Control	0.639685	0.00859664	396900	0.52318	0.097386	0.149593	100	100
Cholesterol_associated	T00_Control	0.00193718	0.000785976	396893	0.523171	0.00042206	0.00169965	9.90654	5.07757
GABA_metabolism	T00_Control	0.0180707	0.00121465	396838	0.523099	0.0816295	0.132204	57.5701	47.5317
Complex_V	T00_Control	1.3985	0.0397896	396634	0.522829	0.102566	0.155942	100	100
CV_subunits	T00_Control	1.39489	0.0391488	396316	0.522409	0.109032	0.164098	100	100
MICOS_complex	T00_Control	0.00974202	0.000807145	395182	0.520915	0.085345	0.135767	40.5607	32.8632
Glycerol_phosphate_shuttle	T02_Cast_Day7	0.00305547	0.00123511	395124	0.520838	0.00421162	0.0101215	12.2708	8.50467
Vitamin_A_metabolism	T00_Control	0.0061337	9.60303e-05	394787	0.520395	0.0596736	0.1022	29.0654	22.1439
Mitochondrial_dynamics_and_surveillance	T00_Control	0.522989	0.0100571	394498	0.520014	0.152351	0.216194	100	100
mt_rRNA_modifications	T00_Control	0.0111429	0.00134046	394243	0.519678	0.113972	0.168137	43.8318	36.2482
Gluconeogenesis	T00_Control	0.0399057	0.00296254	393972	0.51932	0.165135	0.229954	81.5888	75.1763
TOM	T00_Control	0.0752969	0.0030465	393950	0.519291	0.1677	0.231364	95.514	93.2299
CI_assembly_factors	T00_Control	0.019338	0.00214914	393671	0.518924	0.157963	0.222042	60	51.622
Proteases	T00_Control	0.0475416	0.0033863	393583	0.518808	0.17808	0.241108	88.785	82.6516
Trafficking	T00_Control	0.00669913	0.000559306	393396	0.518562	0.0882118	0.136912	28.972	23.2722
Cytochromes	T02_Cast_Day7	0.452222	0.0179618	393388	0.518551	0.184629	0.245622	100	100
Protein_homeostasis	T00_Control	0.195057	0.00348294	393259	0.518381	0.188702	0.248819	99.8131	100
ABC_transporters	T00_Control	0.0094928	0.000978874	393216	0.518324	0.126866	0.185324	38.785	31.5938
Calcium_homeostasis	T02_Cast_Day7	0.15065	0.00545977	393150	0.518237	0.192165	0.251163	99.4358	99.5327
CIII_subunits	T00_Control	0.622759	0.00505048	392991	0.518027	0.19734	0.255684	100	100
Intramitochondrial_membrane_interactions	T00_Control	0.0175771	0.00149817	392868	0.517864	0.179617	0.241108	58.3178	48.9422
Urea_cycle	T00_Control	0.00126948	0.000532954	392746	0.517704	0.00129219	0.00392931	6.91589	3.24401
Electron_carriers	T02_Cast_Day7	0.470459	0.0169584	392330	0.517155	0.219895	0.280037	100	100
Cytochrome_C	T02_Cast_Day7	0.0151105	0.00236961	392270	0.517077	0.174612	0.238689	41.4669	43.0841
Preprotein_cleavage	T00_Control	0.0245675	0.00197613	392114	0.516872	0.215047	0.276225	66.3551	56.5585
MitoCarta_mtDNA_maintenance	T00_Control	0.0246377	0.0024705	391716	0.516347	0.232646	0.293765	68.5047	61.213
mtDNA_stability_and_decay	T00_Control	0.00197562	0.000558547	391338	0.515849	0.0205015	0.0407296	10.0935	6.62906
Glutamate_metabolism	T00_Control	0.0232556	0.00169857	391128	0.515571	0.252059	0.315604	65.514	56.6996
Vitamin_B12_metabolism	T00_Control	0.00307554	0.000350555	391126	0.515569	0.0686025	0.114851	15.9813	12.1298
CV_assembly_factors	T00_Control	0.0036121	0.000640793	390900	0.515272	0.0867447	0.136052	17.4766	13.6812
Coenzyme_A_metabolism	T00_Control	0.00523502	0.000665669	390658	0.514951	0.141993	0.205408	24.1121	19.464
Vitamin_B2_metabolism	T00_Control	0.00455884	0.00066722	389866	0.513909	0.151841	0.216194	21.215	17.3484
Biotin_utilizing_proteins	T00_Control	0.00175458	0.000396334	389808	0.513832	0.0382948	0.0679277	9.43925	6.48801
TIM22_carrier_pathway	T00_Control	0.00335913	0.000205	389736	0.513737	0.113293	0.168137	16.3551	12.835
Xenobiotic_metabolism	T00_Control	0.0599009	0.00198934	388858	0.512579	0.367916	0.445687	88.972	85.3315
Itaconate_metabolism	T00_Control	0.0105043	0.00101397	388580	0.512213	0.318194	0.391826	40.4673	35.1199
Metabolism	T02_Cast_Day7	3.51359	0.01119	388178	0.511683	0.403463	0.477111	100	100
Signaling	T02_Cast_Day7	0.194623	0.00425556	388006	0.511457	0.412623	0.484101	100	99.8131
mt_tRNA_modifications	T00_Control	0.0278479	0.00201526	387712	0.511069	0.422409	0.491711	73.0841	65.8674
Coenzyme_Q_metabolism	T02_Cast_Day7	0.0220949	3.60101e-05	387376	0.510626	0.433884	0.501153	59.2384	62.9907
Glycine_cleavage_system	T00_Control	0.0036983	0.000439573	386956	0.510073	0.257899	0.320225	17.0093	14.2454
Calcium_cycle	T00_Control	0.0716469	0.000377972	386830	0.509907	0.478643	0.540286	94.486	94.3583
Vitamin_B1_metabolism	T00_Control	0.000812052	0.00029469	386657	0.509678	0.0319453	0.0586757	4.39252	2.39774
Complex_I	T00_Control	1.53238	-0.00231923	386478	0.509443	0.499521	0.55328	100	100
MitoCarta_mtDNA_replication	T00_Control	0.0120013	0.00124678	386382	0.509316	0.459127	0.522213	44.5794	39.3512
mtRNA_granules	T00_Control	0.0294486	0.00216515	386374	0.509305	0.501294	0.55328	75.1402	68.4062
Q_linked_reactions_other	T00_Control	0.0192412	0.00100338	386276	0.509175	0.491036	0.550108	57.757	50.3526
CI_subunits	T00_Control	1.51305	-0.00446837	385891	0.508668	0.535349	0.583606	100	100
Ketone_metabolism	T00_Control	0.0270856	0.000998671	385755	0.508489	0.536605	0.583606	70.5607	62.3413
mt_mRNA_modifications	T02_Cast_Day7	0.00620181	0.000557896	385535	0.508199	0.437703	0.501675	24.4006	24.6729
Nucleotide_metabolism	T00_Control	0.204369	0.00122716	385154	0.507696	0.582087	0.623964	100	100
Molybdenum_cofactor_synthesis_and_proteins	T00_Control	0.00223674	0.000191914	384344	0.506629	0.372053	0.447064	11.1215	9.44993
cAMP_PKA_signaling	T00_Control	0.00665716	-0.000273859	383694	0.505773	0.599461	0.637998	28.6916	25.5289
Pyruvate_metabolism	T00_Control	0.029152	0.00094426	383574	0.505615	0.683986	0.722793	72.7103	65.8674
Copper_metabolism	T02_Cast_Day7	0.0578419	0.00169837	382957	0.504801	0.731325	0.76201	91.8195	92.243
Lipoate_insertion	T02_Cast_Day7	0.0022738	0.000239453	382568	0.504288	0.561807	0.606589	10.5783	10.1869
fMet_processing	T00_Control	0.000745723	0.000124695	382254	0.503875	0.390484	0.465457	3.92523	3.10296
SLC25A_family	T02_Cast_Day7	0.202419	0.00032873	381238	0.502534	0.856223	0.885953	100	100
Chaperones	T02_Cast_Day7	0.114505	0.00062742	381017	0.502244	0.872568	0.890497	97.8843	98.6916
MitoCarta_mtDNA_nucleoid	T00_Control	0.0115361	0.000388576	380953	0.502159	0.862849	0.886651	42.9907	38.9281
Catechol_metabolism	T00_Control	0.0190587	-0.000108655	380834	0.502002	0.88027	0.892246	56.729	50.0705
Vitamin_B6_metabolism	T02_Cast_Day7	0.00104675	0.000225133	380750	0.501892	0.706369	0.74119	4.65444	4.39252
Proline_metabolism	T02_Cast_Day7	0.0137856	-2.34183e-05	380493	0.501553	0.903849	0.909956	43.1594	48.2243
mtDNA_modifications	T02_Cast_Day7	5.3119e-05	3.54018e-05	380030	0.500943	0.342911	0.418802	0.282087	0.0934579
Creatine_metabolism	T02_Cast_Day7	0.0400224	-0.000869796	379977	0.500873	0.949727	0.949727	69.1114	74.0187

## Sheet: T03vsT00.Macro.Mito
feature	Up_regulated	avgExpr	logFC	statistic	auc	pval	padj	pct_in	pct_out
Lipid_metabolism	T00_Control	0.375689	0.197103	83647.5	0.898566	3.39956e-35	2.76937e-33	100	100
Translation	T00_Control	0.439005	0.229219	83626	0.898335	3.71727e-35	2.76937e-33	100	100
MitoCarta_Mitochondrial_central_dogma	T00_Control	0.51256	0.241048	82266.5	0.883731	9.52109e-33	4.72881e-31	100	100
Mitochondrial_ribosome	T00_Control	0.347049	0.176095	81151	0.871748	7.73742e-31	2.88219e-29	100	100
Phospholipid_metabolism	T00_Control	0.119452	0.069949	79182	0.850596	1.30015e-27	3.87444e-26	99.4393	86.2069
OXPHOS_assembly_factors	T00_Control	0.197175	0.0914259	77381.5	0.831255	7.95827e-25	1.9763e-23	100	100
Iron_homeostasis	T03_Cast_Day14	2.48186	1.44672	77151	0.828779	1.76344e-24	3.75361e-23	100	100
Complex_I	T00_Control	1.53238	0.5818	77074.5	0.827957	2.29339e-24	4.27144e-23	100	100
CI_subunits	T00_Control	1.51305	0.573758	76949	0.826609	3.52438e-24	5.83481e-23	100	100
Protein_homeostasis	T00_Control	0.195057	0.0899959	75929	0.815652	1.08575e-22	1.61776e-21	99.8131	98.8506
Complex_V	T00_Control	1.3985	0.495412	75398.5	0.809953	6.17001e-22	8.35756e-21	100	100
CV_subunits	T00_Control	1.39489	0.493625	75354.5	0.80948	7.11647e-22	8.83628e-21	100	100
Carbohydrate_metabolism	T00_Control	0.195185	0.0863966	74737	0.802847	5.15581e-21	5.90935e-20	99.9065	100
OXPHOS	T00_Control	6.35416	2.13796	74270	0.79783	2.24188e-20	2.386e-19	100	100
OXPHOS_subunits	T00_Control	6.20662	2.06941	73817	0.792964	9.11639e-20	9.05562e-19	100	100
Complex_III	T00_Control	0.639685	0.22517	73755.5	0.792303	1.10096e-19	1.02527e-18	100	100
CIII_subunits	T00_Control	0.622759	0.21399	72916.5	0.78329	1.38587e-18	1.21467e-17	100	100
Fatty_acid_oxidation	T00_Control	0.0937533	0.0493537	72586	0.77974	3.67116e-18	3.03891e-17	97.3832	80.4598
Chaperones	T00_Control	0.113877	0.0565666	71824.5	0.77156	3.33374e-17	2.61435e-16	98.6916	94.2529
Metals_and_cofactors	T03_Cast_Day14	3.4393	1.06914	71464	0.767687	9.25783e-17	6.89708e-16	100	100
Amino_acid_metabolism	T00_Control	0.159563	0.0667445	71242	0.765302	1.72398e-16	1.22321e-15	99.6262	95.4023
Fe_S_containing_proteins	T00_Control	0.114546	0.0515282	71213	0.764991	1.86811e-16	1.26522e-15	98.3178	87.3563
Translation_factors	T00_Control	0.0338182	0.0234161	70588	0.758277	5.9822e-16	3.87542e-15	77.4766	36.7816
Nucleotide_synthesis_and_processing	T00_Control	0.0967759	0.0450491	70530.5	0.757659	1.21893e-15	7.56751e-15	98.3178	90.8046
Protein_import_sorting_and_homeostasis	T00_Control	0.359628	0.112989	70500.5	0.757337	1.32261e-15	7.88278e-15	100	100
Cholesterol_bile_acid_steroid_synthesis	T00_Control	0.0765957	0.0390232	70435	0.756633	1.56503e-15	8.96882e-15	94.5794	80.4598
TCA_cycle	T00_Control	0.0970422	0.0447866	70369.5	0.75593	1.8815e-15	1.03831e-14	97.3832	87.3563
Complex_IV	T00_Control	2.71751	0.813811	69777	0.749565	9.1116e-15	4.84867e-14	100	100
Small_molecule_transport	T00_Control	0.318734	0.0819351	69245.5	0.743855	3.62614e-14	1.86308e-13	100	100
Nucleotide_metabolism	T00_Control	0.204369	0.065486	69219	0.743571	3.8815e-14	1.92781e-13	100	100
CIV_subunits	T00_Control	2.63194	0.778261	69101	0.742303	5.25055e-14	2.52365e-13	100	100
Electron_carriers	T00_Control	0.453501	0.14888	68493.5	0.735777	2.4277e-13	1.1304e-12	100	100
Branched_chain_amino_acid_metabolism	T00_Control	0.0670807	0.0322169	68385.5	0.734617	3.12808e-13	1.41237e-12	93.6449	70.1149
Cytochromes	T00_Control	0.43426	0.141988	67801	0.728338	1.32384e-12	5.80151e-12	100	100
Mitophagy	T00_Control	0.078128	0.0331161	67033	0.720088	8.12573e-12	3.45924e-11	95.0467	80.4598
Autophagy	T00_Control	0.091469	0.036119	66647.5	0.715947	1.98467e-11	8.21432e-11	96.9159	85.0575
CIV_assembly_factors	T00_Control	0.0855624	0.0355505	66526	0.714642	2.61153e-11	1.05167e-10	95.0467	87.3563
Fission	T00_Control	0.036242	0.0193061	66377.5	0.713047	2.92133e-11	1.14547e-10	80.5607	51.7241
Organelle_contact_sites	T00_Control	0.0391601	0.0192448	65788.5	0.706719	1.14813e-10	4.38645e-10	81.9626	56.3218
Complex_II	T00_Control	0.0396244	0.0212319	65680.5	0.705559	1.38855e-10	5.17233e-10	80.4673	51.7241
Creatine_metabolism	T00_Control	0.0408922	0.026656	65492	0.703534	1.63036e-10	5.92498e-10	74.0187	45.977
Detoxification	T00_Control	0.385623	0.0922917	65328.5	0.701778	3.68407e-10	1.30697e-09	100	100
Respirasome_assembly	T00_Control	0.0706847	0.0287908	65135	0.699699	5.54761e-10	1.92231e-09	95.4206	85.0575
Lysine_metabolism	T00_Control	0.0449805	0.0212055	64933	0.697529	7.63731e-10	2.58627e-09	84.3925	55.1724
Heme_containing_proteins	T00_Control	1.06637	0.295438	64657	0.694564	1.51449e-09	5.01464e-09	100	100
Metabolism	T03_Cast_Day14	4.18824	0.68584	63911.5	0.686556	6.86959e-09	2.22515e-08	100	100
Cristae_formation	T00_Control	0.0839129	0.0280903	63511	0.682254	1.50917e-08	4.78438e-08	97.2897	96.5517
Vitamin_metabolism	T00_Control	0.074396	0.027527	63405	0.681115	1.8485e-08	5.73805e-08	95.1402	83.908
Ketone_metabolism	T00_Control	0.0270856	0.0150218	63034	0.67713	2.26412e-08	6.88477e-08	70.5607	41.3793
Glycine_metabolism	T00_Control	0.0255214	0.0124402	62448.5	0.67084	6.13627e-08	1.79275e-07	68.3178	35.6322
TCA_associated	T00_Control	0.035999	0.0161397	62404	0.670362	1.02168e-07	2.8897e-07	79.1589	52.8736
Intramitochondrial_membrane_interactions	T00_Control	0.0175771	0.0112544	62388.5	0.670196	3.32449e-08	9.90697e-08	58.3178	29.8851
ROS_and_glutathione_metabolism	T00_Control	0.331977	0.0703264	62329.5	0.669562	1.39234e-07	3.84184e-07	100	100
CII_subunits	T00_Control	0.0312461	0.0158024	62318	0.669438	1.02788e-07	2.8897e-07	73.9252	47.1264
Fe_S_cluster_biosynthesis	T00_Control	0.0639535	0.0228979	61946	0.665442	2.73236e-07	7.27002e-07	91.4019	70.1149
SLC25A_family	T00_Control	0.20209	0.0418365	61637.5	0.662128	4.76918e-07	1.18435e-06	100	100
MitoCarta_mtDNA_maintenance	T00_Control	0.0246377	0.01287	61636.5	0.662117	2.89061e-07	7.55616e-07	68.5047	44.8276
Gluconeogenesis	T00_Control	0.0399057	0.0169197	61373.5	0.659292	6.83201e-07	1.6688e-06	81.5888	65.5172
Proteases	T00_Control	0.0475416	0.0186499	61263.5	0.65811	8.84012e-07	2.12448e-06	88.785	66.6667
CIII_assembly_factors	T00_Control	0.0169261	0.0111802	60889	0.654087	4.07473e-07	1.02904e-06	54.2991	29.8851
Branched_chain_amino_acid_dehydrogenase_complex	T00_Control	0.0116865	0.00814603	60752.5	0.652621	1.68388e-07	4.5618e-07	45.8879	16.092
Sulfur_metabolism	T00_Control	0.0155482	0.00904245	60379.5	0.648614	1.00659e-06	2.38066e-06	54.1121	28.7356
Protein_import_and_sorting	T00_Control	0.215293	0.0469965	60370	0.648512	3.97897e-06	9.00667e-06	100	100
Mitochondrial_ribosome_assembly	T00_Control	0.0215509	0.0102588	59907	0.643539	4.83268e-06	1.05893e-05	65.1402	41.3793
Type_II_fatty_acid_synthesis	T00_Control	0.0173606	0.00913162	59731	0.641648	4.0066e-06	9.00667e-06	57.1963	31.0345
SAM	T00_Control	0.00975363	0.00730646	59706	0.641379	3.89175e-07	9.99777e-07	38.972	11.4943
Vitamin_C_metabolism	T00_Control	0.0139644	0.00841092	59618.5	0.640439	2.2288e-06	5.18892e-06	48.8785	21.8391
GABA_metabolism	T00_Control	0.0180707	0.00923181	59456	0.638694	6.45132e-06	1.39311e-05	57.5701	29.8851
mt_tRNA_synthetases	T00_Control	0.0163856	0.00909134	59190	0.635836	8.54293e-06	1.81842e-05	55.3271	28.7356
Tetrahydobiopterin_synthesis	T00_Control	0.0124707	0.00727736	59105.5	0.634929	4.04998e-06	9.00667e-06	46.3551	18.3908
Choline_and_betaine_metabolism	T00_Control	0.0187859	0.0074493	58655.5	0.630095	2.39707e-05	4.7889e-05	57.9439	32.1839
MitoCarta_mtDNA_replication	T00_Control	0.0120013	0.00733343	58541	0.628865	8.91651e-06	1.87121e-05	44.5794	19.5402
Mitochondrial_dynamics_and_surveillance	T00_Control	0.522989	0.0658285	58281.5	0.626077	9.01573e-05	0.000170528	100	100
Preprotein_cleavage	T00_Control	0.0245675	0.0101422	58161	0.624782	7.37049e-05	0.000142624	66.3551	43.6782
Pyruvate_metabolism	T00_Control	0.029152	0.010744	58145	0.624611	9.04144e-05	0.000170528	72.7103	58.6207
MICOS_complex	T00_Control	0.00974202	0.00607423	57942.5	0.622435	1.46606e-05	3.03394e-05	40.5607	16.092
Calcium_uniporter	T00_Control	0.0277224	0.0117786	57718	0.620024	0.000145703	0.000271371	68.4112	45.977
Xenobiotic_metabolism	T00_Control	0.0599009	0.0196424	57621.5	0.618987	0.000217133	0.000389792	88.972	83.908
Coenzyme_Q_metabolism	T00_Control	0.0220589	0.00905612	57523	0.617929	0.000160799	0.000295792	62.9907	40.2299
Cardiolipin_synthesis	T00_Control	0.0377299	0.0121147	57302	0.615555	0.00030938	0.000542325	79.7196	60.9195
mtRNA_stability_and_decay	T00_Control	0.028549	0.00942269	57221	0.614685	0.000317628	0.000550308	73.3645	58.6207
CI_assembly_factors	T00_Control	0.019338	0.00804185	57135.5	0.613766	0.000247455	0.000438938	60	42.5287
CII_assembly_factors	T00_Control	0.00837829	0.00542954	57035.5	0.612692	2.64018e-05	5.17615e-05	34.2991	11.4943
Import_motor	T00_Control	0.0248191	0.00752155	56983.5	0.612133	0.000394951	0.000668724	68.785	52.8736
mt_rRNA_modifications	T00_Control	0.0111429	0.00584358	56637	0.608411	0.000179125	0.000325484	43.8318	22.9885
Q_linked_reactions_other	T00_Control	0.0192412	0.00689215	56129	0.602954	0.000839783	0.00140593	57.757	39.0805
Malate_aspartate_shuttle	T00_Control	0.0234097	0.00922073	55964	0.601182	0.00130296	0.00211022	65.4206	52.8736
mtRNA_metabolism	T00_Control	0.089929	0.0182556	55931	0.600827	0.00173921	0.00275683	96.729	94.2529
Carnitine_synthesis_and_transport	T00_Control	0.00457302	0.00416076	55423	0.59537	2.13636e-05	4.36051e-05	21.3084	2.29885
Carnitine_shuttle	T00_Control	0.00452431	0.00411205	55336	0.594435	2.41052e-05	4.7889e-05	21.1215	2.29885
Itaconate_metabolism	T00_Control	0.0105043	0.00505695	55294.5	0.59399	0.000898391	0.00148734	40.4673	20.6897
Folate_and_1_C_metabolism	T00_Control	0.0252496	0.0072097	55108	0.591986	0.00373902	0.00568484	70.2804	56.3218
Cytochrome_C	T03_Cast_Day14	0.0187701	0.00602926	54698.5	0.587587	0.00276118	0.00428558	57.4713	43.0841
TIM23_presequence_pathway	T00_Control	0.0250479	0.00803221	54593	0.586454	0.00629663	0.00928909	68.5981	55.1724
EF_hand_proteins	T00_Control	0.0128239	0.00541715	54549.5	0.585987	0.00394795	0.00594186	49.0654	33.3333
MitoCarta_mtDNA_nucleoid	T00_Control	0.0115361	0.00521148	54540.5	0.58589	0.00290092	0.00445605	42.9907	26.4368
Propanoate_metabolism	T00_Control	0.007357	0.00424773	54396.5	0.584343	0.00118928	0.00194728	31.028	13.7931
Transcription	T00_Control	0.00884643	0.0039587	54284.5	0.58314	0.0025813	0.00404856	36.9159	20.6897
Serine_metabolism	T00_Control	0.00534273	0.00394009	54279.5	0.583086	0.000390015	0.000667957	23.4579	6.89655
Polycistronic_mtRNA_processing	T00_Control	0.013132	0.00454326	53700	0.576861	0.00979994	0.0140403	48.5981	32.1839
Catechol_metabolism	T00_Control	0.0190587	0.0056461	53641	0.576227	0.0131669	0.0183352	56.729	40.2299
Coenzyme_A_metabolism	T00_Control	0.00523502	0.00327349	53596	0.575744	0.00141569	0.00226815	24.1121	9.1954
ABC_transporters	T00_Control	0.0094928	0.00376527	53452	0.574197	0.0080856	0.0118113	38.785	22.9885
Signaling	T00_Control	0.190368	0.0189813	53443.5	0.574106	0.0213643	0.0292044	99.8131	100
Calcium_cycle	T00_Control	0.0716469	0.00839138	53098.5	0.5704	0.0287745	0.0386252	94.486	94.2529
TOM	T03_Cast_Day14	0.0875678	0.0122709	53002	0.569363	0.0312188	0.0415322	96.5517	95.514
mtDNA_repair	T00_Control	0.00824678	0.00307254	52890.5	0.568165	0.0131404	0.0183352	36.2617	22.9885
Glutamate_metabolism	T00_Control	0.0232556	0.00502639	52505.5	0.564029	0.0418861	0.0547458	65.514	51.7241
Fusion	T00_Control	0.01266	0.00312346	52286.5	0.561677	0.0369734	0.0487525	47.1028	33.3333
Sideroflexins	T00_Control	0.00507272	0.00323187	52135	0.560049	0.00914256	0.0132256	22.1495	10.3448
Heme_synthesis_and_processing	T00_Control	0.0161505	0.0026452	52011.5	0.558723	0.0559417	0.071242	56.4486	40.2299
Glycine_cleavage_system	T00_Control	0.0036983	0.00271757	51878.5	0.557294	0.00549682	0.00819026	17.0093	5.74713
Vitamin_A_metabolism	T00_Control	0.0061337	0.00252776	51849	0.556977	0.0257308	0.0348535	29.0654	17.2414
Amidoxime_reducing_complex	T00_Control	0.00866798	0.00305209	51597.5	0.554275	0.0442102	0.0568099	34.0187	22.9885
Immune_response	T00_Control	0.0195903	0.00377553	51434.5	0.552524	0.0919178	0.11509	60.8411	51.7241
TIM22_carrier_pathway	T00_Control	0.00335913	0.00212298	51365	0.551778	0.0107957	0.0153197	16.3551	5.74713
CV_assembly_factors	T00_Control	0.0036121	0.00178709	51320.5	0.5513	0.0141421	0.0195109	17.4766	6.89655
mt_tRNA_modifications	T03_Cast_Day14	0.0335673	0.00571941	51254	0.550585	0.112637	0.137565	73.5632	73.0841
Glyoxylate_metabolism	T00_Control	0.00456765	0.00187479	50776.5	0.545456	0.0442279	0.0568099	20.9346	11.4943
mtRNA_granules	T00_Control	0.0294486	0.00524173	50697	0.544602	0.16256	0.192233	75.1402	68.9655
NAD_biosynthesis_and_metabolism	T00_Control	0.013466	0.00293378	50292	0.540251	0.174737	0.205007	47.3832	37.931
Nucleotide_import	T03_Cast_Day14	0.0725463	0.00794482	50215.5	0.53943	0.220729	0.251058	93.1034	94.3925
Vitamin_B2_metabolism	T00_Control	0.00455884	0.00174512	49763.5	0.534574	0.129732	0.155887	21.215	14.9425
OXA	T00_Control	0.00387955	0.00160004	49745.5	0.534381	0.101556	0.125056	17.3832	10.3448
Calcium_homeostasis	T00_Control	0.14519	0.00676175	49616	0.53299	0.305619	0.33983	99.5327	100
Molybdenum_cofactor_synthesis_and_proteins	T00_Control	0.00223674	0.00129639	49588.5	0.532694	0.0577324	0.0728994	11.1215	4.5977
Vitamin_B12_metabolism	T00_Control	0.00307554	0.00117559	49457	0.531282	0.122682	0.148615	15.9813	9.1954
Eicosanoid_metabolism	T00_Control	0.00458199	0.00179618	49253	0.52909	0.204562	0.23446	21.4019	16.092
Vitamin_D_metabolism	T00_Control	0.00316091	0.00157363	49111.5	0.52757	0.156968	0.187106	14.486	9.1954
mtDNA_stability_and_decay	T00_Control	0.00197562	0.00117253	49109	0.527543	0.0954851	0.118561	10.0935	4.5977
Selenoproteins	T03_Cast_Day14	0.134439	-0.00327132	48976.5	0.52612	0.417312	0.453865	98.8506	98.3178
MIA40	T00_Control	0.00526536	0.00163284	48867	0.524944	0.296708	0.332403	23.7383	19.5402
Proline_metabolism	T00_Control	0.013809	0.00246351	48745	0.523633	0.428139	0.462266	48.2243	42.5287
Lipoate_insertion	T00_Control	0.00203435	0.000822317	48614	0.522226	0.182018	0.211881	10.1869	5.74713
Kynurenine_metabolism	T00_Control	0.00320234	0.000737025	48575	0.521807	0.285274	0.322014	16.0748	11.4943
cAMP_PKA_signaling	T00_Control	0.00665716	0.000646971	48560	0.521646	0.397414	0.438627	28.6916	22.9885
mt_mRNA_modifications	T00_Control	0.00564391	-1.63827e-05	47994	0.515566	0.521161	0.554665	24.6729	20.6897
Mitochondrial_permeability_transition_pore	T03_Cast_Day14	0.0698237	0.00458719	47989.5	0.515517	0.629922	0.665662	93.1034	94.0187
fMet_processing	T00_Control	0.000745723	0.000528029	47822.5	0.513723	0.193576	0.223588	3.92523	1.14943
Urea_cycle	T00_Control	0.00126948	0.000254052	47630	0.511655	0.405135	0.443861	6.91589	4.5977
Biotin_utilizing_proteins	T03_Cast_Day14	0.00223317	0.00047859	47545	0.510742	0.513985	0.550962	11.4943	9.43925
Cholesterol_associated	T00_Control	0.00193718	-0.00106377	47215	0.507197	0.664531	0.69729	9.90654	8.04598
Apoptosis	T00_Control	0.245032	-0.000418823	47162.5	0.506633	0.836901	0.848287	100	100
Trafficking	T03_Cast_Day14	0.00699007	0.000290935	47153.5	0.506537	0.800041	0.822111	28.7356	28.972
Vitamin_B1_metabolism	T00_Control	0.000812052	0.000204954	46969.5	0.50456	0.688026	0.716895	4.39252	3.44828
Glycerol_phosphate_shuttle	T03_Cast_Day14	0.00205129	0.000230933	46873.5	0.503529	0.821532	0.838412	9.1954	8.50467
Copper_metabolism	T03_Cast_Day14	0.0569898	0.000846294	46820.5	0.50296	0.926879	0.926879	94.2529	92.243
Vitamin_B6_metabolism	T03_Cast_Day14	0.00103838	0.00021676	46668.5	0.501327	0.908139	0.914275	4.5977	4.39252
mtDNA_modifications	T00_Control	1.77171e-05	1.77171e-05	46588.5	0.500467	0.778044	0.80506	0.0934579	0

## Sheet: T04vsT00.Macro.Mito
feature	Up_regulated	avgExpr	logFC	statistic	auc	pval	padj	pct_in	pct_out
Phospholipid_metabolism	T00_Control	0.119452	0.0552321	96937.5	0.774323	1.75738e-22	2.61849e-20	99.4393	91.453
Iron_homeostasis	T04_Cast_Day28	1.63753	0.602381	88352	0.705743	2.55128e-13	1.9007e-11	100	100
Electron_carriers	T00_Control	0.453501	0.123369	87952.5	0.702552	5.90307e-13	2.48108e-11	100	100
Cytochromes	T00_Control	0.43426	0.12188	87894.5	0.702089	6.66061e-13	2.48108e-11	100	100
CIII_subunits	T00_Control	0.622759	0.137242	87454.5	0.698574	1.65018e-12	4.91753e-11	100	100
Complex_III	T00_Control	0.639685	0.133759	86406.5	0.690203	1.34643e-11	3.34364e-10	100	100
OXPHOS_subunits	T00_Control	6.20662	1.09455	85715	0.684679	5.12921e-11	1.09179e-09	100	100
OXPHOS	T00_Control	6.35416	1.09713	85567	0.683497	6.79578e-11	1.26571e-09	100	100
Complex_V	T00_Control	1.3985	0.253341	84027	0.671196	1.14575e-09	1.89686e-08	100	100
CV_subunits	T00_Control	1.39489	0.252119	83943	0.670525	1.32945e-09	1.98089e-08	100	100
CIV_subunits	T00_Control	2.63194	0.43878	83702.5	0.668604	2.02883e-09	2.74814e-08	100	100
Complex_IV	T00_Control	2.71751	0.44014	83651.5	0.668196	2.21778e-09	2.75375e-08	100	100
CI_subunits	T00_Control	1.51305	0.269554	83264	0.665101	4.3337e-09	4.71212e-08	100	100
Heme_containing_proteins	T00_Control	1.06637	0.220104	83251.5	0.665001	4.4275e-09	4.71212e-08	100	100
Complex_I	T00_Control	1.53238	0.268966	83171	0.664358	5.08066e-09	5.04679e-08	100	100
Detoxification	T00_Control	0.385623	0.0700516	81223.5	0.648802	1.21438e-07	1.13089e-06	100	100
ROS_and_glutathione_metabolism	T00_Control	0.331977	0.0513064	78634.5	0.628121	5.21599e-06	4.57166e-05	100	100
Lipid_metabolism	T00_Control	0.375689	0.0535194	78524.5	0.627243	6.04922e-06	5.00741e-05	100	100
Creatine_metabolism	T04_Cast_Day28	0.0630718	0.0221796	78283	0.625314	7.04005e-06	5.52088e-05	81.1966	74.0187
Chaperones	T00_Control	0.113877	0.0260966	76926	0.614474	4.689e-05	0.00034933	98.6916	97.4359
Nucleotide_metabolism	T04_Cast_Day28	0.241273	0.0369039	76145	0.608235	0.000118717	0.000842325	100	100
Nucleotide_import	T04_Cast_Day28	0.0794182	0.0148168	75132	0.600144	0.000369011	0.00239055	95.7265	94.3925
Apoptosis	T04_Cast_Day28	0.273333	0.0283007	74355	0.593937	0.000836856	0.00498766	100	100
Sulfur_metabolism	T00_Control	0.0155482	0.0053907	73826	0.589712	0.000752004	0.00466869	54.1121	42.735
Pyruvate_metabolism	T04_Cast_Day28	0.0390639	0.00991196	73641	0.588234	0.00154351	0.00884548	82.906	72.7103
TCA_associated	T04_Cast_Day28	0.0457157	0.00971675	73601.5	0.587918	0.00169553	0.00929533	87.1795	79.1589
Coenzyme_Q_metabolism	T04_Cast_Day28	0.0335079	0.011449	73359.5	0.585985	0.00174677	0.00929533	75.2137	62.9907
Metals_and_cofactors	T04_Cast_Day28	2.78377	0.413612	72662	0.580414	0.00424433	0.0204002	100	100
Gluconeogenesis	T04_Cast_Day28	0.0488688	0.00896311	71955.5	0.57477	0.00767086	0.0346351	88.0342	81.5888
Fe_S_containing_proteins	T04_Cast_Day28	0.133342	0.0187955	71906.5	0.574379	0.0081736	0.0358196	98.2906	98.3178
Fe_S_cluster_biosynthesis	T04_Cast_Day28	0.0759907	0.0120372	71791.5	0.57346	0.00897838	0.0381053	94.8718	91.4019
Protein_homeostasis	T00_Control	0.195057	0.022106	71642.5	0.57227	0.0101752	0.0409759	99.8131	99.1453
EF_hand_proteins	T00_Control	0.0128239	0.00384075	71483.5	0.571	0.00653051	0.0304077	49.0654	41.0256
Xenobiotic_metabolism	T00_Control	0.0599009	0.0117208	71261	0.569223	0.0137753	0.0512365	88.972	89.7436
TOM	T04_Cast_Day28	0.0851222	0.0098253	71219.5	0.568891	0.0142956	0.0512365	99.1453	95.514
Choline_and_betaine_metabolism	T00_Control	0.0187859	0.00415363	71187	0.568632	0.010938	0.0428883	57.9439	47.0085
Glutamate_metabolism	T00_Control	0.0232556	0.00467182	71087	0.567833	0.013736	0.0512365	65.514	63.2479
Fatty_acid_oxidation	T00_Control	0.0937533	0.0116141	70885.5	0.566223	0.0185321	0.064216	97.3832	97.4359
Ketone_metabolism	T00_Control	0.0270856	0.00546431	70621.5	0.564115	0.0207469	0.0702567	70.5607	60.6838
Mitochondrial_ribosome_assembly	T00_Control	0.0215509	0.00353075	70393	0.562289	0.0234269	0.0775691	65.1402	58.1197
MICOS_complex	T04_Cast_Day28	0.0138724	0.00413034	70319	0.561698	0.0144425	0.0512365	54.7009	40.5607
Amino_acid_metabolism	T00_Control	0.159563	0.0172323	70083	0.559813	0.0334335	0.108296	99.6262	99.1453
Lipoate_insertion	T04_Cast_Day28	0.00393345	0.0018991	69964	0.558863	0.000153927	0.00104251	23.0769	10.1869
Complex_II	T04_Cast_Day28	0.0448769	0.0052525	69695.5	0.556718	0.042975	0.130679	83.7607	80.4673
Proteases	T04_Cast_Day28	0.0546736	0.00713199	69557	0.555611	0.0478534	0.139807	93.1624	88.785
Translation	T00_Control	0.439005	0.0111758	69457	0.554813	0.0512928	0.142381	100	100
CII_subunits	T04_Cast_Day28	0.0351999	0.00395384	69451	0.554765	0.0495629	0.142017	79.4872	73.9252
Branched_chain_amino_acid_metabolism	T00_Control	0.0670807	0.00696113	69447	0.554733	0.0516011	0.142381	93.6449	92.3077
CIII_assembly_factors	T04_Cast_Day28	0.0204097	0.00348363	69303.5	0.553587	0.0458964	0.136771	64.9573	54.2991
Lysine_metabolism	T00_Control	0.0449805	0.00643893	69090.5	0.551885	0.064473	0.171544	84.3925	77.7778
Metabolism	T04_Cast_Day28	3.88168	0.379286	68882	0.55022	0.0741492	0.187258	100	100
Mitochondrial_ribosome	T00_Control	0.347049	0.00610709	68790.5	0.549489	0.0784585	0.194839	100	100
Glycine_cleavage_system	T04_Cast_Day28	0.00554628	0.00184798	68752	0.549181	0.00920664	0.0381053	28.2051	17.0093
GABA_metabolism	T00_Control	0.0180707	0.00274063	68671	0.548534	0.072304	0.185746	57.5701	54.7009
Mitochondrial_dynamics_and_surveillance	T04_Cast_Day28	0.545473	0.0224846	68494	0.54712	0.0938401	0.218472	100	100
Trafficking	T00_Control	0.00669913	0.00263111	68400.5	0.546374	0.0379889	0.117924	28.972	22.2222
Amidoxime_reducing_complex	T00_Control	0.00866798	0.00318428	68201.5	0.544784	0.0583245	0.158006	34.0187	29.9145
Organelle_contact_sites	T00_Control	0.0391601	0.00333765	68077.5	0.543793	0.118315	0.263119	81.9626	80.3419
Vitamin_C_metabolism	T00_Control	0.0139644	0.00279044	67887	0.542272	0.106062	0.239443	48.8785	47.0085
NAD_biosynthesis_and_metabolism	T00_Control	0.013466	0.00235087	67876	0.542184	0.104001	0.238401	47.3832	43.5897
Transcription	T00_Control	0.00884643	0.00145029	67869	0.542128	0.0821766	0.197489	36.9159	31.6239
MitoCarta_Mitochondrial_central_dogma	T00_Control	0.51256	0.00446747	67752.5	0.541197	0.14296	0.308712	100	100
Autophagy	T00_Control	0.091469	0.00733593	67660.5	0.540462	0.150225	0.31526	96.9159	100
Mitochondrial_permeability_transition_pore	T04_Cast_Day28	0.0734215	0.008185	67604.5	0.540015	0.154744	0.320233	93.1624	94.0187
Respirasome_assembly	T00_Control	0.0706847	0.00631124	67481	0.539029	0.165201	0.332634	95.4206	98.2906
mt_mRNA_modifications	T04_Cast_Day28	0.00745352	0.00180961	67448	0.538765	0.0719977	0.185746	33.3333	24.6729
Glycine_metabolism	T00_Control	0.0255214	0.00238193	67351	0.53799	0.169473	0.335888	68.3178	63.2479
Fission	T00_Control	0.036242	0.00395956	67293.5	0.537531	0.180391	0.340618	80.5607	78.6325
mtRNA_stability_and_decay	T04_Cast_Day28	0.0298419	0.00129293	67245	0.537144	0.182882	0.340618	83.7607	73.3645
Propanoate_metabolism	T00_Control	0.007357	0.00187915	66940.5	0.534711	0.130295	0.285499	31.028	26.4957
Q_linked_reactions_other	T00_Control	0.0192412	0.00148844	66867	0.534124	0.206389	0.375024	57.757	52.9915
Calcium_uniporter	T00_Control	0.0277224	0.00270966	66795	0.533549	0.225153	0.399378	68.4112	64.1026
Vitamin_B6_metabolism	T04_Cast_Day28	0.00198941	0.00116779	66735	0.53307	0.00195199	0.0100292	11.1111	4.39252
Branched_chain_amino_acid_dehydrogenase_complex	T00_Control	0.0116865	0.0011295	66722	0.532966	0.200003	0.367907	45.8879	40.1709
Vitamin_B1_metabolism	T04_Cast_Day28	0.00180633	0.000994282	66686	0.532678	0.00220763	0.0109646	11.1111	4.39252
Type_II_fatty_acid_synthesis	T00_Control	0.0173606	0.00131532	66538.5	0.5315	0.242378	0.41039	57.1963	50.4274
Cholesterol_associated	T04_Cast_Day28	0.00339287	0.00145569	66490.5	0.531117	0.0378254	0.117924	16.2393	9.90654
mt_tRNA_modifications	T04_Cast_Day28	0.0301103	0.00226236	66475	0.530993	0.266042	0.435608	78.6325	73.0841
Kynurenine_metabolism	T00_Control	0.00320234	0.00133942	66456	0.530841	0.0816665	0.197489	16.0748	10.2564
Proline_metabolism	T00_Control	0.013809	0.0019774	66446.5	0.530765	0.237301	0.40865	48.2243	42.735
Mitophagy	T00_Control	0.078128	0.0054012	66385.5	0.530278	0.281656	0.442218	95.0467	99.1453
TCA_cycle	T04_Cast_Day28	0.103803	0.00676075	66383.5	0.530262	0.281928	0.442218	96.5812	97.3832
CII_assembly_factors	T04_Cast_Day28	0.00967694	0.00129865	66352.5	0.530014	0.211714	0.380064	45.2991	34.2991
Carnitine_synthesis_and_transport	T00_Control	0.00457302	0.000546134	66124.5	0.528193	0.157692	0.321864	21.3084	16.2393
Protein_import_sorting_and_homeostasis	T00_Control	0.359628	0.0103128	66107	0.528053	0.318547	0.472624	100	100
Heme_synthesis_and_processing	T04_Cast_Day28	0.0186295	0.00247896	66050	0.527598	0.30635	0.467038	61.5385	56.4486
MitoCarta_mtDNA_nucleoid	T00_Control	0.0115361	0.00178976	66010.5	0.527283	0.281951	0.442218	42.9907	41.0256
Carnitine_shuttle	T00_Control	0.00452431	0.000497422	66001.5	0.527211	0.171326	0.335888	21.1215	16.2393
Sideroflexins	T00_Control	0.00507272	0.0013693	65998.5	0.527187	0.179695	0.340618	22.1495	17.094
Tetrahydobiopterin_synthesis	T00_Control	0.0124707	0.00164211	65995	0.527159	0.293422	0.455415	46.3551	45.2991
cAMP_PKA_signaling	T00_Control	0.00665716	0.00178078	65921.5	0.526572	0.234973	0.40865	28.6916	25.641
Vitamin_A_metabolism	T00_Control	0.0061337	0.000655762	65836	0.525889	0.248189	0.410891	29.0654	23.9316
Cholesterol_bile_acid_steroid_synthesis	T04_Cast_Day28	0.0824626	0.0058669	65814.5	0.525717	0.36049	0.526599	95.7265	94.5794
Protein_import_and_sorting	T04_Cast_Day28	0.223191	0.00789777	65771	0.525369	0.367053	0.53098	100	100
Glycerol_phosphate_shuttle	T04_Cast_Day28	0.00235894	0.000538584	65553.5	0.523632	0.0907677	0.214673	13.6752	8.50467
Vitamin_D_metabolism	T04_Cast_Day28	0.00360893	0.000448017	65518.5	0.523353	0.182331	0.340618	20.5128	14.486
OXPHOS_assembly_factors	T00_Control	0.197175	0.00505957	65514	0.523317	0.407101	0.566898	100	100
Catechol_metabolism	T04_Cast_Day28	0.0220604	0.00300165	65506	0.523253	0.389023	0.547485	60.6838	56.729
OXA	T04_Cast_Day28	0.00474427	0.000864728	65324.5	0.521803	0.245646	0.410891	22.2222	17.3832
Glyoxylate_metabolism	T00_Control	0.00456765	0.001213	65315	0.521727	0.274729	0.442218	20.9346	17.9487
Malate_aspartate_shuttle	T00_Control	0.0234097	-0.000265374	65301	0.521615	0.432253	0.585506	65.4206	62.3932
mtDNA_repair	T04_Cast_Day28	0.0101343	0.00188754	65292.5	0.521547	0.374682	0.536804	39.3162	36.2617
Cardiolipin_synthesis	T04_Cast_Day28	0.0403115	0.00258163	65265.5	0.521332	0.446243	0.593914	77.7778	79.7196
mtRNA_granules	T04_Cast_Day28	0.0314798	0.00203123	65256.5	0.52126	0.446432	0.593914	80.3419	75.1402
Carbohydrate_metabolism	T04_Cast_Day28	0.203267	0.00808223	64984	0.519083	0.497481	0.644794	100	99.9065
Selenoproteins	T00_Control	0.13771	0.00869752	64983	0.519075	0.49766	0.644794	98.3178	96.5812
CV_assembly_factors	T00_Control	0.0036121	0.00122191	64958.5	0.518879	0.307179	0.467038	17.4766	14.5299
Serine_metabolism	T00_Control	0.00534273	0.000986961	64835	0.517893	0.389486	0.547485	23.4579	20.5128
TIM22_carrier_pathway	T00_Control	0.00335913	0.000405108	64828.5	0.517841	0.320369	0.472624	16.3551	12.8205
MIA40	T04_Cast_Day28	0.00594689	0.000681536	64714.5	0.51693	0.423499	0.578912	29.0598	23.7383
Small_molecule_transport	T00_Control	0.318734	0.00222354	64665	0.516535	0.556636	0.694615	100	100
mt_rRNA_modifications	T00_Control	0.0111429	0.000259682	64510.5	0.515301	0.548275	0.692313	43.8318	41.8803
Eicosanoid_metabolism	T04_Cast_Day28	0.0055703	0.000988313	64494	0.515169	0.454821	0.599719	24.7863	21.4019
Nucleotide_synthesis_and_processing	T00_Control	0.0967759	0.000112856	64450	0.514817	0.598349	0.725284	98.3178	97.4359
Translation_factors	T00_Control	0.0338182	0.0020292	64438	0.514722	0.598725	0.725284	77.4766	81.1966
Vitamin_B12_metabolism	T00_Control	0.00307554	0.000613448	64424	0.51461	0.412726	0.569409	15.9813	13.6752
Biotin_utilizing_proteins	T04_Cast_Day28	0.00205263	0.000298044	64409	0.51449	0.317403	0.472624	12.8205	9.43925
Urea_cycle	T00_Control	0.00126948	0.000638545	64388	0.514322	0.238608	0.40865	6.91589	4.2735
fMet_processing	T04_Cast_Day28	0.00114138	0.000395653	64373	0.514202	0.146845	0.312569	6.83761	3.92523
Itaconate_metabolism	T04_Cast_Day28	0.0113706	0.000866278	64369	0.51417	0.571842	0.704169	45.2991	40.4673
Preprotein_cleavage	T04_Cast_Day28	0.0257713	0.00120383	64340	0.513939	0.61382	0.737574	73.5043	66.3551
Coenzyme_A_metabolism	T04_Cast_Day28	0.00566186	0.000426841	64251	0.513228	0.533341	0.679212	28.2051	24.1121
Vitamin_metabolism	T00_Control	0.074396	0.00210089	64221	0.512988	0.644256	0.764118	95.1402	93.1624
Polycistronic_mtRNA_processing	T04_Cast_Day28	0.0140485	0.000916526	64101.5	0.512034	0.646167	0.764118	53.8462	48.5981
TIM23_presequence_pathway	T00_Control	0.0250479	0.000767169	63940	0.510744	0.698145	0.800181	68.5981	70.9402
CI_assembly_factors	T00_Control	0.019338	-0.000587947	63916.5	0.510556	0.697865	0.800181	60	56.4103
SAM	T00_Control	0.00975363	0.000855782	63880.5	0.510268	0.678413	0.795933	38.972	41.0256
Copper_metabolism	T04_Cast_Day28	0.0551488	-0.000994642	63852.5	0.510045	0.720988	0.817994	91.453	92.243
MitoCarta_mtDNA_replication	T00_Control	0.0120013	0.00116605	63850	0.510025	0.696039	0.800181	44.5794	47.0085
mtRNA_metabolism	T04_Cast_Day28	0.0927789	0.00284993	63835.5	0.509909	0.724666	0.817994	98.2906	96.729
mtDNA_stability_and_decay	T04_Cast_Day28	0.00199298	1.73591e-05	63804.5	0.509661	0.516164	0.663004	12.8205	10.0935
SLC25A_family	T04_Cast_Day28	0.204219	0.00212926	63797.5	0.509605	0.73278	0.820934	100	100
Molybdenum_cofactor_synthesis_and_proteins	T00_Control	0.00223674	0.00027284	63709.5	0.508902	0.559421	0.694615	11.1215	9.40171
Import_motor	T04_Cast_Day28	0.0273288	0.00250971	63611.5	0.50812	0.769609	0.849421	73.5043	68.785
CIV_assembly_factors	T00_Control	0.0855624	0.00135912	63562	0.507724	0.783661	0.852303	95.0467	96.5812
Cristae_formation	T04_Cast_Day28	0.0857471	0.00183416	63342.5	0.505971	0.83196	0.898276	99.1453	97.2897
Vitamin_B2_metabolism	T04_Cast_Day28	0.00482181	0.000262973	63309	0.505703	0.777496	0.851815	23.0769	21.215
Cytochrome_C	T04_Cast_Day28	0.0119364	-0.000804459	63201	0.504841	0.849448	0.910559	48.7179	43.0841
Calcium_homeostasis	T04_Cast_Day28	0.147805	0.00261467	63145.5	0.504397	0.875853	0.929943	99.1453	99.5327
mt_tRNA_synthetases	T04_Cast_Day28	0.0177032	0.00131752	63103	0.504058	0.880013	0.929943	57.265	55.3271
Signaling	T04_Cast_Day28	0.193212	0.00284363	63079	0.503866	0.890763	0.934674	100	99.8131
Immune_response	T04_Cast_Day28	0.0200533	0.000462998	62934	0.502708	0.921108	0.957912	66.6667	60.8411
Fusion	T00_Control	0.01266	-0.000531774	62898.5	0.502424	0.925767	0.957912	47.1028	48.7179
Calcium_cycle	T00_Control	0.0716469	0.00216789	62740.5	0.501162	0.967144	0.981188	94.486	96.5812
MitoCarta_mtDNA_maintenance	T04_Cast_Day28	0.0254572	0.000819503	62738	0.501142	0.967191	0.981188	67.5214	68.5047
Intramitochondrial_membrane_interactions	T00_Control	0.0175771	0.000240492	62731.5	0.50109	0.968018	0.981188	58.3178	59.8291
mtDNA_modifications	T00_Control	1.77171e-05	1.77171e-05	62653.5	0.500467	0.743026	0.826201	0.0934579	0
ABC_transporters	T00_Control	0.0094928	-0.000324144	62628	0.500264	0.991623	0.996212	38.785	41.0256
Folate_and_1_C_metabolism	T04_Cast_Day28	0.0258455	0.000595856	62612	0.500136	0.996212	0.996212	72.6496	70.2804

## Sheet: T05vsT00.Macro.Mito
feature	Up_regulated	avgExpr	logFC	statistic	auc	pval	padj	pct_in	pct_out
Iron_homeostasis	T05_Regen_Day1	2.44429	1.40914	257026	0.845812	5.79608e-72	8.63616e-70	100	100
CIV_subunits	T00_Control	2.63194	0.858201	238121	0.783602	5.37933e-49	2.11549e-47	100	100
Heme_containing_proteins	T00_Control	1.06637	0.433551	238116	0.783584	5.45448e-49	2.11549e-47	100	100
Complex_IV	T00_Control	2.71751	0.86708	238100	0.783531	5.67916e-49	2.11549e-47	100	100
Phospholipid_metabolism	T00_Control	0.119452	0.0470395	224573	0.739019	2.63196e-35	7.84323e-34	99.4393	95.0704
SLC25A_family	T05_Regen_Day1	0.272613	0.0705227	224243	0.737933	5.30909e-35	1.22749e-33	100	100
Nucleotide_import	T05_Regen_Day1	0.107933	0.043332	224200	0.737791	5.76675e-35	1.22749e-33	98.2394	94.3925
Metabolism	T05_Regen_Day1	4.53307	1.03068	223584	0.735762	2.13659e-34	3.9794e-33	100	100
Metals_and_cofactors	T05_Regen_Day1	3.39908	1.02893	223052	0.734013	6.5024e-34	1.07651e-32	100	100
OXPHOS	T00_Control	6.35416	1.52716	222156	0.731067	4.16313e-33	6.20306e-32	100	100
OXPHOS_subunits	T00_Control	6.20662	1.51192	221848	0.730051	7.85002e-33	1.06332e-31	100	100
Calcium_homeostasis	T05_Regen_Day1	0.204307	0.0591168	219662	0.722856	6.49896e-31	8.06954e-30	100	99.5327
Small_molecule_transport	T05_Regen_Day1	0.397266	0.0785318	217600	0.716074	3.67906e-29	4.21677e-28	100	100
Cytochromes	T00_Control	0.43426	0.145825	217478	0.715669	4.66299e-29	4.96276e-28	100	100
Mitochondrial_permeability_transition_pore	T05_Regen_Day1	0.104581	0.0393446	215565	0.709375	1.74181e-27	1.7302e-26	97.8873	94.0187
Respirasome_assembly	T00_Control	0.0706847	0.0282038	214686	0.706484	8.7808e-27	8.17712e-26	95.4206	82.7465
Electron_carriers	T00_Control	0.453501	0.141732	214432	0.705647	1.43387e-26	1.25675e-25	100	100
Nucleotide_metabolism	T05_Regen_Day1	0.266484	0.0621148	214167	0.704775	2.33065e-26	1.92926e-25	100	100
Signaling	T05_Regen_Day1	0.251494	0.0611265	212218	0.698361	7.7988e-25	6.03584e-24	100	99.8131
CIII_subunits	T00_Control	0.622759	0.150394	212196	0.69829	8.1018e-25	6.03584e-24	100	100
Complex_III	T00_Control	0.639685	0.145345	209340	0.68889	1.138e-22	8.07439e-22	100	100
Complex_V	T00_Control	1.3985	0.272863	204784	0.673898	1.86139e-19	1.26067e-18	100	100
CV_subunits	T00_Control	1.39489	0.271107	204400	0.672632	3.38194e-19	2.19091e-18	100	100
Protein_import_sorting_and_homeostasis	T05_Regen_Day1	0.442755	0.0831273	199871	0.65773	2.78194e-16	1.72712e-15	100	100
Lipid_metabolism	T00_Control	0.375689	0.0645723	198956	0.654721	1.00453e-15	5.987e-15	100	100
TOM	T05_Regen_Day1	0.10065	0.0253535	197555	0.650109	6.8466e-15	3.92363e-14	98.2394	95.514
OXPHOS_assembly_factors	T00_Control	0.197175	0.038586	194960	0.641571	2.07102e-13	1.1429e-12	100	99.6479
Complex_I	T00_Control	1.53238	0.241433	194146	0.638889	5.8045e-13	3.08882e-12	100	100
CI_subunits	T00_Control	1.51305	0.239951	193910	0.638115	7.7855e-13	4.00014e-12	100	100
Protein_homeostasis	T05_Regen_Day1	0.240893	0.0458361	192828	0.634551	2.95188e-12	1.4661e-11	100	99.8131
Calcium_cycle	T05_Regen_Day1	0.0938391	0.0221922	192512	0.633515	4.3131e-12	2.07307e-11	99.6479	94.486
Fe_S_cluster_biosynthesis	T05_Regen_Day1	0.0839002	0.0199467	190414	0.626611	5.05095e-11	2.35185e-10	96.831	91.4019
Copper_metabolism	T05_Regen_Day1	0.0748112	0.0186677	190074	0.62549	7.47064e-11	3.35132e-10	97.5352	92.243
Chaperones	T05_Regen_Day1	0.145672	0.0317946	190059	0.625441	7.64732e-11	3.35132e-10	99.2958	98.6916
Xenobiotic_metabolism	T00_Control	0.0599009	0.0176438	189536	0.62372	1.32822e-10	5.6544e-10	88.972	83.4507
Protein_import_and_sorting	T05_Regen_Day1	0.252533	0.0372396	187633	0.617458	1.10661e-09	4.58015e-09	100	100
Detoxification	T00_Control	0.385623	0.0479613	185164	0.609333	1.41365e-08	5.543e-08	100	100
Cytochrome_C	T05_Regen_Day1	0.0200095	0.00726862	183434	0.60364	5.73781e-09	2.31063e-08	62.3239	43.0841
Pyruvate_metabolism	T05_Regen_Day1	0.0392777	0.0101257	181232	0.596393	4.73533e-07	1.72089e-06	86.9718	72.7103
Mitochondrial_ribosome	T05_Regen_Day1	0.396555	0.0495064	179564	0.590906	2.40748e-06	8.11265e-06	100	100
Nucleotide_synthesis_and_processing	T05_Regen_Day1	0.114517	0.0177413	179544	0.590837	2.45013e-06	8.11265e-06	98.9437	98.3178
Sulfur_metabolism	T00_Control	0.0155482	0.00513535	178977	0.588973	9.38326e-07	3.32882e-06	54.1121	41.5493
ABC_transporters	T00_Control	0.0094928	0.00453198	178826	0.588476	8.41786e-08	3.13565e-07	38.785	23.9437
Gluconeogenesis	T05_Regen_Day1	0.0492252	0.00931947	175362	0.577076	6.12767e-05	0.000195452	89.4366	81.5888
Translation_factors	T00_Control	0.0338182	0.00647892	175254	0.576719	6.16527e-05	0.000195452	77.4766	72.1831
ROS_and_glutathione_metabolism	T00_Control	0.331977	0.0301291	174782	0.575166	9.64769e-05	0.000287501	100	100
Propanoate_metabolism	T00_Control	0.007357	0.00406591	174604	0.574584	1.16666e-06	4.0426e-06	31.028	18.662
Coenzyme_Q_metabolism	T05_Regen_Day1	0.0292388	0.00717987	174456	0.574095	8.59186e-05	0.000261263	73.5915	62.9907
mtRNA_stability_and_decay	T05_Regen_Day1	0.0354511	0.00690211	173856	0.572121	0.000164449	0.00048045	84.8592	73.3645
Fatty_acid_oxidation	T00_Control	0.0937533	0.0115522	173230	0.570059	0.000278659	0.0007834	97.3832	97.1831
Mitochondrial_dynamics_and_surveillance	T05_Regen_Day1	0.558113	0.0351241	172944	0.569118	0.000336417	0.00092826	100	100
MitoCarta_Mitochondrial_central_dogma	T05_Regen_Day1	0.560704	0.0481446	172723	0.568392	0.00038836	0.0010521	100	100
Fe_S_containing_proteins	T05_Regen_Day1	0.129639	0.0150925	171829	0.56545	0.000685639	0.00176138	98.9437	98.3178
Import_motor	T05_Regen_Day1	0.0314249	0.00660574	171798	0.56535	0.000591154	0.0015453	75.7042	68.785
Fission	T00_Control	0.036242	0.00510786	171394	0.564019	0.000853022	0.00211834	80.5607	76.4085
CIII_assembly_factors	T05_Regen_Day1	0.0219748	0.00504869	170884	0.562339	0.000736105	0.00185898	64.7887	54.2991
Translation	T05_Regen_Day1	0.478603	0.0395971	170844	0.562207	0.0012509	0.00293326	100	100
Cholesterol_bile_acid_steroid_synthesis	T00_Control	0.0765957	0.00899453	170830	0.562161	0.00125992	0.00293326	94.5794	92.2535
CIV_assembly_factors	T00_Control	0.0855624	0.00887944	170151	0.559928	0.00187744	0.00430367	95.0467	95.7746
Branched_chain_amino_acid_dehydrogenase_complex	T00_Control	0.0116865	0.00327442	169674	0.558359	0.000873614	0.00213391	45.8879	38.3803
Glycerol_phosphate_shuttle	T05_Regen_Day1	0.00433636	0.002516	169638	0.558242	2.67647e-08	1.02255e-07	20.4225	8.50467
mtRNA_metabolism	T05_Regen_Day1	0.100584	0.0106553	168866	0.555698	0.00386002	0.00858423	97.8873	96.729
Glycine_cleavage_system	T05_Regen_Day1	0.00556673	0.00186842	168130	0.553276	6.43825e-05	0.000199854	28.8732	17.0093
mt_tRNA_modifications	T05_Regen_Day1	0.0334537	0.00560586	168005	0.552866	0.00569216	0.0121162	80.6338	73.0841
EF_hand_proteins	T00_Control	0.0128239	0.00312308	167610	0.551566	0.00384566	0.00858423	49.0654	42.2535
Immune_response	T05_Regen_Day1	0.0250391	0.00544874	167574	0.551448	0.00615992	0.0129272	71.1268	60.8411
Type_II_fatty_acid_synthesis	T05_Regen_Day1	0.0221965	0.00483588	167058	0.54975	0.00751947	0.0155611	66.9014	57.1963
Preprotein_cleavage	T05_Regen_Day1	0.0284538	0.00388626	167046	0.549709	0.00879924	0.0179601	76.7606	66.3551
TCA_cycle	T05_Regen_Day1	0.10753	0.0104882	166514	0.547958	0.0128522	0.025533	97.8873	97.3832
Proteases	T05_Regen_Day1	0.0539973	0.00645577	166089	0.546561	0.0156599	0.0299145	92.2535	88.785
Q_linked_reactions_other	T05_Regen_Day1	0.0233333	0.00409217	165528	0.544717	0.0164096	0.0309497	66.9014	57.757
GABA_metabolism	T05_Regen_Day1	0.0224911	0.00442046	165280	0.543901	0.0184563	0.0339505	67.2535	57.5701
mt_rRNA_modifications	T00_Control	0.0111429	0.00238584	165134	0.54342	0.0123811	0.0249295	43.8318	38.0282
CV_assembly_factors	T00_Control	0.0036121	0.00175603	164968	0.542874	0.00044878	0.00119407	17.4766	9.15493
Apoptosis	T05_Regen_Day1	0.257928	0.0128952	164660	0.541857	0.0299073	0.0518162	100	100
Carbohydrate_metabolism	T05_Regen_Day1	0.208234	0.0130492	164383	0.540947	0.0336607	0.0576488	100	99.9065
Cardiolipin_synthesis	T05_Regen_Day1	0.0424893	0.00475937	164190	0.540314	0.0358886	0.0607659	86.9718	79.7196
Cholesterol_associated	T05_Regen_Day1	0.00444618	0.00250901	164022	0.539757	0.000207526	0.000594641	17.9577	9.90654
Itaconate_metabolism	T05_Regen_Day1	0.0122122	0.00170788	163732	0.538806	0.0253961	0.0450478	50.7042	40.4673
Carnitine_synthesis_and_transport	T00_Control	0.00457302	0.00190561	163694	0.538678	0.00398036	0.00872168	21.3084	14.4366
Carnitine_shuttle	T00_Control	0.00452431	0.0018569	163402	0.537717	0.00485576	0.0104856	21.1215	14.4366
MitoCarta_mtDNA_replication	T00_Control	0.0120013	0.00256586	162756	0.535591	0.0421151	0.0697238	44.5794	42.2535
Lipoate_insertion	T05_Regen_Day1	0.00340042	0.00136607	162674	0.535322	0.00104743	0.0025172	17.6056	10.1869
MIA40	T05_Regen_Day1	0.00624835	0.000982992	162638	0.535203	0.0171877	0.032012	32.3944	23.7383
Vitamin_A_metabolism	T00_Control	0.0061337	0.00160201	162408	0.534448	0.0239817	0.0435765	29.0654	23.9437
MitoCarta_mtDNA_maintenance	T00_Control	0.0246377	0.00176385	162380	0.534356	0.0704537	0.115358	68.5047	71.4789
cAMP_PKA_signaling	T00_Control	0.00665716	0.00211377	162350	0.534259	0.0243703	0.0437491	28.6916	24.2958
Autophagy	T00_Control	0.091469	0.00548281	162254	0.533939	0.0783075	0.12546	96.9159	99.2958
Amino_acid_metabolism	T00_Control	0.159563	0.00798731	162084	0.53338	0.0833528	0.131385	99.6262	100
TCA_associated	T05_Regen_Day1	0.0406957	0.00469672	161884	0.532723	0.0884802	0.13599	87.3239	79.1589
Branched_chain_amino_acid_metabolism	T00_Control	0.0670807	0.00510618	161854	0.532626	0.0905181	0.137624	93.6449	94.0141
Ketone_metabolism	T00_Control	0.0270856	0.00191548	161784	0.532394	0.0885306	0.13599	70.5607	68.662
mtRNA_granules	T05_Regen_Day1	0.0325245	0.00307587	161332	0.530905	0.106468	0.160239	79.5775	75.1402
MICOS_complex	T05_Regen_Day1	0.0117929	0.00205086	161042	0.529953	0.0837689	0.131385	48.5915	40.5607
Kynurenine_metabolism	T00_Control	0.00320234	0.00121975	160741	0.528962	0.015347	0.0296974	16.0748	10.5634
Glycine_metabolism	T05_Regen_Day1	0.0290026	0.0034812	160634	0.528612	0.132183	0.193091	74.2958	68.3178
Cristae_formation	T05_Regen_Day1	0.091699	0.00778604	160620	0.528564	0.138412	0.198302	97.5352	97.2897
Trafficking	T00_Control	0.00669913	0.0014016	160264	0.527394	0.072891	0.118052	28.972	24.6479
Proline_metabolism	T00_Control	0.013809	0.00211077	160252	0.527351	0.125909	0.187604	48.2243	47.1831
Lysine_metabolism	T00_Control	0.0449805	0.00229621	159860	0.526065	0.175649	0.244595	84.3925	88.0282
TIM23_presequence_pathway	T05_Regen_Day1	0.0283721	0.00332421	159792	0.525839	0.173985	0.244564	73.5915	68.5981
Mitochondrial_ribosome_assembly	T00_Control	0.0215509	0.0010579	159222	0.523965	0.20409	0.273959	65.1402	65.8451
Tetrahydobiopterin_synthesis	T00_Control	0.0124707	0.00169643	159171	0.523796	0.179392	0.245511	46.3551	46.1268
CI_assembly_factors	T00_Control	0.019338	0.00148209	158858	0.522767	0.222595	0.296131	60	61.6197
Serine_metabolism	T05_Regen_Day1	0.00623864	0.000895912	158669	0.522144	0.128566	0.189666	28.8732	23.4579
mtDNA_stability_and_decay	T00_Control	0.00197562	0.000987247	158502	0.521594	0.0257077	0.0450641	10.0935	5.98592
Polycistronic_mtRNA_processing	T00_Control	0.013132	0.00145846	158388	0.521219	0.236721	0.312136	48.5981	49.2958
Coenzyme_A_metabolism	T00_Control	0.00523502	0.00123058	158107	0.520294	0.156533	0.222128	24.1121	21.1268
Glyoxylate_metabolism	T00_Control	0.00456765	0.00114733	158068	0.520168	0.136054	0.196816	20.9346	17.6056
Vitamin_C_metabolism	T05_Regen_Day1	0.015833	0.0018686	157972	0.519852	0.272012	0.349394	56.6901	48.8785
Intramitochondrial_membrane_interactions	T05_Regen_Day1	0.0193086	0.00173152	157966	0.519829	0.287128	0.365659	64.0845	58.3178
Complex_II	T00_Control	0.0396244	0.000390668	157856	0.519468	0.310783	0.385888	80.4673	80.9859
Organelle_contact_sites	T00_Control	0.0391601	0.00153906	157758	0.519147	0.31927	0.387425	81.9626	83.8028
Sideroflexins	T05_Regen_Day1	0.00564697	0.00057425	157697	0.518945	0.184401	0.24978	27.4648	22.1495
Vitamin_B6_metabolism	T05_Regen_Day1	0.00141351	0.000591891	157493	0.518274	0.0134933	0.0264539	8.09859	4.39252
OXA	T00_Control	0.00387955	0.00117787	157064	0.516864	0.179602	0.245511	17.3832	14.7887
CII_assembly_factors	T00_Control	0.00837829	0.000854533	157048	0.516811	0.301128	0.378831	34.2991	32.3944
Folate_and_1_C_metabolism	T00_Control	0.0252496	0.000534529	156771	0.515898	0.403068	0.476644	70.2804	68.3099
Malate_aspartate_shuttle	T05_Regen_Day1	0.0256053	0.0021956	156694	0.515643	0.408155	0.478859	70.4225	65.4206
Vitamin_B1_metabolism	T05_Regen_Day1	0.00144855	0.000636497	156542	0.515144	0.0379236	0.0634901	7.39437	4.39252
Transcription	T05_Regen_Day1	0.00985587	0.00100944	156489	0.51497	0.373476	0.445184	41.9014	36.9159
Mitophagy	T00_Control	0.078128	0.00207404	156474	0.51492	0.438951	0.510967	95.0467	97.8873
Amidoxime_reducing_complex	T05_Regen_Day1	0.00945293	0.000784958	156474	0.514919	0.364207	0.437636	39.4366	34.0187
Vitamin_metabolism	T05_Regen_Day1	0.0776043	0.00320833	156372	0.514585	0.449317	0.514987	97.1831	95.1402
Eicosanoid_metabolism	T05_Regen_Day1	0.00540005	0.000818063	156330	0.514446	0.302556	0.378831	25	21.4019
mt_tRNA_synthetases	T00_Control	0.0163856	0.00107315	156234	0.514129	0.443294	0.512022	55.3271	57.7465
TIM22_carrier_pathway	T00_Control	0.00335913	0.000792993	156228	0.514111	0.249932	0.323825	16.3551	14.0845
Glutamate_metabolism	T00_Control	0.0232556	0.000683188	155870	0.512934	0.493742	0.557329	65.514	68.3099
Molybdenum_cofactor_synthesis_and_proteins	T00_Control	0.00223674	0.000668792	155634	0.512158	0.240036	0.313731	11.1215	9.15493
Heme_synthesis_and_processing	T05_Regen_Day1	0.0177523	0.00160178	155556	0.511899	0.519943	0.575598	58.8028	56.4486
Fusion	T05_Regen_Day1	0.0131754	0.000515431	155422	0.511457	0.521515	0.575598	51.4085	47.1028
MitoCarta_mtDNA_nucleoid	T00_Control	0.0115361	0.00110563	155304	0.511069	0.525452	0.575679	42.9907	44.3662
Calcium_uniporter	T05_Regen_Day1	0.0281046	0.000382216	155212	0.510766	0.571052	0.612135	73.5915	68.4112
NAD_biosynthesis_and_metabolism	T05_Regen_Day1	0.0141821	0.000716128	155080	0.510335	0.563657	0.608586	51.7606	47.3832
Vitamin_B2_metabolism	T05_Regen_Day1	0.00467243	0.000113595	154898	0.509732	0.485688	0.552423	24.6479	21.215
Selenoproteins	T05_Regen_Day1	0.13541	-0.00229974	154842	0.509551	0.620308	0.660185	98.2394	98.3178
CII_subunits	T00_Control	0.0312461	-0.000463866	154648	0.50891	0.641146	0.677523	73.9252	75.7042
Vitamin_D_metabolism	T05_Regen_Day1	0.00317654	1.56266e-05	154208	0.507463	0.532247	0.578867	16.5493	14.486
fMet_processing	T05_Regen_Day1	0.00102803	0.000282304	153968	0.506674	0.319821	0.387425	5.28169	3.92523
Biotin_utilizing_proteins	T05_Regen_Day1	0.00186629	0.000111705	153900	0.506448	0.515822	0.575598	10.9155	9.43925
SAM	T00_Control	0.00975363	0.000415269	153621	0.505532	0.744714	0.775961	38.972	40.493
mt_mRNA_modifications	T00_Control	0.00564391	0.000461874	153567	0.505354	0.713936	0.74913	24.6729	25
Creatine_metabolism	T00_Control	0.0408922	-0.0018675	153000	0.503488	0.855069	0.868693	74.0187	69.7183
mtDNA_repair	T00_Control	0.00824678	-0.000376379	152850	0.502993	0.857033	0.868693	36.2617	36.6197
Vitamin_B12_metabolism	T00_Control	0.00307554	6.83426e-05	152750	0.502664	0.828466	0.85132	15.9813	15.8451
Urea_cycle	T05_Regen_Day1	0.00122341	-4.60633e-05	152565	0.502057	0.809733	0.837849	7.39437	6.91589
Catechol_metabolism	T00_Control	0.0190587	9.78985e-05	152475	0.501761	0.924431	0.930677	56.729	62.3239
Choline_and_betaine_metabolism	T00_Control	0.0187859	-0.00016595	152392	0.501486	0.936328	0.936328	57.9439	60.9155
mtDNA_modifications	T05_Regen_Day1	6.00875e-05	4.23703e-05	152332	0.501292	0.314402	0.387156	0.352113	0.0934579

## Sheet: T06vsT00.Macro.Mito
feature	Up_regulated	avgExpr	logFC	statistic	auc	pval	padj	pct_in	pct_out
MitoCarta_Mitochondrial_central_dogma	T06_Regen_Day2	1.06627	0.553708	446152	0.951974	1.37844e-167	2.05388e-165	100	100
Mitochondrial_ribosome	T06_Regen_Day2	0.757516	0.410468	444051	0.947491	2.55267e-164	1.90174e-162	100	100
Translation	T06_Regen_Day2	0.916288	0.477282	443402	0.946107	2.5646e-163	1.27375e-161	100	100
Protein_import_sorting_and_homeostasis	T06_Regen_Day2	0.68797	0.328342	435353	0.928931	3.88187e-151	1.446e-149	100	100
Calcium_homeostasis	T06_Regen_Day2	0.298395	0.153205	430604	0.918798	3.55878e-144	1.06052e-142	100	99.5327
Protein_import_and_sorting	T06_Regen_Day2	0.409798	0.194504	430402	0.918368	6.96704e-144	1.73015e-142	100	100
Signaling	T06_Regen_Day2	0.365101	0.174733	428152	0.913565	1.20732e-140	2.56986e-139	100	99.8131
Mitochondrial_permeability_transition_pore	T06_Regen_Day2	0.162527	0.0972907	426976	0.911056	5.60487e-139	1.04391e-137	100	94.0187
Small_molecule_transport	T06_Regen_Day2	0.511909	0.193175	422922	0.902407	2.8986e-133	4.7988e-132	100	100
Protein_homeostasis	T06_Regen_Day2	0.37091	0.175853	414192	0.883779	2.16031e-121	3.21886e-120	100	99.8131
Nucleotide_metabolism	T06_Regen_Day2	0.375957	0.171588	410259	0.875387	3.16227e-116	4.28344e-115	100	100
Mitochondrial_dynamics_and_surveillance	T06_Regen_Day2	0.742708	0.21972	408956	0.872607	1.53544e-114	1.90651e-113	100	100
Nucleotide_import	T06_Regen_Day2	0.136301	0.0716997	408482	0.871596	6.15863e-114	7.05874e-113	100	94.3925
mtRNA_metabolism	T06_Regen_Day2	0.182065	0.0921362	408157	0.870902	1.63175e-113	1.73665e-112	100	96.729
Chaperones	T06_Regen_Day2	0.237212	0.123335	407726	0.869981	5.84902e-113	5.81003e-112	100	98.6916
Carbohydrate_metabolism	T06_Regen_Day2	0.342208	0.147023	406238	0.866809	4.60049e-111	4.28421e-110	100	99.9065
Fe_S_containing_proteins	T06_Regen_Day2	0.203483	0.0889369	405586	0.865417	3.08077e-110	2.7002e-109	100	98.3178
SLC25A_family	T06_Regen_Day2	0.321932	0.119842	402780	0.859429	1.02051e-106	8.44754e-106	100	100
TCA_cycle	T06_Regen_Day2	0.186339	0.0892963	393052	0.838673	5.759e-95	4.51627e-94	100	97.3832
Nucleotide_synthesis_and_processing	T06_Regen_Day2	0.189982	0.0932058	393023	0.83861	6.24271e-95	4.65082e-94	100	98.3178
TOM	T06_Regen_Day2	0.13827	0.0629736	387118	0.826009	3.86117e-88	2.61507e-87	100	95.514
Fe_S_cluster_biosynthesis	T06_Regen_Day2	0.126606	0.0626527	385538	0.822639	2.20477e-86	1.42831e-85	99.7717	91.4019
Cytochrome_C	T06_Regen_Day2	0.0430257	0.0302848	382944	0.817103	9.79524e-91	6.94996e-90	89.726	43.0841
Cristae_formation	T06_Regen_Day2	0.144387	0.0604745	381631	0.814302	4.68961e-82	2.91147e-81	100	97.2897
Vitamin_metabolism	T06_Regen_Day2	0.129469	0.0550732	376051	0.802396	4.23499e-76	2.52406e-75	99.0868	95.1402
Copper_metabolism	T06_Regen_Day2	0.102192	0.0460483	375547	0.801321	1.39597e-75	7.99996e-75	99.7717	92.243
Import_motor	T06_Regen_Day2	0.0571196	0.0323005	373516	0.796986	2.23054e-74	1.23093e-73	96.1187	68.785
Calcium_cycle	T06_Regen_Day2	0.124025	0.0523781	366996	0.783076	6.44088e-67	3.42747e-66	99.5434	94.486
mtRNA_stability_and_decay	T06_Regen_Day2	0.0596623	0.0311133	363230	0.775039	9.82419e-64	5.0476e-63	97.7169	73.3645
CIV_assembly_factors	T06_Regen_Day2	0.14085	0.0552879	361156	0.770614	2.59319e-61	1.28795e-60	99.3151	95.0467
Cardiolipin_synthesis	T06_Regen_Day2	0.0702214	0.0324916	359050	0.76612	1.52861e-59	7.34721e-59	98.1735	79.7196
MitoCarta_mtDNA_maintenance	T06_Regen_Day2	0.0534328	0.0287951	354162	0.755691	1.01808e-55	4.59681e-55	92.6941	68.5047
Transcription	T06_Regen_Day2	0.0271177	0.0182713	349402	0.745535	6.42162e-58	2.99007e-57	81.0502	36.9159
OXPHOS_assembly_factors	T06_Regen_Day2	0.267082	0.0699077	348764	0.744173	2.99855e-50	1.27652e-49	100	100
TIM23_presequence_pathway	T06_Regen_Day2	0.0503227	0.0252748	347314	0.741078	9.89221e-50	4.09428e-49	92.4658	68.5981
Apoptosis	T06_Regen_Day2	0.311719	0.0666861	345494	0.737194	1.61408e-47	6.49996e-47	100	100
Complex_II	T06_Regen_Day2	0.0693126	0.0296883	343608	0.733171	4.01146e-46	1.53258e-45	96.8037	80.4673
Malate_aspartate_shuttle	T06_Regen_Day2	0.0471192	0.0237095	342772	0.731387	3.97129e-46	1.53258e-45	93.379	65.4206
Proteases	T06_Regen_Day2	0.0794575	0.0319159	342255	0.730284	6.41583e-45	2.33161e-44	97.7169	88.785
CI_assembly_factors	T06_Regen_Day2	0.0414169	0.0220789	341720	0.729143	8.47687e-46	3.15764e-45	90.411	60
Amino_acid_metabolism	T06_Regen_Day2	0.221443	0.0618803	341202	0.728036	4.7087e-44	1.67047e-43	100	99.6262
Heme_containing_proteins	T00_Control	1.06637	0.330074	339781	0.725005	6.16507e-43	2.08772e-42	100	100
mtRNA_granules	T06_Regen_Day2	0.0542223	0.0247737	339630	0.724683	4.16598e-43	1.44356e-42	94.9772	75.1402
Folate_and_1_C_metabolism	T06_Regen_Day2	0.049777	0.0245274	336456	0.71791	6.51875e-41	2.15843e-40	90.411	70.2804
CII_subunits	T06_Regen_Day2	0.0546526	0.0234065	335222	0.715277	9.53025e-40	2.95835e-39	95.4338	73.9252
Intramitochondrial_membrane_interactions	T06_Regen_Day2	0.0378384	0.0202612	334162	0.713017	4.91978e-40	1.59358e-39	88.3562	58.3178
Type_II_fatty_acid_synthesis	T06_Regen_Day2	0.0354985	0.0181379	333616	0.711852	9.50748e-40	2.95835e-39	87.6712	57.1963
Translation_factors	T06_Regen_Day2	0.0561078	0.0222896	332210	0.708851	1.98625e-37	6.03983e-37	94.2922	77.4766
mt_tRNA_modifications	T06_Regen_Day2	0.050148	0.0223001	330405	0.704999	2.93744e-36	8.41689e-36	93.1507	73.0841
Metals_and_cofactors	T00_Control	2.37015	0.498645	330178	0.704516	8.97674e-36	2.47691e-35	100	100
mt_tRNA_synthetases	T06_Regen_Day2	0.0338358	0.0174501	330011	0.704159	3.19283e-37	9.51465e-37	87.4429	55.3271
Glycine_metabolism	T06_Regen_Day2	0.0463022	0.0207807	329764	0.703632	5.66517e-36	1.59266e-35	93.6073	68.3178
Organelle_contact_sites	T06_Regen_Day2	0.061282	0.0221219	326634	0.696953	2.15462e-33	5.73284e-33	94.7489	81.9626
Gluconeogenesis	T06_Regen_Day2	0.0630774	0.0231717	325976	0.695548	6.17046e-33	1.61298e-32	96.8037	81.5888
MICOS_complex	T06_Regen_Day2	0.0229041	0.0131621	323566	0.690407	4.2146e-35	1.14177e-34	77.3973	40.5607
Iron_homeostasis	T00_Control	1.03515	0.367728	322632	0.688413	1.28525e-30	3.30177e-30	100	100
Glutamate_metabolism	T06_Regen_Day2	0.0399154	0.0166598	319978	0.682751	1.81915e-29	4.59412e-29	90.411	65.514
TCA_associated	T06_Regen_Day2	0.0551563	0.0191573	319622	0.68199	8.6762e-29	2.15459e-28	95.8904	79.1589
CIV_subunits	T00_Control	2.63194	0.532184	318148	0.678846	9.43282e-28	2.23094e-27	100	100
Pyruvate_metabolism	T06_Regen_Day2	0.0469181	0.0177661	317660	0.677805	1.1147e-27	2.59517e-27	95.4338	72.7103
GABA_metabolism	T06_Regen_Day2	0.0331232	0.0150525	317424	0.677302	2.12145e-28	5.18191e-28	84.9315	57.5701
Mitochondrial_ribosome_assembly	T06_Regen_Day2	0.0386991	0.0171482	317048	0.676499	1.27674e-27	2.92668e-27	89.9543	65.1402
Serine_metabolism	T06_Regen_Day2	0.0150491	0.00970635	316340	0.674989	1.57406e-36	4.59873e-36	60.7306	23.4579
Calcium_uniporter	T06_Regen_Day2	0.0464368	0.0187145	314701	0.671491	4.79869e-26	1.06717e-25	89.9543	68.4112
Cholesterol_associated	T06_Regen_Day2	0.0120832	0.010146	314338	0.670718	8.56093e-51	3.7517e-50	43.8356	9.90654
Vitamin_C_metabolism	T06_Regen_Day2	0.0263922	0.0124277	313744	0.669449	8.02798e-27	1.81238e-26	83.5616	48.8785
Immune_response	T06_Regen_Day2	0.0365636	0.0169733	313372	0.668654	1.12483e-25	2.46471e-25	84.2466	60.8411
Lipid_metabolism	T06_Regen_Day2	0.442952	0.0672621	312089	0.665918	4.10988e-24	8.74818e-24	100	100
Lysine_metabolism	T06_Regen_Day2	0.0678152	0.0228347	311168	0.663954	1.2722e-23	2.63275e-23	96.5753	84.3925
MitoCarta_mtDNA_replication	T06_Regen_Day2	0.023427	0.0114257	308710	0.658707	1.77907e-24	3.84177e-24	75.7991	44.5794
Complex_IV	T00_Control	2.71751	0.476896	307680	0.65651	1.24017e-21	2.4971e-21	100	100
Preprotein_cleavage	T06_Regen_Day2	0.0393962	0.0148287	306934	0.654918	1.31794e-21	2.61831e-21	90.411	66.3551
Autophagy	T06_Regen_Day2	0.118633	0.0271637	306414	0.65381	6.00881e-21	1.16274e-20	99.7717	96.9159
Branched_chain_amino_acid_metabolism	T06_Regen_Day2	0.089528	0.0224473	306314	0.653596	6.76709e-21	1.27633e-20	98.6301	93.6449
Cytochromes	T00_Control	0.43426	0.0900044	306295	0.653555	6.96857e-21	1.2979e-20	100	100
Mitophagy	T06_Regen_Day2	0.102669	0.0245408	305922	0.652759	1.10083e-20	2.02498e-20	99.5434	95.0467
mtDNA_repair	T06_Regen_Day2	0.0186724	0.0104256	304575	0.649885	1.19645e-23	2.51086e-23	66.21	36.2617
Q_linked_reactions_other	T06_Regen_Day2	0.0313655	0.0121244	303027	0.646582	7.34061e-20	1.33384e-19	87.6712	57.757
MitoCarta_mtDNA_nucleoid	T06_Regen_Day2	0.0217882	0.010252	302180	0.644776	6.63927e-21	1.26827e-20	73.2877	42.9907
Ketone_metabolism	T06_Regen_Day2	0.0428432	0.0157575	301156	0.64259	1.86543e-18	3.19481e-18	89.4977	70.5607
Fatty_acid_oxidation	T06_Regen_Day2	0.119717	0.0259634	299228	0.638477	2.82033e-17	4.72167e-17	98.8584	97.3832
SAM	T06_Regen_Day2	0.0189129	0.00915932	296711	0.633105	1.49562e-18	2.59124e-18	68.0365	38.972
Electron_carriers	T00_Control	0.453501	0.07788	296440	0.632528	5.93909e-16	9.83249e-16	100	100
MIA40	T06_Regen_Day2	0.0116442	0.00637887	294950	0.629348	1.51309e-21	2.96646e-21	52.2831	23.7383
Polycistronic_mtRNA_processing	T06_Regen_Day2	0.0222664	0.00913438	292115	0.623298	3.72155e-15	6.09352e-15	74.8858	48.5981
Fission	T06_Regen_Day2	0.0489268	0.0126848	292040	0.623137	5.04206e-14	7.90807e-14	94.7489	80.5607
CIII_assembly_factors	T06_Regen_Day2	0.0263519	0.00942582	291305	0.62157	2.17537e-14	3.4482e-14	79.6804	54.2991
Sideroflexins	T06_Regen_Day2	0.0104296	0.00535687	290713	0.620307	1.8161e-19	3.26022e-19	50.4566	22.1495
Coenzyme_A_metabolism	T06_Regen_Day2	0.0110397	0.00580464	290492	0.619835	8.69419e-19	1.52404e-18	50.6849	24.1121
Respirasome_assembly	T00_Control	0.0706847	0.0171873	290122	0.619045	3.65511e-13	5.50112e-13	95.4206	95.8904
Lipoate_insertion	T06_Regen_Day2	0.00696016	0.00492581	289946	0.618671	5.16191e-28	1.24052e-27	34.9315	10.1869
Glycine_cleavage_system	T06_Regen_Day2	0.00899961	0.00530131	289848	0.618461	1.00174e-21	2.04465e-21	42.9224	17.0093
Itaconate_metabolism	T06_Regen_Day2	0.0182362	0.00773192	289052	0.616763	1.69135e-14	2.70979e-14	68.0365	40.4673
Selenoproteins	T06_Regen_Day2	0.16478	0.0270697	288033	0.614588	2.64515e-12	3.86399e-12	99.3151	98.3178
mt_rRNA_modifications	T06_Regen_Day2	0.019962	0.00881911	287818	0.61413	1.32518e-13	2.01482e-13	70.0913	43.8318
Glyoxylate_metabolism	T06_Regen_Day2	0.0100083	0.00544067	287192	0.612795	5.14148e-18	8.70545e-18	46.8037	20.9346
CII_assembly_factors	T06_Regen_Day2	0.01466	0.00628171	286010	0.610273	6.45345e-14	9.91303e-14	61.1872	34.2991
Tetrahydobiopterin_synthesis	T06_Regen_Day2	0.0198909	0.00742021	285936	0.610114	1.44961e-12	2.13853e-12	72.1461	46.3551
Kynurenine_metabolism	T06_Regen_Day2	0.00761545	0.00441311	284792	0.607672	5.81331e-19	1.03117e-18	40.411	16.0748
Phospholipid_metabolism	T00_Control	0.119452	0.0214991	282522	0.60283	3.4389e-10	4.87996e-10	99.4393	99.7717
Xenobiotic_metabolism	T00_Control	0.0599009	0.0142995	280099	0.597659	2.43858e-09	3.30317e-09	88.972	90.1826
Choline_and_betaine_metabolism	T06_Regen_Day2	0.0264522	0.00766631	279992	0.59743	1.20915e-09	1.66817e-09	82.4201	57.9439
Heme_synthesis_and_processing	T06_Regen_Day2	0.0239912	0.00784068	279032	0.595382	2.07036e-09	2.83012e-09	74.8858	56.4486
Fusion	T06_Regen_Day2	0.0191167	0.00645673	278890	0.595079	1.08012e-09	1.50409e-09	72.8311	47.1028
Vitamin_B12_metabolism	T06_Regen_Day2	0.00672251	0.00364697	277853	0.592867	6.1416e-15	9.94672e-15	37.2146	15.9813
mt_mRNA_modifications	T06_Regen_Day2	0.0101124	0.00446851	277358	0.59181	7.80773e-12	1.12947e-11	46.347	24.6729
TIM22_carrier_pathway	T06_Regen_Day2	0.00635119	0.00299206	274308	0.585304	9.24283e-13	1.37718e-12	36.9863	16.3551
OXPHOS_subunits	T00_Control	6.20662	0.515398	273481	0.583538	3.39987e-07	4.48301e-07	100	100
Catechol_metabolism	T00_Control	0.0190587	0.00563834	271612	0.579549	4.14352e-07	5.36856e-07	56.729	57.5342
Glycerol_phosphate_shuttle	T06_Regen_Day2	0.00415494	0.00233458	268148	0.572158	5.38821e-14	8.36294e-14	24.2009	8.50467
OXPHOS	T00_Control	6.35416	0.427185	266152	0.5679	3.39627e-05	4.32517e-05	100	100
CV_assembly_factors	T06_Regen_Day2	0.00614247	0.00253037	265020	0.565484	3.52084e-08	4.72617e-08	33.105	17.4766
Biotin_utilizing_proteins	T06_Regen_Day2	0.00386085	0.00210627	263520	0.562284	1.33554e-10	1.91341e-10	23.0594	9.43925
CIII_subunits	T00_Control	0.622759	0.0276746	259942	0.554649	0.00084932	0.00102885	100	100
EF_hand_proteins	T06_Regen_Day2	0.0171337	0.00430976	259114	0.552883	0.000654584	0.000819606	63.242	49.0654
NAD_biosynthesis_and_metabolism	T06_Regen_Day2	0.0172824	0.00381639	258630	0.551849	0.000804458	0.000982494	64.6119	47.3832
Coenzyme_Q_metabolism	T06_Regen_Day2	0.0264747	0.00441583	258138	0.5508	0.00160051	0.00192319	78.5388	62.9907
mtDNA_stability_and_decay	T06_Regen_Day2	0.00369618	0.00172055	257388	0.549201	3.4759e-07	4.54307e-07	21.0046	10.0935
Urea_cycle	T06_Regen_Day2	0.00294748	0.001678	256058	0.546363	3.80712e-08	5.06482e-08	16.6667	6.91589
Creatine_metabolism	T00_Control	0.0408922	-0.00622931	255772	0.545753	0.00479141	0.00562142	74.0187	70.7763
Sulfur_metabolism	T06_Regen_Day2	0.0196618	0.0041136	254556	0.543158	0.00622267	0.00724358	68.4932	54.1121
cAMP_PKA_signaling	T06_Regen_Day2	0.00841394	0.00175678	253723	0.54138	0.00246188	0.00293456	42.6941	28.6916
Amidoxime_reducing_complex	T06_Regen_Day2	0.0105128	0.00184484	253515	0.540936	0.00439997	0.00520314	50.2283	34.0187
Complex_III	T00_Control	0.639685	0.0182488	253114	0.540079	0.0144168	0.0165239	100	100
ROS_and_glutathione_metabolism	T06_Regen_Day2	0.343862	0.0118848	252556	0.538891	0.0175893	0.0200062	100	100
Vitamin_D_metabolism	T06_Regen_Day2	0.00429772	0.00113681	251300	0.536211	0.000753722	0.000928137	23.516	14.486
Vitamin_B6_metabolism	T06_Regen_Day2	0.00180389	0.000982268	250034	0.533508	1.50597e-06	1.93439e-06	11.4155	4.39252
CI_subunits	T00_Control	1.51305	0.0277865	249546	0.532467	0.0474794	0.0527943	100	100
Vitamin_B2_metabolism	T06_Regen_Day2	0.00562299	0.00106416	249511	0.532392	0.00856041	0.00988761	31.7352	21.215
Branched_chain_amino_acid_dehydrogenase_complex	T06_Regen_Day2	0.0139618	0.00227532	249466	0.532297	0.0350505	0.0392671	60.0457	45.8879
Cholesterol_bile_acid_steroid_synthesis	T06_Regen_Day2	0.0794249	0.00282918	248308	0.529824	0.0686466	0.0752084	98.6301	94.5794
fMet_processing	T06_Regen_Day2	0.00146949	0.000723766	245980	0.524859	0.000112551	0.000142119	9.13242	3.92523
OXA	T06_Regen_Day2	0.00428927	0.000409721	245698	0.524257	0.0327191	0.036933	25.1142	17.3832
Trafficking	T06_Regen_Day2	0.00770508	0.00100594	244962	0.522685	0.093413	0.101595	38.3562	28.972
Vitamin_B1_metabolism	T06_Regen_Day2	0.00151344	0.000701386	244804	0.522348	0.000735184	0.000912854	9.13242	4.39252
Propanoate_metabolism	T00_Control	0.007357	0.00127189	243629	0.519842	0.141454	0.152729	31.028	32.6484
Complex_I	T00_Control	1.53238	0.00570761	243338	0.519221	0.240662	0.254317	100	100
mtDNA_modifications	T06_Regen_Day2	0.000601263	0.000583545	243198	0.518921	8.23291e-10	1.15727e-09	3.88128	0.0934579
Complex_V	T06_Regen_Day2	1.41958	0.0210865	243160	0.518841	0.250084	0.262412	100	100
Molybdenum_cofactor_synthesis_and_proteins	T06_Regen_Day2	0.00273654	0.000499796	242826	0.518128	0.0538042	0.0593838	15.7534	11.1215
CV_subunits	T06_Regen_Day2	1.41344	0.0185561	242350	0.517112	0.296222	0.308651	100	100
Carnitine_synthesis_and_transport	T06_Regen_Day2	0.005092	0.000518979	241410	0.515107	0.210543	0.22569	26.9406	21.3084
Carnitine_shuttle	T06_Regen_Day2	0.00502175	0.00049744	241301	0.514874	0.216142	0.230037	26.7123	21.1215
Vitamin_A_metabolism	T00_Control	0.0061337	0.000256369	239341	0.510692	0.418107	0.432624	29.0654	30.5936
Metabolism	T00_Control	3.5024	0.0746422	239156	0.510299	0.529583	0.533161	100	100
Proline_metabolism	T06_Regen_Day2	0.0148307	0.0010217	239071	0.510116	0.510809	0.517759	57.5342	48.2243
Detoxification	T06_Regen_Day2	0.386926	0.00130279	239009	0.509984	0.54224	0.54224	100	100
ABC_transporters	T06_Regen_Day2	0.0104792	0.000986377	238876	0.509699	0.507274	0.517698	47.2603	38.785
Eicosanoid_metabolism	T06_Regen_Day2	0.00481873	0.000236743	238290	0.508449	0.481405	0.494685	25.5708	21.4019

## Sheet: T07vsT00.Macro.Mito
feature	Up_regulated	avgExpr	logFC	statistic	auc	pval	padj	pct_in	pct_out
Translation	T07_Regen_Day3	0.644463	0.205458	191536	0.79206	2.08312e-43	3.10385e-41	100	100
MitoCarta_Mitochondrial_central_dogma	T07_Regen_Day3	0.742892	0.230332	191138	0.790414	6.122e-43	4.56089e-41	100	100
Mitochondrial_ribosome	T07_Regen_Day3	0.514599	0.16755	189674	0.78436	3.06555e-41	1.52256e-39	100	100
Nucleotide_metabolism	T07_Regen_Day3	0.287396	0.0830273	180264	0.745445	3.68338e-31	1.37206e-29	100	100
Fe_S_containing_proteins	T07_Regen_Day3	0.166359	0.0518128	180134	0.744907	4.95631e-31	1.47698e-29	99.5575	98.3178
Carbohydrate_metabolism	T07_Regen_Day3	0.268725	0.0735401	178490	0.738113	2.00301e-29	4.97414e-28	100	99.9065
OXPHOS_assembly_factors	T07_Regen_Day3	0.26509	0.0679156	178292	0.73729	3.11337e-29	6.62704e-28	99.5575	100
Nucleotide_synthesis_and_processing	T07_Regen_Day3	0.14984	0.053064	177808	0.735289	9.04288e-29	1.64365e-27	100	98.3178
Small_molecule_transport	T07_Regen_Day3	0.409751	0.091017	177765	0.735113	9.92809e-29	1.64365e-27	100	100
Mitochondrial_dynamics_and_surveillance	T07_Regen_Day3	0.617494	0.0945053	173046	0.715598	2.02736e-24	3.02077e-23	100	100
Signaling	T07_Regen_Day3	0.25254	0.0621722	172226	0.712207	1.04343e-23	1.41338e-22	100	99.8131
Calcium_homeostasis	T07_Regen_Day3	0.197803	0.0526125	171635	0.709763	3.34521e-23	4.15363e-22	100	99.5327
Cardiolipin_synthesis	T07_Regen_Day3	0.060988	0.0232581	169842	0.702349	8.15197e-22	9.34342e-21	94.2478	79.7196
CIV_assembly_factors	T07_Regen_Day3	0.121159	0.0355971	167400	0.692253	9.5539e-20	1.01681e-18	99.115	95.0467
Protein_import_and_sorting	T07_Regen_Day3	0.270108	0.0548149	167310	0.691876	1.12883e-19	1.12131e-18	100	100
Fe_S_cluster_biosynthesis	T07_Regen_Day3	0.0874528	0.0234993	162268	0.671028	5.90168e-16	5.17264e-15	97.7876	91.4019
Mitochondrial_permeability_transition_pore	T07_Regen_Day3	0.0929073	0.0276708	162167	0.67061	7.00621e-16	5.6035e-15	99.115	94.0187
Cholesterol_bile_acid_steroid_synthesis	T07_Regen_Day3	0.105795	0.0291992	162156	0.670563	7.1454e-16	5.6035e-15	99.5575	94.5794
TCA_cycle	T07_Regen_Day3	0.129044	0.0320016	161668	0.668545	1.55856e-15	1.16112e-14	100	97.3832
SLC25A_family	T07_Regen_Day3	0.249246	0.047156	161416	0.667507	2.31702e-15	1.64398e-14	100	100
Fatty_acid_oxidation	T07_Regen_Day3	0.124323	0.0305699	160670	0.664418	7.42582e-15	5.0293e-14	99.115	97.3832
Calcium_cycle	T07_Regen_Day3	0.0963343	0.0246873	160488	0.663667	9.79694e-15	6.17719e-14	99.115	94.486
Protein_import_sorting_and_homeostasis	T07_Regen_Day3	0.425296	0.0656686	160480	0.663634	9.94983e-15	6.17719e-14	100	100
TCA_associated	T07_Regen_Day3	0.0538683	0.0178693	159655	0.660222	2.95319e-14	1.7601e-13	96.0177	79.1589
mtRNA_metabolism	T07_Regen_Day3	0.118718	0.0287889	159031	0.657642	8.88042e-14	5.08916e-13	98.2301	96.729
Pyruvate_metabolism	T07_Regen_Day3	0.0444972	0.0153452	158694	0.656251	1.00113e-13	5.52474e-13	92.9204	72.7103
Apoptosis	T07_Regen_Day3	0.283068	0.0380357	156591	0.647552	2.96871e-12	1.57004e-11	100	100
Complex_II	T07_Regen_Day3	0.0572375	0.0176131	156480	0.647095	3.05577e-12	1.57004e-11	94.2478	80.4673
mtRNA_granules	T07_Regen_Day3	0.0436814	0.0142328	156303	0.646361	3.35534e-12	1.66648e-11	89.3805	75.1402
Branched_chain_amino_acid_metabolism	T07_Regen_Day3	0.089771	0.0226903	155832	0.644413	8.41641e-12	4.04531e-11	99.115	93.6449
Vitamin_metabolism	T07_Regen_Day3	0.0981157	0.0237197	155682	0.643795	1.03333e-11	4.81143e-11	97.7876	95.1402
Selenoproteins	T07_Regen_Day3	0.171972	0.0342618	155559	0.643284	1.22404e-11	5.52675e-11	100	98.3178
Gluconeogenesis	T07_Regen_Day3	0.0558271	0.0159213	155392	0.642592	1.40695e-11	6.16577e-11	98.2301	81.5888
Phospholipid_metabolism	T00_Control	0.119452	0.0286164	155148	0.641585	2.12822e-11	9.06014e-11	99.4393	98.2301
Lipid_metabolism	T07_Regen_Day3	0.432508	0.0568186	154533	0.639041	4.81174e-11	1.99153e-10	100	100
Calcium_uniporter	T07_Regen_Day3	0.041474	0.0137517	152859	0.632119	2.54154e-10	1.02348e-09	84.9558	68.4112
OXA	T07_Regen_Day3	0.00943775	0.0055582	152530	0.630756	2.78945e-17	2.59767e-16	46.9027	17.3832
Metabolism	T07_Regen_Day3	3.79012	0.287729	151890	0.62811	1.36485e-09	5.21441e-09	100	100
Organelle_contact_sites	T07_Regen_Day3	0.0544384	0.0152783	151844	0.62792	1.34387e-09	5.21441e-09	96.0177	81.9626
Nucleotide_import	T07_Regen_Day3	0.0833228	0.0187213	151724	0.627423	1.66533e-09	6.05206e-09	97.7876	94.3925
CII_subunits	T07_Regen_Day3	0.0440432	0.0127971	150820	0.623687	3.91504e-09	1.38891e-08	89.823	73.9252
Amino_acid_metabolism	T07_Regen_Day3	0.189221	0.0296581	150187	0.621069	1.02488e-08	3.47062e-08	99.5575	99.6262
Fission	T07_Regen_Day3	0.049366	0.013124	149730	0.61918	1.5843e-08	5.24581e-08	92.0354	80.5607
MICOS_complex	T07_Regen_Day3	0.0171421	0.00740003	149101	0.616578	1.44739e-09	5.39153e-09	64.1593	40.5607
Import_motor	T07_Regen_Day3	0.0349868	0.0101677	147059	0.608134	2.22634e-07	6.91092e-07	80.531	68.785
TOM	T07_Regen_Day3	0.0894056	0.0141087	146734	0.60679	4.3884e-07	1.33443e-06	99.115	95.514
Mitochondrial_ribosome_assembly	T07_Regen_Day3	0.0312751	0.00972417	146114	0.604228	5.27396e-07	1.57164e-06	79.2035	65.1402
Translation_factors	T07_Regen_Day3	0.0457404	0.0119222	146104	0.604183	7.5045e-07	2.10975e-06	91.5929	77.4766
MitoCarta_mtDNA_maintenance	T07_Regen_Day3	0.0353415	0.0107037	146082	0.604094	6.12049e-07	1.75376e-06	80.531	68.5047
Protein_homeostasis	T07_Regen_Day3	0.218088	0.0230312	145640	0.602268	1.31647e-06	3.63248e-06	100	99.8131
CII_assembly_factors	T07_Regen_Day3	0.0131943	0.00481599	145031	0.599748	7.46579e-08	2.36681e-07	59.292	34.2991
Cristae_formation	T07_Regen_Day3	0.0987028	0.0147898	144046	0.595672	6.03124e-06	1.57659e-05	100	97.2897
Malate_aspartate_shuttle	T07_Regen_Day3	0.0313812	0.00797147	143610	0.593871	6.51653e-06	1.67408e-05	84.9558	65.4206
CIII_assembly_factors	T07_Regen_Day3	0.0233894	0.00646327	143470	0.593293	4.48483e-06	1.21498e-05	74.7788	54.2991
mt_mRNA_modifications	T07_Regen_Day3	0.00988757	0.00424366	143160	0.592009	4.75242e-08	1.53937e-07	46.9027	24.6729
Respirasome_assembly	T07_Regen_Day3	0.0840475	0.0133628	143122	0.591853	1.39407e-05	3.46195e-05	97.3451	95.4206
Copper_metabolism	T07_Regen_Day3	0.0662439	0.0101004	142517	0.589352	2.36882e-05	5.43005e-05	97.7876	92.243
CI_assembly_factors	T07_Regen_Day3	0.0268717	0.00753363	141910	0.586844	2.48507e-05	5.61024e-05	76.9912	60
Itaconate_metabolism	T07_Regen_Day3	0.0158008	0.00529653	141648	0.585756	7.9727e-06	2.01344e-05	61.0619	40.4673
Detoxification	T07_Regen_Day3	0.418041	0.0324181	141432	0.584865	5.96837e-05	0.000130777	100	100
Proteases	T07_Regen_Day3	0.0576013	0.0100598	141368	0.5846	6.24084e-05	0.000134766	96.0177	88.785
Vitamin_C_metabolism	T07_Regen_Day3	0.0203794	0.00641493	141181	0.583827	2.69387e-05	5.99084e-05	69.0265	48.8785
mt_rRNA_modifications	T07_Regen_Day3	0.0165299	0.00538701	141003	0.583091	2.07208e-05	4.82405e-05	62.8319	43.8318
Coenzyme_A_metabolism	T07_Regen_Day3	0.00893616	0.00370115	140968	0.582944	5.92354e-07	1.7306e-06	42.9204	24.1121
Preprotein_cleavage	T07_Regen_Day3	0.0321833	0.00761581	140592	0.581391	9.33788e-05	0.000193242	82.7434	66.3551
ROS_and_glutathione_metabolism	T07_Regen_Day3	0.35899	0.027013	140258	0.580008	0.000154128	0.0003062	100	100
Type_II_fatty_acid_synthesis	T07_Regen_Day3	0.0241445	0.00678389	139674	0.577597	0.000150392	0.000302816	75.2212	57.1963
Proline_metabolism	T00_Control	0.013809	0.00507011	139634	0.577427	7.1919e-05	0.000150929	48.2243	41.1504
MitoCarta_mtDNA_nucleoid	T07_Regen_Day3	0.0156302	0.00409408	139610	0.577328	7.11489e-05	0.000150929	63.7168	42.9907
Lysine_metabolism	T07_Regen_Day3	0.0545215	0.00954105	139398	0.576454	0.000293216	0.000553028	93.3628	84.3925
GABA_metabolism	T07_Regen_Day3	0.0233417	0.00527104	138899	0.57439	0.0002816	0.000537928	74.7788	57.5701
Sideroflexins	T07_Regen_Day3	0.00788834	0.00281563	138688	0.573515	5.29262e-06	1.40822e-05	40.2655	22.1495
mt_tRNA_synthetases	T07_Regen_Day3	0.0217741	0.00538848	138414	0.572382	0.000375205	0.000698819	71.2389	55.3271
Cytochrome_C	T07_Regen_Day3	0.0175856	0.00484478	138150	0.571295	0.000249804	0.000483386	63.2743	43.0841
Cholesterol_associated	T07_Regen_Day3	0.00539915	0.00346197	137942	0.570435	6.08667e-09	2.1091e-08	24.3363	9.90654
NAD_biosynthesis_and_metabolism	T07_Regen_Day3	0.018323	0.00485703	137536	0.568752	0.000521224	0.000958795	65.0442	47.3832
Coenzyme_Q_metabolism	T07_Regen_Day3	0.0272007	0.00514176	137482	0.568532	0.000938766	0.00160777	79.2035	62.9907
Fusion	T07_Regen_Day3	0.0174823	0.00482234	137113	0.567004	0.000726831	0.00127409	67.2566	47.1028
Complex_V	T07_Regen_Day3	1.46164	0.0631419	136636	0.565032	0.00209834	0.00329109	100	100
CV_subunits	T07_Regen_Day3	1.45785	0.062961	136616	0.564947	0.00212674	0.00330087	100	100
Tetrahydobiopterin_synthesis	T07_Regen_Day3	0.0170211	0.00455037	136572	0.564769	0.0010321	0.00174754	64.6018	46.3551
mt_tRNA_modifications	T07_Regen_Day3	0.0347139	0.00686605	136562	0.564724	0.00202531	0.00324485	82.3009	73.0841
Branched_chain_amino_acid_dehydrogenase_complex	T07_Regen_Day3	0.0157161	0.00402962	136204	0.563247	0.00129156	0.00211476	61.5044	45.8879
mtRNA_stability_and_decay	T07_Regen_Day3	0.034301	0.00575201	135819	0.561653	0.00329296	0.00505826	83.1858	73.3645
Polycistronic_mtRNA_processing	T07_Regen_Day3	0.0174295	0.00429745	135700	0.561163	0.00209189	0.00329109	63.7168	48.5981
Q_linked_reactions_other	T07_Regen_Day3	0.0249	0.00565879	135340	0.559672	0.00357809	0.00544016	73.8938	57.757
Glyoxylate_metabolism	T07_Regen_Day3	0.0075839	0.00301624	134898	0.557843	0.000229683	0.0004503	35.3982	20.9346
Intramitochondrial_membrane_interactions	T07_Regen_Day3	0.022525	0.00494791	134656	0.556842	0.00553	0.00807814	71.6814	58.3178
Glutamate_metabolism	T07_Regen_Day3	0.0281244	0.00486884	134628	0.556728	0.00639095	0.00924515	81.4159	65.514
Glycine_metabolism	T07_Regen_Day3	0.0315297	0.00600823	134518	0.556273	0.00702078	0.0100586	81.8584	68.3178
MitoCarta_mtDNA_replication	T07_Regen_Day3	0.0153948	0.0033935	134070	0.554421	0.00526731	0.00777058	58.4071	44.5794
Carnitine_shuttle	T07_Regen_Day3	0.00661953	0.00209522	133982	0.554057	0.000593939	0.00107923	35.3982	21.1215
Carnitine_synthesis_and_transport	T07_Regen_Day3	0.00668426	0.00211124	133887	0.553664	0.000671042	0.00120464	35.3982	21.3084
TIM23_presequence_pathway	T07_Regen_Day3	0.0297996	0.00475175	133834	0.553445	0.0104489	0.0146876	80.0885	68.5981
Serine_metabolism	T07_Regen_Day3	0.00769685	0.00235412	133742	0.553062	0.00108241	0.00181212	36.2832	23.4579
Chaperones	T07_Regen_Day3	0.118469	0.00459131	133097	0.550397	0.017139	0.0232155	99.5575	98.6916
Sulfur_metabolism	T07_Regen_Day3	0.0196443	0.00409603	132958	0.54982	0.0138718	0.0193168	67.2566	54.1121
Heme_synthesis_and_processing	T07_Regen_Day3	0.0202514	0.00410091	132865	0.549438	0.015408	0.0210623	71.6814	56.4486
Creatine_metabolism	T07_Regen_Day3	0.051827	0.0109348	132822	0.549262	0.0189453	0.0254311	84.5133	74.0187
Glycine_cleavage_system	T07_Regen_Day3	0.0053882	0.00168989	132810	0.549212	0.000683047	0.0012116	28.7611	17.0093
Transcription	T07_Regen_Day3	0.0118825	0.0030361	132738	0.548914	0.00866994	0.0123031	50.885	36.9159
Glycerol_phosphate_shuttle	T07_Regen_Day3	0.00392776	0.0021074	132526	0.548036	1.60233e-05	3.85075e-05	18.5841	8.50467
Lipoate_insertion	T07_Regen_Day3	0.00356664	0.00153229	132068	0.546142	0.000107674	0.000219773	20.354	10.1869
MIA40	T07_Regen_Day3	0.00691768	0.00165233	132063	0.546121	0.00472122	0.00703462	37.1681	23.7383
Autophagy	T07_Regen_Day3	0.0981597	0.00669062	131981	0.545782	0.030354	0.0403817	99.115	96.9159
Vitamin_D_metabolism	T07_Regen_Day3	0.00456587	0.00140496	131966	0.545718	0.000787044	0.0013636	25.2212	14.486
TIM22_carrier_pathway	T07_Regen_Day3	0.00520079	0.00184166	131959	0.545691	0.00132077	0.00213907	26.9912	16.3551
Kynurenine_metabolism	T07_Regen_Day3	0.00469024	0.0014879	130838	0.541053	0.00366713	0.00551922	26.5487	16.0748
mtDNA_repair	T07_Regen_Day3	0.011844	0.00359721	130532	0.539788	0.0315024	0.0415385	48.2301	36.2617
Folate_and_1_C_metabolism	T07_Regen_Day3	0.030602	0.0053524	130438	0.539403	0.059423	0.0763278	78.7611	70.2804
Mitophagy	T07_Regen_Day3	0.0820852	0.0039572	129939	0.537338	0.0773843	0.0968929	98.6726	95.0467
Cytochromes	T00_Control	0.43426	0.0357508	129908	0.537212	0.0784024	0.0973497	100	100
Biotin_utilizing_proteins	T07_Regen_Day3	0.00309792	0.00134334	129907	0.537205	0.00113148	0.00187323	17.6991	9.43925
Propanoate_metabolism	T07_Regen_Day3	0.00918624	0.00182923	129866	0.537034	0.0365158	0.0473117	43.3628	31.028
Vitamin_B6_metabolism	T07_Regen_Day3	0.00204412	0.0012225	129810	0.536802	1.49986e-05	3.66359e-05	11.9469	4.39252
Ketone_metabolism	T07_Regen_Day3	0.0303245	0.00323884	129398	0.5351	0.0933262	0.113054	80.531	70.5607
Vitamin_B12_metabolism	T07_Regen_Day3	0.00453357	0.00145803	129200	0.53428	0.0140311	0.0193577	23.8938	15.9813
ABC_transporters	T07_Regen_Day3	0.0124082	0.00291537	129106	0.533893	0.0710518	0.0904847	48.2301	38.785
Choline_and_betaine_metabolism	T07_Regen_Day3	0.0222367	0.0034508	129096	0.53385	0.0979841	0.117739	69.9115	57.9439
Heme_containing_proteins	T00_Control	1.06637	0.0850287	128898	0.533033	0.1182	0.139776	100	100
OXPHOS	T07_Regen_Day3	6.40861	0.0544513	128418	0.531048	0.141972	0.165265	100	100
Trafficking	T07_Regen_Day3	0.00825464	0.00155551	128293	0.530531	0.0768652	0.0968929	38.4956	28.972
Vitamin_A_metabolism	T07_Regen_Day3	0.00760342	0.00146971	127970	0.529193	0.0915198	0.111774	39.3805	29.0654
EF_hand_proteins	T07_Regen_Day3	0.0150032	0.00217931	127234	0.526152	0.18792	0.215385	60.177	49.0654
Eicosanoid_metabolism	T07_Regen_Day3	0.00550273	0.000920736	127104	0.525616	0.0989616	0.117962	29.2035	21.4019
Electron_carriers	T00_Control	0.453501	0.030092	127061	0.525436	0.228956	0.260415	100	100
Xenobiotic_metabolism	T07_Regen_Day3	0.0631449	0.00324398	126926	0.524876	0.239144	0.269942	95.1327	88.972
OXPHOS_subunits	T07_Regen_Day3	6.20555	-0.00106631	126399	0.522699	0.283018	0.314699	100	100
Iron_homeostasis	T07_Regen_Day3	1.04183	0.00668112	126225	0.521979	0.298558	0.327097	100	100
Vitamin_B2_metabolism	T07_Regen_Day3	0.00514443	0.000585592	126106	0.521487	0.164193	0.189649	28.3186	21.215
Metals_and_cofactors	T07_Regen_Day3	2.3822	0.0120413	125834	0.520364	0.335474	0.362214	100	100
Immune_response	T00_Control	0.0195903	0.000293951	125558	0.519219	0.349497	0.37464	60.8411	65.9292
Amidoxime_reducing_complex	T07_Regen_Day3	0.00899769	0.000329717	125518	0.519053	0.292717	0.323073	43.3628	34.0187
Molybdenum_cofactor_synthesis_and_proteins	T07_Regen_Day3	0.00259796	0.000361214	125357	0.51839	0.122753	0.144018	15.9292	11.1215
Catechol_metabolism	T00_Control	0.0190587	0.00175302	125211	0.517786	0.381729	0.406269	56.729	62.8319
cAMP_PKA_signaling	T07_Regen_Day3	0.00725275	0.000595596	125163	0.517587	0.305293	0.332033	36.7257	28.6916
Vitamin_B1_metabolism	T07_Regen_Day3	0.00130777	0.000495714	125011	0.516959	0.0339474	0.0443699	7.9646	4.39252
Complex_IV	T07_Regen_Day3	2.70496	-0.012544	124968	0.516781	0.427395	0.448464	100	100
SAM	T07_Regen_Day3	0.0108239	0.00107028	124786	0.516031	0.394716	0.417111	50	38.972
mtDNA_stability_and_decay	T07_Regen_Day3	0.00214191	0.000166288	124090	0.51315	0.246903	0.276605	13.7168	10.0935
fMet_processing	T07_Regen_Day3	0.00108494	0.000339222	123986	0.51272	0.0904124	0.111334	6.63717	3.92523
mtDNA_modifications	T07_Regen_Day3	0.000341003	0.000323286	123470	0.510584	2.07067e-05	4.82405e-05	2.21239	0.0934579
Complex_I	T07_Regen_Day3	1.51219	-0.0201948	123456	0.510528	0.61855	0.640028	100	100
CV_assembly_factors	T07_Regen_Day3	0.00379301	0.000180911	123238	0.509627	0.497229	0.518092	20.7965	17.4766
CI_subunits	T07_Regen_Day3	1.48532	-0.0277285	122267	0.505612	0.790752	0.80319	100	100
CIV_subunits	T07_Regen_Day3	2.5838	-0.048141	122256	0.505566	0.792409	0.80319	100	100
Complex_III	T07_Regen_Day3	0.640348	0.000663568	122189	0.505289	0.802527	0.80795	100	100
CIII_subunits	T00_Control	0.622759	0.0057997	121680	0.503186	0.88028	0.88028	100	100
Urea_cycle	T00_Control	0.00126948	0.00024088	121539	0.502601	0.779155	0.800649	6.91589	6.63717

## Sheet: T08vsT00.Macro.Mito
feature	Up_regulated	avgExpr	logFC	statistic	auc	pval	padj	pct_in	pct_out
Phospholipid_metabolism	T00_Control	0.119452	0.0411135	282703	0.716012	2.94084e-35	4.38185e-33	99.4393	97.561
Carbohydrate_metabolism	T08_Regen_Day7	0.216417	0.0212317	224949	0.569736	6.33283e-05	0.00389442	99.729	99.9065
Lipid_metabolism	T00_Control	0.375689	0.0293889	224599	0.56885	7.84111e-05	0.00389442	100	100
ROS_and_glutathione_metabolism	T00_Control	0.331977	0.0349595	223914	0.567115	0.000118268	0.00440548	100	99.729
Signaling	T08_Regen_Day7	0.206777	0.0164094	223046	0.564918	0.000196356	0.00585142	100	99.8131
Calcium_homeostasis	T08_Regen_Day7	0.15839	0.0132	221330	0.560572	0.000512075	0.0107129	99.729	99.5327
Iron_homeostasis	T00_Control	1.03515	0.0957736	221115	0.560026	0.00057519	0.0107129	100	100
Nucleotide_metabolism	T08_Regen_Day7	0.216214	0.0118448	219002	0.554674	0.00171225	0.0283472	100	100
Detoxification	T00_Control	0.385623	0.030964	217860	0.551782	0.00297638	0.0443481	100	100
Calcium_cycle	T08_Regen_Day7	0.0804082	0.0087613	217600	0.551125	0.00336074	0.0455227	96.206	94.486
Chaperones	T00_Control	0.113877	0.0122552	216698	0.54884	0.00508772	0.0631725	98.6916	99.458
Ketone_metabolism	T08_Regen_Day7	0.0314415	0.00435586	215288	0.545269	0.00866686	0.0970015	76.9648	70.5607
TCA_cycle	T08_Regen_Day7	0.107558	0.0105156	215276	0.545238	0.00946291	0.0970015	97.29	97.3832
Amino_acid_metabolism	T08_Regen_Day7	0.171418	0.0118549	214871	0.544211	0.011215	0.0982965	99.729	99.6262
Nucleotide_synthesis_and_processing	T08_Regen_Day7	0.10399	0.00721393	214286	0.542731	0.0142454	0.11792	98.916	98.3178
NAD_biosynthesis_and_metabolism	T08_Regen_Day7	0.0165909	0.00312491	213912	0.541783	0.0104163	0.0970015	57.7236	47.3832
Protein_homeostasis	T00_Control	0.195057	0.0132537	213017	0.539516	0.023416	0.15859	99.8131	100
Glutamate_metabolism	T08_Regen_Day7	0.0283259	0.00507028	212571	0.538386	0.0250812	0.162482	73.7127	65.514
Q_linked_reactions_other	T08_Regen_Day7	0.0220569	0.00281571	211237	0.535007	0.0382311	0.227857	68.8347	57.757
mt_mRNA_modifications	T08_Regen_Day7	0.00704099	0.00139708	211156	0.534802	0.0102631	0.0970015	32.2493	24.6729
Creatine_metabolism	T08_Regen_Day7	0.043751	0.00285886	211130	0.534738	0.0447497	0.25645	80.4878	74.0187
Selenoproteins	T08_Regen_Day7	0.137936	0.00022627	211089	0.534633	0.0469797	0.259258	98.645	98.3178
cAMP_PKA_signaling	T08_Regen_Day7	0.00857186	0.0019147	210896	0.534145	0.0163528	0.128241	36.0434	28.6916
Lysine_metabolism	T08_Regen_Day7	0.0504461	0.00546565	210872	0.534082	0.0502733	0.267526	90.2439	84.3925
Proline_metabolism	T00_Control	0.013809	0.00212107	210713	0.53368	0.0366843	0.227748	48.2243	45.2575
Glycerol_phosphate_shuttle	T08_Regen_Day7	0.00296188	0.00114152	210433	0.532971	0.000333923	0.00829243	15.4472	8.50467
CIII_subunits	T00_Control	0.622759	0.0181932	210009	0.531897	0.0673132	0.314389	100	100
Complex_III	T00_Control	0.639685	0.0188549	210002	0.531881	0.0674546	0.314389	100	100
Mitochondrial_permeability_transition_pore	T08_Regen_Day7	0.0689179	0.00368142	209724	0.531174	0.073736	0.314389	95.935	94.0187
Cytochromes	T00_Control	0.43426	0.0134398	209601	0.530864	0.0766766	0.314389	100	100
Complex_V	T00_Control	1.3985	0.0371017	209554	0.530744	0.0778326	0.314389	100	100
CV_subunits	T00_Control	1.39489	0.0369741	209550	0.530735	0.0779184	0.314389	100	100
Branched_chain_amino_acid_metabolism	T08_Regen_Day7	0.0717777	0.00469701	209325	0.530165	0.0835616	0.314389	95.393	93.6449
TIM23_presequence_pathway	T08_Regen_Day7	0.0279532	0.00290538	209241	0.529952	0.081844	0.314389	76.6938	68.5981
Type_II_fatty_acid_synthesis	T08_Regen_Day7	0.0198177	0.00245705	209086	0.529561	0.0786577	0.314389	63.1436	57.1963
Cholesterol_bile_acid_steroid_synthesis	T08_Regen_Day7	0.079967	0.00337129	208976	0.52928	0.0930523	0.322437	97.832	94.5794
Cristae_formation	T08_Regen_Day7	0.0885431	0.0046302	208892	0.529069	0.0954383	0.323189	98.916	97.2897
MICOS_complex	T08_Regen_Day7	0.0116	0.00185802	208530	0.528153	0.0730562	0.314389	48.7805	40.5607
CIV_subunits	T08_Regen_Day7	2.78455	0.152602	208344	0.52768	0.112357	0.363939	100	100
Complex_IV	T08_Regen_Day7	2.86951	0.152004	208196	0.527305	0.117305	0.371882	100	100
Cytochrome_C	T08_Regen_Day7	0.0137579	0.00101702	208102	0.527066	0.0894835	0.317453	51.4905	43.0841
Itaconate_metabolism	T08_Regen_Day7	0.0119246	0.00142029	208075	0.526999	0.0850791	0.314389	47.9675	40.4673
Fatty_acid_oxidation	T08_Regen_Day7	0.0991275	0.00537415	208064	0.52697	0.121876	0.377193	98.374	97.3832
Mitochondrial_ribosome	T08_Regen_Day7	0.356319	0.00927049	207873	0.526487	0.128697	0.377193	100	100
Electron_carriers	T00_Control	0.453501	0.0106241	207859	0.526452	0.12921	0.377193	100	100
MitoCarta_Mitochondrial_central_dogma	T08_Regen_Day7	0.525852	0.0132919	207658	0.525944	0.136725	0.384378	100	100
Transcription	T00_Control	0.00884643	0.000979568	207556	0.525684	0.0865098	0.314389	36.9159	33.6043
MIA40	T08_Regen_Day7	0.00605845	0.000793096	207474	0.525476	0.0559169	0.287297	30.0813	23.7383
Calcium_uniporter	T08_Regen_Day7	0.0309612	0.00323886	207444	0.525402	0.139755	0.385437	75.3388	68.4112
CI_subunits	T00_Control	1.51305	0.0356098	206900	0.524023	0.168233	0.435921	100	100
Vitamin_D_metabolism	T00_Control	0.00316091	0.00118072	206900	0.524022	0.0194538	0.138029	14.486	9.7561
Pyruvate_metabolism	T08_Regen_Day7	0.0319032	0.00275126	206787	0.523737	0.169688	0.435921	78.8618	72.7103
Complex_I	T00_Control	1.53238	0.0354427	206736	0.523609	0.175688	0.443688	100	100
Choline_and_betaine_metabolism	T08_Regen_Day7	0.0205471	0.00176129	206590	0.523238	0.168271	0.435921	65.8537	57.9439
mtDNA_repair	T08_Regen_Day7	0.0100051	0.00175831	206572	0.523191	0.126704	0.377193	42.0054	36.2617
Copper_metabolism	T08_Regen_Day7	0.0600859	0.00394242	206535	0.523099	0.185132	0.459743	94.5799	92.243
Lipoate_insertion	T08_Regen_Day7	0.00266292	0.000628573	206407	0.522774	0.0179058	0.133398	14.9051	10.1869
Heme_containing_proteins	T08_Regen_Day7	1.14995	0.0835734	206062	0.521901	0.209058	0.500306	100	100
Cardiolipin_synthesis	T08_Regen_Day7	0.0396534	0.00192356	205888	0.521461	0.216816	0.500306	85.6369	79.7196
mtRNA_granules	T08_Regen_Day7	0.0313442	0.00189563	205474	0.520411	0.238444	0.510852	78.5908	75.1402
Sulfur_metabolism	T00_Control	0.0155482	0.000814044	205465	0.520389	0.218254	0.500306	54.1121	53.3875
Small_molecule_transport	T08_Regen_Day7	0.323188	0.00445359	205386	0.52019	0.246855	0.510852	100	100
Fission	T00_Control	0.036242	0.00114765	205364	0.520131	0.24651	0.510852	80.5607	81.0298
mt_tRNA_modifications	T08_Regen_Day7	0.0297915	0.00194366	205340	0.520073	0.245766	0.510852	79.6748	73.0841
Fe_S_containing_proteins	T08_Regen_Day7	0.117302	0.00275522	205316	0.52001	0.251088	0.512495	98.645	98.3178
Malate_aspartate_shuttle	T08_Regen_Day7	0.0260195	0.00260979	205277	0.519912	0.245229	0.510852	73.9837	65.4206
Sideroflexins	T08_Regen_Day7	0.0054803	0.000407584	205118	0.51951	0.131638	0.377193	27.1003	22.1495
Protein_import_sorting_and_homeostasis	T00_Control	0.359628	0.00958934	205075	0.519401	0.265808	0.528072	100	100
EF_hand_proteins	T08_Regen_Day7	0.0141531	0.00132918	204974	0.519145	0.241331	0.510852	54.4715	49.0654
MitoCarta_mtDNA_replication	T08_Regen_Day7	0.0132718	0.00127044	204874	0.51889	0.238185	0.510852	50.6775	44.5794
Nucleotide_import	T08_Regen_Day7	0.0668621	0.00226057	204592	0.518179	0.297064	0.574838	95.393	94.3925
Mitochondrial_dynamics_and_surveillance	T08_Regen_Day7	0.528623	0.00563454	204360	0.517589	0.313061	0.587452	100	100
Branched_chain_amino_acid_dehydrogenase_complex	T00_Control	0.0116865	0.000912645	204322	0.517494	0.274178	0.537533	45.8879	46.0705
Organelle_contact_sites	T08_Regen_Day7	0.0408001	0.00163999	204253	0.517319	0.319588	0.587885	90.7859	81.9626
Translation	T08_Regen_Day7	0.446408	0.00740297	204208	0.517204	0.323771	0.588315	100	100
Vitamin_C_metabolism	T08_Regen_Day7	0.0146417	0.000677219	204036	0.516771	0.304589	0.581843	54.7425	48.8785
Mitophagy	T00_Control	0.078128	0.00286102	203998	0.516672	0.338934	0.608448	95.0467	96.748
Glycine_metabolism	T08_Regen_Day7	0.0275385	0.00201702	203825	0.516235	0.345386	0.609444	76.1518	68.3178
Xenobiotic_metabolism	T08_Regen_Day7	0.0642859	0.00438503	203694	0.515902	0.361504	0.619127	93.4959	88.972
GABA_metabolism	T08_Regen_Day7	0.0192663	0.00119563	203544	0.515523	0.356517	0.617686	64.2276	57.5701
Polycistronic_mtRNA_processing	T08_Regen_Day7	0.0138512	0.000719208	203468	0.515332	0.347669	0.609444	55.0136	48.5981
Folate_and_1_C_metabolism	T00_Control	0.0252496	0.000984045	203334	0.514991	0.383815	0.642566	70.2804	71.8157
Gluconeogenesis	T08_Regen_Day7	0.0415491	0.00164333	203122	0.514453	0.405978	0.671399	87.2629	81.5888
Glycine_cleavage_system	T08_Regen_Day7	0.00415807	0.000459768	203091	0.514376	0.217582	0.500306	20.5962	17.0093
SLC25A_family	T08_Regen_Day7	0.202498	0.000407948	203086	0.514363	0.410049	0.671399	100	100
Eicosanoid_metabolism	T00_Control	0.00458199	0.00059229	202938	0.51399	0.258432	0.520357	21.4019	19.2412
TCA_associated	T08_Regen_Day7	0.0382208	0.00222179	202922	0.513947	0.422192	0.683768	86.7209	79.1589
Cholesterol_associated	T08_Regen_Day7	0.0025239	0.000586718	202820	0.513688	0.142275	0.385437	12.7371	9.90654
SAM	T00_Control	0.00975363	0.000666114	202732	0.513465	0.378953	0.641636	38.972	38.2114
Serine_metabolism	T08_Regen_Day7	0.00538704	4.43166e-05	202628	0.513203	0.31541	0.587452	27.3713	23.4579
Metabolism	T08_Regen_Day7	3.51928	0.0168847	202310	0.512398	0.477041	0.758064	100	100
Molybdenum_cofactor_synthesis_and_proteins	T00_Control	0.00223674	0.000458277	202139	0.511965	0.198324	0.484431	11.1215	8.94309
Catechol_metabolism	T08_Regen_Day7	0.0204615	0.00140275	202116	0.511905	0.478242	0.758064	62.6016	56.729
Translation_factors	T00_Control	0.0338182	0.000631988	202092	0.511846	0.494569	0.775692	77.4766	79.4038
mtRNA_metabolism	T08_Regen_Day7	0.0922513	0.00232232	201756	0.510993	0.528355	0.811596	98.645	96.729
Vitamin_B6_metabolism	T08_Regen_Day7	0.00116162	0.000339998	201582	0.510553	0.1068	0.353625	6.50407	4.39252
Amidoxime_reducing_complex	T08_Regen_Day7	0.00886088	0.000192907	201270	0.509765	0.510642	0.792559	37.6694	34.0187
Coenzyme_Q_metabolism	T00_Control	0.0220589	0.000699248	201238	0.509681	0.569297	0.833495	62.9907	65.5827
Preprotein_cleavage	T08_Regen_Day7	0.0244568	-0.000110686	201048	0.5092	0.591579	0.85053	72.6287	66.3551
MitoCarta_mtDNA_nucleoid	T08_Regen_Day7	0.0119586	0.000422468	201030	0.509156	0.563621	0.833495	47.9675	42.9907
Protein_import_and_sorting	T08_Regen_Day7	0.216722	0.00142854	201028	0.509151	0.599707	0.85053	100	100
Fe_S_cluster_biosynthesis	T08_Regen_Day7	0.0644203	0.000466737	200974	0.509014	0.605075	0.85053	93.2249	91.4019
Tetrahydobiopterin_synthesis	T00_Control	0.0124707	0.000920117	200761	0.508475	0.598145	0.85053	46.3551	48.5095
Intramitochondrial_membrane_interactions	T00_Control	0.0175771	-4.27408e-06	200470	0.507738	0.645283	0.882084	58.3178	59.6206
Respirasome_assembly	T08_Regen_Day7	0.0707822	9.75228e-05	200404	0.507569	0.664207	0.883632	96.477	95.4206
Vitamin_B2_metabolism	T00_Control	0.00455884	0.000539018	200398	0.507555	0.543754	0.826729	21.215	20.8672
MitoCarta_mtDNA_maintenance	T08_Regen_Day7	0.0262482	0.00161051	200366	0.507474	0.663597	0.883632	71.8157	68.5047
mt_tRNA_synthetases	T00_Control	0.0163856	9.9777e-05	200348	0.507429	0.655374	0.883632	55.3271	55.5556
ABC_transporters	T00_Control	0.0094928	0.000263972	200320	0.507356	0.630607	0.878136	38.785	38.4824
Trafficking	T08_Regen_Day7	0.00717326	0.000474129	199974	0.506483	0.645	0.882084	31.4363	28.972
CIV_assembly_factors	T00_Control	0.0855624	0.00059831	199931	0.506372	0.714762	0.901233	95.0467	96.477
Heme_synthesis_and_processing	T00_Control	0.0161505	0.000113615	199911	0.506322	0.70539	0.901233	56.4486	57.9946
OXPHOS_assembly_factors	T00_Control	0.197175	0.00262419	199879	0.506241	0.720421	0.901233	100	100
CII_assembly_factors	T08_Regen_Day7	0.00859987	0.00022158	199694	0.505773	0.697349	0.901233	36.8564	34.2991
mtRNA_stability_and_decay	T08_Regen_Day7	0.0291876	0.000638581	199668	0.505705	0.741514	0.901233	78.5908	73.3645
CIII_assembly_factors	T00_Control	0.0169261	0.000661708	199610	0.505559	0.73798	0.901233	54.2991	56.6396
Biotin_utilizing_proteins	T08_Regen_Day7	0.00200887	0.000254286	199423	0.505086	0.570581	0.833495	10.5691	9.43925
Metals_and_cofactors	T08_Regen_Day7	2.36777	-0.00238229	199346	0.504891	0.779123	0.901233	100	100
Apoptosis	T08_Regen_Day7	0.245291	0.000258625	199297	0.504767	0.784589	0.901233	100	100
Vitamin_metabolism	T08_Regen_Day7	0.0749506	0.000554555	199282	0.504727	0.786311	0.901233	96.206	95.1402
CI_assembly_factors	T00_Control	0.019338	-0.000167037	199228	0.504592	0.785805	0.901233	60	62.3306
mt_rRNA_modifications	T00_Control	0.0111429	-1.26967e-05	199209	0.504544	0.774119	0.901233	43.8318	44.4444
Complex_II	T08_Regen_Day7	0.0404847	0.000860278	199200	0.50452	0.794848	0.904064	84.0108	80.4673
Coenzyme_A_metabolism	T08_Regen_Day7	0.00504868	-0.000186334	198996	0.504003	0.761133	0.901233	25.7453	24.1121
Carnitine_shuttle	T00_Control	0.00452431	0.000332169	198920	0.503811	0.759477	0.901233	21.1215	21.1382
Vitamin_B12_metabolism	T00_Control	0.00307554	0.000302993	198881	0.503713	0.73765	0.901233	15.9813	15.4472
CV_assembly_factors	T08_Regen_Day7	0.00348452	-0.000127586	198864	0.50367	0.752627	0.901233	18.9702	17.4766
OXA	T08_Regen_Day7	0.00344379	-0.000435753	198832	0.50359	0.757465	0.901233	18.9702	17.3832
Import_motor	T00_Control	0.0248191	-0.000858123	198820	0.503557	0.836112	0.943793	68.785	72.3577
Carnitine_synthesis_and_transport	T00_Control	0.00457302	0.000334164	198792	0.503489	0.780051	0.901233	21.3084	21.4092
Autophagy	T00_Control	0.091469	0.000333756	198695	0.503242	0.852533	0.946849	96.9159	98.374
Immune_response	T08_Regen_Day7	0.0202289	0.000638524	198488	0.502719	0.872544	0.946849	64.4986	60.8411
OXPHOS	T00_Control	6.35416	-0.0610687	198480	0.502696	0.877155	0.946849	100	100
OXPHOS_subunits	T00_Control	6.20662	-0.0634807	198400	0.502496	0.886211	0.946849	100	100
Fusion	T00_Control	0.01266	0.000224181	198300	0.502241	0.889657	0.946849	47.1028	49.8645
Glyoxylate_metabolism	T08_Regen_Day7	0.00461154	4.38914e-05	198242	0.502093	0.866467	0.946849	21.6802	20.9346
Vitamin_B1_metabolism	T00_Control	0.000812052	0.000120065	198106	0.501751	0.775375	0.901233	4.39252	4.06504
mtDNA_stability_and_decay	T08_Regen_Day7	0.0019209	-5.47192e-05	198049	0.501606	0.86099	0.946849	10.5691	10.0935
Propanoate_metabolism	T00_Control	0.007357	0.000247101	197907	0.501246	0.93071	0.983144	31.028	31.7073
Proteases	T08_Regen_Day7	0.0479689	0.000427365	197862	0.501132	0.948249	0.983144	91.0569	88.785
Vitamin_A_metabolism	T08_Regen_Day7	0.0062526	0.000118897	197822	0.501031	0.941566	0.983144	30.6233	29.0654
CII_subunits	T00_Control	0.0312461	-0.000638699	197820	0.501026	0.952762	0.983144	73.9252	77.5068
fMet_processing	T00_Control	0.000745723	0.000114808	197782	0.50093	0.873737	0.946849	3.92523	3.79404
TIM22_carrier_pathway	T08_Regen_Day7	0.00316551	-0.000193621	197644	0.500581	0.958992	0.983144	17.0732	16.3551
Kynurenine_metabolism	T00_Control	0.00320234	9.89873e-06	197618	0.500514	0.963349	0.983144	16.0748	16.2602
mtDNA_modifications	T00_Control	1.77171e-05	1.77171e-05	197600	0.500467	0.558107	0.833495	0.0934579	0
TOM	T00_Control	0.0752969	-0.000151684	197546	0.500333	0.984816	0.99147	95.514	98.645
Urea_cycle	T00_Control	0.00126948	-5.31378e-05	197514	0.500251	0.973982	0.987234	6.91589	6.77507
Mitochondrial_ribosome_assembly	T00_Control	0.0215509	-0.000907169	197440	0.500062	0.997161	0.997161	65.1402	68.2927

## Sheet: T09vsT00.Macro.Mito
feature	Up_regulated	avgExpr	logFC	statistic	auc	pval	padj	pct_in	pct_out
Phospholipid_metabolism	T00_Control	0.119452	0.0318677	235765	0.671772	4.32122e-21	6.43862e-19	99.4393	98.7805
Lipid_metabolism	T00_Control	0.375689	0.0561151	225688	0.643058	4.19191e-15	3.12297e-13	100	100
Complex_V	T00_Control	1.3985	0.179184	211264	0.60196	2.21678e-08	1.01888e-06	100	100
CV_subunits	T00_Control	1.39489	0.178349	211030	0.601294	2.73526e-08	1.01888e-06	100	100
Cytochromes	T00_Control	0.43426	0.0752753	208062	0.592837	3.51345e-07	1.04701e-05	100	100
Electron_carriers	T00_Control	0.453501	0.0746617	206971	0.589728	8.52142e-07	2.11615e-05	100	100
Apoptosis	T09_Regen_Day14	0.274244	0.0292119	206630	0.588755	1.118e-06	2.37975e-05	100	100
CIII_subunits	T00_Control	0.622759	0.0767695	206181	0.587477	1.59041e-06	2.96214e-05	100	100
Complex_III	T00_Control	0.639685	0.074588	204950	0.583971	4.0821e-06	6.75814e-05	100	100
Metals_and_cofactors	T00_Control	2.37015	0.218165	204430	0.582489	6.01492e-06	8.6337e-05	100	100
Metabolism	T00_Control	3.5024	0.247937	204352	0.582266	6.37388e-06	8.6337e-05	100	100
Selenoproteins	T09_Regen_Day14	0.154812	0.0171022	198288	0.564986	0.000363147	0.00450907	99.0854	98.3178
OXPHOS	T00_Control	6.35416	0.582094	198004	0.564178	0.000429623	0.00461166	100	100
OXPHOS_subunits	T00_Control	6.20662	0.579552	197990	0.564137	0.00043331	0.00461166	100	100
Heme_containing_proteins	T00_Control	1.06637	0.139198	197078	0.561541	0.000734149	0.00729255	100	100
Ketone_metabolism	T00_Control	0.0270856	0.00412521	193867	0.552391	0.00351456	0.0327294	70.5607	63.4146
Lysine_metabolism	T00_Control	0.0449805	0.00588528	193208	0.550511	0.00549309	0.0481453	84.3925	84.4512
CIV_subunits	T00_Control	2.63194	0.236584	192849	0.54949	0.00662189	0.0548146	100	100
Complex_IV	T00_Control	2.71751	0.235849	192676	0.548996	0.00718469	0.0563431	100	100
Cholesterol_bile_acid_steroid_synthesis	T00_Control	0.0765957	0.00805256	192444	0.548336	0.00799627	0.0595722	94.5794	92.9878
Detoxification	T00_Control	0.385623	0.0197682	190239	0.542053	0.0210407	0.137624	100	100
Chaperones	T00_Control	0.113877	0.00974421	189944	0.541211	0.0237556	0.137624	98.6916	99.0854
ROS_and_glutathione_metabolism	T00_Control	0.331977	0.0164779	189724	0.540584	0.0259698	0.137624	100	100
Protein_homeostasis	T00_Control	0.195057	0.0110753	189686	0.540478	0.0263645	0.137624	99.8131	100
Protein_import_sorting_and_homeostasis	T00_Control	0.359628	0.0158094	189665	0.540418	0.0265878	0.137624	100	100
Fatty_acid_oxidation	T00_Control	0.0937533	0.00733193	189654	0.540388	0.0266986	0.137624	97.3832	97.2561
Mitochondrial_dynamics_and_surveillance	T09_Regen_Day14	0.541524	0.0185351	189376	0.539594	0.0298303	0.143378	100	100
Coenzyme_Q_metabolism	T09_Regen_Day14	0.025566	0.00350712	189338	0.539486	0.0267665	0.137624	71.0366	62.9907
Type_II_fatty_acid_synthesis	T00_Control	0.0173606	0.00220938	189027	0.5386	0.0267858	0.137624	57.1963	51.8293
Heme_synthesis_and_processing	T00_Control	0.0161505	0.00254086	188882	0.538185	0.0279852	0.138993	56.4486	50.3049
Complex_I	T00_Control	1.53238	0.0840871	188082	0.535906	0.0488427	0.20793	100	100
Folate_and_1_C_metabolism	T00_Control	0.0252496	0.00295081	188045	0.535802	0.0463665	0.203194	70.2804	67.9878
Branched_chain_amino_acid_dehydrogenase_complex	T00_Control	0.0116865	0.00227251	188016	0.535718	0.0312367	0.144204	45.8879	39.3293
CI_subunits	T00_Control	1.51305	0.0820483	187498	0.534243	0.0602798	0.242748	100	100
Copper_metabolism	T00_Control	0.0561435	0.00360793	187286	0.533639	0.0648936	0.254451	92.243	93.2927
Mitophagy	T00_Control	0.078128	0.00464785	186692	0.531948	0.0796164	0.289859	95.0467	95.4268
Cristae_formation	T00_Control	0.0839129	0.00431074	186603	0.531693	0.0820628	0.291128	97.2897	97.2561
CII_subunits	T00_Control	0.0312461	0.00271089	186580	0.531628	0.0797598	0.289859	73.9252	71.0366
Sulfur_metabolism	T00_Control	0.0155482	0.00151214	186436	0.531216	0.0703617	0.268818	54.1121	49.0854
Amino_acid_metabolism	T00_Control	0.159563	0.00755967	186277	0.530764	0.0914384	0.309644	99.6262	99.6951
Iron_homeostasis	T00_Control	1.03515	0.0774197	186175	0.530474	0.0945417	0.313038	100	100
Nucleotide_import	T00_Control	0.0646015	0.00337398	186094	0.530241	0.0970545	0.314372	94.3925	95.122
mt_mRNA_modifications	T09_Regen_Day14	0.00692961	0.0012857	186058	0.53014	0.0319378	0.144204	30.1829	24.6729
Complex_II	T00_Control	0.0396244	0.00280736	185764	0.529301	0.10657	0.33236	80.4673	79.5732
CI_assembly_factors	T00_Control	0.019338	0.00203872	185102	0.527415	0.119065	0.341168	60	55.7927
SAM	T00_Control	0.00975363	0.00116553	185044	0.52725	0.0866674	0.300313	38.972	34.7561
TCA_cycle	T00_Control	0.0970422	0.00397015	184782	0.526503	0.145925	0.381453	97.3832	96.6463
CIII_assembly_factors	T09_Regen_Day14	0.0191075	0.00218143	184771	0.526473	0.127826	0.346293	57.9268	54.2991
Cytochrome_C	T00_Control	0.0127409	0.00309027	184732	0.526361	0.108175	0.33236	43.0841	40.8537
Sideroflexins	T09_Regen_Day14	0.00616325	0.00109054	184693	0.526251	0.0522181	0.216125	27.439	22.1495
TCA_associated	T09_Regen_Day14	0.0393844	0.0033854	184382	0.525363	0.162422	0.406148	83.5366	79.1589
Preprotein_cleavage	T00_Control	0.0245675	0.0026051	184217	0.524895	0.163549	0.406148	66.3551	65.2439
Pyruvate_metabolism	T09_Regen_Day14	0.0316805	0.00252849	183849	0.523846	0.186938	0.449255	78.9634	72.7103
Branched_chain_amino_acid_metabolism	T00_Control	0.0670807	0.00304955	183570	0.523051	0.205932	0.472059	93.6449	93.2927
Vitamin_A_metabolism	T09_Regen_Day14	0.00761923	0.00148553	183426	0.522642	0.124655	0.346293	32.3171	29.0654
Intramitochondrial_membrane_interactions	T00_Control	0.0175771	0.000939909	183326	0.522356	0.202358	0.471114	58.3178	56.7073
Mitochondrial_permeability_transition_pore	T00_Control	0.0652365	0.00290107	183223	0.522062	0.226062	0.502735	94.0187	92.6829
Proline_metabolism	T00_Control	0.013809	0.00198162	182868	0.521052	0.212172	0.478994	48.2243	46.0366
Glyoxylate_metabolism	T00_Control	0.00456765	0.000831847	182630	0.520373	0.1093	0.33236	20.9346	16.7683
Fission	T09_Regen_Day14	0.0382425	0.00200049	182326	0.519508	0.283053	0.576324	85.9756	80.5607
Protein_import_and_sorting	T00_Control	0.215293	0.00710764	182290	0.519405	0.287042	0.576324	100	99.6951
Fusion	T00_Control	0.01266	0.00105928	182290	0.519405	0.246789	0.540758	47.1028	43.5976
Autophagy	T00_Control	0.091469	0.00244631	182288	0.519397	0.287249	0.576324	96.9159	97.8659
SLC25A_family	T00_Control	0.20209	0.00671719	182248	0.519283	0.290096	0.576324	100	100
Proteases	T00_Control	0.0475416	0.00156737	181933	0.518387	0.312792	0.613237	88.785	90.5488
Kynurenine_metabolism	T00_Control	0.00320234	0.000654761	181782	0.517955	0.115168	0.33647	16.0748	12.5
Fe_S_containing_proteins	T09_Regen_Day14	0.118291	0.00374424	181614	0.517476	0.337661	0.63874	98.4756	98.3178
Creatine_metabolism	T00_Control	0.0408922	-0.000329881	181541	0.51727	0.338661	0.63874	74.0187	70.122
Nucleotide_synthesis_and_processing	T09_Regen_Day14	0.101028	0.00425213	181328	0.516661	0.360672	0.653665	98.4756	98.3178
Import_motor	T09_Regen_Day14	0.0267512	0.00193206	181208	0.516321	0.363647	0.653665	71.6463	68.785
TIM22_carrier_pathway	T00_Control	0.00335913	0.000949477	181190	0.516271	0.158212	0.406148	16.3551	13.4146
Tetrahydobiopterin_synthesis	T09_Regen_Day14	0.0135464	0.00107572	181164	0.516196	0.335486	0.63874	49.0854	46.3551
Glycine_metabolism	T00_Control	0.0255214	0.00130422	181136	0.516116	0.368509	0.653665	68.3178	66.1585
CV_assembly_factors	T00_Control	0.0036121	0.000834856	181106	0.516032	0.17616	0.430293	17.4766	14.3293
Respirasome_assembly	T09_Regen_Day14	0.0716557	0.000970983	181094	0.515998	0.380111	0.666313	96.9512	95.4206
OXA	T09_Regen_Day14	0.00488936	0.00100981	181068	0.515922	0.192442	0.45514	20.122	17.3832
EF_hand_proteins	T09_Regen_Day14	0.0142625	0.0014386	180910	0.515473	0.362947	0.653665	50.6098	49.0654
Molybdenum_cofactor_synthesis_and_proteins	T00_Control	0.00223674	0.000712636	180874	0.515371	0.11212	0.334117	11.1215	8.23171
Small_molecule_transport	T00_Control	0.318734	0.00601048	180864	0.515342	0.399955	0.677197	100	100
Coenzyme_A_metabolism	T09_Regen_Day14	0.00557747	0.00034245	180650	0.514731	0.286056	0.576324	26.8293	24.1121
Serine_metabolism	T09_Regen_Day14	0.0061049	0.000762176	180590	0.51456	0.287534	0.576324	26.5244	23.4579
TIM23_presequence_pathway	T00_Control	0.0250479	0.00172482	180472	0.514224	0.428439	0.694791	68.5981	71.6463
MitoCarta_mtDNA_maintenance	T00_Control	0.0246377	0.00180927	180459	0.514187	0.428999	0.694791	68.5047	67.9878
mtDNA_repair	T00_Control	0.00824678	0.00067767	180421	0.514079	0.367913	0.653665	36.2617	34.4512
Gluconeogenesis	T09_Regen_Day14	0.0423037	0.00239795	180418	0.514069	0.438893	0.698467	83.5366	81.5888
Urea_cycle	T09_Regen_Day14	0.00163937	0.000369894	179941	0.512711	0.127016	0.346293	9.45122	6.91589
Calcium_homeostasis	T00_Control	0.14519	0.00306119	179704	0.512037	0.509027	0.774272	99.5327	100
Calcium_uniporter	T09_Regen_Day14	0.0281716	0.000449247	179600	0.511738	0.513894	0.774272	75.3049	68.4112
Xenobiotic_metabolism	T00_Control	0.0599009	0.00325955	179577	0.511674	0.521671	0.774272	88.972	92.0732
Cardiolipin_synthesis	T09_Regen_Day14	0.0382146	0.000484745	179330	0.510968	0.545953	0.77827	84.7561	79.7196
Vitamin_C_metabolism	T09_Regen_Day14	0.0138914	-7.30784e-05	179292	0.510862	0.524247	0.774272	53.9634	48.8785
Translation_factors	T09_Regen_Day14	0.0346272	0.000809056	179238	0.510708	0.554753	0.77827	78.9634	77.4766
Polycistronic_mtRNA_processing	T09_Regen_Day14	0.0138409	0.000708897	179222	0.510664	0.530039	0.774272	50.6098	48.5981
NAD_biosynthesis_and_metabolism	T00_Control	0.013466	0.0010835	179200	0.510599	0.528786	0.774272	47.3832	46.3415
MitoCarta_mtDNA_nucleoid	T00_Control	0.0115361	0.00130085	179158	0.510481	0.523746	0.774272	42.9907	42.378
ABC_transporters	T00_Control	0.0094928	0.000515862	179156	0.510476	0.511083	0.774272	38.785	36.5854
Fe_S_cluster_biosynthesis	T09_Regen_Day14	0.0646812	0.000727655	179120	0.51037	0.569338	0.77827	95.4268	91.4019
Catechol_metabolism	T09_Regen_Day14	0.020305	0.00124631	179116	0.51036	0.554109	0.77827	59.7561	56.729
Q_linked_reactions_other	T09_Regen_Day14	0.0198548	0.000613629	179114	0.510353	0.555753	0.77827	61.5854	57.757
Vitamin_metabolism	T00_Control	0.074396	0.00170084	179063	0.510209	0.575407	0.779415	95.1402	93.5976
Vitamin_B6_metabolism	T09_Regen_Day14	0.00115357	0.000331946	179019	0.510084	0.137787	0.366611	6.40244	4.39252
Cholesterol_associated	T00_Control	0.00193718	0.000455212	178914	0.509785	0.290016	0.576324	9.90654	7.92683
Vitamin_B12_metabolism	T00_Control	0.00307554	0.000185637	178876	0.509678	0.39861	0.677197	15.9813	13.7195
Vitamin_D_metabolism	T09_Regen_Day14	0.00306722	-9.36874e-05	178794	0.509443	0.404618	0.677393	16.7683	14.486
TOM	T00_Control	0.0752969	0.00135368	178613	0.508927	0.62432	0.818683	95.514	95.7317
Itaconate_metabolism	T09_Regen_Day14	0.0106889	0.000184545	178613	0.508927	0.58272	0.78221	42.6829	40.4673
Malate_aspartate_shuttle	T00_Control	0.0234097	0.00036045	178532	0.508698	0.626375	0.818683	65.4206	67.6829
cAMP_PKA_signaling	T09_Regen_Day14	0.00751112	0.000853964	178419	0.508374	0.566305	0.77827	29.878	28.6916
Lipoate_insertion	T09_Regen_Day14	0.00222228	0.00018793	178300	0.508034	0.409211	0.677471	11.8902	10.1869
Carbohydrate_metabolism	T00_Control	0.195185	0.00102724	178172	0.507669	0.673978	0.869016	99.9065	100
Translation	T00_Control	0.439005	0.00426005	178149	0.507605	0.676549	0.869016	100	100
Vitamin_B2_metabolism	T00_Control	0.00455884	0.00048288	178076	0.507397	0.56897	0.77827	21.215	20.4268
Biotin_utilizing_proteins	T09_Regen_Day14	0.00193527	0.000180688	178025	0.507252	0.440643	0.698467	10.9756	9.43925
Organelle_contact_sites	T00_Control	0.0391601	0.000822057	177938	0.507002	0.700078	0.874947	81.9626	82.622
mtRNA_granules	T00_Control	0.0294486	0.000260657	177834	0.506707	0.710728	0.875194	75.1402	74.0854
mt_rRNA_modifications	T00_Control	0.0111429	0.000470785	177784	0.506566	0.691329	0.872949	43.8318	43.9024
Eicosanoid_metabolism	T00_Control	0.00458199	0.000395329	177765	0.506511	0.616609	0.818683	21.4019	20.122
Calcium_cycle	T00_Control	0.0716469	0.000611595	177678	0.506263	0.731171	0.892988	94.486	95.7317
MitoCarta_Mitochondrial_central_dogma	T00_Control	0.51256	0.0036327	177506	0.505773	0.751506	0.896145	100	100
mtRNA_metabolism	T00_Control	0.089929	0.000211859	177504	0.505766	0.751799	0.896145	96.729	97.561
Trafficking	T00_Control	0.00669913	0.000514124	177421	0.505531	0.704655	0.874947	28.972	28.6585
MICOS_complex	T00_Control	0.00974202	9.51779e-05	177362	0.505364	0.74026	0.896145	40.5607	39.6341
Vitamin_B1_metabolism	T00_Control	0.000812052	0.000244283	177360	0.505358	0.394953	0.677197	4.39252	3.35366
GABA_metabolism	T00_Control	0.0180707	0.00143219	177343	0.505308	0.761967	0.901056	57.5701	57.9268
Choline_and_betaine_metabolism	T00_Control	0.0187859	0.000623692	177258	0.505068	0.772415	0.902655	57.9439	56.4024
Mitochondrial_ribosome	T00_Control	0.347049	0.00385901	177246	0.505033	0.782482	0.902655	100	100
Mitochondrial_ribosome_assembly	T00_Control	0.0215509	-7.23984e-07	177137	0.504721	0.791493	0.902655	65.1402	67.378
mtRNA_stability_and_decay	T09_Regen_Day14	0.0290064	0.000457406	177120	0.504673	0.795942	0.902655	75.9146	73.3645
Transcription	T09_Regen_Day14	0.00902459	0.000178156	176962	0.504221	0.789629	0.902655	38.4146	36.9159
OXPHOS_assembly_factors	T09_Regen_Day14	0.198162	0.000987507	176934	0.504144	0.820183	0.911995	100	100
mtDNA_modifications	T09_Regen_Day14	0.000144046	0.000126329	176920	0.504102	0.0150309	0.106648	0.914634	0.0934579
MitoCarta_mtDNA_replication	T09_Regen_Day14	0.0112123	-0.000789047	176882	0.503996	0.810495	0.907998	47.2561	44.5794
Glycerol_phosphate_shuttle	T09_Regen_Day14	0.00207936	0.000259	176728	0.503557	0.689107	0.872949	9.14634	8.50467
Nucleotide_metabolism	T00_Control	0.204369	-0.000525435	176478	0.502842	0.87614	0.945977	100	100
CII_assembly_factors	T09_Regen_Day14	0.00828182	-9.64689e-05	176396	0.502611	0.866116	0.94198	35.9756	34.2991
Immune_response	T09_Regen_Day14	0.0195274	-6.29468e-05	176385	0.502579	0.884148	0.947755	62.5	60.8411
Glycine_cleavage_system	T09_Regen_Day14	0.00338133	-0.000316976	176340	0.502452	0.83813	0.925047	17.9878	17.0093
MIA40	T00_Control	0.00526536	0.000208876	176332	0.502429	0.858466	0.940525	23.7383	24.0854
mt_tRNA_synthetases	T00_Control	0.0163856	7.89003e-05	176254	0.502205	0.899234	0.950254	55.3271	56.0976
Propanoate_metabolism	T09_Regen_Day14	0.00721997	-0.000137032	176177	0.501986	0.894577	0.950254	32.0122	31.028
CIV_assembly_factors	T09_Regen_Day14	0.0862975	0.000735101	176058	0.501647	0.928059	0.972447	96.9512	95.0467
fMet_processing	T09_Regen_Day14	0.000739042	-6.68126e-06	176032	0.501573	0.799667	0.902655	4.26829	3.92523
mt_tRNA_modifications	T00_Control	0.0278479	-0.000191179	175959	0.501365	0.939814	0.972447	73.0841	75.3049
Glutamate_metabolism	T00_Control	0.0232556	-0.000236292	175844	0.501037	0.953726	0.980035	65.514	65.5488
mtDNA_stability_and_decay	T09_Regen_Day14	0.00188789	-8.77342e-05	175740	0.500739	0.938434	0.972447	10.3659	10.0935
Signaling	T00_Control	0.190368	0.00130057	175634	0.50044	0.980792	0.990123	99.8131	100
Carnitine_shuttle	T09_Regen_Day14	0.00422533	-0.000298982	175621	0.500402	0.9755	0.990123	21.6463	21.1215
Carnitine_synthesis_and_transport	T00_Control	0.00457302	0.00029273	175562	0.500234	0.985824	0.990123	21.3084	21.6463
Amidoxime_reducing_complex	T09_Regen_Day14	0.00795326	-0.000714713	175548	0.500192	0.990123	0.990123	35.061	34.0187

## Sheet: T01vsT00.T.Mito
feature	Up_regulated	avgExpr	logFC	statistic	auc	pval	padj	pct_in	pct_out
MitoCarta_Lipid_metabolism	T01_Cast_Day1	0.641418	0.108842	4315.5	0.695375	3.52631e-05	0.0052542	100	100
MitoCarta_Iron_homeostasis	T01_Cast_Day1	0.400617	0.0682262	4088	0.658717	0.000779263	0.0580551	100	100
MitoCarta_Proteases	T01_Cast_Day1	0.0725755	0.0232134	4022	0.648083	0.00163351	0.0811309	86.2069	74.7664
MitoCarta_Phospholipid_metabolism	T01_Cast_Day1	0.249147	0.0502171	3983	0.641798	0.00268481	0.100009	100	100
MitoCarta_Cholesterol_bile_acid_steroid_synthesis	T01_Cast_Day1	0.159443	0.0383274	3903.5	0.628988	0.00632625	0.157102	100	97.1963
MitoCarta_Complex_IV	T00_Control	2.76707	0.192531	3874	0.624235	0.00854646	0.181918	100	100
MitoCarta_Heme_synthesis_and_processing	T00_Control	0.024006	0.0106716	3868	0.623268	0.00486	0.144828	55.1402	34.4828
MitoCarta_Fatty_acid_oxidation	T01_Cast_Day1	0.144168	0.0306809	3833	0.617628	0.012776	0.237953	93.1034	95.3271
MitoCarta_Lysine_metabolism	T01_Cast_Day1	0.0769596	0.0174953	3806	0.613277	0.0163371	0.248192	91.3793	82.243
MitoCarta_CIV_subunits	T00_Control	2.61583	0.173705	3805	0.613116	0.0166572	0.248192	100	100
MitoCarta_Mitophagy	T01_Cast_Day1	0.131849	0.0205206	3770	0.607477	0.0229212	0.310478	98.2759	98.1308
MitoCarta_Autophagy	T01_Cast_Day1	0.1437	0.0202159	3751	0.604415	0.0271126	0.31485	98.2759	99.0654
MitoCarta_Metabolism	T01_Cast_Day1	2.9648	0.111038	3749.5	0.604173	0.0274702	0.31485	100	100
MitoCarta_Malate_aspartate_shuttle	T01_Cast_Day1	0.0439466	0.0111236	3702	0.596519	0.03697	0.375176	70.6897	62.6168
MitoCarta_CIV_assembly_factors	T00_Control	0.151238	0.0188256	3697	0.595714	0.0428054	0.375176	97.1963	98.2759
MitoCarta_CIII_assembly_factors	T00_Control	0.0400443	0.012713	3696.5	0.595633	0.0389578	0.375176	71.028	56.8966
MitoCarta_mt_tRNA_modifications	T01_Cast_Day1	0.0575016	0.00966963	3687.5	0.594183	0.0455888	0.377374	82.7586	81.3084
MitoCarta_Cardiolipin_synthesis	T01_Cast_Day1	0.0575266	0.0113791	3657	0.589268	0.0577772	0.453095	81.0345	78.5047
MitoCarta_Selenoproteins	T00_Control	0.11205	0.0163288	3652	0.588463	0.0611908	0.455872	93.4579	98.2759
MitoCarta_Apoptosis	T00_Control	0.280154	0.0262336	3638	0.586207	0.0681179	0.483313	100	100
MitoCarta_mt_tRNA_synthetases	T01_Cast_Day1	0.0261244	0.00760388	3588	0.57815	0.0751276	0.508819	60.3448	42.0561
MitoCarta_Branched_chain_amino_acid_metabolism	T01_Cast_Day1	0.0971462	0.0122403	3583	0.577345	0.101667	0.568263	96.5517	90.6542
MitoCarta_Protein_homeostasis	T01_Cast_Day1	0.270256	0.0266137	3571.5	0.575491	0.110207	0.568263	98.2759	99.0654
MitoCarta_Amino_acid_metabolism	T01_Cast_Day1	0.217598	0.0197723	3571.5	0.575491	0.110207	0.568263	100	100
MitoCarta_Copper_metabolism	T00_Control	0.0674929	0.0127721	3570.5	0.57533	0.110601	0.568263	88.785	84.4828
MitoCarta_Cytochrome_C	T00_Control	0.0191261	0.00626496	3562	0.573961	0.0873228	0.550175	49.5327	37.931
MitoCarta_Proline_metabolism	T00_Control	0.0194783	0.00571569	3552	0.572349	0.0944445	0.562889	50.4673	36.2069
MitoCarta_Protein_import_sorting_and_homeostasis	T01_Cast_Day1	0.507409	0.0227866	3538	0.570093	0.138093	0.623512	100	100
MitoCarta_Import_motor	T00_Control	0.0302703	0.00761075	3532	0.569127	0.131221	0.619462	62.6168	56.8966
MitoCarta_CII_subunits	T01_Cast_Day1	0.0455558	0.00824471	3516	0.566549	0.153337	0.657513	72.4138	68.2243
MitoCarta_OXPHOS	T00_Control	6.52627	0.220272	3508	0.565259	0.16742	0.677561	100	100
MitoCarta_Carbohydrate_metabolism	T01_Cast_Day1	0.292198	0.0232869	3500.5	0.564051	0.175435	0.677561	100	100
MitoCarta_Xenobiotic_metabolism	T00_Control	0.0344205	0.00588184	3484.5	0.561473	0.183151	0.677561	68.2243	56.8966
MitoCarta_Ketone_metabolism	T01_Cast_Day1	0.0392772	0.00583357	3479.5	0.560667	0.193461	0.677561	77.5862	66.3551
MitoCarta_CV_assembly_factors	T01_Cast_Day1	0.0066619	0.00339702	3469	0.558975	0.0419112	0.375176	22.4138	10.2804
MitoCarta_Vitamin_A_metabolism	T01_Cast_Day1	0.0112889	0.00511253	3464	0.55817	0.0886189	0.550175	29.3103	17.757
MitoCarta_OXPHOS_subunits	T00_Control	6.28	0.193114	3462	0.557847	0.221124	0.677561	100	100
MitoCarta_Complex_V	T01_Cast_Day1	1.46426	0.0509289	3457	0.557042	0.227632	0.677561	100	100
MitoCarta_Sideroflexins	T00_Control	0.0110516	0.00469594	3455	0.556719	0.126185	0.619462	30.8411	20.6897
MitoCarta_CV_subunits	T01_Cast_Day1	1.4576	0.0475319	3451	0.556075	0.235621	0.677561	100	100
MitoCarta_Signaling	T01_Cast_Day1	0.252115	0.0146977	3449.5	0.555833	0.237649	0.677561	100	100
MitoCarta_Gluconeogenesis	T01_Cast_Day1	0.0653412	0.00845329	3448.5	0.555672	0.237447	0.677561	81.0345	81.3084
MitoCarta_Complex_II	T01_Cast_Day1	0.0570518	0.00650029	3447.5	0.555511	0.238486	0.677561	81.0345	79.4393
MitoCarta_Catechol_metabolism	T01_Cast_Day1	0.0191618	0.00524232	3441	0.554463	0.189479	0.677561	44.8276	35.514
MitoCarta_TCA_cycle	T01_Cast_Day1	0.154772	0.0156309	3439.5	0.554222	0.25148	0.677561	98.2759	97.1963
MitoCarta_CI_subunits	T00_Control	1.63396	0.0611129	3437	0.553819	0.255028	0.677561	100	100
MitoCarta_Immune_response	T01_Cast_Day1	0.0269036	0.00171271	3435	0.553497	0.238261	0.677561	62.069	54.2056
MitoCarta_Nucleotide_synthesis_and_processing	T01_Cast_Day1	0.129062	0.00983402	3430	0.552691	0.265119	0.677561	96.5517	95.3271
MitoCarta_Heme_containing_proteins	T00_Control	0.895405	0.065981	3429	0.55253	0.266604	0.677561	100	100
MitoCarta_Mitochondrial_ribosome	T00_Control	0.515633	0.0264936	3427	0.552208	0.269554	0.677561	100	100
MitoCarta_Sulfur_metabolism	T00_Control	0.0241531	0.00511556	3423.5	0.551644	0.249214	0.677561	57.0093	46.5517
MitoCarta_Fission	T00_Control	0.0569194	0.00770736	3423.5	0.551644	0.272844	0.677561	81.3084	77.5862
MitoCarta_TIM23_presequence_pathway	T00_Control	0.03474	0.00692381	3421	0.551241	0.267889	0.677561	67.2897	60.3448
MitoCarta_GABA_metabolism	T01_Cast_Day1	0.0287475	0.00512405	3420	0.55108	0.253368	0.677561	55.1724	51.4019
MitoCarta_EF_hand_proteins	T00_Control	0.0165579	0.00426829	3415	0.550274	0.229876	0.677561	43.9252	32.7586
MitoCarta_Pyruvate_metabolism	T01_Cast_Day1	0.0553109	0.00430164	3406.5	0.548904	0.298109	0.728168	77.5862	76.6355
MitoCarta_Fe_S_cluster_biosynthesis	T00_Control	0.103914	0.0127183	3400	0.547857	0.311539	0.736813	96.2617	93.1034
MitoCarta_mtDNA_replication	T00_Control	0.0154688	0.00387793	3399	0.547696	0.2547	0.677561	43.9252	32.7586
MitoCarta_mtRNA_granules	T01_Cast_Day1	0.0655533	0.00844838	3389.5	0.546165	0.328514	0.738783	86.2069	87.8505
MitoCarta_mtRNA_metabolism	T01_Cast_Day1	0.179284	0.0159978	3389	0.546084	0.329858	0.738783	100	100
MitoCarta_Respirasome_assembly	T01_Cast_Day1	0.0973193	0.0112075	3382	0.544956	0.34159	0.738783	91.3793	88.785
MitoCarta_Mitochondrial_permeability_transition_pore	T01_Cast_Day1	0.103662	0.0111284	3380.5	0.544715	0.344368	0.738783	93.1034	92.5234
MitoCarta_Complex_I	T00_Control	1.65689	0.0555001	3379	0.544473	0.347079	0.738783	100	100
MitoCarta_Preprotein_cleavage	T01_Cast_Day1	0.0466069	0.00742074	3360.5	0.541492	0.371903	0.744413	70.6897	65.4206
MitoCarta_Electron_carriers	T00_Control	0.341838	0.0294738	3359	0.54125	0.383203	0.744413	100	100
MitoCarta_Glutamate_metabolism	T01_Cast_Day1	0.0358722	0.00716251	3356.5	0.540848	0.370586	0.744413	60.3448	57.9439
MitoCarta_Vitamin_C_metabolism	T00_Control	0.0173935	0.00383496	3354	0.540445	0.334267	0.738783	42.9907	34.4828
MitoCarta_Cholesterol_associated	T00_Control	0.00532643	0.00281097	3350	0.5398	0.154449	0.657513	15.8879	8.62069
MitoCarta_CI_assembly_factors	T01_Cast_Day1	0.028547	0.00561273	3349.5	0.53972	0.374658	0.744413	53.4483	52.3364
MitoCarta_NAD_biosynthesis_and_metabolism	T00_Control	0.0132056	0.00398507	3347	0.539317	0.306858	0.736813	32.7103	25.8621
MitoCarta_Mitochondrial_dynamics_and_surveillance	T00_Control	0.668295	0.0207331	3347	0.539317	0.405943	0.744413	100	100
MitoCarta_Small_molecule_transport	T00_Control	0.359309	0.0101565	3346.5	0.539236	0.406907	0.744413	100	100
MitoCarta_Cytochromes	T00_Control	0.317727	0.027181	3342.5	0.538592	0.414673	0.744413	100	100
MitoCarta_Nucleotide_metabolism	T01_Cast_Day1	0.220935	0.0142257	3337.5	0.537786	0.424504	0.749337	100	99.0654
MitoCarta_Intramitochondrial_membrane_interactions	T01_Cast_Day1	0.0320358	0.0051525	3337	0.537705	0.410101	0.744413	63.7931	57.9439
MitoCarta_mtDNA_stability_and_decay	T01_Cast_Day1	0.00368821	0.00108025	3323	0.53545	0.133039	0.619462	13.7931	6.54206
MitoCarta_Coenzyme_A_metabolism	T00_Control	0.00895265	0.00226277	3319.5	0.534886	0.322265	0.738783	26.1682	18.9655
MitoCarta_Glycine_metabolism	T01_Cast_Day1	0.0298386	0.00329462	3319	0.534805	0.444895	0.761895	63.7931	55.1402
MitoCarta_Folate_and_1_C_metabolism	T01_Cast_Day1	0.0330494	0.00423741	3313	0.533838	0.463652	0.767601	67.2414	61.6822
MitoCarta_Q_linked_reactions_other	T00_Control	0.0241108	0.00229281	3310	0.533355	0.455092	0.761895	52.3364	51.7241
MitoCarta_Cristae_formation	T00_Control	0.113778	0.00568355	3305	0.532549	0.491529	0.779125	90.6542	94.8276
MitoCarta_Glyoxylate_metabolism	T00_Control	0.0111645	0.00151578	3304.5	0.532469	0.402053	0.744413	33.6449	25.8621
MitoCarta_Calcium_homeostasis	T01_Cast_Day1	0.184884	0.00927301	3298	0.531421	0.506805	0.794155	100	100
MitoCarta_Chaperones	T01_Cast_Day1	0.149219	0.00324807	3294	0.530777	0.51558	0.794155	96.5517	98.1308
MitoCarta_Transcription	T00_Control	0.0144456	2.50455e-05	3292	0.530454	0.452971	0.761895	38.3178	31.0345
MitoCarta_Mitochondrial_ribosome_assembly	T01_Cast_Day1	0.0378918	0.0047594	3288.5	0.52989	0.517	0.794155	67.2414	60.7477
MitoCarta_Organelle_contact_sites	T01_Cast_Day1	0.0554193	0.00398418	3287.5	0.529729	0.527678	0.796256	77.5862	77.5701
MitoCarta_Vitamin_D_metabolism	T00_Control	0.0067189	0.00247836	3279.5	0.52844	0.378066	0.744413	20.5607	15.5172
MitoCarta_Branched_chain_amino_acid_dehydrogenase_complex	T00_Control	0.0151008	0.000805761	3278.5	0.528279	0.490291	0.779125	39.2523	32.7586
MitoCarta_Itaconate_metabolism	T00_Control	0.0268961	0.005134	3277.5	0.528118	0.534359	0.796256	57.0093	53.4483
MitoCarta_Detoxification	T01_Cast_Day1	0.414962	0.0120743	3277	0.528037	0.553751	0.81692	100	100
MitoCarta_Propanoate_metabolism	T01_Cast_Day1	0.00654712	0.00133614	3274	0.527554	0.373523	0.744413	20.6897	14.9533
MitoCarta_Fe_S_containing_proteins	T01_Cast_Day1	0.170773	0.0052189	3260	0.525298	0.593253	0.835835	98.2759	100
MitoCarta_TOM	T01_Cast_Day1	0.129446	0.00645015	3256	0.524654	0.602731	0.835835	98.2759	99.0654
MitoCarta_OXPHOS_assembly_factors	T00_Control	0.300994	0.0107731	3255.5	0.524573	0.603921	0.835835	100	100
MitoCarta_MICOS_complex	T01_Cast_Day1	0.0217412	0.0029213	3252	0.524009	0.585426	0.835835	48.2759	48.5981
MitoCarta_Vitamin_B12_metabolism	T00_Control	0.00460982	0.00133066	3249	0.523526	0.400612	0.744413	14.9533	10.3448
MitoCarta_mt_rRNA_modifications	T01_Cast_Day1	0.0189628	0.00155199	3249	0.523526	0.582301	0.835835	44.8276	42.0561
MitoCarta_Lipoate_insertion	T00_Control	0.00432333	0.00160794	3243.5	0.522639	0.38865	0.744413	13.0841	8.62069
MitoCarta_Translation_factors	T00_Control	0.0462008	0.00186874	3239.5	0.521995	0.640317	0.85185	78.5047	72.4138
MitoCarta_Polycistronic_mtRNA_processing	T00_Control	0.0212369	0.00135216	3237	0.521592	0.627512	0.842336	52.3364	48.2759
MitoCarta_Complex_III	T00_Control	0.603751	0.0205204	3237	0.521592	0.648656	0.855308	100	100
MitoCarta_mtDNA_nucleoid	T00_Control	0.0140684	0.00140125	3234	0.521109	0.606953	0.835835	38.3178	34.4828
MitoCarta_ROS_and_glutathione_metabolism	T01_Cast_Day1	0.379941	0.0114792	3227	0.519981	0.67339	0.857565	100	100
MitoCarta_Translation	T00_Control	0.633365	0.0150422	3222	0.519175	0.685893	0.858807	100	100
MitoCarta_Fusion	T00_Control	0.013475	-0.000547838	3214.5	0.517966	0.664665	0.857565	41.1215	32.7586
MitoCarta_Tetrahydrobiopterin_synthesis	T01_Cast_Day1	0.0179789	0.0036463	3211	0.517403	0.671739	0.857565	36.2069	37.3832
MitoCarta_Amidoxime_reducing_complex	T00_Control	0.00904321	0.00128332	3210	0.517241	0.622151	0.842336	24.2991	20.6897
MitoCarta_Molybdenum_cofactor_synthesis_and_proteins	T00_Control	0.00258907	0.00132598	3207	0.516758	0.432696	0.749672	8.41121	5.17241
MitoCarta_Vitamin_B1_metabolism	T01_Cast_Day1	0.00109521	0.000592323	3204.5	0.516355	0.245724	0.677561	5.17241	1.86916
MitoCarta_Serine_metabolism	T00_Control	0.0104491	0.00152571	3203	0.516113	0.672048	0.857565	29.9065	27.5862
MitoCarta_Coenzyme_Q_metabolism	T00_Control	0.0207317	-0.00242395	3199	0.515469	0.728506	0.889733	53.271	46.5517
MitoCarta_TCA_associated	T01_Cast_Day1	0.0493756	0.0013063	3197	0.515147	0.748377	0.90657	81.0345	76.6355
MitoCarta_Vitamin_B6_metabolism	T00_Control	0.00199356	0.000507989	3195	0.514824	0.427474	0.749337	6.54206	3.44828
MitoCarta_Eicosanoid_metabolism	T01_Cast_Day1	0.00412254	0.000372248	3193	0.514502	0.605137	0.835835	15.5172	12.1495
MitoCarta_ABC_transporters	T00_Control	0.00482253	0.002663	3186	0.513374	0.61145	0.835835	12.1495	10.3448
MitoCarta_Vitamin_B2_metabolism	T01_Cast_Day1	0.00388839	-0.000387581	3175	0.511602	0.679575	0.858107	15.5172	12.1495
MitoCarta_Mitochondrial_central_dogma	T01_Cast_Day1	0.775631	-0.000174882	3172.5	0.511199	0.813825	0.962381	100	100
MitoCarta_Glycine_cleavage_system	T01_Cast_Day1	0.00509131	0.000150335	3169.5	0.510715	0.70835	0.87697	15.5172	13.0841
MitoCarta_Trafficking	T01_Cast_Day1	0.00912517	0.00108606	3168	0.510474	0.765353	0.919658	24.1379	22.4299
MitoCarta_Urea_cycle	T00_Control	0.00129586	0.000763552	3165.5	0.510071	0.476112	0.771095	3.73832	1.72414
MitoCarta_CII_assembly_factors	T00_Control	0.0132404	0.00174442	3165	0.50999	0.805589	0.960262	35.514	34.4828
MitoCarta_mtDNA_modifications	T01_Cast_Day1	0.000534782	0.000534782	3156.5	0.508621	0.178448	0.677561	1.72414	0
MitoCarta_Nucleotide_import	T01_Cast_Day1	0.0895016	0.00417019	3156	0.50854	0.857719	0.965808	86.2069	91.5888
MitoCarta_Biotin_utilizing_proteins	T00_Control	0.003016	0.00104316	3154	0.508218	0.71217	0.87697	8.41121	6.89655
MitoCarta_fMet_processing	T01_Cast_Day1	0.00116793	0.000621842	3152	0.507896	0.5344	0.796256	3.44828	1.86916
MitoCarta_Vitamin_metabolism	T00_Control	0.0901816	-0.00208916	3151	0.507734	0.871184	0.965808	94.3925	87.931
MitoCarta_mt_mRNA_modifications	T01_Cast_Day1	0.0141822	0.00229741	3149	0.507412	0.851411	0.965808	31.0345	32.7103
MitoCarta_Protein_import_and_sorting	T00_Control	0.311295	0.00658106	3146.5	0.507009	0.883324	0.965808	100	100
MitoCarta_SLC25A_family	T00_Control	0.221923	0.00151692	3145.5	0.506848	0.886018	0.965808	100	98.2759
MitoCarta_TIM22_carrier_pathway	T00_Control	0.00563199	-0.00082392	3143.5	0.506526	0.832165	0.965808	16.8224	15.5172
MitoCarta_Calcium_cycle	T01_Cast_Day1	0.0736805	0.00343939	3143.5	0.506526	0.891379	0.965808	93.1034	90.6542
MitoCarta_MIA40	T00_Control	0.00490086	-0.000829465	3143	0.506445	0.828907	0.965808	15.8879	13.7931
MitoCarta_Choline_and_betaine_metabolism	T01_Cast_Day1	0.0195442	0.000553506	3142	0.506284	0.888143	0.965808	53.4483	47.6636
MitoCarta_Type_II_fatty_acid_synthesis	T00_Control	0.0287167	0.00156326	3141.5	0.506204	0.894507	0.965808	64.486	65.5172
MitoCarta_CIII_subunits	T01_Cast_Day1	0.555899	-0.00780738	3138	0.50564	0.906268	0.967258	100	100
MitoCarta_Creatine_metabolism	T00_Control	0.000258385	0.000258385	3132	0.504673	0.469342	0.768482	0.934579	0
MitoCarta_Carnitine_synthesis_and_transport	T01_Cast_Day1	0.00397913	9.88406e-05	3131	0.504512	0.854955	0.965808	10.3448	9.34579
MitoCarta_Carnitine_shuttle	T01_Cast_Day1	0.00397913	9.88406e-05	3131	0.504512	0.854955	0.965808	10.3448	9.34579
MitoCarta_mtDNA_maintenance	T00_Control	0.0378077	-0.000526807	3129	0.504189	0.929834	0.970361	71.9626	70.6897
MitoCarta_Metals_and_cofactors	T01_Cast_Day1	1.55787	-0.0248983	3127.5	0.503948	0.934717	0.970361	100	100
MitoCarta_Kynurenine_metabolism	T01_Cast_Day1	0.00695318	0.00101465	3125	0.503545	0.915324	0.967258	18.9655	19.6262
MitoCarta_cAMP_PKA_signaling	T00_Control	0.00539255	-0.000784621	3124	0.503384	0.91351	0.967258	16.8224	15.5172
MitoCarta_Calcium_uniporter	T01_Cast_Day1	0.0336981	0.00144757	3119	0.502578	0.957095	0.973353	65.5172	69.1589
MitoCarta_OXA	T00_Control	0.00532056	0.000423765	3118	0.502417	0.937799	0.970361	15.8879	15.5172
MitoCarta_mtRNA_stability_and_decay	T01_Cast_Day1	0.0605287	0.00190051	3118	0.502417	0.960288	0.973353	77.5862	76.6355
MitoCarta_mtDNA_repair	T00_Control	0.0162395	-0.00149926	3117.5	0.502336	0.957943	0.973353	43.9252	43.1034
MitoCarta_SAM	T00_Control	0.0109187	-4.48356e-05	3106	0.500483	0.991737	0.998438	31.7757	31.0345
MitoCarta_Glycerol_phosphate_shuttle	T00_Control	0.00202175	0.000342821	3103	0.5	1	1	8.41121	8.62069

[truncated: 8 more sheets: T02vsT00.T.Mito, T03vsT00.T.Mito, T04vsT00.T.Mito, T05vsT00.T.Mito, T06vsT00.T.Mito, T07vsT00.T.Mito, T08vsT00.T.Mito, T09vsT00.T.Mito]
