# Supplementary material for: The unique interplay of mitochondrial oxidative phosphorylation (OXPHOS) and immunity and its potential implication for the sex‐ and age‐related morbidity of severe COVID‐19 patients
Source: MedComm (2020). 2023 Sep 23;4(5):e371. doi: 10.1002/mco2.371 (PMC10518039; doi:10.1002/mco2.371)
Supplement: Supplementary file 13 — Supporting Information [file MCO2-4-e371-s006.xlsx]

## Sheet: F.M.MitoCarta
feature	Up_regulated	avgExpr	logFC	statistic	auc	pval	padj	pct_in	pct_out
MitoCarta_Iron_homeostasis	F	0.202312	0.0835908	12276110	0.649912	2.74879e-127	4.0957e-125	94.8131	89.3393
MitoCarta_OXPHOS_subunits	M	1.54104	0.274148	1.18432e+07	0.626995	7.34612e-92	5.47286e-90	100	100
MitoCarta_Apoptosis	F	0.235149	0.0531352	1.18202e+07	0.625776	3.85201e-90	1.91316e-88	99.4279	99.2504
MitoCarta_OXPHOS	M	1.66808	0.281371	1.1797e+07	0.624546	2.00762e-88	7.47838e-87	100	100
MitoCarta_Complex_I	M	0.425714	0.0949711	11770337	0.623136	1.747e-86	4.74215e-85	96.8351	94.3173
MitoCarta_CI_subunits	M	0.412787	0.0929022	11769772	0.623106	1.90959e-86	4.74215e-85	96.5019	93.8596
MitoCarta_CV_subunits	M	0.334069	0.0621143	11477827	0.60765	1.54638e-66	3.29158e-65	97.3348	95.881
MitoCarta_CIV_subunits	M	0.6377	0.0979573	1.14727e+07	0.607376	3.31629e-66	6.1766e-65	100	100
MitoCarta_Complex_V	M	0.335222	0.0619758	11470682	0.607271	4.39853e-66	7.28201e-65	97.3626	95.9764
MitoCarta_Complex_IV	M	0.729745	0.100722	11375899	0.602254	3.28058e-60	4.88807e-59	100	100
MitoCarta_Metals_and_cofactors	F	0.552517	0.0551291	11075887	0.586371	1.80427e-43	2.44397e-42	100	100
MitoCarta_Heme_containing_proteins	M	0.220671	0.0364555	1.09581e+07	0.580134	1.16291e-37	1.44395e-36	99.3059	98.7986
MitoCarta_Complex_III	M	0.141275	0.0228095	1.08485e+07	0.574333	9.05834e-33	1.03823e-31	88.2565	81.1404
MitoCarta_CIII_subunits	M	0.132464	0.0211423	1.08009e+07	0.571813	9.99068e-31	1.06329e-29	87.146	79.8627
MitoCarta_Selenoproteins	F	0.161408	0.0257218	10789480	0.571208	4.28486e-30	4.2563e-29	98.8558	98.5841
MitoCarta_Mitochondrial_dynamics_and_surveillance	F	0.427078	0.0393797	10733744	0.568257	8.70134e-28	7.62647e-27	99.9237	99.9722
MitoCarta_ROS_and_glutathione_metabolism	F	0.592528	0.0412237	10700883	0.566517	1.79914e-26	1.48929e-25	100	100
MitoCarta_Metabolism	F	1.77338	0.0880981	10675082	0.565151	1.83872e-25	1.44195e-24	100	100
MitoCarta_Cytochromes	M	0.0393461	0.00852653	1.06683e+07	0.564793	1.66234e-28	1.54805e-27	57.6902	45.1564
MitoCarta_Cholesterol_bile_acid_steroid_synthesis	M	0.0926597	0.0125724	1.05742e+07	0.559809	5.03588e-22	3.75173e-21	80.8162	71.2624
MitoCarta_Protein_import_and_sorting	M	0.130025	0.0146933	10529122	0.557424	3.37985e-20	2.18955e-19	88.312	83.2571
MitoCarta_Electron_carriers	M	0.0553481	0.00869893	10522858	0.557093	3.57849e-21	2.53902e-20	67.2959	55.0915
MitoCarta_Pyruvate_metabolism	M	0.0419832	0.00623832	10511152	0.556473	5.37728e-21	3.64188e-20	64.0755	53.3562
MitoCarta_Mitochondrial_ribosome	M	0.212454	0.019552	1.04862e+07	0.555153	1.05917e-18	6.31268e-18	96.1133	94.2029
MitoCarta_Protein_import_sorting_and_homeostasis	M	0.175182	0.0164945	10483941	0.555032	1.22882e-18	7.04207e-18	92.3098	89.9123
MitoCarta_Detoxification	F	0.678887	0.0355869	10449900	0.55323	1.59211e-17	8.4723e-17	100	100
MitoCarta_Calcium_uniporter	M	0.0278204	0.00424433	10381894	0.54963	5.38024e-18	2.96909e-17	51.4159	42.6392
MitoCarta_TOM	M	0.0509054	0.00519369	10292148	0.544878	2.058e-13	1.02214e-12	69.6002	61.5561
MitoCarta_Cristae_formation	M	0.0623824	0.00600842	1.02919e+07	0.544864	3.25751e-13	1.56571e-12	74.4586	66.4188
MitoCarta_Xenobiotic_metabolism	M	0.132739	0.00915672	1.02699e+07	0.543699	2.64942e-12	1.23363e-11	96.9461	93.0778
MitoCarta_TIM23_presequence_pathway	M	0.0134014	0.00305724	1.02622e+07	0.543294	5.96631e-19	3.70409e-18	31.1494	23.7605
MitoCarta_Lysine_metabolism	M	0.0254983	0.00285996	1.0258e+07	0.543069	2.29301e-14	1.17813e-13	47.8345	39.836
MitoCarta_Branched_chain_amino_acid_metabolism	M	0.0436959	0.00276389	10173099	0.538576	1.67494e-10	7.13045e-10	64.8806	56.0069
MitoCarta_Chaperones	M	0.0444888	0.00370893	1.0156e+07	0.53767	5.12766e-10	2.06492e-09	65.5192	58.0854
MitoCarta_SLC25A_family	F	0.132475	0.0126626	1.01509e+07	0.537401	2.10311e-09	7.83407e-09	89.2067	91.1993
MitoCarta_Mitochondrial_central_dogma	M	0.357249	0.017991	1.01393e+07	0.536787	3.90321e-09	1.38471e-08	99.3337	98.6079
MitoCarta_Mitophagy	M	0.048179	0.00324053	10114071	0.535451	6.40812e-09	2.17002e-08	68.9895	61.4226
MitoCarta_cAMP_PKA_signaling	M	0.027913	0.0023679	1.01136e+07	0.535425	8.39635e-10	3.20784e-09	51.2493	44.5843
MitoCarta_Protein_homeostasis	M	0.086059	0.00565439	10110540	0.535264	1.41491e-08	4.39211e-08	82.2321	76.4493
MitoCarta_Translation	M	0.310964	0.015763	1.01095e+07	0.535208	1.74452e-08	5.30477e-08	99.0006	98.0359
MitoCarta_Translation_factors	M	0.0179923	0.00194555	1.01021e+07	0.534817	5.15238e-11	2.25795e-10	38.5341	31.9031
MitoCarta_Calcium_cycle	M	0.047266	0.00310226	1.0085e+07	0.533914	2.54211e-08	7.45197e-08	68.0455	59.6682
MitoCarta_mtRNA_granules	M	0.0183662	0.00175793	10075608	0.533415	3.66663e-10	1.51758e-09	38.9783	32.6468
MitoCarta_CI_assembly_factors	M	0.0129267	0.00206883	1.00523e+07	0.532183	2.48543e-11	1.12221e-10	29.5391	23.6651
MitoCarta_Lipid_metabolism	M	0.294037	0.0121502	10052043	0.532167	2.62049e-07	6.97236e-07	97.1682	96.701
MitoCarta_Vitamin_metabolism	M	0.0355841	0.00176898	10032411	0.531128	1.49965e-07	4.06268e-07	57.9123	50.553
MitoCarta_mtRNA_metabolism	M	0.046398	0.00214332	1.0021e+07	0.530521	5.25301e-07	1.35713e-06	67.1016	59.7445
MitoCarta_TCA_associated	M	0.0588395	0.00348916	1.00207e+07	0.530509	7.5053e-07	1.89541e-06	74.8473	67.4104
MitoCarta_mtDNA_maintenance	M	0.0186128	0.00180592	10016098	0.530264	1.16068e-08	3.79511e-08	37.9789	32.3608
MitoCarta_Calcium_homeostasis	M	0.0818228	0.00384275	9996149	0.529208	2.55748e-06	6.04864e-06	81.4547	74.1037
MitoCarta_OXPHOS_assembly_factors	M	0.137068	0.00619805	9990409	0.528904	3.66776e-06	8.15666e-06	91.477	87.7574
MitoCarta_Gluconeogenesis	M	0.0540596	0.00251078	9.98443e+06	0.528588	3.12512e-06	7.16374e-06	71.6824	63.3486
MitoCarta_Autophagy	M	0.0671376	0.00256343	9974082	0.52804	6.08205e-06	1.25541e-05	78.5397	72.6163
MitoCarta_Preprotein_cleavage	M	0.0137797	0.00113553	9.97082e+06	0.527867	2.76415e-08	7.92036e-08	32.0933	27.1548
MitoCarta_Nucleotide_synthesis_and_processing	M	0.0487683	0.00162727	9964602	0.527538	6.15065e-06	1.25541e-05	67.6013	60.3166
MitoCarta_Organelle_contact_sites	M	0.0308658	0.00105107	9962508	0.527427	3.22363e-06	7.27759e-06	55.9411	49.1991
MitoCarta_EF_hand_proteins	M	0.0239759	0.00145393	9.95883e+06	0.527232	1.57241e-06	3.8408e-06	46.8629	41.9718
MitoCarta_mtDNA_replication	M	0.0117972	0.00165225	9.94807e+06	0.526663	1.17164e-08	3.79511e-08	26.7907	21.968
MitoCarta_Proteases	M	0.0314498	0.000800353	9.94589e+06	0.526547	5.99184e-06	1.25541e-05	54.6918	48.1884
MitoCarta_Glycine_metabolism	M	0.0125192	0.00109562	9.94546e+06	0.526524	5.04372e-08	1.41795e-07	29.4559	24.8856
MitoCarta_CIII_assembly_factors	M	0.00881129	0.00166717	9.94056e+06	0.526265	8.18126e-10	3.20784e-09	21.7657	17.1053
MitoCarta_Fission	M	0.0602192	0.00288242	9.93546e+06	0.525995	2.59973e-05	5.03065e-05	76.3742	69.4508
MitoCarta_mtDNA_nucleoid	M	0.0107889	0.00136229	9.92357e+06	0.525366	2.55067e-08	7.45197e-08	25.1249	20.4043
MitoCarta_ABC_transporters	M	0.0160048	0.000982197	9.91998e+06	0.525175	1.48787e-06	3.69488e-06	35.8967	31.2357
MitoCarta_Import_motor	M	0.00847918	0.0013817	9.91825e+06	0.525084	3.12412e-09	1.13535e-08	21.0439	16.8002
MitoCarta_Sideroflexins	F	0.0108733	0.00331579	9.91248e+06	0.524778	5.22532e-09	1.81063e-08	20.5759	15.7968
MitoCarta_Signaling	M	0.141001	0.00497916	9.89758e+06	0.52399	0.000121712	0.00022116	91.2271	86.9756
MitoCarta_Amino_acid_metabolism	F	0.11124	0.00877039	9.88647e+06	0.523401	0.000177086	0.000310421	86.3082	88.4786
MitoCarta_Branched_chain_amino_acid_dehydrogenase_complex	M	0.00780297	0.00117485	9.88594e+06	0.523373	1.34695e-08	4.27011e-08	19.7668	15.5606
MitoCarta_Choline_and_betaine_metabolism	M	0.00869712	0.000930624	9.87663e+06	0.52288	1.3826e-07	3.81494e-07	22.0988	18.1541
MitoCarta_Sulfur_metabolism	M	0.0457645	0.00139495	9.85806e+06	0.521897	0.000328025	0.000561789	67.5736	61.0031
MitoCarta_CIV_assembly_factors	M	0.0920455	0.00276429	9.85053e+06	0.521499	0.000558995	0.000895594	85.1471	80.3204
MitoCarta_Type_II_fatty_acid_synthesis	M	0.00968162	0.000978221	9.84623e+06	0.521271	1.99526e-06	4.79506e-06	23.487	19.8322
MitoCarta_Nucleotide_metabolism	M	0.0743226	0.00213847	9836013	0.52073	0.000825332	0.00128098	79.4559	72.0633
MitoCarta_mt_tRNA_modifications	M	0.0127695	0.000845293	9.83343e+06	0.520593	2.48609e-05	4.87405e-05	29.0394	25.6293
MitoCarta_Polycistronic_mtRNA_processing	M	0.00942742	0.000960452	9.82865e+06	0.52034	4.86847e-06	1.06677e-05	23.1538	19.5652
MitoCarta_Carnitine_synthesis_and_transport	F	0.0106675	0.00303698	9.82381e+06	0.520084	5.98254e-06	1.25541e-05	22.4256	18.573
MitoCarta_Carnitine_shuttle	F	0.0106675	0.00303698	9.82381e+06	0.520084	5.98254e-06	1.25541e-05	22.4256	18.573
MitoCarta_Respirasome_assembly	M	0.0257559	-0.000121649	9823239	0.520054	0.000500232	0.000810159	49.528	45.1373
MitoCarta_Mitochondrial_ribosome_assembly	M	0.0298851	0.000420232	9.82119e+06	0.519945	0.000663679	0.001052	53.1927	48.8368
MitoCarta_Nucleotide_import	M	0.0219735	7.5652e-05	9819995	0.519882	0.000383248	0.000641617	44.0033	40.3127
MitoCarta_mtDNA_repair	M	0.00901572	0.000836882	9.8135e+06	0.519538	7.12058e-06	1.43374e-05	21.849	18.4783
MitoCarta_Fatty_acid_oxidation	M	0.08829	0.00145613	9.81039e+06	0.519373	0.0018378	0.00276598	82.8984	76.4874
MitoCarta_Folate_and_1_C_metabolism	M	0.0137986	0.000512249	9.79731e+06	0.518681	0.000176167	0.000310421	30.4831	27.2502
MitoCarta_Q_linked_reactions_other	M	0.016002	0.000172399	9.79398e+06	0.518505	0.00035832	0.000606702	34.0644	30.9687
MitoCarta_Mitochondrial_permeability_transition_pore	M	0.0198235	-0.000480011	9780857	0.51781	0.00122292	0.00187851	41.6158	37.8528
MitoCarta_mt_tRNA_synthetases	F	0.0518212	0.00687431	9.77914e+06	0.517719	0.00375094	0.00542612	64.569	65.9078
MitoCarta_Immune_response	M	0.0166333	0.000356413	9.77819e+06	0.517669	0.000771947	0.00121074	35.397	32.3799
MitoCarta_Fe_S_cluster_biosynthesis	M	0.0318232	-0.000176262	9.76828e+06	0.517144	0.00371754	0.00547931	55.2471	51.087
MitoCarta_Fusion	M	0.00821268	0.000520877	9.76134e+06	0.516777	8.71734e-05	0.000164416	20.8495	17.7155
MitoCarta_Propanoate_metabolism	M	0.00500511	0.00110214	9.75489e+06	0.516435	2.95614e-06	6.88227e-06	13.6313	10.7551
MitoCarta_Glutamate_metabolism	F	0.0288807	0.00433652	9.75487e+06	0.516434	0.00456671	0.00648038	48.7796	47.1405
MitoCarta_mtRNA_stability_and_decay	M	0.0109123	0.000338827	9.75239e+06	0.516303	0.00047947	0.000785066	25.5969	22.6545
MitoCarta_Complex_II	M	0.0208242	-0.000286516	9750106	0.516182	0.0035233	0.00524972	42.5875	38.8444
MitoCarta_Cytochrome_C	M	0.00615367	0.000428499	9.74349e+06	0.515832	4.85152e-05	9.26765e-05	16.7685	14.0351
MitoCarta_Itaconate_metabolism	M	0.00667193	0.000681461	9.73549e+06	0.515408	0.000103554	0.000190488	17.407	14.7407
MitoCarta_CII_subunits	M	0.0178707	-0.00039633	9733914	0.515325	0.00443485	0.00635377	38.3398	35.1259
MitoCarta_Vitamin_C_metabolism	M	0.00581077	0.000581902	9.72447e+06	0.514825	9.33836e-05	0.000173927	15.7968	13.1388
MitoCarta_Tetrahydrobiopterin_synthesis	M	0.00309224	0.000589088	9.70562e+06	0.513827	5.28278e-07	1.35713e-06	8.57857	5.85431
MitoCarta_Phospholipid_metabolism	M	0.0676151	-0.000181055	9700793	0.513571	0.0283901	0.0384556	77.457	71.4722
MitoCarta_Intramitochondrial_membrane_interactions	M	0.00661936	0.00031258	9.68079e+06	0.512512	0.00171427	0.00260639	17.2682	15.1793
MitoCarta_Fe_S_containing_proteins	M	0.063813	0.000182859	9.6755e+06	0.512232	0.0477107	0.0629105	74.9861	69.8513
MitoCarta_Cardiolipin_synthesis	M	0.0437698	-0.000993569	9669113	0.511894	0.0506703	0.0662269	66.2132	60.6789
MitoCarta_Eicosanoid_metabolism	M	0.00309705	0.000632841	9.63847e+06	0.510272	0.000209886	0.000363639	8.21766	6.2357
MitoCarta_mt_rRNA_modifications	M	0.00778923	-9.70969e-05	9.62287e+06	0.509446	0.0239001	0.0329733	18.9617	17.296
MitoCarta_Creatine_metabolism	M	0.00246774	0.000355322	9.62023e+06	0.509306	0.0003985	0.000659739	7.32926	5.56827
MitoCarta_Cholesterol_associated	M	0.002125	0.000510022	9.61445e+06	0.509001	0.000167309	0.00030035	6.16324	4.44317
MitoCarta_Malate_aspartate_shuttle	F	0.0343135	0.00435899	9606639	0.508587	0.147853	0.186696	53.1465	54.9972
MitoCarta_SAM	M	0.00350159	0.000342174	9.60577e+06	0.508541	0.00664083	0.00933476	10.161	8.69565
MitoCarta_Transcription	M	0.00336229	0.000330131	9.59894e+06	0.508179	0.00390257	0.00564547	8.32871	6.75057
MitoCarta_Heme_synthesis_and_processing	M	0.0189496	-0.000962445	9597473	0.508102	0.137636	0.17528	39.1172	37.4142
MitoCarta_Vitamin_A_metabolism	M	0.00156688	0.000662517	9.59602e+06	0.508024	2.00278e-05	3.97886e-05	4.0533	2.47902
MitoCarta_Glyoxylate_metabolism	M	0.00751076	-0.000227276	9.574e+06	0.506859	0.102632	0.13183	18.9062	17.6964
MitoCarta_Small_molecule_transport	F	0.250689	0.00373682	9.56269e+06	0.50626	0.316345	0.383214	95.9382	97.3348
MitoCarta_Kynurenine_metabolism	M	0.00541174	-0.000140651	9.5613e+06	0.506186	0.097713	0.126602	14.3809	13.2532
MitoCarta_MICOS_complex	M	0.00286961	0.000138172	9.5589e+06	0.506059	0.0347431	0.0466372	8.24542	7.15103
MitoCarta_mt_mRNA_modifications	M	0.00699338	-0.00030796	9.55101e+06	0.505642	0.157757	0.197528	16.6574	15.656
MitoCarta_Serine_metabolism	M	0.00226989	0.000252851	9.54972e+06	0.505573	0.0241448	0.0330052	6.13548	5.09153
MitoCarta_TIM22_carrier_pathway	M	0.00139938	0.000373207	9.54407e+06	0.505274	0.00854796	0.0119032	4.16435	3.14645
MitoCarta_Ketone_metabolism	M	0.0115189	-0.00172299	9.52053e+06	0.504028	0.404051	0.470341	26.7907	25.6865
MitoCarta_Catechol_metabolism	M	0.00145582	0.000138074	9.51941e+06	0.503969	0.0464873	0.0618447	3.97002	3.20366
MitoCarta_NAD_biosynthesis_and_metabolism	M	0.0103585	-0.00102993	9.51825e+06	0.503907	0.402131	0.470341	24.07	23.5889
MitoCarta_Carbohydrate_metabolism	M	0.169175	-0.00183181	9515128	0.503742	0.549078	0.610542	92.9206	90.942
MitoCarta_CII_assembly_factors	M	0.0029535	0.000109813	9.51063e+06	0.503504	0.213424	0.262811	7.66241	7.03661
MitoCarta_Vitamin_B12_metabolism	M	0.00339385	8.4199e-05	9.508e+06	0.503365	0.279556	0.341425	9.32815	8.88635
MitoCarta_GABA_metabolism	F	0.0104465	0.00126389	9.50716e+06	0.50332	0.471056	0.535781	23.4554	22.3765
MitoCarta_Coenzyme_A_metabolism	M	0.00363195	-0.00028676	9.49861e+06	0.502868	0.357304	0.429341	9.38368	8.88635
MitoCarta_Molybdenum_cofactor_synthesis_and_proteins	M	0.00443841	-0.000277736	9.49193e+06	0.502514	0.459977	0.52507	11.2993	10.9077
MitoCarta_MIA40	M	0.00106609	2.31501e-05	9.48734e+06	0.502271	0.198343	0.246275	2.99833	2.5553
MitoCarta_Vitamin_B2_metabolism	F	0.00239365	0.000452803	9.48591e+06	0.502195	0.380839	0.446812	5.87338	5.3859
MitoCarta_Coenzyme_Q_metabolism	M	0.00686604	-0.000788159	9.48331e+06	0.502058	0.614872	0.67409	17.1571	16.9146
MitoCarta_Proline_metabolism	F	0.00416972	0.000624253	9.4723e+06	0.501475	0.638693	0.694637	9.40122	9.05053
MitoCarta_Trafficking	M	0.00308091	-0.000162883	9.4718e+06	0.501448	0.615277	0.67409	7.80122	7.57056
MitoCarta_TCA_cycle	F	0.0686234	0.00350226	9.46246e+06	0.500954	0.877398	0.902879	70.614	75.7635
MitoCarta_Lipoate_insertion	M	0.00165159	-8.4201e-05	9.46125e+06	0.50089	0.680255	0.734478	4.24764	4.08085
MitoCarta_Vitamin_B1_metabolism	M	0.000320655	-6.00319e-06	9.46098e+06	0.500875	0.374457	0.44281	0.94392	0.762777
MitoCarta_Copper_metabolism	F	0.0371086	0.00338896	9.46034e+06	0.500842	0.887912	0.906157	54.9199	57.1072
MitoCarta_Vitamin_B6_metabolism	F	0.000517816	0.00019991	9.45831e+06	0.500734	0.518892	0.581315	1.1823	1.02721
MitoCarta_Glycerol_phosphate_shuttle	F	0.00742214	0.000814537	9.45634e+06	0.50063	0.878641	0.902879	17.6011	16.9906
MitoCarta_mtDNA_stability_and_decay	F	0.000260911	1.51658e-05	9.45509e+06	0.500564	0.518552	0.581315	0.705568	0.583009
MitoCarta_Amidoxime_reducing_complex	M	0.00260803	-0.000213519	9.45319e+06	0.500463	0.86453	0.904412	6.74625	6.71243
MitoCarta_mtDNA_modifications	M	7.62405e-05	2.25374e-05	9.45122e+06	0.500359	0.461639	0.52507	0.249861	0.171625
MitoCarta_fMet_processing	M	0.000298211	-3.78607e-05	9.45044e+06	0.500318	0.748872	0.801594	0.888395	0.819985
MitoCarta_OXA	M	0.00143291	4.82545e-05	9.45013e+06	0.500301	0.880132	0.904412	3.55358	3.50877
MitoCarta_Vitamin_D_metabolism	M	0.000687336	-0.000166444	9.44939e+06	0.500262	0.855454	0.903991	1.83232	1.77346
MitoCarta_Urea_cycle	M	0.000257798	4.23228e-05	9.44931e+06	0.500258	0.753175	0.801594	0.610772	0.553013
MitoCarta_Biotin_utilizing_proteins	M	0.000403329	-8.43793e-05	9.4459e+06	0.500077	0.949045	0.961696	1.27707	1.25858
MitoCarta_CV_assembly_factors	F	0.00129144	0.000138528	9.4451e+06	0.500035	0.985582	0.985582	3.27994	3.2482
MitoCarta_Glycine_cleavage_system	M	0.00181201	-0.000182069	9.44483e+06	0.50002	0.993374	0.993374	5.27485	5.32037

## Sheet: ORX.M.MitoCarta
feature	Up_regulated	avgExpr	logFC	statistic	auc	pval	padj	pct_in	pct_out
MitoCarta_OXPHOS_subunits	M	1.54104	0.304481	10762649	0.638318	1.25143e-103	1.86463e-101	100	100
MitoCarta_OXPHOS	M	1.66808	0.307466	1.06874e+07	0.633856	3.56571e-97	2.65645e-95	100	100
MitoCarta_CIV_subunits	M	0.6377	0.120083	1.05776e+07	0.627345	3.92341e-88	1.94863e-86	100	100
MitoCarta_Complex_I	M	0.425714	0.0971592	1.05577e+07	0.626161	1.52496e-86	5.68048e-85	96.8351	95.2788
MitoCarta_CI_subunits	M	0.412787	0.0949952	1.05562e+07	0.626076	1.9782e-86	5.89504e-85	96.5019	94.8729
MitoCarta_Iron_homeostasis	ORX	0.173205	0.0544835	10406720	0.617208	5.48256e-75	1.3615e-73	93.9329	89.3393
MitoCarta_Complex_IV	M	0.729745	0.117722	1.03909e+07	0.616268	8.81266e-74	1.87584e-72	100	100
MitoCarta_CV_subunits	M	0.334069	0.0642847	1.02903e+07	0.610302	1.36364e-66	2.53978e-65	97.3348	96.411
MitoCarta_Complex_V	M	0.335222	0.0644119	10288682	0.610207	1.76065e-66	2.91485e-65	97.3626	96.4537
MitoCarta_Cholesterol_bile_acid_steroid_synthesis	M	0.0926597	0.0235598	1.0173e+07	0.603347	1.05481e-59	1.57167e-58	80.8162	68.6819
MitoCarta_Heme_containing_proteins	M	0.220671	0.043682	1.00869e+07	0.59824	3.36678e-53	4.56046e-52	99.3059	98.7609
MitoCarta_Lipid_metabolism	M	0.294037	0.0439487	10033212	0.595056	6.35545e-50	7.89135e-49	97.1682	95.1292
MitoCarta_Apoptosis	ORX	0.218458	0.036444	9.9203e+06	0.588359	2.2494e-43	2.394e-42	99.1882	99.2504
MitoCarta_Electron_carriers	M	0.0553481	0.0154552	9877759	0.585836	5.19e-44	5.94854e-43	67.2959	52.0615
MitoCarta_Complex_III	M	0.141275	0.0250509	9788373	0.580535	1.84988e-36	1.7227e-35	88.2565	81.3288
MitoCarta_CIII_subunits	M	0.132464	0.0236166	9.76268e+06	0.579011	3.43479e-35	3.01049e-34	87.146	79.9615
MitoCarta_Cytochromes	M	0.0393461	0.0114792	9.72824e+06	0.576968	5.0764e-38	5.04256e-37	57.6902	43.0891
MitoCarta_Mitochondrial_central_dogma	M	0.357249	0.0379069	9705788	0.575637	3.05028e-32	2.52496e-31	99.3337	98.6541
MitoCarta_Xenobiotic_metabolism	M	0.132739	0.0184359	9.6696e+06	0.57349	1.54735e-30	1.21345e-29	96.9461	92.7152
MitoCarta_Protein_import_sorting_and_homeostasis	M	0.175182	0.0220638	9601196	0.569433	1.87268e-27	1.39515e-26	92.3098	89.3185
MitoCarta_Translation	M	0.310964	0.0299526	9541685	0.565904	7.06936e-25	5.01588e-24	99.0006	97.9705
MitoCarta_Fatty_acid_oxidation	M	0.08829	0.0119843	9.51337e+06	0.564224	5.93732e-24	3.84635e-23	82.8984	73.7877
MitoCarta_Branched_chain_amino_acid_metabolism	M	0.0436959	0.00722941	9441131	0.55994	2.37554e-22	1.47482e-21	64.8806	53.4074
MitoCarta_mtRNA_metabolism	M	0.046398	0.00768735	9.43949e+06	0.559843	5.16299e-22	3.07714e-21	67.1016	56.1419
MitoCarta_Protein_import_and_sorting	M	0.130025	0.0156982	9434878	0.559569	1.12627e-20	6.45439e-20	88.312	83.6146
MitoCarta_Lysine_metabolism	M	0.0254983	0.00582972	9417119	0.558516	1.55193e-24	1.05108e-23	47.8345	36.6802
MitoCarta_Protein_homeostasis	M	0.086059	0.0113107	9.37914e+06	0.556264	9.56631e-19	5.09064e-18	82.2321	74.7917
MitoCarta_Mitochondrial_ribosome	M	0.212454	0.0196278	9.34907e+06	0.55448	1.66844e-17	8.28658e-17	96.1133	94.2747
MitoCarta_Vitamin_metabolism	M	0.0355841	0.00558559	9291654	0.551075	2.50674e-17	1.20485e-16	57.9123	47.2549
MitoCarta_ROS_and_glutathione_metabolism	ORX	0.579512	0.0282075	9233198	0.547608	1.00442e-13	4.04482e-13	100	100
MitoCarta_Calcium_homeostasis	M	0.0818228	0.00805628	9225113	0.547129	1.25871e-13	4.93545e-13	81.4547	73.6167
MitoCarta_ABC_transporters	M	0.0160048	0.00385525	9.21717e+06	0.546658	5.01688e-19	2.76857e-18	35.8967	26.9814
MitoCarta_Pyruvate_metabolism	M	0.0419832	0.0050864	9192939	0.54522	2.31256e-13	8.61427e-13	64.0755	54.6251
MitoCarta_Signaling	M	0.141001	0.0116363	9184433	0.544716	2.67634e-12	9.06307e-12	91.2271	86.2636
MitoCarta_Selenoproteins	ORX	0.150201	0.0145153	9.17052e+06	0.543891	6.9167e-12	2.24041e-11	98.7396	98.5841
MitoCarta_Carbohydrate_metabolism	M	0.169175	0.0130867	9169489	0.54383	7.2866e-12	2.31001e-11	92.9206	90.3867
MitoCarta_Calcium_uniporter	M	0.0278204	0.00395369	9.16536e+06	0.543584	1.34125e-13	5.12427e-13	51.4159	42.7046
MitoCarta_Q_linked_reactions_other	M	0.016002	0.00397597	9.15405e+06	0.542914	1.01113e-16	4.56542e-16	34.0644	26.3192
MitoCarta_mt_tRNA_synthetases	M	0.0449469	0.00452438	9.14581e+06	0.542425	7.73497e-12	2.40106e-11	65.9078	56.4623
MitoCarta_Mitochondrial_dynamics_and_surveillance	ORX	0.412048	0.0243504	9128765	0.541414	9.64979e-11	2.81925e-10	99.9573	99.9722
MitoCarta_Proteases	M	0.0314498	0.00396636	9109065	0.540246	1.70324e-11	5.17923e-11	54.6918	46.0585
MitoCarta_Preprotein_cleavage	M	0.0137797	0.00284992	9.10454e+06	0.539978	2.45244e-15	1.04404e-14	32.0933	24.4179
MitoCarta_Chaperones	M	0.0444888	0.00488401	9.09428e+06	0.539369	2.21154e-10	6.21736e-10	65.5192	57.2741
MitoCarta_Glycine_metabolism	M	0.0125192	0.00290905	9.09405e+06	0.539355	7.25399e-16	3.17895e-15	29.4559	21.9184
MitoCarta_mtRNA_granules	M	0.0183662	0.00294644	9090671	0.539155	4.95348e-13	1.80017e-12	38.9783	30.784
MitoCarta_Calcium_cycle	M	0.047266	0.00418317	9070328	0.537948	1.16034e-09	2.88152e-09	68.0455	59.2822
MitoCarta_Immune_response	M	0.0166333	0.00303938	9.06936e+06	0.537891	5.57159e-13	1.97659e-12	35.397	27.9855
MitoCarta_Phospholipid_metabolism	M	0.0676151	0.00534319	9064221	0.537586	3.01256e-09	7.01363e-09	77.457	70.0705
MitoCarta_Fe_S_cluster_biosynthesis	M	0.0318232	0.00331785	9.0638e+06	0.537561	3.9207e-10	1.06215e-09	55.2471	47.1908
MitoCarta_Nucleotide_metabolism	M	0.0743226	0.00617652	9.06363e+06	0.537551	3.34695e-09	7.67223e-09	79.4559	72.0145
MitoCarta_TIM23_presequence_pathway	M	0.0134014	0.00280287	9.06026e+06	0.537351	8.87519e-14	3.67334e-13	31.1494	24.012
MitoCarta_Choline_and_betaine_metabolism	M	0.00869712	0.00279297	9.05974e+06	0.53732	3.73623e-18	1.91965e-17	22.0988	15.0395
MitoCarta_mtDNA_maintenance	M	0.0186128	0.00307569	9057192	0.537169	5.24168e-12	1.73558e-11	37.9789	30.4636
MitoCarta_Small_molecule_transport	M	0.246952	0.0120228	9.04037e+06	0.536172	1.57541e-08	3.40196e-08	97.3348	96.4537
MitoCarta_Autophagy	M	0.0671376	0.00520888	9017349	0.534806	4.22561e-08	8.74466e-08	78.5397	72.7836
MitoCarta_Fe_S_containing_proteins	M	0.063813	0.00563494	9.01008e+06	0.534375	5.51703e-08	1.11086e-07	74.9861	69.2801
MitoCarta_EF_hand_proteins	M	0.0239759	0.00266722	9.00768e+06	0.534233	2.89365e-09	6.84372e-09	46.8629	39.5001
MitoCarta_Nucleotide_synthesis_and_processing	M	0.0487683	0.00363144	9.00535e+06	0.534094	4.58765e-08	9.36383e-08	67.6013	59.7736
MitoCarta_Branched_chain_amino_acid_dehydrogenase_complex	M	0.00780297	0.00227548	9.00292e+06	0.53395	8.61879e-17	4.01312e-16	19.7668	13.0314
MitoCarta_Mitochondrial_ribosome_assembly	M	0.0298851	0.003071	9000805	0.533825	1.4059e-08	3.08058e-08	53.1927	46.0158
MitoCarta_Heme_synthesis_and_processing	M	0.0189496	0.002439	8997790	0.533646	7.02096e-10	1.8353e-09	39.1172	32.1085
MitoCarta_TCA_cycle	M	0.0651211	0.00475094	8.97259e+06	0.532152	3.72529e-07	7.02619e-07	75.7635	68.6392
MitoCarta_Translation_factors	M	0.0179923	0.00195268	8962310	0.531542	6.82113e-09	1.51694e-08	38.5341	32.0231
MitoCarta_Mitophagy	M	0.048179	0.00406055	8.96165e+06	0.531503	4.90102e-07	9.12815e-07	68.9895	62.3585
MitoCarta_mt_tRNA_modifications	M	0.0127695	0.00238489	8.95752e+06	0.531258	2.01076e-10	5.76161e-10	29.0394	23.1361
MitoCarta_Gluconeogenesis	M	0.0540596	0.0036213	8.9524e+06	0.530955	8.29982e-07	1.48997e-06	71.6824	63.1489
MitoCarta_Organelle_contact_sites	M	0.0308658	0.00212452	8.94856e+06	0.530726	3.51945e-07	6.72306e-07	55.9411	48.8357
MitoCarta_CI_assembly_factors	M	0.0129267	0.00216397	8.94014e+06	0.530227	9.67082e-10	2.44229e-09	29.5391	23.4993
MitoCarta_Import_motor	M	0.00847918	0.00215394	8.93604e+06	0.529984	2.08727e-12	7.23263e-12	21.0439	15.2959
MitoCarta_Cardiolipin_synthesis	M	0.0437698	0.00332301	8.93137e+06	0.529707	1.81484e-06	3.12299e-06	66.2132	59.1754
MitoCarta_cAMP_PKA_signaling	M	0.027913	0.00236536	8.92463e+06	0.529307	7.552e-07	1.3892e-06	51.2493	45.0545
MitoCarta_Complex_II	M	0.0208242	0.00185159	8922738	0.529195	2.0559e-07	4.03065e-07	42.5875	36.0179
MitoCarta_Mitochondrial_permeability_transition_pore	M	0.0198235	0.00175081	8914859	0.528728	2.86672e-07	5.5473e-07	41.6158	35.783
MitoCarta_mtDNA_replication	M	0.0117972	0.00214703	8.91179e+06	0.528546	2.08635e-09	5.01396e-09	26.7907	21.1921
MitoCarta_mtDNA_nucleoid	M	0.0107889	0.00177433	8.90915e+06	0.528389	8.3643e-10	2.14876e-09	25.1249	19.3121
MitoCarta_Polycistronic_mtRNA_processing	M	0.00942742	0.00186847	8.90645e+06	0.528229	2.81159e-10	7.7579e-10	23.1538	17.6672
MitoCarta_mtRNA_stability_and_decay	M	0.0109123	0.00189932	8.89063e+06	0.527291	5.58807e-09	1.26155e-08	25.5969	20.2094
MitoCarta_Fission	M	0.0602192	0.0038416	8.87571e+06	0.526406	3.02985e-05	4.80264e-05	76.3742	69.216
MitoCarta_TCA_associated	M	0.0588395	0.00332415	8866433	0.525856	4.26189e-05	6.6148e-05	74.8473	67.4429
MitoCarta_CII_subunits	M	0.0178707	0.00130014	8.84716e+06	0.524712	5.99348e-06	9.8135e-06	38.3398	32.7921
MitoCarta_TOM	M	0.0509054	0.00243974	8.84559e+06	0.524619	8.76905e-05	0.000131979	69.6002	64.0248
MitoCarta_CIII_assembly_factors	M	0.00881129	0.0014343	8.84326e+06	0.524482	2.37689e-08	5.05937e-08	21.7657	16.9836
MitoCarta_Folate_and_1_C_metabolism	M	0.0137986	0.00154998	8.8428e+06	0.524454	1.3231e-06	2.34693e-06	30.4831	25.8278
MitoCarta_Intramitochondrial_membrane_interactions	M	0.00661936	0.00145074	8.82986e+06	0.523687	1.70043e-09	4.15352e-09	17.2682	12.5828
MitoCarta_Nucleotide_import	M	0.0219735	0.00125579	8.82451e+06	0.523369	4.19574e-05	6.58068e-05	44.0033	38.731
MitoCarta_Sulfur_metabolism	M	0.0457645	0.0019516	8.81435e+06	0.522767	0.000265516	0.000380402	67.5736	60.6067
MitoCarta_Respirasome_assembly	M	0.0257559	0.000841498	8811437	0.522594	0.000119842	0.000178565	49.528	43.3241
MitoCarta_Fusion	M	0.00821268	0.00130902	8.8114e+06	0.522592	1.67913e-07	3.33587e-07	20.8495	16.4068
MitoCarta_Type_II_fatty_acid_synthesis	M	0.00968162	0.00126903	8.79788e+06	0.52179	1.81824e-06	3.12299e-06	23.487	19.2907
MitoCarta_Detoxification	ORX	0.657425	0.0141255	8796300	0.521696	0.00069703	0.000979788	100	100
MitoCarta_Metabolism	M	1.68528	0.0299884	8785589	0.521061	0.00099667	0.00137504	100	100
MitoCarta_mtDNA_repair	M	0.00901572	0.00134099	8.77615e+06	0.520501	3.83041e-06	6.41271e-06	21.849	17.9235
MitoCarta_Copper_metabolism	ORX	0.0390681	0.00534841	8.7708e+06	0.520184	0.00101748	0.00137822	57.2954	57.1072
MitoCarta_mt_rRNA_modifications	M	0.00778923	0.00112907	8.7649e+06	0.519834	1.82349e-06	3.12299e-06	18.9617	14.9541
MitoCarta_Itaconate_metabolism	M	0.00667193	0.00116182	8.76315e+06	0.51973	7.96248e-07	1.44684e-06	17.407	13.5014
MitoCarta_Tetrahydrobiopterin_synthesis	M	0.00309224	0.00118081	8.73838e+06	0.518261	2.67318e-11	7.96609e-11	8.57857	4.95621
MitoCarta_Ketone_metabolism	M	0.0115189	0.000412113	8.73347e+06	0.51797	0.000198242	0.000292457	26.7907	22.7302
MitoCarta_SAM	M	0.00350159	0.00101206	8.71556e+06	0.516907	3.23378e-08	6.78639e-08	10.161	6.83615
MitoCarta_Malate_aspartate_shuttle	M	0.0299545	0.000363358	8714761	0.51686	0.00517843	0.0066516	54.9972	49.4125
MitoCarta_Metals_and_cofactors	ORX	0.502011	0.0046234	8.71387e+06	0.516807	0.00862261	0.0107064	100	100
MitoCarta_mt_mRNA_modifications	M	0.00699338	0.00103905	8.70251e+06	0.516134	4.60397e-05	7.07208e-05	16.6574	13.48
MitoCarta_Creatine_metabolism	M	0.00246774	0.00100637	8.69736e+06	0.515828	4.9748e-10	1.32365e-09	7.32926	4.22987
MitoCarta_Propanoate_metabolism	M	0.00500511	0.0011549	8.69249e+06	0.515539	1.68605e-05	2.70131e-05	13.6313	10.7456
MitoCarta_Sideroflexins	ORX	0.0100881	0.00253051	8.6867e+06	0.515196	0.000313098	0.0004443	18.4362	15.7968
MitoCarta_Glycerol_phosphate_shuttle	M	0.0066076	0.0009121	8.6789e+06	0.514733	0.000246923	0.000357199	16.9906	14.185
MitoCarta_Glyoxylate_metabolism	M	0.00751076	0.000715313	8.66919e+06	0.514158	0.000787812	0.00109705	18.9062	16.0649
MitoCarta_OXPHOS_assembly_factors	M	0.137068	0.00199077	8657458	0.513462	0.035296	0.0424121	91.477	88.5067
MitoCarta_Amino_acid_metabolism	M	0.102469	2.43952e-05	8.6495e+06	0.51299	0.0420903	0.0497734	88.4786	84.8964
MitoCarta_Vitamin_C_metabolism	M	0.00581077	0.000279905	8.62663e+06	0.511633	0.00297665	0.00389053	15.7968	13.48
MitoCarta_Cytochrome_C	M	0.00615367	0.000201161	8.62512e+06	0.511544	0.00420298	0.00544561	16.7685	14.5695
MitoCarta_Serine_metabolism	M	0.00226989	0.000793324	8.61869e+06	0.511163	3.03315e-06	5.13567e-06	6.13548	3.93078
MitoCarta_Vitamin_B12_metabolism	M	0.00339385	0.000730559	8.61821e+06	0.511134	0.000237755	0.000347309	9.32815	7.17795
MitoCarta_MICOS_complex	M	0.00286961	0.000537273	8.61792e+06	0.511117	8.59397e-05	0.000130663	8.24542	6.04572
MitoCarta_Cholesterol_associated	M	0.002125	0.000603665	8.61629e+06	0.51102	4.26389e-06	7.05911e-06	6.16324	3.95215
MitoCarta_Kynurenine_metabolism	M	0.00541174	0.000421351	8.60497e+06	0.510349	0.00594329	0.00756881	14.3809	12.2623
MitoCarta_Coenzyme_A_metabolism	M	0.00363195	0.000479572	8.58573e+06	0.509207	0.00267687	0.00352968	9.38368	7.51976
MitoCarta_Trafficking	M	0.00308091	0.000657859	8.58277e+06	0.509032	0.0012153	0.00163135	7.80122	6.02435
MitoCarta_Molybdenum_cofactor_synthesis_and_proteins	M	0.00443841	0.000411316	8.58074e+06	0.508911	0.00818041	0.0102427	11.2993	9.46379
MitoCarta_TIM22_carrier_pathway	M	0.00139938	0.000576811	8.57872e+06	0.508792	6.08534e-06	9.85561e-06	4.16435	2.41401
MitoCarta_CII_assembly_factors	M	0.0029535	0.000551451	8.57483e+06	0.508561	0.00203884	0.00271239	7.66241	5.98163
MitoCarta_Carnitine_synthesis_and_transport	M	0.00763051	0.00018309	8.56837e+06	0.508178	0.0540257	0.0624017	18.573	16.8126
MitoCarta_Carnitine_shuttle	M	0.00763051	0.00018309	8.56837e+06	0.508178	0.0540257	0.0624017	18.573	16.8126
MitoCarta_Coenzyme_Q_metabolism	M	0.00686604	-6.95027e-05	8.55592e+06	0.50744	0.0703633	0.0806472	17.1571	15.5736
MitoCarta_Transcription	M	0.00336229	0.000257238	8.55077e+06	0.507134	0.0148302	0.0181122	8.32871	6.9216
MitoCarta_Amidoxime_reducing_complex	M	0.00260803	0.000497149	8.55039e+06	0.507111	0.00677343	0.00855289	6.74625	5.3621
MitoCarta_NAD_biosynthesis_and_metabolism	M	0.0103585	-0.000193167	8.54311e+06	0.50668	0.158191	0.177222	24.07	22.5593
MitoCarta_Vitamin_A_metabolism	M	0.00156688	0.000531455	8.54057e+06	0.506529	0.00101005	0.00137822	4.0533	2.75582
MitoCarta_Cristae_formation	M	0.0623824	-0.000605467	8.53989e+06	0.506489	0.305467	0.332223	74.4586	71.0746
MitoCarta_MIA40	M	0.00106609	0.000159328	8.50454e+06	0.504392	0.0111326	0.0137087	2.99833	2.11493
MitoCarta_Glutamate_metabolism	ORX	0.0271217	0.00257749	8.50218e+06	0.504252	0.469925	0.489642	45.7808	47.1405
MitoCarta_Lipoate_insertion	M	0.00165159	0.000250585	8.50057e+06	0.504157	0.0492262	0.0577535	4.24764	3.41807
MitoCarta_Proline_metabolism	M	0.00354546	-0.000132153	8.4987e+06	0.504046	0.192808	0.211239	9.05053	8.20338
MitoCarta_Eicosanoid_metabolism	M	0.00309705	0.000225694	8.49833e+06	0.504024	0.17498	0.193126	8.21766	7.39158
MitoCarta_Catechol_metabolism	M	0.00145582	0.000167765	8.48955e+06	0.503503	0.0891865	0.101441	3.97002	3.2899
MitoCarta_Vitamin_D_metabolism	M	0.000687336	0.000206372	8.48377e+06	0.503161	0.0179164	0.0217036	1.83232	1.19633
MitoCarta_GABA_metabolism	M	0.0091826	-0.000742695	8.47856e+06	0.502851	0.538029	0.55671	22.3765	21.5339
MitoCarta_CV_assembly_factors	M	0.00115292	0.000127218	8.47351e+06	0.502552	0.174177	0.193126	3.2482	2.73446
MitoCarta_SLC25A_family	ORX	0.121753	0.00194129	8461863	0.501861	0.77103	0.792299	88.6776	91.1993
MitoCarta_OXA	ORX	0.00155494	0.000122025	8.46044e+06	0.501777	0.399907	0.425615	3.93078	3.55358
MitoCarta_Glycine_cleavage_system	M	0.00181201	-0.000126458	8.45959e+06	0.501726	0.478385	0.498457	5.27485	4.93484
MitoCarta_fMet_processing	ORX	0.000520626	0.000222415	8.45938e+06	0.501714	0.135842	0.153337	1.23905	0.888395
MitoCarta_Urea_cycle	M	0.000257798	0.000113752	8.45619e+06	0.501525	0.0365245	0.0435372	0.610772	0.299081
MitoCarta_CIV_assembly_factors	ORX	0.0944063	0.00236083	8.45348e+06	0.501364	0.830801	0.847873	81.521	85.1471
MitoCarta_Biotin_utilizing_proteins	M	0.000403329	-9.76331e-06	8.44568e+06	0.500902	0.449557	0.475064	1.27707	1.08951
MitoCarta_Vitamin_B1_metabolism	M	0.000320655	4.63617e-05	8.44479e+06	0.500849	0.402868	0.428766	0.94392	0.769066
MitoCarta_mtDNA_modifications	M	7.62405e-05	1.51457e-05	8.43839e+06	0.500469	0.335333	0.362063	0.249861	0.149541
MitoCarta_Vitamin_B2_metabolism	M	0.00194084	-0.000172165	8.43384e+06	0.500199	0.936434	0.936434	5.3859	5.34074
MitoCarta_Vitamin_B6_metabolism	ORX	0.000436211	0.000118305	8.43353e+06	0.500181	0.872984	0.884861	1.06815	1.02721
MitoCarta_mtDNA_stability_and_decay	ORX	0.000247147	1.40217e-06	8.43108e+06	0.500035	0.966779	0.966779	0.598163	0.583009

## Sheet: ORX.F.MitoCarta
feature	Up_regulated	avgExpr	logFC	statistic	auc	pval	padj	pct_in	pct_out
MitoCarta_Metabolism	F	1.77338	0.118087	14323404	0.583505	6.40015e-47	9.53622e-45	100	100
MitoCarta_Metals_and_cofactors	F	0.552517	0.0505057	13942032	0.567969	1.14766e-31	8.55007e-30	100	100
MitoCarta_Lipid_metabolism	F	0.281887	0.0317985	1.36887e+07	0.557647	3.04968e-23	1.13601e-21	96.701	95.1292
MitoCarta_mt_tRNA_synthetases	F	0.0518212	0.0113987	13667280	0.556776	6.07525e-24	3.01737e-22	64.569	56.4623
MitoCarta_Fatty_acid_oxidation	F	0.0868339	0.0105282	13302664	0.541923	3.39965e-13	1.0131e-11	76.4874	73.7877
MitoCarta_Cholesterol_bile_acid_steroid_synthesis	F	0.0800873	0.0109874	1.32746e+07	0.540778	1.07046e-12	2.65831e-11	71.2624	68.6819
MitoCarta_Small_molecule_transport	F	0.250689	0.0157596	1.32257e+07	0.538786	2.3614e-11	3.90943e-10	95.9382	96.4537
MitoCarta_Iron_homeostasis	F	0.202312	0.0291074	13217566	0.538456	3.46548e-11	5.16357e-10	94.8131	93.9329
MitoCarta_Carbohydrate_metabolism	F	0.171006	0.0149186	13209147	0.538113	5.08958e-11	6.89406e-10	90.942	90.3867
MitoCarta_Apoptosis	F	0.235149	0.0166912	1.31784e+07	0.53686	2.15541e-10	2.6763e-09	99.4279	99.1882
MitoCarta_Mitochondrial_central_dogma	F	0.339258	0.0199159	13153734	0.535856	6.54298e-10	6.9636e-09	98.6079	98.6541
MitoCarta_Cristae_formation	ORX	0.0629878	0.00661389	13146671	0.535568	4.84159e-10	5.54921e-09	71.0746	66.4188
MitoCarta_Amino_acid_metabolism	F	0.11124	0.00879478	13132160	0.534977	1.59666e-09	1.58601e-08	86.3082	84.8964
MitoCarta_SLC25A_family	F	0.132475	0.0107213	13124800	0.534677	2.26274e-09	2.10718e-08	89.2067	88.6776
MitoCarta_TCA_cycle	F	0.0686234	0.0082532	1.30586e+07	0.531981	2.30189e-08	2.01754e-07	70.614	68.6392
MitoCarta_Detoxification	F	0.678887	0.0214613	1.30365e+07	0.53108	8.59571e-08	7.11534e-07	100	100
MitoCarta_Translation	F	0.295201	0.0141896	1.29795e+07	0.528758	7.26624e-07	4.92122e-06	98.0359	97.9705
MitoCarta_Selenoproteins	F	0.161408	0.0112065	12978028	0.528698	7.66603e-07	4.96626e-06	98.8558	98.7396
MitoCarta_mtRNA_metabolism	F	0.0442547	0.00554403	1.29662e+07	0.528217	4.39768e-07	3.12026e-06	59.7445	56.1419
MitoCarta_Carnitine_synthesis_and_transport	F	0.0106675	0.00322007	1.29648e+07	0.528159	3.06919e-12	5.71636e-11	22.4256	16.8126
MitoCarta_Carnitine_shuttle	F	0.0106675	0.00322007	1.29648e+07	0.528159	3.06919e-12	5.71636e-11	22.4256	16.8126
MitoCarta_Xenobiotic_metabolism	F	0.123583	0.00927916	12961926	0.528042	1.35481e-06	8.41112e-06	93.0778	92.7152
MitoCarta_Mitochondrial_dynamics_and_surveillance	F	0.427078	0.0150292	1.29313e+07	0.526796	3.91117e-06	2.2414e-05	99.9237	99.9573
MitoCarta_Electron_carriers	F	0.0466492	0.00675625	1.2907e+07	0.525804	2.8086e-06	1.67392e-05	55.0915	52.0615
MitoCarta_Heme_synthesis_and_processing	F	0.0199121	0.00340145	1.29021e+07	0.525605	2.18341e-07	1.71225e-06	37.4142	32.1085
MitoCarta_Malate_aspartate_shuttle	F	0.0343135	0.00472235	12879465	0.524682	6.19755e-06	3.29798e-05	53.1465	49.4125
MitoCarta_Q_linked_reactions_other	F	0.0158296	0.00380358	1.28615e+07	0.523952	2.43114e-07	1.8112e-06	30.9687	26.3192
MitoCarta_Phospholipid_metabolism	F	0.0677962	0.00552425	12840347	0.523089	5.62878e-05	0.000270545	71.4722	70.0705
MitoCarta_Fe_S_containing_proteins	F	0.0636302	0.00545208	12813267	0.521986	0.000122103	0.000551316	69.8513	69.2801
MitoCarta_ABC_transporters	F	0.0150226	0.00287305	1.27973e+07	0.521336	4.77133e-06	2.63307e-05	31.2357	26.9814
MitoCarta_Protein_homeostasis	F	0.0804046	0.00565634	12788658	0.520983	0.000271544	0.00112389	76.4493	74.7917
MitoCarta_CIV_assembly_factors	ORX	0.0944063	0.00512512	12785542	0.520856	0.000311607	0.00125485	81.521	80.3204
MitoCarta_Fe_S_cluster_biosynthesis	F	0.0319995	0.00349411	1.27786e+07	0.520572	0.000144097	0.000631486	51.087	47.1908
MitoCarta_Immune_response	F	0.0162769	0.00268297	1.2776e+07	0.520467	1.45727e-05	7.48734e-05	32.3799	27.9855
MitoCarta_Branched_chain_amino_acid_metabolism	F	0.040932	0.00446552	1.27724e+07	0.520319	0.000238428	0.00101502	56.0069	53.4074
MitoCarta_Signaling	F	0.136022	0.0066571	12754989	0.519612	0.000718386	0.0027446	86.9756	86.2636
MitoCarta_Vitamin_metabolism	F	0.0338151	0.00381661	1.27498e+07	0.519401	0.000332432	0.00130348	50.553	47.2549
MitoCarta_CIV_subunits	F	0.539742	0.022126	12732459	0.518694	0.00128049	0.0043362	100	100
MitoCarta_ROS_and_glutathione_metabolism	F	0.592528	0.0130162	1.27312e+07	0.518642	0.00132115	0.00437448	100	100
MitoCarta_TOM	ORX	0.0484657	0.00275395	12725996	0.51843	0.00111197	0.00404105	64.0248	61.5561
MitoCarta_Cardiolipin_synthesis	F	0.0447633	0.00431658	1.27112e+07	0.517828	0.00149965	0.00475422	60.6789	59.1754
MitoCarta_Heme_containing_proteins	F	0.184215	0.0072265	12705842	0.517609	0.00241714	0.00720306	98.7986	98.7609
MitoCarta_Calcium_homeostasis	F	0.0779801	0.00421353	12698213	0.517299	0.00263913	0.00749247	74.1037	73.6167
MitoCarta_Copper_metabolism	ORX	0.0390681	0.00195944	1.26852e+07	0.516768	0.00253084	0.00725182	57.2954	54.9199
MitoCarta_Nucleotide_metabolism	F	0.0721841	0.00403805	1.26742e+07	0.516321	0.00447102	0.0114859	72.0633	72.0145
MitoCarta_Glycerol_phosphate_shuttle	F	0.00742214	0.00172664	1.26582e+07	0.515669	2.33e-05	0.000115724	17.6011	14.185
MitoCarta_Lysine_metabolism	F	0.0226384	0.00296976	1.26566e+07	0.515603	0.00212785	0.0064704	39.836	36.6802
MitoCarta_Choline_and_betaine_metabolism	F	0.0077665	0.00186235	1.26363e+07	0.514775	8.87041e-05	0.000413028	18.1541	15.0395
MitoCarta_OXPHOS_assembly_factors	ORX	0.135077	0.00420727	1.2621e+07	0.514155	0.0146672	0.032618	88.5067	87.7574
MitoCarta_Ketone_metabolism	F	0.0132419	0.0021351	1.26203e+07	0.514125	0.00122054	0.00433002	25.6865	22.7302
MitoCarta_Mitochondrial_ribosome_assembly	F	0.0294649	0.00265077	12618557	0.514054	0.00885273	0.0206103	48.8368	46.0158
MitoCarta_Proteases	F	0.0306494	0.00316601	12606968	0.513581	0.0112857	0.0258702	48.1884	46.0585
MitoCarta_Protein_import_sorting_and_homeostasis	F	0.158687	0.00556935	12601671	0.513366	0.0212365	0.0433457	89.9123	89.3185
MitoCarta_Glycine_metabolism	F	0.0114236	0.00181343	1.26004e+07	0.513313	0.00202496	0.00628583	24.8856	21.9184
MitoCarta_Complex_II	F	0.0211107	0.00213811	1.25992e+07	0.513265	0.00858433	0.0203026	38.8444	36.0179
MitoCarta_Preprotein_cleavage	F	0.0126441	0.00171439	1.25808e+07	0.512514	0.00510235	0.0128856	27.1548	24.4179
MitoCarta_Glutamate_metabolism	F	0.0288807	0.00175902	12579883	0.512478	0.0200282	0.0415502	48.7796	45.7808
MitoCarta_Complex_IV	F	0.629023	0.0170009	12575198	0.512287	0.0342865	0.0646669	100	100
MitoCarta_Intramitochondrial_membrane_interactions	F	0.00630678	0.00113816	1.25602e+07	0.511678	0.00084008	0.0031293	15.1793	12.5828
MitoCarta_Cytochromes	F	0.0308196	0.00295268	12556560	0.511528	0.0288922	0.0581748	45.1564	43.0891
MitoCarta_Branched_chain_amino_acid_dehydrogenase_complex	F	0.00662812	0.00110063	1.2551e+07	0.511302	0.00141386	0.00457966	15.5606	13.0314
MitoCarta_mtRNA_stability_and_decay	F	0.0105735	0.00156049	1.2549e+07	0.51122	0.00714395	0.0171685	22.6545	20.2094
MitoCarta_mt_tRNA_modifications	F	0.0119242	0.0015396	1.25435e+07	0.510996	0.0120203	0.0271366	25.6293	23.1361
MitoCarta_mt_rRNA_modifications	F	0.00788633	0.00122616	1.25357e+07	0.510678	0.00412786	0.0107904	17.296	14.9541
MitoCarta_Mitochondrial_permeability_transition_pore	F	0.0203035	0.00223082	1.25355e+07	0.510669	0.0336326	0.0642469	37.8528	35.783
MitoCarta_mt_mRNA_modifications	F	0.00730134	0.00134701	1.25326e+07	0.510552	0.00310298	0.00840624	15.656	13.48
MitoCarta_Pyruvate_metabolism	ORX	0.0368968	0.00115192	1.25194e+07	0.510013	0.069409	0.117522	54.6251	53.3562
MitoCarta_CII_subunits	F	0.018267	0.00169647	1.25152e+07	0.509844	0.0445771	0.080024	35.1259	32.7921
MitoCarta_Sideroflexins	F	0.0108733	0.000785275	1.25047e+07	0.509414	0.0191976	0.0414556	20.5759	18.4362
MitoCarta_SAM	F	0.00315942	0.000669883	1.24872e+07	0.508704	0.00127688	0.0043362	8.69565	6.83615
MitoCarta_Polycistronic_mtRNA_processing	F	0.00846697	0.000908015	1.24755e+07	0.508227	0.0370747	0.0690517	19.5652	17.6672
MitoCarta_EF_hand_proteins	F	0.022522	0.00121328	1.24738e+07	0.508156	0.114506	0.187203	41.9718	39.5001
MitoCarta_OXPHOS_subunits	F	1.26689	0.0303329	12469031	0.507962	0.17018	0.253569	100	100
MitoCarta_Vitamin_B12_metabolism	F	0.00330966	0.000646361	1.24684e+07	0.507938	0.00380929	0.0101354	8.88635	7.17795
MitoCarta_Trafficking	F	0.00324379	0.000820743	1.24593e+07	0.507564	0.002905	0.00801565	7.57056	6.02435
MitoCarta_mtDNA_maintenance	F	0.0168069	0.00126976	1.24582e+07	0.507522	0.115589	0.187203	32.3608	30.4636
MitoCarta_Glyoxylate_metabolism	F	0.00773803	0.000942589	1.24545e+07	0.507371	0.0519072	0.0909903	17.6964	16.0649
MitoCarta_Autophagy	F	0.0645741	0.00264545	12454089	0.507353	0.200595	0.293026	72.6163	72.7836
MitoCarta_mtRNA_granules	F	0.0166082	0.00118851	1.24459e+07	0.507019	0.143228	0.22001	32.6468	30.784
MitoCarta_Nucleotide_synthesis_and_processing	F	0.047141	0.00200417	1.24422e+07	0.506867	0.221468	0.317296	60.3166	59.7736
MitoCarta_GABA_metabolism	F	0.0104465	0.000521196	1.24377e+07	0.506686	0.115478	0.187203	23.4554	21.5339
MitoCarta_Amidoxime_reducing_complex	F	0.00282154	0.000710668	1.2436e+07	0.506618	0.00589484	0.0146388	6.71243	5.3621
MitoCarta_Molybdenum_cofactor_synthesis_and_proteins	F	0.00471615	0.000689052	1.24355e+07	0.506597	0.0306643	0.0609197	10.9077	9.46379
MitoCarta_Creatine_metabolism	F	0.00211242	0.000651052	1.24343e+07	0.506546	0.00266511	0.00749247	5.56827	4.22987
MitoCarta_Coenzyme_A_metabolism	F	0.00391871	0.000766332	1.24323e+07	0.506468	0.0194771	0.0414584	8.88635	7.51976
MitoCarta_CIII_subunits	F	0.111321	0.00247436	12432159	0.50646	0.263822	0.367378	79.8627	79.9615
MitoCarta_Eicosanoid_metabolism	ORX	0.00287136	0.000407147	1.24234e+07	0.506104	0.0158341	0.0346954	7.39158	6.2357
MitoCarta_Fusion	F	0.00769181	0.000788144	1.24177e+07	0.50587	0.123157	0.197317	17.7155	16.4068
MitoCarta_Folate_and_1_C_metabolism	F	0.0132864	0.00103774	1.24156e+07	0.505786	0.199763	0.293026	27.2502	25.8278
MitoCarta_OXPHOS	F	1.38671	0.0260955	1.24128e+07	0.505672	0.328551	0.43709	100	100
MitoCarta_Serine_metabolism	F	0.00201704	0.000540473	1.24121e+07	0.505644	0.00705583	0.0171685	5.09153	3.93078
MitoCarta_Proline_metabolism	F	0.00416972	0.0004921	1.24119e+07	0.505633	0.0486981	0.0863811	9.40122	8.20338
MitoCarta_Coenzyme_Q_metabolism	F	0.0076542	0.000718656	1.24116e+07	0.505623	0.13182	0.205504	16.9146	15.5736
MitoCarta_Import_motor	F	0.00709747	0.00077224	1.24107e+07	0.505588	0.132405	0.205504	16.8002	15.2959
MitoCarta_cAMP_PKA_signaling	ORX	0.0255476	2.53873e-06	1.24104e+07	0.505574	0.292439	0.392553	45.0545	44.5843
MitoCarta_Complex_III	F	0.118465	0.00224149	1.24088e+07	0.50551	0.340887	0.449488	81.1404	81.3288
MitoCarta_MICOS_complex	F	0.00273144	0.000399101	1.23999e+07	0.505147	0.0398012	0.0732145	7.15103	6.04572
MitoCarta_CII_assembly_factors	F	0.00284368	0.000441638	1.23984e+07	0.505086	0.0409103	0.074337	7.03661	5.98163
MitoCarta_Itaconate_metabolism	F	0.00599047	0.00048036	1.23926e+07	0.504849	0.168171	0.253106	14.7407	13.5014
MitoCarta_Calcium_uniporter	ORX	0.0238668	0.000290639	12391077	0.504786	0.360041	0.469161	42.7046	42.6392
MitoCarta_TIM23_presequence_pathway	ORX	0.0105985	0.000254376	1.23907e+07	0.504772	0.271544	0.371613	24.012	23.7605
MitoCarta_Calcium_cycle	F	0.0441637	0.0010809	12388227	0.50467	0.405003	0.507105	59.6682	59.2822
MitoCarta_Tetrahydrobiopterin_synthesis	F	0.00250316	0.000591727	1.23817e+07	0.504406	0.0532706	0.0922944	5.85431	4.95621
MitoCarta_Nucleotide_import	F	0.0218979	0.00118013	1.23802e+07	0.504342	0.396851	0.504128	40.3127	38.731
MitoCarta_Kynurenine_metabolism	F	0.00555239	0.000562003	1.23788e+07	0.504285	0.203287	0.294075	13.2532	12.2623
MitoCarta_Respirasome_assembly	F	0.0258775	0.000963146	12377736	0.504243	0.421545	0.523419	45.1373	43.3241
MitoCarta_Cytochrome_C	ORX	0.00595251	0.000227338	1.2375e+07	0.504131	0.24227	0.343793	14.5695	14.0351
MitoCarta_mtDNA_nucleoid	F	0.0094266	0.000412032	1.2363e+07	0.503644	0.367856	0.472505	20.4043	19.3121
MitoCarta_TIM22_carrier_pathway	F	0.00102617	0.000203603	1.23604e+07	0.503537	0.0330192	0.0642469	3.14645	2.41401
MitoCarta_TCA_associated	ORX	0.0555153	0.000165017	1.23554e+07	0.503333	0.558936	0.658969	67.4429	67.4104
MitoCarta_Lipoate_insertion	F	0.0017358	0.000334786	1.2353e+07	0.503237	0.0910073	0.152361	4.08085	3.41807
MitoCarta_Chaperones	F	0.0407799	0.00117508	1.2352e+07	0.503195	0.566976	0.662896	58.0854	57.2741
MitoCarta_Mitophagy	ORX	0.0441185	-0.000820029	12350644	0.503139	0.577899	0.660819	62.3585	61.4226
MitoCarta_NAD_biosynthesis_and_metabolism	F	0.0113885	0.000836768	1.235e+07	0.503114	0.467524	0.566854	23.5889	22.5593
MitoCarta_Organelle_contact_sites	F	0.0298148	0.00107345	1.23491e+07	0.503076	0.569467	0.662896	49.1991	48.8357
MitoCarta_Translation_factors	ORX	0.0160396	-7.13254e-06	1.23469e+07	0.502985	0.534411	0.637017	32.0231	31.9031
MitoCarta_Gluconeogenesis	F	0.0515488	0.00111052	12346716	0.502979	0.598565	0.680811	63.3486	63.1489
MitoCarta_Vitamin_D_metabolism	F	0.00085378	0.000372816	1.23434e+07	0.502843	0.0200779	0.0415502	1.77346	1.19633
MitoCarta_Vitamin_C_metabolism	ORX	0.00553087	0.000301997	1.23431e+07	0.502831	0.408669	0.511695	13.48	13.1388
MitoCarta_CV_assembly_factors	F	0.00129144	0.000265746	1.23382e+07	0.502633	0.126141	0.199947	3.27994	2.73446
MitoCarta_Vitamin_B2_metabolism	F	0.00239365	0.000280638	1.2333e+07	0.502422	0.295907	0.397208	5.87338	5.34074
MitoCarta_mtDNA_replication	F	0.0101449	0.000494777	1.23292e+07	0.502266	0.587643	0.673529	21.968	21.1921
MitoCarta_Cholesterol_associated	F	0.00161498	9.36432e-05	1.23262e+07	0.502144	0.288524	0.394405	4.44317	3.95215
MitoCarta_OXA	ORX	0.00155494	0.00017028	1.23259e+07	0.502131	0.262207	0.367378	3.93078	3.50877
MitoCarta_MIA40	F	0.00104294	0.000136178	1.23253e+07	0.502108	0.166249	0.252766	2.5553	2.11493
MitoCarta_fMet_processing	ORX	0.000520626	0.000184554	1.23243e+07	0.502065	0.0407488	0.0740436	1.23905	0.819985
MitoCarta_Protein_import_and_sorting	F	0.115331	0.00100491	12318866	0.501845	0.750092	0.827879	83.2571	83.6146
MitoCarta_Fission	F	0.0573368	0.000959176	12316918	0.501765	0.757625	0.830045	69.4508	69.216
MitoCarta_Glycine_cleavage_system	F	0.00199408	5.56106e-05	1.23149e+07	0.501681	0.449031	0.552939	5.32037	4.93484
MitoCarta_Sulfur_metabolism	F	0.0443695	0.000556647	12311279	0.501536	0.784943	0.832677	61.0031	60.6067
MitoCarta_Vitamin_A_metabolism	ORX	0.00103542	0.000131061	1.23088e+07	0.501434	0.3711	0.476672	2.75582	2.47902
MitoCarta_Mitochondrial_ribosome	ORX	0.192826	-7.58574e-05	1.23071e+07	0.501367	0.81386	0.847801	94.2747	94.2029
MitoCarta_mtDNA_repair	F	0.00817884	0.000504107	1.23053e+07	0.501293	0.740622	0.823528	18.4783	17.9235
MitoCarta_Urea_cycle	F	0.000215476	7.14294e-05	1.23036e+07	0.501224	0.0638952	0.10943	0.553013	0.299081
MitoCarta_CI_assembly_factors	ORX	0.0107628	-9.51407e-05	1.23027e+07	0.501185	0.783861	0.835403	23.4993	23.6651
MitoCarta_CIII_assembly_factors	ORX	0.00737699	0.000232872	1.22993e+07	0.501048	0.782818	0.835403	16.9836	17.1053
MitoCarta_Transcription	ORX	0.00310505	7.2893e-05	1.2299e+07	0.501035	0.683622	0.765862	6.9216	6.75057
MitoCarta_Complex_V	F	0.273246	0.00243611	1.22955e+07	0.500893	0.877801	0.902016	95.9764	96.4537
MitoCarta_Type_II_fatty_acid_synthesis	F	0.0087034	0.000290809	1.2295e+07	0.500874	0.827987	0.862727	19.8322	19.2907
MitoCarta_Biotin_utilizing_proteins	F	0.000487708	7.4616e-05	1.22929e+07	0.500788	0.46794	0.566854	1.25858	1.08951
MitoCarta_Propanoate_metabolism	ORX	0.00385022	-5.27566e-05	1.22927e+07	0.500777	0.803389	0.842992	10.7456	10.7551
MitoCarta_Vitamin_B6_metabolism	F	0.000517816	8.16053e-05	1.22864e+07	0.500521	0.623934	0.704289	1.1823	1.06815
MitoCarta_CV_subunits	F	0.271955	0.00217036	1.22861e+07	0.500509	0.930095	0.945205	95.881	96.411
MitoCarta_mtDNA_stability_and_decay	F	0.000260911	1.37636e-05	1.22856e+07	0.50049	0.54582	0.650618	0.705568	0.598163
MitoCarta_Catechol_metabolism	ORX	0.00128806	-2.96915e-05	1.22845e+07	0.500444	0.803252	0.842992	3.2899	3.20366
MitoCarta_CI_subunits	F	0.319885	0.002093	1.22807e+07	0.500289	0.960263	0.966751	93.8596	94.8729
MitoCarta_Complex_I	F	0.330742	0.00218814	12278028	0.500181	0.97511	0.97511	94.3173	95.2788
MitoCarta_mtDNA_modifications	F	5.37031e-05	-7.39161e-06	1.22752e+07	0.500066	0.870742	0.900976	0.171625	0.149541
MitoCarta_Vitamin_B1_metabolism	ORX	0.000274293	-5.23649e-05	1.22734e+07	0.499992	0.992337	0.992337	0.769066	0.762777

## Sheet: F.M.immune
feature	Up_regulated	avgExpr	logFC	statistic	auc	pval	padj	pct_in	pct_out
PID_IL6_7_PATHWAY	F	0.686065	0.239106	13985003	0.740383	0	0	100	100
Hallmark_Tnfa_signaling_via_Nfkb	F	2.12709	0.778924	1.37926e+07	0.730195	3.38206e-297	6.76412e-296	100	100
PID_IL3_PATHWAY	F	0.312991	0.120935	13493081	0.71434	5.91456e-258	7.88608e-257	99.5233	98.4175
Hallmark_Il2_Stat5_signaling	F	1.28418	0.283944	13470634	0.713151	3.98919e-255	3.98919e-254	100	100
Hallmark_inflammatory_response	F	1.50792	0.322602	1.3374e+07	0.708035	3.98572e-243	3.18857e-242	100	100
Hallmark_allograft_rejection	F	2.33706	0.453127	13285617	0.703356	2.08241e-232	1.38827e-231	100	100
PID_IFNG_PATHWAY	F	0.535816	0.167885	1.3278e+07	0.702955	1.68223e-231	9.61274e-231	99.9809	99.9722
PID_IL4_2PATHWAY	F	0.483537	0.142543	1.321e+07	0.699354	1.96585e-223	9.82925e-223	99.9619	99.9722
KEGG_chemokine_signaling_pathway	F	1.75287	0.276284	13178244	0.697672	1.03153e-219	4.58457e-219	100	100
Hallmark_Il6_Jak_Stat3_signaling	F	0.948628	0.290495	12975595	0.686943	9.87204e-197	3.94882e-196	100	100
KEGG_antigen_processing_and_presentation	F	0.583902	0.147416	1.29114e+07	0.683543	1.02459e-189	3.72577e-189	100	100
Hallmark_interferon_γ_response	F	1.64654	0.359728	1.28126e+07	0.678313	3.57064e-179	1.19021e-178	100	100
KEGG_Fc_gamma_r_mediated_phagocytosis	F	1.70705	0.239293	1.2764e+07	0.67574	4.2417e-174	1.30514e-173	100	100
KEGG_cytokine_cytokine_receptor_interaction	F	0.815976	0.25678	12723855	0.673616	5.7639e-170	1.64683e-169	100	100
PID_CXCR4_PATHWAY	F	1.5917	0.271702	12659837	0.670227	1.78909e-163	4.77092e-163	100	100
KEGG_Jak_Stat_signaling_pathway	F	0.754621	0.174188	1.26158e+07	0.667896	4.39124e-159	1.09781e-158	100	100
PID_IL8_CXCR2_PATHWAY	F	0.777407	0.126826	12472429	0.660305	3.33818e-145	7.85455e-145	100	100
PID_IL5_PATHWAY	F	0.179548	0.0594071	12362329	0.654476	5.29293e-135	1.17621e-134	95.8047	92.2821
KEGG_Toll_like_receptor_signaling_pathway	F	0.51562	0.105767	12275118	0.649859	3.78428e-127	7.9669e-127	99.8856	99.9722
KEGG_natural_killer_cell_mediated_cytotoxicity	F	1.24396	0.169958	12260598	0.649091	7.22305e-126	1.44461e-125	100	100
PID_IL12_2PATHWAY	F	0.418358	0.0978345	1.2191e+07	0.645404	8.12746e-120	1.54809e-119	99.9619	100
Hallmark_interferon_α_response	F	0.921899	0.18822	1.21247e+07	0.641896	3.36417e-114	6.11667e-114	100	100
PID_IL23_PATHWAY	F	0.22195	0.0703413	1.20828e+07	0.639677	1.01418e-110	1.76379e-110	97.54	95.3637
KEGG_Nod_like_receptor_signaling_pathway	F	0.342888	0.0715266	1.19647e+07	0.633428	3.35279e-101	5.58798e-101	99.4661	98.9173
PID_IL1_PATHWAY	F	0.236417	0.074565	11923531	0.631246	5.53125e-98	8.85e-98	97.6735	96.1688
PID_IL2_1PATHWAY	F	0.43436	0.0692043	11846614	0.627174	4.10536e-92	6.31594e-92	99.9619	99.8612
Hallmark_Tgf_β_signaling	F	0.378672	0.0655731	11712585	0.620078	2.50483e-82	3.71086e-82	99.6568	99.5003
PID_IL27_PATHWAY	F	0.1609	0.0532187	1.17092e+07	0.619897	3.74571e-82	5.35102e-82	92.5057	87.6458
KEGG_Fc_epsilon_ri_signaling_pathway	F	0.773497	0.0858131	1.1668e+07	0.617715	3.41599e-79	4.71171e-79	100	100
PID_IL2_PI3K_PATHWAY	F	0.219891	0.0432799	1.16547e+07	0.617014	2.81984e-78	3.75979e-78	97.5782	96.5019
KEGG_cytosolic_DNA_sensing_pathway	F	0.174559	0.0500897	11437197	0.605499	5.35859e-64	6.91432e-64	93.8978	91.3659
PID_TNF_PATHWAY	F	0.225757	0.0378725	1.12862e+07	0.597506	6.49552e-55	8.1194e-55	98.0168	97.779
PID_NFKAPPAB_CANONICAL_PATHWAY	F	0.170854	0.0328406	11235865	0.59484	4.69136e-52	5.6865e-52	95.5187	94.281
PID_IL2_STAT5_PATHWAY	F	0.182269	0.0321001	11231247	0.594595	8.62011e-52	1.01413e-51	97.4066	97.6124
PID_NFKAPPAB_ATYPICAL_PATHWAY	F	0.194001	0.0302507	11060512	0.585557	1.08847e-42	1.24397e-42	96.0717	96.5575
PID_IL12_STAT4_PATHWAY	F	0.164104	0.0279524	11034745	0.584192	2.12771e-41	2.36412e-41	94.4317	94.864
PID_IL8_CXCR1_PATHWAY	F	0.37717	0.0384233	10962130	0.580348	7.47062e-38	8.07635e-38	99.9809	99.9722
KEGG_Rig_I_like_receptor_signaling_pathway	F	0.232544	0.0300103	10807984	0.572187	6.98405e-31	7.35163e-31	97.4066	97.3626
PID_TGFBR_PATHWAY	F	0.329334	0.0238761	1.03981e+07	0.550487	6.41372e-16	6.57818e-16	99.0275	99.3615
KEGG_complement_and_coagulation_cascades	M	0.127576	0.00108461	9.64113e+06	0.510413	0.0953533	0.0953533	92.06	86.823

## Sheet: ORX.M.immune
feature	Up_regulated	avgExpr	logFC	statistic	auc	pval	padj	pct_in	pct_out
Hallmark_Tnfa_signaling_via_Nfkb	ORX	2.08814	0.739974	12221475	0.724839	1.74575e-270	6.98302e-269	100	100
PID_IL6_7_PATHWAY	ORX	0.679439	0.23248	12201182	0.723635	1.27945e-267	2.5589e-266	100	100
PID_IL3_PATHWAY	ORX	0.291699	0.0996432	11438687	0.678412	4.30729e-171	5.74306e-170	99.3805	98.4175
PID_IFNG_PATHWAY	ORX	0.513313	0.145382	1.13631e+07	0.673927	1.06574e-162	1.06574e-161	99.9786	99.9722
Hallmark_allograft_rejection	ORX	2.18788	0.303944	11002795	0.65256	1.20893e-125	9.67146e-125	100	100
Hallmark_inflammatory_response	ORX	1.41966	0.23434	1.09959e+07	0.65215	5.58566e-125	3.72377e-124	100	100
PID_IL4_2PATHWAY	ORX	0.440857	0.0998617	1.09663e+07	0.650396	3.68199e-122	2.104e-121	99.9359	99.9722
Hallmark_Il6_Jak_Stat3_signaling	ORX	0.876306	0.218173	10950042	0.649432	1.26627e-120	6.33133e-120	100	100
KEGG_cytokine_cytokine_receptor_interaction	ORX	0.765518	0.206322	1.09135e+07	0.647266	3.28233e-117	1.45882e-116	100	100
PID_CXCR4_PATHWAY	ORX	1.53574	0.215743	1.08889e+07	0.645806	6.16144e-115	2.46458e-114	100	100
KEGG_chemokine_signaling_pathway	ORX	1.66284	0.186247	10854755	0.64378	8.08391e-112	2.9396e-111	100	100
Hallmark_Il2_Stat5_signaling	ORX	1.15739	0.15716	1.06878e+07	0.633876	3.33834e-97	1.11278e-96	100	100
Hallmark_Tgf_β_signaling	ORX	0.386707	0.0736084	10632158	0.630578	1.44387e-92	4.44269e-92	99.8291	99.5003
KEGG_Jak_Stat_signaling_pathway	ORX	0.706717	0.126285	1.05604e+07	0.62632	9.45432e-87	2.70124e-86	100	100
KEGG_Fc_gamma_r_mediated_phagocytosis	ORX	1.61353	0.145778	10521937	0.624041	1.02215e-83	2.72572e-83	100	100
KEGG_antigen_processing_and_presentation	ORX	0.519344	0.0828576	1.05196e+07	0.623902	1.559e-83	3.89751e-83	100	100
KEGG_Toll_like_receptor_signaling_pathway	ORX	0.495198	0.0853443	1.04328e+07	0.618755	6.84505e-77	1.6106e-76	100	99.9722
PID_IL5_PATHWAY	ORX	0.163353	0.0432121	10377060	0.615449	8.6582e-73	1.92404e-72	94.937	92.2821
KEGG_natural_killer_cell_mediated_cytotoxicity	ORX	1.18937	0.115362	1.03387e+07	0.613173	5.27947e-70	1.11147e-69	100	100
Hallmark_interferon_γ_response	ORX	1.47834	0.191532	1.02847e+07	0.609968	3.37165e-66	6.7433e-66	100	100
PID_IL12_2PATHWAY	ORX	0.391967	0.0714434	1.02582e+07	0.608398	2.25301e-64	4.29146e-64	100	100
PID_IL8_CXCR2_PATHWAY	ORX	0.728424	0.0778424	10235991	0.607082	7.26936e-63	1.3217e-62	100	100
PID_IL27_PATHWAY	ORX	0.153675	0.0459942	10087054	0.598249	2.89668e-53	5.0377e-53	91.2839	87.6458
PID_IL2_1PATHWAY	ORX	0.414813	0.0496577	9990656	0.592532	2.1323e-47	3.55384e-47	99.8932	99.8612
KEGG_Fc_epsilon_ri_signaling_pathway	ORX	0.746788	0.0591045	9.92672e+06	0.58874	9.82722e-44	1.57236e-43	100	100
KEGG_Nod_like_receptor_signaling_pathway	ORX	0.322077	0.050716	9882156	0.586097	2.85924e-41	4.39883e-41	99.3164	98.9173
PID_IL1_PATHWAY	ORX	0.212081	0.0502283	9.83029e+06	0.583021	1.69727e-38	2.51448e-38	97.0305	96.1688
PID_IL23_PATHWAY	ORX	0.198004	0.0463951	9816699	0.582215	8.68299e-38	1.24043e-37	95.9197	95.3637
PID_TNF_PATHWAY	ORX	0.218523	0.0306384	9.81032e+06	0.581836	1.87272e-37	2.58307e-37	98.1628	97.779
KEGG_cytosolic_DNA_sensing_pathway	ORX	0.162615	0.0381456	9.63485e+06	0.57143	5.97778e-29	7.97037e-29	92.523	91.3659
PID_IL12_STAT4_PATHWAY	ORX	0.161024	0.0248718	9629038	0.571085	1.11974e-28	1.44483e-28	94.6165	94.864
PID_NFKAPPAB_CANONICAL_PATHWAY	ORX	0.16024	0.0222265	9.46675e+06	0.56146	7.55988e-22	9.44986e-22	95.3642	94.281
PID_IL2_PI3K_PATHWAY	ORX	0.199605	0.0229946	9.44015e+06	0.559882	8.06925e-21	9.7809e-21	96.4751	96.5019
Hallmark_interferon_α_response	ORX	0.799873	0.0661946	9415864	0.558442	6.63582e-20	7.80684e-20	100	100
PID_NFKAPPAB_ATYPICAL_PATHWAY	ORX	0.183213	0.0194629	9249025	0.548547	3.26963e-14	3.73672e-14	96.5819	96.5575
PID_IL8_CXCR1_PATHWAY	ORX	0.355834	0.0170878	9.03274e+06	0.535719	2.37417e-08	2.63797e-08	100	99.9722
PID_IL2_STAT5_PATHWAY	ORX	0.160258	0.0100898	8925106	0.529336	4.54595e-06	4.91454e-06	96.0051	97.6124
KEGG_Rig_I_like_receptor_signaling_pathway	ORX	0.212364	0.0098304	8.80303e+06	0.522096	0.000553959	0.000583115	96.5178	97.3626
KEGG_complement_and_coagulation_cascades	M	0.127576	0.00183479	8644385	0.512686	0.0472526	0.0484642	92.06	86.3918
PID_TGFBR_PATHWAY	ORX	0.312589	0.00713128	8.63289e+06	0.512005	0.0606421	0.0606421	98.9532	99.3615

## Sheet: ORX.F.immune
feature	Up_regulated	avgExpr	logFC	statistic	auc	pval	padj	pct_in	pct_out
Hallmark_Il2_Stat5_signaling	F	1.28418	0.126784	1.45349e+07	0.59212	1.03239e-56	4.12955e-55	100	100
Hallmark_interferon_α_response	F	0.921899	0.122025	14376762	0.585679	2.66243e-49	5.32487e-48	100	100
Hallmark_interferon_γ_response	F	1.64654	0.168197	1.41033e+07	0.574539	9.70921e-38	1.29456e-36	100	100
KEGG_antigen_processing_and_presentation	F	0.583902	0.0645581	1.39283e+07	0.567411	3.54791e-31	3.54791e-30	100	100
PID_IL2_STAT5_PATHWAY	F	0.182269	0.0220103	13859875	0.564622	8.71339e-29	5.79552e-28	97.4066	96.0051
KEGG_chemokine_signaling_pathway	F	1.75287	0.0900368	1.38586e+07	0.564569	9.68638e-29	5.79552e-28	100	100
KEGG_Fc_gamma_r_mediated_phagocytosis	F	1.70705	0.0935152	13857973	0.564545	1.01422e-28	5.79552e-28	100	100
Hallmark_allograft_rejection	F	2.33706	0.149183	13772875	0.561078	6.85662e-26	3.42831e-25	100	100
Hallmark_inflammatory_response	F	1.50792	0.0882618	13754676	0.560337	2.6387e-25	1.17276e-24	100	100
PID_IL8_CXCR2_PATHWAY	F	0.777407	0.0489837	1.37399e+07	0.559736	7.7746e-25	3.10984e-24	100	100
PID_IL2_PI3K_PATHWAY	F	0.219891	0.0202853	1.36468e+07	0.555942	5.56958e-22	2.0253e-21	97.5782	96.4751
PID_IL23_PATHWAY	F	0.22195	0.0239461	1.36018e+07	0.554108	1.14991e-20	3.83303e-20	97.54	95.9197
PID_IL4_2PATHWAY	F	0.483537	0.0426808	1.35894e+07	0.553602	2.60785e-20	8.02415e-20	99.9619	99.9359
KEGG_Rig_I_like_receptor_signaling_pathway	F	0.232544	0.0201799	13479606	0.549131	2.5884e-17	7.39543e-17	97.4066	96.5178
KEGG_Nod_like_receptor_signaling_pathway	F	0.342888	0.0208106	1.3415e+07	0.546497	1.14691e-15	3.05843e-15	99.4661	99.3164
PID_IL1_PATHWAY	F	0.236417	0.0243366	1.34068e+07	0.546164	1.82482e-15	4.56206e-15	97.6735	97.0305
PID_IL8_CXCR1_PATHWAY	F	0.37717	0.0213355	1.33575e+07	0.544155	2.81497e-14	6.62346e-14	99.9809	100
KEGG_Jak_Stat_signaling_pathway	F	0.754621	0.0479035	13332426	0.543135	1.07956e-13	2.39903e-13	100	100
Hallmark_Il6_Jak_Stat3_signaling	F	0.948628	0.0723221	13282761	0.541112	1.4184e-12	2.9861e-12	100	100
KEGG_natural_killer_cell_mediated_cytotoxicity	F	1.24396	0.0545963	1.32761e+07	0.540842	1.98227e-12	3.96454e-12	100	100
PID_IL5_PATHWAY	F	0.179548	0.016195	1.3228e+07	0.538883	2.10406e-11	4.00772e-11	95.8047	94.937
PID_IL12_2PATHWAY	F	0.418358	0.0263911	1.31895e+07	0.537312	1.29543e-10	2.35532e-10	99.9619	100
PID_IL2_1PATHWAY	F	0.43436	0.0195466	1.31778e+07	0.536835	2.21723e-10	3.85606e-10	99.9619	99.8932
PID_TGFBR_PATHWAY	F	0.329334	0.0167449	13166513	0.536376	3.69401e-10	6.15669e-10	99.0275	98.9532
PID_IL3_PATHWAY	F	0.312991	0.0212918	1.31629e+07	0.536228	4.35079e-10	6.96126e-10	99.5233	99.3805
PID_NFKAPPAB_ATYPICAL_PATHWAY	F	0.194001	0.0107879	13158365	0.536044	5.31843e-10	8.1822e-10	96.0717	96.5819
PID_NFKAPPAB_CANONICAL_PATHWAY	F	0.170854	0.0106141	1.30819e+07	0.53293	1.40263e-08	2.07797e-08	95.5187	95.3642
PID_CXCR4_PATHWAY	F	1.5917	0.0559594	13079483	0.532831	1.55237e-08	2.21767e-08	100	100
KEGG_Fc_epsilon_ri_signaling_pathway	F	0.773497	0.0267086	13067201	0.53233	2.55501e-08	3.52416e-08	100	100
KEGG_cytosolic_DNA_sensing_pathway	F	0.174559	0.0119441	13061604	0.532102	3.18317e-08	4.24422e-08	93.8978	92.523
KEGG_Toll_like_receptor_signaling_pathway	F	0.51562	0.0204224	13046800	0.531499	5.75314e-08	7.4234e-08	99.8856	100
KEGG_cytokine_cytokine_receptor_interaction	F	0.815976	0.0504575	1.29982e+07	0.529518	3.67558e-07	4.59447e-07	100	100
PID_IFNG_PATHWAY	F	0.535816	0.0225025	12994400	0.529365	4.22402e-07	5.12003e-07	99.9809	99.9786
PID_IL27_PATHWAY	F	0.1609	0.00722447	12775050	0.520429	0.000431321	0.000507436	92.5057	91.2839
PID_TNF_PATHWAY	F	0.225757	0.00723411	12690480	0.516984	0.00343653	0.00392747	98.0168	98.1628
PID_IL12_STAT4_PATHWAY	F	0.164104	0.0030806	12569378	0.51205	0.0378927	0.042103	94.4317	94.6165
Hallmark_Tgf_β_signaling	ORX	0.386707	0.00803537	12552714	0.511371	0.0501248	0.054189	99.8291	99.6568
PID_IL6_7_PATHWAY	F	0.686065	0.00662598	1.25318e+07	0.510521	0.069926	0.0736063	100	100
Hallmark_Tnfa_signaling_via_Nfkb	F	2.12709	0.0389503	1.24701e+07	0.508006	0.167818	0.172121	100	100
KEGG_complement_and_coagulation_cascades	F	0.126492	0.000750177	1.23343e+07	0.502472	0.669866	0.669866	86.823	86.3918
