# Supplementary material for: The unique interplay of mitochondrial oxidative phosphorylation (OXPHOS) and immunity and its potential implication for the sex‐ and age‐related morbidity of severe COVID‐19 patients
Source: MedComm (2020). 2023 Sep 23;4(5):e371. doi: 10.1002/mco2.371 (PMC10518039; doi:10.1002/mco2.371)
Supplement: Supplementary file 14 — Supporting Information [file MCO2-4-e371-s017.xlsx]

## Sheet: T01vsT00.Macro.immu
feature	Up_regulated	avgExpr	logFC	statistic	auc	pval	padj	pct_in	pct_out
Hallmark_Il2_Stat5_signaling	T01_Cast_Day1	1.78258	0.28179	148080	0.68852	2.03826e-17	5.18354e-16	100	100
PID_TNF_PATHWAY	T01_Cast_Day1	0.298124	0.0918316	147946	0.687899	2.59177e-17	5.18354e-16	100	99.7196
Hallmark_inflammatory_response	T01_Cast_Day1	3.46957	0.912668	146220	0.679869	5.40937e-16	7.2125e-15	100	100
Hallmark_Il6_Jak_Stat3_signaling	T01_Cast_Day1	3.07744	1.07503	143678	0.668055	3.73952e-14	3.73952e-13	100	100
KEGG_Jak_Stat_signaling_pathway	T01_Cast_Day1	0.582948	0.110039	140654	0.653992	4.02505e-12	3.22004e-11	100	100
PID_IFNG_PATHWAY	T01_Cast_Day1	1.03422	0.309467	140228	0.652011	7.53735e-12	4.44794e-11	100	100
Hallmark_interferon_γ_response	T01_Cast_Day1	5.49661	1.09513	140206	0.651909	7.7839e-12	4.44794e-11	100	100
PID_IL12_STAT4_PATHWAY	T00_Control	0.464619	0.111825	139375	0.648045	2.5856e-11	1.2928e-10	100	100
PID_IL5_PATHWAY	T01_Cast_Day1	0.218075	0.052282	139088	0.646713	3.88426e-11	1.72634e-10	100	98.785
PID_NFKAPPAB_CANONICAL_PATHWAY	T01_Cast_Day1	0.537629	0.123346	138160	0.642393	1.41886e-10	5.67544e-10	100	100
PID_NFKAPPAB_ATYPICAL_PATHWAY	T01_Cast_Day1	0.449547	0.122362	137824	0.640836	2.24323e-10	8.1572e-10	100	100
PID_IL3_PATHWAY	T01_Cast_Day1	0.54364	0.150833	137538	0.639501	3.30857e-10	1.10286e-09	100	99.9065
PID_IL4_2PATHWAY	T01_Cast_Day1	0.588568	0.158677	136748	0.635833	9.45575e-10	2.90946e-09	100	100
PID_IL23_PATHWAY	T01_Cast_Day1	1.94578	0.73939	135928	0.632017	2.73951e-09	7.82717e-09	99.5025	100
KEGG_Rig_I_like_receptor_signaling_pathway	T01_Cast_Day1	0.532719	0.124939	135615	0.630562	4.0795e-09	1.08787e-08	100	99.9065
KEGG_natural_killer_cell_mediated_cytotoxicity	T01_Cast_Day1	1.05072	0.117231	134296	0.624432	2.08505e-08	5.21263e-08	100	100
Hallmark_Tnfa_signaling_via_Nfkb	T01_Cast_Day1	9.08165	1.71906	133918	0.622674	3.28317e-08	7.7251e-08	100	100
PID_IL1_PATHWAY	T01_Cast_Day1	0.758104	0.211325	133005	0.618427	9.5913e-08	2.1314e-07	100	99.9065
PID_IL27_PATHWAY	T01_Cast_Day1	0.57279	0.193173	132724	0.61712	1.32415e-07	2.78768e-07	99.005	97.757
PID_IL2_PI3K_PATHWAY	T01_Cast_Day1	0.601792	0.101504	132294	0.615123	2.15441e-07	4.30882e-07	100	100
KEGG_Nod_like_receptor_signaling_pathway	T01_Cast_Day1	4.22248	1.18411	130992	0.609067	8.98301e-07	1.71105e-06	100	100
PID_IL2_1PATHWAY	T00_Control	0.62836	0.0776053	128925	0.599456	7.4716e-06	1.35847e-05	100	100
KEGG_antigen_processing_and_presentation	T01_Cast_Day1	5.49841	0.87642	128494	0.597452	1.13599e-05	1.97564e-05	100	100
KEGG_Fc_gamma_r_mediated_phagocytosis	T01_Cast_Day1	1.07046	0.105882	127681	0.593672	2.45117e-05	4.08528e-05	100	100
KEGG_cytosolic_DNA_sensing_pathway	T01_Cast_Day1	1.21521	0.0518603	126328	0.587379	8.2929e-05	0.000132686	100	100
Hallmark_allograft_rejection	T01_Cast_Day1	6.82523	0.679473	126215	0.586855	9.14545e-05	0.000140699	100	100
Hallmark_interferon_α_response	T01_Cast_Day1	3.70227	0.567783	125888	0.585337	0.000121129	0.00017945	100	100
KEGG_Toll_like_receptor_signaling_pathway	T01_Cast_Day1	2.32487	0.113481	124528	0.579011	0.000372427	0.000532039	100	100
PID_IL12_2PATHWAY	T01_Cast_Day1	1.7913	-0.0327124	123786	0.575559	0.000665575	0.000918035	100	100
PID_IL8_CXCR1_PATHWAY	T00_Control	0.154987	0.0159225	121923	0.566899	0.00258422	0.00344563	99.5327	99.5025
KEGG_cytokine_cytokine_receptor_interaction	T01_Cast_Day1	4.84616	0.883657	120667	0.561059	0.00595506	0.00754435	100	100
Hallmark_Tgf_β_signaling	T01_Cast_Day1	1.04077	0.0956779	120646	0.560962	0.00603548	0.00754435	100	100
PID_IL2_STAT5_PATHWAY	T01_Cast_Day1	0.103803	0.00756551	115478	0.536932	0.0962124	0.116621	99.005	96.1682
KEGG_chemokine_signaling_pathway	T01_Cast_Day1	4.88054	0.714311	115272	0.535974	0.105163	0.123721	100	100
KEGG_Fc_epsilon_ri_signaling_pathway	T01_Cast_Day1	0.496081	0.0149201	112254	0.521944	0.322985	0.369126	100	100
KEGG_complement_and_coagulation_cascades	T00_Control	1.551	0.0392659	111303	0.51752	0.430077	0.477863	99.9065	100
PID_IL6_7_PATHWAY	T00_Control	1.31333	-0.0132889	110780	0.515088	0.496806	0.537087	100	100
PID_TGFBR_PATHWAY	T01_Cast_Day1	0.450967	0.0070429	110354	0.51311	0.554917	0.584123	100	100
PID_CXCR4_PATHWAY	T00_Control	0.771709	-0.0276871	109122	0.507379	0.739682	0.758648	100	100
PID_IL8_CXCR2_PATHWAY	T00_Control	0.231351	-0.00278815	108746	0.505628	0.799943	0.799943	99.8131	100

## Sheet: T02vsT00.Macro.immu
feature	Up_regulated	avgExpr	logFC	statistic	auc	pval	padj	pct_in	pct_out
KEGG_antigen_processing_and_presentation	T02_Cast_Day7	5.73677	1.11478	500256	0.65942	4.14039e-30	1.65615e-28	100	100
Hallmark_interferon_α_response	T02_Cast_Day7	3.91699	0.782503	490194	0.646156	1.43046e-25	2.69291e-24	100	100
Hallmark_interferon_γ_response	T02_Cast_Day7	5.30628	0.904798	489846	0.645698	2.01968e-25	2.69291e-24	100	100
PID_NFKAPPAB_CANONICAL_PATHWAY	T02_Cast_Day7	0.469679	0.0553958	438813	0.578428	2.0382e-08	2.0382e-07	100	100
Hallmark_inflammatory_response	T02_Cast_Day7	2.78895	0.232051	434806	0.573147	1.68558e-07	1.34846e-06	100	100
Hallmark_allograft_rejection	T02_Cast_Day7	6.60289	0.457131	431986	0.56943	6.86286e-07	4.57524e-06	100	100
PID_IL12_2PATHWAY	T02_Cast_Day7	1.83979	0.0157811	431620	0.568946	8.19739e-07	4.68422e-06	100	100
KEGG_natural_killer_cell_mediated_cytotoxicity	T02_Cast_Day7	0.999377	0.0658929	430342	0.567263	1.50758e-06	7.53791e-06	100	100
KEGG_Rig_I_like_receptor_signaling_pathway	T02_Cast_Day7	0.461749	0.0539687	429672	0.566379	2.06434e-06	9.17486e-06	100	99.9065
Hallmark_Il2_Stat5_signaling	T02_Cast_Day7	1.58611	0.085325	428154	0.564378	4.14608e-06	1.65843e-05	100	100
PID_IL5_PATHWAY	T02_Cast_Day7	0.191131	0.0253377	427414	0.563402	5.7831e-06	2.10295e-05	98.7306	98.785
KEGG_complement_and_coagulation_cascades	T02_Cast_Day7	1.70839	0.157396	424540	0.559614	2.01487e-05	6.71624e-05	100	99.9065
PID_NFKAPPAB_ATYPICAL_PATHWAY	T02_Cast_Day7	0.362853	0.035668	421310	0.555356	7.53431e-05	0.000231825	99.859	100
Hallmark_Tgf_β_signaling	T02_Cast_Day7	1.00745	0.0623607	418280	0.551362	0.000239654	0.000684726	100	100
KEGG_Toll_like_receptor_signaling_pathway	T02_Cast_Day7	2.18677	-0.0246119	410568	0.541196	0.00321837	0.008213	100	100
KEGG_cytosolic_DNA_sensing_pathway	T02_Cast_Day7	1.12529	-0.0380579	410500	0.541107	0.0032852	0.008213	100	100
PID_IL6_7_PATHWAY	T02_Cast_Day7	1.38037	0.0670445	407435	0.537067	0.00803068	0.0188957	100	100
KEGG_Fc_gamma_r_mediated_phagocytosis	T00_Control	0.964578	0.0315273	406870	0.536322	0.00939009	0.0208669	100	100
PID_TGFBR_PATHWAY	T00_Control	0.443924	0.0150752	405377	0.534354	0.0140191	0.0295139	100	100
PID_CXCR4_PATHWAY	T02_Cast_Day7	0.825708	0.0539991	404581	0.533305	0.0172313	0.0344625	100	100
Hallmark_Tnfa_signaling_via_Nfkb	T02_Cast_Day7	7.58311	0.220513	403545	0.531939	0.0223672	0.0426042	100	100
PID_IL3_PATHWAY	T02_Cast_Day7	0.418371	0.0255638	403232	0.531526	0.0241634	0.0439335	100	99.9065
PID_TNF_PATHWAY	T02_Cast_Day7	0.219079	0.0127868	402316	0.530319	0.0301421	0.0524211	99.2948	99.7196
PID_IL2_PI3K_PATHWAY	T02_Cast_Day7	0.516802	0.0165136	400038	0.527316	0.0507634	0.0846056	100	100
KEGG_cytokine_cytokine_receptor_interaction	T00_Control	3.9625	0.258277	394184	0.5196	0.161012	0.25762	100	100
PID_IL27_PATHWAY	T02_Cast_Day7	0.3566	-0.0230178	392962	0.517988	0.198306	0.305087	97.8843	97.757
PID_IL23_PATHWAY	T02_Cast_Day7	1.20664	0.000244518	391096	0.51553	0.266751	0.395187	100	100
PID_IL12_STAT4_PATHWAY	T02_Cast_Day7	0.483144	0.0185255	388505	0.512114	0.386337	0.551911	100	100
PID_IL1_PATHWAY	T02_Cast_Day7	0.522634	-0.0241442	387874	0.511283	0.419757	0.575485	100	99.9065
KEGG_chemokine_signaling_pathway	T00_Control	4.16623	0.146377	387658	0.510997	0.431614	0.575485	100	100
PID_IFNG_PATHWAY	T02_Cast_Day7	0.719953	-0.00479975	387117	0.510284	0.462075	0.596226	100	100
Hallmark_Il6_Jak_Stat3_signaling	T02_Cast_Day7	1.99282	-0.00958496	386453	0.509409	0.501049	0.626311	100	100
KEGG_Fc_epsilon_ri_signaling_pathway	T02_Cast_Day7	0.491608	0.010448	385778	0.50852	0.542355	0.6574	100	100
PID_IL2_1PATHWAY	T02_Cast_Day7	0.641449	0.0130885	385254	0.507828	0.57564	0.677223	100	100
PID_IL2_STAT5_PATHWAY	T00_Control	0.0962379	-0.00153395	384307	0.50658	0.637957	0.729093	96.1682	95.2045
PID_IL8_CXCR1_PATHWAY	T02_Cast_Day7	0.156009	0.00102169	382922	0.504755	0.733837	0.815375	99.4358	99.5327
PID_IL8_CXCR2_PATHWAY	T02_Cast_Day7	0.232177	0.000826182	381553	0.50295	0.832946	0.900482	100	99.8131
PID_IL4_2PATHWAY	T02_Cast_Day7	0.432016	0.0021248	381194	0.502477	0.859406	0.904638	100	100
KEGG_Jak_Stat_signaling_pathway	T00_Control	0.472909	-0.00294171	380288	0.501282	0.926993	0.937448	100	100
KEGG_Nod_like_receptor_signaling_pathway	T02_Cast_Day7	3.01805	-0.0203273	380148	0.501098	0.937448	0.937448	100	100

## Sheet: T03vsT00.Macro.immu
feature	Up_regulated	avgExpr	logFC	statistic	auc	pval	padj	pct_in	pct_out
Hallmark_Il6_Jak_Stat3_signaling	T03_Cast_Day14	5.48634	3.48393	80245	0.862015	2.48804e-29	9.6269e-28	100	100
KEGG_chemokine_signaling_pathway	T03_Cast_Day14	12.6231	8.45685	80070	0.860135	4.81345e-29	9.6269e-28	100	100
KEGG_cytokine_cytokine_receptor_interaction	T03_Cast_Day14	12.4171	8.45455	79559	0.854646	3.24276e-28	4.32368e-27	100	100
Hallmark_Tnfa_signaling_via_Nfkb	T03_Cast_Day14	15.1171	7.75454	79230	0.851112	1.09063e-27	9.42354e-27	100	100
KEGG_Nod_like_receptor_signaling_pathway	T03_Cast_Day14	8.68514	5.64676	79209	0.850886	1.17794e-27	9.42354e-27	100	100
PID_TNF_PATHWAY	T03_Cast_Day14	0.428136	0.221843	78574	0.844065	1.18169e-26	7.87795e-26	100	99.7196
PID_IL23_PATHWAY	T03_Cast_Day14	3.29676	2.09037	78414	0.842346	2.09785e-26	1.19877e-25	100	100
KEGG_Rig_I_like_receptor_signaling_pathway	T03_Cast_Day14	0.703368	0.295588	76725.5	0.824208	7.54281e-24	3.77141e-23	100	99.9065
KEGG_cytosolic_DNA_sensing_pathway	T03_Cast_Day14	3.02189	1.85855	75423	0.810216	5.69817e-22	2.53252e-21	100	100
Hallmark_inflammatory_response	T03_Cast_Day14	4.71142	2.15452	74428	0.799527	1.36716e-20	5.46864e-20	100	100
KEGG_Toll_like_receptor_signaling_pathway	T03_Cast_Day14	4.898	2.68661	74066	0.795639	4.22837e-20	1.53759e-19	100	100
PID_IL12_STAT4_PATHWAY	T00_Control	0.464619	0.262829	73420.5	0.788704	3.05492e-19	1.01831e-18	100	100
PID_IL2_1PATHWAY	T00_Control	0.62836	0.278092	73296	0.787367	4.44994e-19	1.36921e-18	100	100
KEGG_complement_and_coagulation_cascades	T00_Control	1.551	0.604349	73090.5	0.78516	8.24839e-19	2.35668e-18	99.9065	100
PID_IL12_2PATHWAY	T03_Cast_Day14	3.86571	2.0417	72774	0.78176	2.11448e-18	5.63861e-18	100	100
PID_IL4_2PATHWAY	T03_Cast_Day14	0.748326	0.318436	72306.5	0.776738	8.32406e-18	2.08101e-17	100	100
Hallmark_allograft_rejection	T03_Cast_Day14	10.169	4.02323	72187	0.775454	1.17703e-17	2.76948e-17	100	100
Hallmark_interferon_γ_response	T03_Cast_Day14	7.08484	2.68336	69733	0.749092	1.02274e-14	2.27275e-14	100	100
PID_IL3_PATHWAY	T03_Cast_Day14	0.637272	0.244465	68532	0.736191	2.20583e-13	4.64385e-13	100	99.9065
PID_IL5_PATHWAY	T03_Cast_Day14	0.26608	0.100287	67669	0.72692	1.8182e-12	3.63641e-12	98.8506	98.785
PID_CXCR4_PATHWAY	T00_Control	0.771709	0.16217	66575.5	0.715173	2.34239e-11	4.46169e-11	100	100
PID_NFKAPPAB_CANONICAL_PATHWAY	T03_Cast_Day14	0.575847	0.161563	65988.5	0.708868	8.75257e-11	1.59138e-10	100	100
PID_IL8_CXCR1_PATHWAY	T00_Control	0.154987	0.0444325	65087.5	0.699189	6.15343e-10	1.07016e-09	99.5327	100
Hallmark_Il2_Stat5_signaling	T03_Cast_Day14	1.72225	0.221467	61657	0.662338	4.60983e-07	7.68305e-07	100	100
PID_IL6_7_PATHWAY	T00_Control	1.31333	0.278077	60569	0.65065	2.88456e-06	4.45949e-06	100	100
PID_IL8_CXCR2_PATHWAY	T00_Control	0.231351	0.041983	60566	0.650618	2.89867e-06	4.45949e-06	99.8131	100
PID_NFKAPPAB_ATYPICAL_PATHWAY	T03_Cast_Day14	0.421266	0.0940815	60500.5	0.649914	3.22383e-06	4.77605e-06	100	100
KEGG_Jak_Stat_signaling_pathway	T03_Cast_Day14	0.605633	0.132724	58514	0.628574	6.51787e-05	9.31124e-05	100	100
Hallmark_interferon_α_response	T03_Cast_Day14	4.19011	1.05562	58023.5	0.623305	0.000128363	0.000177052	100	100
Hallmark_Tgf_β_signaling	T00_Control	0.94509	0.135028	57018.5	0.612509	0.000475367	0.000633823	100	100
KEGG_antigen_processing_and_presentation	T03_Cast_Day14	5.47748	0.855495	54687.5	0.587469	0.00659684	0.00851206	100	100
PID_TGFBR_PATHWAY	T00_Control	0.443924	0.0383225	53762	0.577527	0.0160511	0.0200639	100	100
KEGG_natural_killer_cell_mediated_cytotoxicity	T00_Control	0.933485	0.0298028	51091	0.548834	0.129372	0.156814	100	100
KEGG_Fc_epsilon_ri_signaling_pathway	T00_Control	0.48116	0.0148808	50905	0.546836	0.1458	0.17153	100	100
PID_IFNG_PATHWAY	T03_Cast_Day14	0.737042	0.0122899	50408	0.541497	0.197501	0.225715	100	100
PID_IL2_PI3K_PATHWAY	T03_Cast_Day14	0.511073	0.0107849	50240.5	0.539698	0.217643	0.241826	100	100
PID_IL2_STAT5_PATHWAY	T00_Control	0.0962379	0.00326909	49178.5	0.52829	0.379665	0.410449	96.1682	95.4023
PID_IL1_PATHWAY	T00_Control	0.546778	0.0600985	47124.5	0.506225	0.846818	0.861868	99.9065	100
KEGG_Fc_gamma_r_mediated_phagocytosis	T03_Cast_Day14	1.0028	0.0382261	47103	0.505994	0.852439	0.861868	100	100
PID_IL27_PATHWAY	T03_Cast_Day14	0.288101	-0.091517	47067	0.505607	0.861868	0.861868	97.7011	97.757

## Sheet: T04vsT00.Macro.immu
feature	Up_regulated	avgExpr	logFC	statistic	auc	pval	padj	pct_in	pct_out
KEGG_natural_killer_cell_mediated_cytotoxicity	T04_Cast_Day28	1.28407	0.35059	104792	0.837068	4.2005e-33	1.6802e-31	100	100
Hallmark_interferon_γ_response	T04_Cast_Day28	6.02216	1.62068	85060	0.679447	1.75841e-10	3.42678e-09	100	100
PID_IL5_PATHWAY	T04_Cast_Day28	0.226295	0.0605016	84854.5	0.677806	2.57008e-10	3.42678e-09	100	98.785
KEGG_Fc_epsilon_ri_signaling_pathway	T04_Cast_Day28	0.580313	0.0991528	84049	0.671372	1.10188e-09	1.10188e-08	100	100
Hallmark_inflammatory_response	T04_Cast_Day28	3.49485	0.937946	83178.5	0.664418	5.01605e-09	3.68839e-08	100	100
Hallmark_interferon_α_response	T04_Cast_Day28	4.4976	1.36311	83121	0.663959	5.53259e-09	3.68839e-08	100	100
KEGG_antigen_processing_and_presentation	T04_Cast_Day28	6.17753	1.55555	82845	0.661754	8.82421e-09	5.04241e-08	100	100
Hallmark_allograft_rejection	T04_Cast_Day28	7.70744	1.56168	82727	0.660812	1.07539e-08	5.37693e-08	100	100
PID_IL8_CXCR2_PATHWAY	T04_Cast_Day28	0.286252	0.0549004	82153.5	0.656231	2.7684e-08	1.2304e-07	100	99.8131
PID_IL27_PATHWAY	T04_Cast_Day28	0.558342	0.178724	81601	0.651817	6.71744e-08	2.68697e-07	100	97.757
KEGG_Toll_like_receptor_signaling_pathway	T04_Cast_Day28	2.82987	0.618482	80808	0.645483	2.30003e-07	8.36374e-07	100	100
PID_IL8_CXCR1_PATHWAY	T04_Cast_Day28	0.18659	0.0316032	79139.5	0.632155	2.60985e-06	8.69951e-06	100	99.5327
PID_IFNG_PATHWAY	T04_Cast_Day28	0.905259	0.180507	78194.5	0.624607	9.38299e-06	2.88708e-05	100	100
PID_IL3_PATHWAY	T04_Cast_Day28	0.479877	0.0870696	78077.5	0.623672	1.09409e-05	3.12597e-05	100	99.9065
PID_IL1_PATHWAY	T04_Cast_Day28	0.768097	0.221319	77754.5	0.621092	1.66277e-05	4.43405e-05	100	99.9065
PID_TNF_PATHWAY	T04_Cast_Day28	0.259088	0.0527958	77519.5	0.619215	2.24328e-05	5.6082e-05	99.1453	99.7196
PID_IL12_2PATHWAY	T04_Cast_Day28	2.0335	0.209488	76491	0.610999	7.91226e-05	0.000186171	100	100
KEGG_Jak_Stat_signaling_pathway	T04_Cast_Day28	0.549008	0.0760989	76000.5	0.607081	0.000140257	0.000311682	100	100
PID_IL12_STAT4_PATHWAY	T00_Control	0.464619	0.0882458	75039.5	0.599405	0.000408175	0.000859316	100	100
PID_IL4_2PATHWAY	T04_Cast_Day28	0.498586	0.0686953	74274.5	0.593294	0.00090846	0.00181692	100	100
KEGG_cytosolic_DNA_sensing_pathway	T04_Cast_Day28	1.27536	0.112015	74046.5	0.591473	0.00114323	0.00217758	100	100
PID_NFKAPPAB_CANONICAL_PATHWAY	T04_Cast_Day28	0.507256	0.0929728	73856	0.589951	0.00138113	0.00251115	100	100
KEGG_Rig_I_like_receptor_signaling_pathway	T04_Cast_Day28	0.494799	0.0870192	73049	0.583505	0.00298444	0.00519033	100	99.9065
Hallmark_Il2_Stat5_signaling	T04_Cast_Day28	1.81791	0.317124	72251.5	0.577135	0.00609169	0.0101528	100	100
PID_NFKAPPAB_ATYPICAL_PATHWAY	T04_Cast_Day28	0.400075	0.0728905	71118	0.568081	0.015485	0.0247761	100	100
PID_IL2_PI3K_PATHWAY	T00_Control	0.500288	0.0382452	70921	0.566507	0.0180362	0.027748	100	100
PID_IL2_1PATHWAY	T00_Control	0.62836	0.0590605	70751.5	0.565153	0.0205186	0.030398	100	100
PID_TGFBR_PATHWAY	T00_Control	0.443924	0.0295668	70506	0.563192	0.0246405	0.0349886	100	100
Hallmark_Il6_Jak_Stat3_signaling	T04_Cast_Day28	2.31141	0.309007	70466.5	0.562876	0.0253667	0.0349886	100	100
PID_CXCR4_PATHWAY	T04_Cast_Day28	0.813023	0.0413133	69042.5	0.551502	0.0670584	0.0894112	100	100
KEGG_complement_and_coagulation_cascades	T04_Cast_Day28	1.65433	0.10333	68875.5	0.550168	0.0744488	0.0960629	99.1453	99.9065
PID_IL23_PATHWAY	T04_Cast_Day28	1.35033	0.143939	68479	0.547001	0.0946784	0.118348	100	100
KEGG_Fc_gamma_r_mediated_phagocytosis	T04_Cast_Day28	1.0045	0.0399195	68291	0.545499	0.105702	0.128124	100	100
PID_IL6_7_PATHWAY	T00_Control	1.31333	0.0521507	67578.5	0.539807	0.156942	0.184638	100	100
KEGG_Nod_like_receptor_signaling_pathway	T04_Cast_Day28	3.43089	0.392516	65794	0.525553	0.363593	0.415535	100	100
KEGG_chemokine_signaling_pathway	T00_Control	4.16623	-0.125423	65213	0.520912	0.457176	0.507973	100	100
Hallmark_Tgf_β_signaling	T00_Control	0.94509	0.00156313	64813	0.517717	0.52877	0.571643	100	100
Hallmark_Tnfa_signaling_via_Nfkb	T04_Cast_Day28	7.64791	0.285315	64104	0.512054	0.668293	0.703466	100	100
KEGG_cytokine_cytokine_receptor_interaction	T04_Cast_Day28	4.21885	0.256348	63462	0.506925	0.805581	0.826237	100	100
PID_IL2_STAT5_PATHWAY	T00_Control	0.0962379	-0.000558433	63234.5	0.505108	0.855964	0.855964	96.1682	96.5812

## Sheet: T05vsT00.Macro.immu
feature	Up_regulated	avgExpr	logFC	statistic	auc	pval	padj	pct_in	pct_out
Hallmark_inflammatory_response	T05_Regen_Day1	3.88324	1.32634	227892	0.749942	1.90495e-38	7.61981e-37	100	100
Hallmark_Il2_Stat5_signaling	T05_Regen_Day1	1.86431	0.363523	227576	0.748899	3.85282e-38	7.70563e-37	100	100
PID_IL5_PATHWAY	T05_Regen_Day1	0.26061	0.0948169	227164	0.747545	9.57065e-38	1.27609e-36	100	98.785
PID_IL12_STAT4_PATHWAY	T00_Control	0.464619	0.221804	225330	0.741508	5.21049e-36	5.21049e-35	100	100
KEGG_Fc_gamma_r_mediated_phagocytosis	T05_Regen_Day1	1.20987	0.245288	222202	0.731215	3.79436e-33	3.03549e-32	100	100
PID_NFKAPPAB_CANONICAL_PATHWAY	T05_Regen_Day1	0.591519	0.177235	220118	0.724357	2.61703e-31	1.74469e-30	100	100
PID_TNF_PATHWAY	T05_Regen_Day1	0.297761	0.0914689	219270	0.721566	1.4137e-30	8.07827e-30	100	99.7196
PID_IL3_PATHWAY	T05_Regen_Day1	0.570527	0.17772	217518	0.715804	4.30901e-29	2.1545e-28	100	99.9065
Hallmark_Il6_Jak_Stat3_signaling	T05_Regen_Day1	3.05635	1.05395	212188	0.698262	8.22479e-25	3.65546e-24	100	100
PID_NFKAPPAB_ATYPICAL_PATHWAY	T05_Regen_Day1	0.466341	0.139156	211372	0.695579	3.45603e-24	1.38241e-23	100	100
KEGG_Rig_I_like_receptor_signaling_pathway	T05_Regen_Day1	0.565522	0.157742	210236	0.691841	2.47261e-23	8.9913e-23	100	99.9065
PID_IL2_PI3K_PATHWAY	T05_Regen_Day1	0.600365	0.100077	209928	0.690827	4.18857e-23	1.37747e-22	100	100
PID_IL4_2PATHWAY	T05_Regen_Day1	0.5896	0.159709	209890	0.690699	4.47679e-23	1.37747e-22	100	100
KEGG_natural_killer_cell_mediated_cytotoxicity	T05_Regen_Day1	1.11179	0.178306	209692	0.690049	6.26657e-23	1.79045e-22	100	100
PID_IFNG_PATHWAY	T05_Regen_Day1	1.06173	0.336979	208846	0.687265	2.61316e-22	6.96843e-22	100	100
KEGG_Jak_Stat_signaling_pathway	T05_Regen_Day1	0.616512	0.143604	208172	0.685047	8.03162e-22	2.00791e-21	100	100
Hallmark_interferon_γ_response	T05_Regen_Day1	5.66443	1.26295	204466	0.672851	3.05103e-19	7.1789e-19	100	100
PID_IL23_PATHWAY	T05_Regen_Day1	1.85155	0.645163	201920	0.664473	1.43571e-17	3.19047e-17	100	100
PID_IL27_PATHWAY	T05_Regen_Day1	0.623826	0.244208	198481	0.653156	1.93949e-15	4.08314e-15	99.6479	97.757
PID_IL2_1PATHWAY	T00_Control	0.62836	0.15788	195431	0.643119	1.13249e-13	2.26498e-13	100	100
PID_CXCR4_PATHWAY	T05_Regen_Day1	0.88265	0.11094	195270	0.642588	1.39421e-13	2.65564e-13	100	100
PID_IL1_PATHWAY	T05_Regen_Day1	0.784715	0.237936	193371	0.63634	1.51861e-12	2.76111e-12	100	99.9065
KEGG_Fc_epsilon_ri_signaling_pathway	T05_Regen_Day1	0.55305	0.0718897	190289	0.626198	5.88468e-11	1.02342e-10	100	100
KEGG_Nod_like_receptor_signaling_pathway	T05_Regen_Day1	4.10655	1.06817	189044	0.622101	2.38733e-10	3.97889e-10	100	100
PID_IL8_CXCR2_PATHWAY	T05_Regen_Day1	0.263195	0.0318441	184268	0.606386	3.41221e-08	5.45953e-08	100	99.8131
KEGG_cytosolic_DNA_sensing_pathway	T05_Regen_Day1	1.18284	0.0194866	181558	0.597468	4.27656e-07	6.53707e-07	100	100
Hallmark_allograft_rejection	T05_Regen_Day1	6.85236	0.706605	181524	0.597353	4.41252e-07	6.53707e-07	100	100
KEGG_Toll_like_receptor_signaling_pathway	T05_Regen_Day1	2.33012	0.11873	179104	0.589389	3.5331e-06	5.04728e-06	100	100
Hallmark_interferon_α_response	T05_Regen_Day1	3.66683	0.532345	177313	0.583497	1.48131e-05	2.04319e-05	100	100
PID_IL6_7_PATHWAY	T00_Control	1.31333	0.14392	174813	0.57527	9.43568e-05	0.000125809	100	100
Hallmark_Tnfa_signaling_via_Nfkb	T05_Regen_Day1	8.19912	0.836524	173094	0.569613	0.000304778	0.000393261	100	100
KEGG_antigen_processing_and_presentation	T05_Regen_Day1	5.066	0.444018	170289	0.560382	0.00173412	0.00216765	100	100
PID_IL8_CXCR1_PATHWAY	T05_Regen_Day1	0.166648	0.0116608	167930	0.552619	0.00634041	0.00768535	100	99.5327
KEGG_cytokine_cytokine_receptor_interaction	T05_Regen_Day1	4.47023	0.507729	166341	0.54739	0.0139569	0.0164199	100	100
KEGG_complement_and_coagulation_cascades	T05_Regen_Day1	1.61837	0.0673764	164392	0.540977	0.0335325	0.0383228	99.6479	99.9065
PID_IL12_2PATHWAY	T05_Regen_Day1	1.64907	-0.174947	164213	0.540388	0.0361629	0.040181	100	100
KEGG_chemokine_signaling_pathway	T05_Regen_Day1	4.60183	0.435595	162285	0.534043	0.0774035	0.0836795	100	100
PID_TGFBR_PATHWAY	T05_Regen_Day1	0.45767	0.0137462	161250	0.530639	0.111981	0.117875	100	100
PID_IL2_STAT5_PATHWAY	T00_Control	0.0962379	0.00547664	159924	0.526274	0.172907	0.17734	96.1682	98.5915
Hallmark_Tgf_β_signaling	T05_Regen_Day1	0.963761	0.0186712	158412	0.521296	0.269293	0.269293	100	100

## Sheet: T06vsT00.Macro.immu
feature	Up_regulated	avgExpr	logFC	statistic	auc	pval	padj	pct_in	pct_out
PID_IL6_7_PATHWAY	T00_Control	1.31333	0.651805	403666	0.861321	8.00239e-108	3.20095e-106	100	100
Hallmark_Tgf_β_signaling	T00_Control	0.94509	0.401072	399777	0.853021	5.1416e-103	1.02832e-101	100	100
PID_IL12_STAT4_PATHWAY	T00_Control	0.464619	0.282687	386582	0.824866	1.5612e-87	2.0816e-86	100	100
Hallmark_Tnfa_signaling_via_Nfkb	T00_Control	7.36259	3.10416	375548	0.801322	1.43583e-75	1.43583e-74	100	100
KEGG_complement_and_coagulation_cascades	T00_Control	1.551	0.841277	373880	0.797763	7.72267e-74	6.17814e-73	99.9065	97.9452
KEGG_antigen_processing_and_presentation	T00_Control	4.62199	1.90397	364501	0.777751	1.73062e-64	1.15375e-63	100	100
PID_IL2_1PATHWAY	T00_Control	0.62836	0.252435	358869	0.765734	3.49047e-59	1.99455e-58	100	100
PID_IL8_CXCR2_PATHWAY	T06_Regen_Day2	0.317068	0.0857165	356276	0.7602	8.0787e-57	4.03935e-56	100	99.8131
Hallmark_interferon_α_response	T00_Control	3.13449	1.40795	344832	0.735784	5.62812e-47	2.50139e-46	100	100
PID_IL12_2PATHWAY	T00_Control	1.82401	0.861203	338585	0.722453	5.23553e-42	2.09421e-41	100	100
KEGG_Fc_gamma_r_mediated_phagocytosis	T06_Regen_Day2	1.12247	0.157896	331846	0.708074	5.72381e-37	2.08138e-36	100	100
KEGG_Fc_epsilon_ri_signaling_pathway	T06_Regen_Day2	0.593295	0.112135	331574	0.707494	8.99644e-37	2.99881e-36	100	100
Hallmark_interferon_γ_response	T00_Control	4.40148	1.35588	331300	0.706909	1.41696e-36	4.35987e-36	100	100
KEGG_Toll_like_receptor_signaling_pathway	T00_Control	2.21139	0.949663	325205	0.693904	2.49861e-32	7.13888e-32	100	100
PID_IL2_PI3K_PATHWAY	T06_Regen_Day2	0.587829	0.087541	322910	0.689008	8.42955e-31	2.24788e-30	100	100
PID_IL8_CXCR1_PATHWAY	T06_Regen_Day2	0.197761	0.0427737	321628	0.68627	5.80055e-30	1.45014e-29	99.7717	99.5327
Hallmark_Il6_Jak_Stat3_signaling	T00_Control	2.0024	0.588483	316380	0.675073	1.16029e-26	2.7301e-26	100	100
KEGG_cytokine_cytokine_receptor_interaction	T00_Control	3.9625	1.36764	314648	0.671377	1.28779e-25	2.86176e-25	100	100
PID_IL1_PATHWAY	T00_Control	0.546778	0.218534	308630	0.658537	3.72549e-22	7.84314e-22	99.9065	100
PID_CXCR4_PATHWAY	T06_Regen_Day2	0.861414	0.0897046	305860	0.652626	1.19118e-20	2.38236e-20	100	100
KEGG_chemokine_signaling_pathway	T00_Control	4.16623	1.03655	300173	0.640492	9.7581e-18	1.85869e-17	100	100
Hallmark_Il2_Stat5_signaling	T00_Control	1.50079	0.183045	298778	0.637517	4.65449e-17	8.46271e-17	100	100
Hallmark_allograft_rejection	T00_Control	6.14576	1.55797	298469	0.636856	6.55458e-17	1.13993e-16	100	100
KEGG_natural_killer_cell_mediated_cytotoxicity	T06_Regen_Day2	1.05063	0.117147	297468	0.634719	1.9627e-16	3.27117e-16	100	100
PID_IFNG_PATHWAY	T00_Control	0.724753	0.163526	290476	0.619801	2.60052e-13	4.16083e-13	100	100
Hallmark_inflammatory_response	T00_Control	2.5569	0.450264	289735	0.61822	5.31119e-13	8.17107e-13	100	100
KEGG_Nod_like_receptor_signaling_pathway	T00_Control	3.03838	0.701956	288688	0.615987	1.43355e-12	2.12378e-12	100	100
PID_IL23_PATHWAY	T00_Control	1.20639	0.289242	277261	0.591604	2.24205e-08	3.20293e-08	100	99.7717
PID_NFKAPPAB_ATYPICAL_PATHWAY	T00_Control	0.327185	0.0477132	271836	0.580028	1.03149e-06	1.42274e-06	100	100
PID_TGFBR_PATHWAY	T06_Regen_Day2	0.475744	0.0318198	268616	0.573156	7.9686e-06	1.06248e-05	100	100
KEGG_cytosolic_DNA_sensing_pathway	T00_Control	1.16335	0.412953	261362	0.55768	0.000429539	0.000554244	100	100
PID_IL3_PATHWAY	T00_Control	0.392807	0.0371954	261002	0.556911	0.000512231	0.000640289	99.9065	100
PID_NFKAPPAB_CANONICAL_PATHWAY	T06_Regen_Day2	0.441069	0.026786	260231	0.555266	0.000741259	0.000898496	100	100
PID_IL4_2PATHWAY	T00_Control	0.429891	0.0376756	256656	0.547639	0.00363487	0.00427632	100	100
PID_IL27_PATHWAY	T00_Control	0.379618	0.11271	256110	0.546472	0.00455421	0.00520481	97.757	98.6301
KEGG_Rig_I_like_receptor_signaling_pathway	T00_Control	0.40778	0.0116518	249994	0.533423	0.0413149	0.0459055	99.9065	100
KEGG_Jak_Stat_signaling_pathway	T00_Control	0.472909	0.018247	246430	0.525817	0.115017	0.124343	100	100
PID_TNF_PATHWAY	T00_Control	0.206292	0.0088735	244671	0.522065	0.177989	0.187357	99.7196	99.5434
PID_IL5_PATHWAY	T00_Control	0.165793	0.00639317	241574	0.515458	0.345365	0.354221	98.785	99.0868
PID_IL2_STAT5_PATHWAY	T06_Regen_Day2	0.0961943	-4.35858e-05	241018	0.51427	0.383679	0.383679	99.0868	96.1682

## Sheet: T07vsT00.Macro.immu
feature	Up_regulated	avgExpr	logFC	statistic	auc	pval	padj	pct_in	pct_out
PID_IL8_CXCR2_PATHWAY	T07_Regen_Day3	0.33563	0.104278	195206	0.807235	7.56455e-48	3.02582e-46	100	99.8131
PID_IL8_CXCR1_PATHWAY	T07_Regen_Day3	0.223186	0.0681993	187274	0.774433	1.57282e-38	3.14565e-37	100	99.5327
KEGG_natural_killer_cell_mediated_cytotoxicity	T07_Regen_Day3	1.2204	0.286916	186750	0.772271	5.95014e-38	7.93352e-37	100	100
PID_IL6_7_PATHWAY	T00_Control	1.31333	0.411348	178229	0.737032	3.57486e-29	3.57486e-28	100	100
KEGG_Fc_epsilon_ri_signaling_pathway	T07_Regen_Day3	0.609991	0.12883	175636	0.726311	9.69045e-27	7.75236e-26	100	100
Hallmark_Tgf_β_signaling	T00_Control	0.94509	0.249304	173620	0.71797	6.34911e-25	4.23274e-24	100	100
KEGG_Fc_gamma_r_mediated_phagocytosis	T07_Regen_Day3	1.11402	0.149438	166328	0.687817	6.46264e-19	3.69294e-18	100	100
PID_IL12_STAT4_PATHWAY	T00_Control	0.464619	0.172137	164698	0.681075	1.08217e-17	5.41086e-17	100	100
KEGG_antigen_processing_and_presentation	T00_Control	4.62199	1.26386	164079	0.678517	3.07003e-17	1.36446e-16	100	100
Hallmark_Tnfa_signaling_via_Nfkb	T00_Control	7.36259	1.67931	161687	0.668625	1.51167e-15	6.04668e-15	100	100
PID_IL2_1PATHWAY	T00_Control	0.62836	0.142749	154612	0.639366	4.33935e-11	1.57794e-10	100	100
KEGG_complement_and_coagulation_cascades	T00_Control	1.551	0.322604	152712	0.631513	4.95407e-10	1.65136e-09	99.9065	99.5575
PID_IL2_PI3K_PATHWAY	T07_Regen_Day3	0.545087	0.0447986	147424	0.609644	2.14734e-07	6.60719e-07	100	100
Hallmark_Il2_Stat5_signaling	T00_Control	1.50079	0.115221	145704	0.602529	1.23727e-06	3.53505e-06	100	100
PID_IFNG_PATHWAY	T00_Control	0.724753	0.132309	143033	0.591485	1.51005e-05	4.02679e-05	100	100
Hallmark_Il6_Jak_Stat3_signaling	T00_Control	2.0024	0.308052	141221	0.583992	7.10369e-05	0.000177592	100	100
PID_CXCR4_PATHWAY	T07_Regen_Day3	0.813619	0.0419094	140740	0.582005	0.000104974	0.000246997	100	100
KEGG_Nod_like_receptor_signaling_pathway	T00_Control	3.03838	0.473054	140026	0.579051	0.000184724	0.000410497	100	100
Hallmark_interferon_α_response	T00_Control	3.13449	0.499281	138808	0.574016	0.000463699	0.000976209	100	100
PID_IL1_PATHWAY	T00_Control	0.546778	0.148478	138398	0.572316	0.000625057	0.00125011	99.9065	100
KEGG_cytokine_cytokine_receptor_interaction	T00_Control	3.9625	0.543992	136610	0.564926	0.00213372	0.00406422	100	100
PID_TNF_PATHWAY	T07_Regen_Day3	0.223941	0.0176487	134726	0.557135	0.00688316	0.0125148	99.5575	99.7196
KEGG_Jak_Stat_signaling_pathway	T07_Regen_Day3	0.508568	0.035659	133665	0.552746	0.0126024	0.0219171	100	100
KEGG_chemokine_signaling_pathway	T00_Control	4.16623	0.330199	132828	0.549287	0.0197433	0.0329055	100	100
PID_NFKAPPAB_ATYPICAL_PATHWAY	T00_Control	0.327185	0.0291123	131104	0.542153	0.0461764	0.0738823	100	100
KEGG_Toll_like_receptor_signaling_pathway	T00_Control	2.21139	0.39237	130434	0.539383	0.0625012	0.0961557	100	100
PID_IL3_PATHWAY	T00_Control	0.392807	0.0338685	129970	0.537466	0.0763844	0.113162	99.9065	100
KEGG_cytosolic_DNA_sensing_pathway	T07_Regen_Day3	1.05923	-0.104122	129150	0.534075	0.107034	0.151272	100	100
PID_IL5_PATHWAY	T07_Regen_Day3	0.174199	0.00840544	129072	0.53375	0.110419	0.151272	100	98.785
PID_IL23_PATHWAY	T00_Control	1.20639	0.157246	128978	0.533366	0.114538	0.151272	100	100
PID_NFKAPPAB_CANONICAL_PATHWAY	T00_Control	0.414283	0.0254305	128919	0.53312	0.117236	0.151272	100	100
PID_TGFBR_PATHWAY	T07_Regen_Day3	0.45115	0.00722549	128362	0.530814	0.144996	0.181246	100	100
Hallmark_interferon_γ_response	T00_Control	4.40148	0.197313	127402	0.526846	0.204172	0.247482	100	100
PID_IL4_2PATHWAY	T00_Control	0.429891	0.0249083	126236	0.522023	0.297605	0.350123	100	100
PID_IL2_STAT5_PATHWAY	T07_Regen_Day3	0.0961845	-5.34582e-05	125676	0.519709	0.351253	0.401432	98.6726	96.1682
Hallmark_allograft_rejection	T00_Control	6.14576	0.468282	125477	0.518886	0.37174	0.413044	100	100
Hallmark_inflammatory_response	T07_Regen_Day3	2.62493	0.0680233	125250	0.517947	0.395983	0.42809	100	100
KEGG_Rig_I_like_receptor_signaling_pathway	T07_Regen_Day3	0.444814	0.037034	124553	0.515065	0.476166	0.501228	100	99.9065
PID_IL12_2PATHWAY	T07_Regen_Day3	1.59261	-0.231408	123388	0.510249	0.627887	0.643987	100	100
PID_IL27_PATHWAY	T07_Regen_Day3	0.300739	-0.0788791	121550	0.502649	0.900376	0.900376	99.5575	97.757

## Sheet: T08vsT00.Macro.immu
feature	Up_regulated	avgExpr	logFC	statistic	auc	pval	padj	pct_in	pct_out
KEGG_natural_killer_cell_mediated_cytotoxicity	T08_Regen_Day7	1.0389	0.10541	246118	0.623352	1.48938e-12	5.95753e-11	100	100
Hallmark_interferon_γ_response	T08_Regen_Day7	5.12688	0.725397	233228	0.590705	1.96285e-07	3.9257e-06	100	100
KEGG_Rig_I_like_receptor_signaling_pathway	T08_Regen_Day7	0.475358	0.0675781	231812	0.587119	5.8197e-07	7.7596e-06	100	99.9065
PID_TNF_PATHWAY	T08_Regen_Day7	0.233044	0.0267511	229758	0.581916	2.6182e-06	2.6182e-05	99.729	99.7196
KEGG_Fc_epsilon_ri_signaling_pathway	T08_Regen_Day7	0.518116	0.0369559	229364	0.580918	3.45953e-06	2.76762e-05	100	100
Hallmark_interferon_α_response	T08_Regen_Day7	3.56104	0.426553	224262	0.567995	9.61239e-05	0.000640826	100	100
Hallmark_inflammatory_response	T08_Regen_Day7	2.8393	0.282402	223493	0.566049	0.000151544	0.000809602	100	100
PID_IL6_7_PATHWAY	T00_Control	1.31333	0.13011	223380	0.565761	0.00016192	0.000809602	100	100
KEGG_Nod_like_receptor_signaling_pathway	T08_Regen_Day7	3.42642	0.388042	222795	0.564281	0.000226806	0.00100803	100	100
PID_IL2_1PATHWAY	T00_Control	0.62836	0.0891298	220381	0.558167	0.00084866	0.00339464	100	100
PID_IL8_CXCR2_PATHWAY	T08_Regen_Day7	0.245281	0.0139293	218988	0.554637	0.00172459	0.00627123	100	99.8131
PID_IL12_STAT4_PATHWAY	T00_Control	0.464619	0.0853276	218621	0.553709	0.00206498	0.00688326	100	100
KEGG_Fc_gamma_r_mediated_phagocytosis	T08_Regen_Day7	1.00296	0.0383855	218262	0.552799	0.00245774	0.00756228	100	100
KEGG_antigen_processing_and_presentation	T08_Regen_Day7	4.98455	0.362561	217610	0.55115	0.00334711	0.00956318	100	100
KEGG_chemokine_signaling_pathway	T08_Regen_Day7	4.49892	0.33269	217172	0.550041	0.004101	0.0107729	100	100
PID_NFKAPPAB_ATYPICAL_PATHWAY	T08_Regen_Day7	0.362382	0.0351973	217064	0.549767	0.00430915	0.0107729	100	100
PID_NFKAPPAB_CANONICAL_PATHWAY	T08_Regen_Day7	0.442563	0.0282793	216514	0.548371	0.00552785	0.0130067	100	100
PID_IL2_PI3K_PATHWAY	T00_Control	0.500288	0.0317263	216219	0.547626	0.00629964	0.0139992	100	100
KEGG_cytokine_cytokine_receptor_interaction	T08_Regen_Day7	4.17504	0.212544	213240	0.540082	0.0215022	0.0452678	100	100
PID_IL1_PATHWAY	T00_Control	0.546778	0.0717811	212316	0.537739	0.0304134	0.0608268	99.9065	100
Hallmark_Tgf_β_signaling	T00_Control	0.94509	0.0489973	210835	0.533989	0.0512264	0.0975741	100	100
PID_IL23_PATHWAY	T08_Regen_Day7	1.28741	0.0810142	210465	0.533052	0.0579832	0.105424	100	100
PID_IL5_PATHWAY	T08_Regen_Day7	0.176827	0.0110332	210311	0.532662	0.0610059	0.106097	99.458	98.785
Hallmark_Tnfa_signaling_via_Nfkb	T00_Control	7.36259	0.26262	207805	0.526315	0.131201	0.218669	100	100
KEGG_Toll_like_receptor_signaling_pathway	T00_Control	2.21139	0.283816	207172	0.524713	0.156339	0.250143	100	100
PID_IFNG_PATHWAY	T00_Control	0.724753	0.0439191	205348	0.520093	0.249115	0.383253	100	100
Hallmark_allograft_rejection	T08_Regen_Day7	6.34401	0.198249	205042	0.519317	0.267873	0.396559	100	100
KEGG_complement_and_coagulation_cascades	T08_Regen_Day7	1.58553	0.0345298	204889	0.51893	0.277591	0.396559	99.729	99.9065
PID_IL4_2PATHWAY	T08_Regen_Day7	0.437577	0.0076864	204523	0.518003	0.301803	0.41628	100	100
PID_IL8_CXCR1_PATHWAY	T08_Regen_Day7	0.157491	0.0025041	204206	0.517201	0.323842	0.43179	99.729	99.5327
Hallmark_Il6_Jak_Stat3_signaling	T08_Regen_Day7	2.07224	0.0698327	203474	0.515345	0.378803	0.472532	100	100
PID_IL2_STAT5_PATHWAY	T00_Control	0.0962379	0.00266491	203389	0.515131	0.385482	0.472532	96.1682	98.916
Hallmark_Il2_Stat5_signaling	T08_Regen_Day7	1.51441	0.0136188	203334	0.514993	0.389839	0.472532	100	100
PID_CXCR4_PATHWAY	T08_Regen_Day7	0.770679	-0.00103086	202909	0.513915	0.424817	0.499784	100	100
PID_IL27_PATHWAY	T00_Control	0.379618	0.0447631	201198	0.509581	0.582648	0.665883	97.757	99.458
PID_IL12_2PATHWAY	T08_Regen_Day7	1.62721	-0.196804	199752	0.50592	0.734219	0.800978	100	100
PID_IL3_PATHWAY	T08_Regen_Day7	0.390029	-0.00277827	199692	0.505766	0.740904	0.800978	100	99.9065
KEGG_Jak_Stat_signaling_pathway	T00_Control	0.472909	-0.00513357	199352	0.504905	0.77851	0.819484	100	100
KEGG_cytosolic_DNA_sensing_pathway	T00_Control	1.16335	0.158755	198043	0.501591	0.927363	0.951142	100	100
PID_TGFBR_PATHWAY	T08_Regen_Day7	0.443225	-0.000699234	197523	0.500274	0.98754	0.98754	100	100

## Sheet: T09vsT00.Macro.immu
feature	Up_regulated	avgExpr	logFC	statistic	auc	pval	padj	pct_in	pct_out
PID_IL8_CXCR1_PATHWAY	T09_Regen_Day14	0.191741	0.0367539	229220	0.653121	4.41846e-17	1.76739e-15	100	99.5327
PID_IL8_CXCR2_PATHWAY	T09_Regen_Day14	0.272125	0.040774	221756	0.631857	4.67232e-13	9.34463e-12	100	99.8131
Hallmark_Il2_Stat5_signaling	T00_Control	1.50079	0.134409	213954	0.609625	1.80209e-09	2.40279e-08	100	100
PID_IL12_STAT4_PATHWAY	T09_Regen_Day14	0.56472	0.100101	209274	0.596289	1.27093e-07	1.27093e-06	100	100
PID_IL2_1PATHWAY	T09_Regen_Day14	0.729599	0.101239	208043	0.592783	3.56894e-07	2.85515e-06	100	100
KEGG_Nod_like_receptor_signaling_pathway	T00_Control	3.03838	0.457173	206121	0.587306	1.6666e-06	1.11106e-05	100	100
Hallmark_interferon_γ_response	T09_Regen_Day14	4.99029	0.58881	202288	0.576383	2.77923e-05	0.000158813	100	100
PID_IFNG_PATHWAY	T00_Control	0.724753	0.098561	200406	0.571024	9.74813e-05	0.000487407	100	100
Hallmark_Il6_Jak_Stat3_signaling	T00_Control	2.0024	0.244676	200024	0.569934	0.000124557	0.000553587	100	100
PID_IL3_PATHWAY	T00_Control	0.392807	0.0511523	199614	0.568764	0.000161423	0.000645692	99.9065	100
PID_IL5_PATHWAY	T00_Control	0.165793	0.0212148	199434	0.568254	0.000180519	0.000656432	98.785	97.8659
Hallmark_interferon_α_response	T09_Regen_Day14	3.66849	0.534002	199055	0.567173	0.000228261	0.000760871	100	100
Hallmark_Tgf_β_signaling	T00_Control	0.94509	0.0789186	198656	0.566035	0.000291165	0.000856891	100	100
KEGG_Fc_gamma_r_mediated_phagocytosis	T00_Control	0.964578	0.0502665	198606	0.565895	0.000299912	0.000856891	100	100
PID_IL23_PATHWAY	T00_Control	1.20639	0.167971	197826	0.563671	0.000476987	0.00127197	100	100
KEGG_cytokine_cytokine_receptor_interaction	T00_Control	3.9625	0.347352	195816	0.557944	0.0014772	0.00369299	100	100
KEGG_Jak_Stat_signaling_pathway	T00_Control	0.472909	0.0322246	195414	0.556797	0.00183197	0.00431051	100	100
PID_TNF_PATHWAY	T00_Control	0.206292	0.0209409	193456	0.55122	0.0049514	0.0105872	99.7196	100
KEGG_chemokine_signaling_pathway	T00_Control	4.16623	0.231973	193424	0.551128	0.00502891	0.0105872	100	100
KEGG_natural_killer_cell_mediated_cytotoxicity	T09_Regen_Day14	0.973244	0.0397594	193174	0.550415	0.0056746	0.0109443	100	100
PID_NFKAPPAB_CANONICAL_PATHWAY	T00_Control	0.414283	0.0378791	193148	0.55034	0.00574573	0.0109443	100	100
Hallmark_allograft_rejection	T09_Regen_Day14	6.63539	0.489633	192741	0.549182	0.00696737	0.0126679	100	100
KEGG_cytosolic_DNA_sensing_pathway	T00_Control	1.16335	0.132	191998	0.547065	0.00981602	0.0170713	100	100
PID_NFKAPPAB_ATYPICAL_PATHWAY	T00_Control	0.327185	0.0288671	190776	0.543585	0.0167896	0.0279827	100	100
KEGG_complement_and_coagulation_cascades	T00_Control	1.551	0.09322	190342	0.542345	0.0201643	0.0322628	99.9065	100
KEGG_Rig_I_like_receptor_signaling_pathway	T00_Control	0.40778	0.0344132	189954	0.541241	0.0236543	0.0363913	99.9065	100
PID_IL4_2PATHWAY	T00_Control	0.429891	0.0227027	188710	0.537698	0.0386121	0.0572032	100	100
PID_IL27_PATHWAY	T00_Control	0.379618	0.0686977	188098	0.535954	0.0485378	0.068627	97.757	98.4756
Hallmark_Tnfa_signaling_via_Nfkb	T00_Control	7.36259	0.316371	188031	0.535762	0.0497546	0.068627	100	100
PID_TGFBR_PATHWAY	T00_Control	0.443924	0.0149994	185628	0.528915	0.112649	0.150199	100	100
PID_IL6_7_PATHWAY	T09_Regen_Day14	1.38012	0.0667914	184443	0.525539	0.161172	0.207963	100	100
PID_IL12_2PATHWAY	T09_Regen_Day14	1.90532	0.0813093	183470	0.522766	0.211654	0.264568	100	100
PID_IL1_PATHWAY	T00_Control	0.546778	0.0741442	182316	0.519477	0.285276	0.345789	99.9065	100
Hallmark_inflammatory_response	T00_Control	2.5569	0.0639926	180952	0.515593	0.392297	0.461526	100	100
PID_CXCR4_PATHWAY	T00_Control	0.771709	-0.00660557	178928	0.509826	0.58986	0.674126	100	100
KEGG_Fc_epsilon_ri_signaling_pathway	T09_Regen_Day14	0.486914	0.00575322	177878	0.506833	0.707802	0.771296	100	100
KEGG_antigen_processing_and_presentation	T09_Regen_Day14	4.76368	0.141693	177830	0.506694	0.713449	0.771296	100	100
KEGG_Toll_like_receptor_signaling_pathway	T09_Regen_Day14	2.22203	0.0106411	177094	0.504599	0.800852	0.843002	100	100
PID_IL2_STAT5_PATHWAY	T00_Control	0.0962379	0.000100155	176733	0.50357	0.844757	0.866417	96.1682	97.561
PID_IL2_PI3K_PATHWAY	T09_Regen_Day14	0.496323	-0.00396518	175636	0.500444	0.980605	0.980605	100	100

## Sheet: T01vsT00.T.immu
feature	Up_regulated	avgExpr	logFC	statistic	auc	pval	padj	pct_in	pct_out
PID_CXCR4_PATHWAY	T01_Cast_Day1	1.08549	0.129497	4093	0.659523	0.000732491	0.0181193	100	100
PID_IL12_STAT4_PATHWAY	T01_Cast_Day1	0.579895	0.0976368	4043	0.651466	0.00134373	0.0181193	100	100
Hallmark_Il2_Stat5_signaling	T00_Control	1.35674	0.191983	4030.5	0.649452	0.00155717	0.0181193	100	100
KEGG_cytokine_cytokine_receptor_interaction	T00_Control	0.774821	0.128871	4017.5	0.647357	0.00181193	0.0181193	100	100
PID_IL12_2PATHWAY	T01_Cast_Day1	1.07963	0.130177	3969.5	0.639623	0.00312039	0.0249631	100	100
KEGG_Fc_gamma_r_mediated_phagocytosis	T01_Cast_Day1	0.897082	0.0816061	3893.5	0.627377	0.00701274	0.0467516	100	100
PID_IL27_PATHWAY	T00_Control	0.0896561	0.020542	3843	0.619239	0.0115611	0.0631029	94.3925	81.0345
PID_IL2_1PATHWAY	T00_Control	0.446741	0.0615999	3828	0.616822	0.0134102	0.0631029	100	100
PID_IL2_PI3K_PATHWAY	T01_Cast_Day1	0.842127	0.090094	3822	0.615856	0.0141982	0.0631029	100	100
PID_IL8_CXCR2_PATHWAY	T01_Cast_Day1	0.313706	0.0429637	3779.5	0.609007	0.0210458	0.0782767	100	100
PID_IL2_STAT5_PATHWAY	T00_Control	0.272283	0.0386022	3777	0.608605	0.0215261	0.0782767	100	100
Hallmark_Il6_Jak_Stat3_signaling	T00_Control	0.604046	0.0754268	3726.5	0.600467	0.0334805	0.110678	100	100
KEGG_Nod_like_receptor_signaling_pathway	T00_Control	0.430514	0.000654172	3718	0.599098	0.0359704	0.110678	100	100
Hallmark_inflammatory_response	T00_Control	1.1519	0.14034	3705	0.597003	0.0400828	0.114522	100	100
Hallmark_interferon_γ_response	T00_Control	1.66285	0.143566	3651	0.588302	0.0616792	0.164478	100	100
PID_IL1_PATHWAY	T00_Control	0.123866	0.0209686	3637	0.586046	0.0685946	0.171486	94.3925	91.3793
PID_IL3_PATHWAY	T00_Control	0.239192	0.0361665	3598	0.579762	0.0914667	0.215216	99.0654	96.5517
Hallmark_Tgf_β_signaling	T01_Cast_Day1	0.682518	0.0676384	3571	0.575411	0.110588	0.245751	100	100
KEGG_Jak_Stat_signaling_pathway	T00_Control	0.589353	0.050655	3562.5	0.574041	0.11722	0.24678	100	100
KEGG_Toll_like_receptor_signaling_pathway	T00_Control	0.316189	0.0181896	3550	0.572027	0.127537	0.255074	100	100
PID_TNF_PATHWAY	T00_Control	0.169406	0.0195146	3532	0.569127	0.143617	0.273557	100	100
Hallmark_allograft_rejection	T01_Cast_Day1	4.17653	0.0978772	3509	0.565421	0.166373	0.291481	100	100
PID_IFNG_PATHWAY	T00_Control	0.326376	0.0312944	3504	0.564615	0.17166	0.291481	100	100
PID_IL23_PATHWAY	T01_Cast_Day1	0.250117	0.0343233	3501	0.564131	0.174889	0.291481	94.8276	99.0654
KEGG_antigen_processing_and_presentation	T00_Control	1.83092	-0.00934154	3468	0.558814	0.213491	0.341586	100	100
KEGG_natural_killer_cell_mediated_cytotoxicity	T01_Cast_Day1	0.846811	0.0482643	3436	0.553658	0.256456	0.394547	100	100
PID_NFKAPPAB_ATYPICAL_PATHWAY	T00_Control	0.132496	-0.0032699	3427	0.552208	0.269437	0.399166	94.3925	87.931
PID_NFKAPPAB_CANONICAL_PATHWAY	T01_Cast_Day1	0.246583	0.0409471	3406	0.548824	0.301875	0.427499	98.2759	99.0654
KEGG_Fc_epsilon_ri_signaling_pathway	T01_Cast_Day1	0.356216	0.0189734	3401	0.548018	0.309937	0.427499	100	100
PID_IL5_PATHWAY	T00_Control	0.136616	0.0118637	3378.5	0.544393	0.347775	0.463699	93.4579	86.2069
KEGG_Rig_I_like_receptor_signaling_pathway	T00_Control	0.187885	0.000252242	3327	0.536094	0.445582	0.556978	98.1308	96.5517
KEGG_complement_and_coagulation_cascades	T01_Cast_Day1	0.0481456	0.00372605	3327	0.536094	0.442558	0.556978	75.8621	76.6355
PID_IL8_CXCR1_PATHWAY	T00_Control	0.114255	0.0101524	3306.5	0.532791	0.488406	0.575861	95.3271	98.2759
KEGG_cytosolic_DNA_sensing_pathway	T00_Control	0.179945	-0.00463961	3306	0.53271	0.489482	0.575861	99.0654	93.1034
PID_IL4_2PATHWAY	T01_Cast_Day1	0.254039	-0.00274924	3266	0.526265	0.579165	0.656549	98.2759	100
Hallmark_Tnfa_signaling_via_Nfkb	T00_Control	1.83159	0.0346052	3261	0.525459	0.590894	0.656549	100	100
KEGG_chemokine_signaling_pathway	T00_Control	1.02878	0.0321166	3227	0.519981	0.67339	0.727989	100	100
PID_TGFBR_PATHWAY	T01_Cast_Day1	0.350954	0.00556787	3194	0.514663	0.757418	0.797282	100	100
Hallmark_interferon_α_response	T00_Control	0.954493	0.0217826	3167	0.510313	0.828424	0.849666	100	100
PID_IL6_7_PATHWAY	T00_Control	0.586403	0.023058	3159	0.509024	0.849764	0.849764	100	100

[truncated: 8 more sheets: T02vsT00.T.immu, T03vsT00.T.immu, T04vsT00.T.immu, T05vsT00.T.immu, T06vsT00.T.immu, T07vsT00.T.immu, T08vsT00.T.immu, T09vsT00.T.immu]
