# Supplementary material for: The unique interplay of mitochondrial oxidative phosphorylation (OXPHOS) and immunity and its potential implication for the sex‐ and age‐related morbidity of severe COVID‐19 patients
Source: MedComm (2020). 2023 Sep 23;4(5):e371. doi: 10.1002/mco2.371 (PMC10518039; doi:10.1002/mco2.371)
Supplement: Supplementary file 15 — Supporting Information [file MCO2-4-e371-s008.xlsx]

## Sheet: Sheet1
	barcode	celltype	majortype	sample	group	treatment
T00_Unsorted_1_id-AAAGCAAAGACGACGT	AAAGCAAAGACGACGT	Imm_Macrophage	Macrophage	T00_Unsorted_1	T00	T00_Control
T00_Unsorted_1_id-AACCGCGTCTCCTATA	AACCGCGTCTCCTATA	Imm_Macrophage	Macrophage	T00_Unsorted_1	T00	T00_Control
T00_Unsorted_1_id-AACGTTGAGAGGTTAT	AACGTTGAGAGGTTAT	Imm_Macrophage	Macrophage	T00_Unsorted_1	T00	T00_Control
T00_Unsorted_1_id-AAGACCTTCTAACTGG	AAGACCTTCTAACTGG	Imm_Macrophage	Macrophage	T00_Unsorted_1	T00	T00_Control
T00_Unsorted_1_id-AAGACCTTCTTTAGGG	AAGACCTTCTTTAGGG	Imm_Macrophage	Macrophage	T00_Unsorted_1	T00	T00_Control
T00_Unsorted_1_id-AAGGCAGAGGGTGTTG	AAGGCAGAGGGTGTTG	Imm_Macrophage	Macrophage	T00_Unsorted_1	T00	T00_Control
T00_Unsorted_1_id-AAGGCAGGTACATCCA	AAGGCAGGTACATCCA	Imm_Macrophage	Macrophage	T00_Unsorted_1	T00	T00_Control
T00_Unsorted_1_id-AAGGCAGTCGCGTTTC	AAGGCAGTCGCGTTTC	Imm_Macrophage	Macrophage	T00_Unsorted_1	T00	T00_Control
T00_Unsorted_1_id-ACCCACTAGATTACCC	ACCCACTAGATTACCC	Imm_Macrophage	Macrophage	T00_Unsorted_1	T00	T00_Control
T00_Unsorted_1_id-ACGAGGACAGCTTAAC	ACGAGGACAGCTTAAC	Imm_Macrophage	Macrophage	T00_Unsorted_1	T00	T00_Control
T00_Unsorted_1_id-ACGGGTCCAATCTACG	ACGGGTCCAATCTACG	Imm_Macrophage	Macrophage	T00_Unsorted_1	T00	T00_Control
T00_Unsorted_1_id-ACTATCTAGCAGATCG	ACTATCTAGCAGATCG	Imm_Macrophage	Macrophage	T00_Unsorted_1	T00	T00_Control
T00_Unsorted_1_id-ACTGTCCAGTTAACGA	ACTGTCCAGTTAACGA	Imm_Macrophage	Macrophage	T00_Unsorted_1	T00	T00_Control
T00_Unsorted_1_id-ACTGTCCTCTCGCTTG	ACTGTCCTCTCGCTTG	Imm_Macrophage	Macrophage	T00_Unsorted_1	T00	T00_Control
T00_Unsorted_1_id-AGATCTGCACGTCTCT	AGATCTGCACGTCTCT	Imm_Macrophage	Macrophage	T00_Unsorted_1	T00	T00_Control
T00_Unsorted_1_id-AGCGTATTCGGTTCGG	AGCGTATTCGGTTCGG	Imm_Macrophage	Macrophage	T00_Unsorted_1	T00	T00_Control
T00_Unsorted_1_id-AGGCCGTAGTCATGCT	AGGCCGTAGTCATGCT	Imm_Macrophage	Macrophage	T00_Unsorted_1	T00	T00_Control
T00_Unsorted_1_id-AGGGTGAGTTAAGACA	AGGGTGAGTTAAGACA	Imm_Macrophage	Macrophage	T00_Unsorted_1	T00	T00_Control
T00_Unsorted_1_id-AGGTCCGTCGTAGATC	AGGTCCGTCGTAGATC	Imm_Macrophage	Macrophage	T00_Unsorted_1	T00	T00_Control
T00_Unsorted_1_id-AGTGAGGCATCCGCGA	AGTGAGGCATCCGCGA	Imm_Macrophage	Macrophage	T00_Unsorted_1	T00	T00_Control
T00_Unsorted_1_id-ATAACGCTCGCAAGCC	ATAACGCTCGCAAGCC	Imm_Macrophage	Macrophage	T00_Unsorted_1	T00	T00_Control
T00_Unsorted_1_id-ATCCACCAGTACATGA	ATCCACCAGTACATGA	Imm_Macrophage	Macrophage	T00_Unsorted_1	T00	T00_Control
T00_Unsorted_1_id-ATCTACTGTGCGCTTG	ATCTACTGTGCGCTTG	Imm_Macrophage	Macrophage	T00_Unsorted_1	T00	T00_Control
T00_Unsorted_1_id-ATTATCCTCTAACCGA	ATTATCCTCTAACCGA	Imm_Macrophage	Macrophage	T00_Unsorted_1	T00	T00_Control
T00_Unsorted_1_id-CAACCAATCGGTCCGA	CAACCAATCGGTCCGA	Imm_Macrophage	Macrophage	T00_Unsorted_1	T00	T00_Control
T00_Unsorted_1_id-CAAGTTGCAAATACAG	CAAGTTGCAAATACAG	Imm_Macrophage	Macrophage	T00_Unsorted_1	T00	T00_Control
T00_Unsorted_1_id-CACAGTAGTTTGACAC	CACAGTAGTTTGACAC	Imm_Macrophage	Macrophage	T00_Unsorted_1	T00	T00_Control
T00_Unsorted_1_id-CACATAGAGAGCTATA	CACATAGAGAGCTATA	Imm_Macrophage	Macrophage	T00_Unsorted_1	T00	T00_Control
T00_Unsorted_1_id-CACCAGGCACATCTTT	CACCAGGCACATCTTT	Imm_Macrophage	Macrophage	T00_Unsorted_1	T00	T00_Control
T00_Unsorted_1_id-CAGAATCCATACTCTT	CAGAATCCATACTCTT	Imm_Macrophage	Macrophage	T00_Unsorted_1	T00	T00_Control
T00_Unsorted_1_id-CAGAATCGTACCGTAT	CAGAATCGTACCGTAT	Imm_Macrophage	Macrophage	T00_Unsorted_1	T00	T00_Control
T00_Unsorted_1_id-CAGCAGCGTGGCTCCA	CAGCAGCGTGGCTCCA	Imm_Macrophage	Macrophage	T00_Unsorted_1	T00	T00_Control
T00_Unsorted_1_id-CAGCATACATCAGTCA	CAGCATACATCAGTCA	Imm_Macrophage	Macrophage	T00_Unsorted_1	T00	T00_Control
T00_Unsorted_1_id-CAGCGACTCACCGGGT	CAGCGACTCACCGGGT	Imm_Macrophage	Macrophage	T00_Unsorted_1	T00	T00_Control
T00_Unsorted_1_id-CAGTCCTTCTCGTTTA	CAGTCCTTCTCGTTTA	Imm_Macrophage	Macrophage	T00_Unsorted_1	T00	T00_Control
T00_Unsorted_1_id-CATCCACAGCAATCTC	CATCCACAGCAATCTC	Imm_Macrophage	Macrophage	T00_Unsorted_1	T00	T00_Control
T00_Unsorted_1_id-CATCGGGAGAATCTCC	CATCGGGAGAATCTCC	Imm_Macrophage	Macrophage	T00_Unsorted_1	T00	T00_Control
T00_Unsorted_1_id-CATGCCTAGGTGATTA	CATGCCTAGGTGATTA	Imm_Macrophage	Macrophage	T00_Unsorted_1	T00	T00_Control
T00_Unsorted_1_id-CATGCCTGTCATCCCT	CATGCCTGTCATCCCT	Imm_Macrophage	Macrophage	T00_Unsorted_1	T00	T00_Control
T00_Unsorted_1_id-CCATTCGTCATCGGAT	CCATTCGTCATCGGAT	Imm_Macrophage	Macrophage	T00_Unsorted_1	T00	T00_Control
T00_Unsorted_1_id-CCTCAGTCATCTGGTA	CCTCAGTCATCTGGTA	Imm_Macrophage	Macrophage	T00_Unsorted_1	T00	T00_Control
T00_Unsorted_1_id-CGAGAAGGTGCAACGA	CGAGAAGGTGCAACGA	Imm_Macrophage	Macrophage	T00_Unsorted_1	T00	T00_Control
T00_Unsorted_1_id-CGATGGCCACGCATCG	CGATGGCCACGCATCG	Imm_Macrophage	Macrophage	T00_Unsorted_1	T00	T00_Control
T00_Unsorted_1_id-CGCTATCTCAAACCGT	CGCTATCTCAAACCGT	Imm_Macrophage	Macrophage	T00_Unsorted_1	T00	T00_Control
T00_Unsorted_1_id-CGGAGTCTCTTTCCTC	CGGAGTCTCTTTCCTC	Imm_Macrophage	Macrophage	T00_Unsorted_1	T00	T00_Control
T00_Unsorted_1_id-CGTCCATCAAGACGTG	CGTCCATCAAGACGTG	Imm_Macrophage	Macrophage	T00_Unsorted_1	T00	T00_Control
T00_Unsorted_1_id-CGTCCATGTTAAGACA	CGTCCATGTTAAGACA	Imm_Macrophage	Macrophage	T00_Unsorted_1	T00	T00_Control
T00_Unsorted_1_id-CGTGAGCAGTGTCTCA	CGTGAGCAGTGTCTCA	Imm_Macrophage	Macrophage	T00_Unsorted_1	T00	T00_Control
T00_Unsorted_1_id-CTAATGGAGATAGGAG	CTAATGGAGATAGGAG	Imm_Macrophage	Macrophage	T00_Unsorted_1	T00	T00_Control
T00_Unsorted_1_id-CTACGTCCATACTCTT	CTACGTCCATACTCTT	Imm_Macrophage	Macrophage	T00_Unsorted_1	T00	T00_Control
T00_Unsorted_1_id-CTAGTGAAGCGTTTAC	CTAGTGAAGCGTTTAC	Imm_Macrophage	Macrophage	T00_Unsorted_1	T00	T00_Control
T00_Unsorted_1_id-CTAGTGATCGTCACGG	CTAGTGATCGTCACGG	Imm_Macrophage	Macrophage	T00_Unsorted_1	T00	T00_Control
T00_Unsorted_1_id-CTCGGAGCATGTTGAC	CTCGGAGCATGTTGAC	Imm_Macrophage	Macrophage	T00_Unsorted_1	T00	T00_Control
T00_Unsorted_1_id-CTCGTCAAGCGATCCC	CTCGTCAAGCGATCCC	Imm_Macrophage	Macrophage	T00_Unsorted_1	T00	T00_Control
T00_Unsorted_1_id-CTCTGGTCATCCTTGC	CTCTGGTCATCCTTGC	Imm_Macrophage	Macrophage	T00_Unsorted_1	T00	T00_Control
T00_Unsorted_1_id-CTGATCCCAGTGACAG	CTGATCCCAGTGACAG	Imm_Macrophage	Macrophage	T00_Unsorted_1	T00	T00_Control
T00_Unsorted_1_id-CTGATCCCATTCACTT	CTGATCCCATTCACTT	Imm_Macrophage	Macrophage	T00_Unsorted_1	T00	T00_Control
T00_Unsorted_1_id-CTGCTGTCAATAGCAA	CTGCTGTCAATAGCAA	Imm_Macrophage	Macrophage	T00_Unsorted_1	T00	T00_Control
T00_Unsorted_1_id-CTTAGGAGTGAAATCA	CTTAGGAGTGAAATCA	Imm_Macrophage	Macrophage	T00_Unsorted_1	T00	T00_Control
T00_Unsorted_1_id-CTTTGCGTCCAGGGCT	CTTTGCGTCCAGGGCT	Imm_Macrophage	Macrophage	T00_Unsorted_1	T00	T00_Control
T00_Unsorted_1_id-GAAACTCTCAACACAC	GAAACTCTCAACACAC	Imm_Macrophage	Macrophage	T00_Unsorted_1	T00	T00_Control
T00_Unsorted_1_id-GAAGCAGCAGCTGCTG	GAAGCAGCAGCTGCTG	Imm_Macrophage	Macrophage	T00_Unsorted_1	T00	T00_Control
T00_Unsorted_1_id-GAAGCAGTCCTTGACC	GAAGCAGTCCTTGACC	Imm_Macrophage	Macrophage	T00_Unsorted_1	T00	T00_Control
T00_Unsorted_1_id-GACACGCGTGTTGAGG	GACACGCGTGTTGAGG	Imm_Macrophage	Macrophage	T00_Unsorted_1	T00	T00_Control
T00_Unsorted_1_id-GACCAATCATCACCCT	GACCAATCATCACCCT	Imm_Macrophage	Macrophage	T00_Unsorted_1	T00	T00_Control
T00_Unsorted_1_id-GACTACATCAGCGACC	GACTACATCAGCGACC	Imm_Macrophage	Macrophage	T00_Unsorted_1	T00	T00_Control
T00_Unsorted_1_id-GAGCAGATCTTGTTTG	GAGCAGATCTTGTTTG	Imm_Macrophage	Macrophage	T00_Unsorted_1	T00	T00_Control
T00_Unsorted_1_id-GATCTAGAGGACCACA	GATCTAGAGGACCACA	Imm_Macrophage	Macrophage	T00_Unsorted_1	T00	T00_Control
T00_Unsorted_1_id-GATGAAATCGTGGGAA	GATGAAATCGTGGGAA	Imm_Macrophage	Macrophage	T00_Unsorted_1	T00	T00_Control
T00_Unsorted_1_id-GCAGTTATCCAAATGC	GCAGTTATCCAAATGC	Imm_Macrophage	Macrophage	T00_Unsorted_1	T00	T00_Control
T00_Unsorted_1_id-GCATGATTCATTGCCC	GCATGATTCATTGCCC	Imm_Macrophage	Macrophage	T00_Unsorted_1	T00	T00_Control
T00_Unsorted_1_id-GGAATAAGTCGAGATG	GGAATAAGTCGAGATG	Imm_Macrophage	Macrophage	T00_Unsorted_1	T00	T00_Control
T00_Unsorted_1_id-GGACGTCAGTCTCGGC	GGACGTCAGTCTCGGC	Imm_Macrophage	Macrophage	T00_Unsorted_1	T00	T00_Control
T00_Unsorted_1_id-GGGAATGCATTGGCGC	GGGAATGCATTGGCGC	Imm_Macrophage	Macrophage	T00_Unsorted_1	T00	T00_Control
T00_Unsorted_1_id-GGGATGATCTACCTGC	GGGATGATCTACCTGC	Imm_Macrophage	Macrophage	T00_Unsorted_1	T00	T00_Control
T00_Unsorted_1_id-GGGCATCTCTAAGCCA	GGGCATCTCTAAGCCA	Imm_Macrophage	Macrophage	T00_Unsorted_1	T00	T00_Control
T00_Unsorted_1_id-GGTGTTACAGCCTATA	GGTGTTACAGCCTATA	Imm_Macrophage	Macrophage	T00_Unsorted_1	T00	T00_Control
T00_Unsorted_1_id-GTACTCCTCTAAGCCA	GTACTCCTCTAAGCCA	Imm_Macrophage	Macrophage	T00_Unsorted_1	T00	T00_Control
T00_Unsorted_1_id-GTATCTTCAGCTGCAC	GTATCTTCAGCTGCAC	Imm_Macrophage	Macrophage	T00_Unsorted_1	T00	T00_Control
T00_Unsorted_1_id-GTCCTCAAGTAAGTAC	GTCCTCAAGTAAGTAC	Imm_Macrophage	Macrophage	T00_Unsorted_1	T00	T00_Control
T00_Unsorted_1_id-GTTTCTACAGCGTCCA	GTTTCTACAGCGTCCA	Imm_Macrophage	Macrophage	T00_Unsorted_1	T00	T00_Control
T00_Unsorted_1_id-TACCTTAGTTAAAGTG	TACCTTAGTTAAAGTG	Imm_Macrophage	Macrophage	T00_Unsorted_1	T00	T00_Control
T00_Unsorted_1_id-TACGGATAGAACAACT	TACGGATAGAACAACT	Imm_Macrophage	Macrophage	T00_Unsorted_1	T00	T00_Control
T00_Unsorted_1_id-TACTCATTCGCCCTTA	TACTCATTCGCCCTTA	Imm_Macrophage	Macrophage	T00_Unsorted_1	T00	T00_Control
T00_Unsorted_1_id-TAGACCATCGTTTATC	TAGACCATCGTTTATC	Imm_Macrophage	Macrophage	T00_Unsorted_1	T00	T00_Control
T00_Unsorted_1_id-TAGGCATCACATAACC	TAGGCATCACATAACC	Imm_Macrophage	Macrophage	T00_Unsorted_1	T00	T00_Control
T00_Unsorted_1_id-TCAACGACAGGCAGTA	TCAACGACAGGCAGTA	Imm_Macrophage	Macrophage	T00_Unsorted_1	T00	T00_Control
T00_Unsorted_1_id-TCACAAGTCCCTAACC	TCACAAGTCCCTAACC	Imm_Macrophage	Macrophage	T00_Unsorted_1	T00	T00_Control
T00_Unsorted_1_id-TCATTACTCAGCACAT	TCATTACTCAGCACAT	Imm_Macrophage	Macrophage	T00_Unsorted_1	T00	T00_Control
T00_Unsorted_1_id-TCGCGTTAGGGCTTGA	TCGCGTTAGGGCTTGA	Imm_Macrophage	Macrophage	T00_Unsorted_1	T00	T00_Control
T00_Unsorted_1_id-TCGGGACAGAGCCTAG	TCGGGACAGAGCCTAG	Imm_Macrophage	Macrophage	T00_Unsorted_1	T00	T00_Control
T00_Unsorted_1_id-TCGGGACCACCAGATT	TCGGGACCACCAGATT	Imm_Macrophage	Macrophage	T00_Unsorted_1	T00	T00_Control
T00_Unsorted_1_id-TCTCATACATCACGAT	TCTCATACATCACGAT	Imm_Macrophage	Macrophage	T00_Unsorted_1	T00	T00_Control
T00_Unsorted_1_id-TCTGGAATCACCACCT	TCTGGAATCACCACCT	Imm_Macrophage	Macrophage	T00_Unsorted_1	T00	T00_Control
T00_Unsorted_1_id-TCTTCGGGTTACTGAC	TCTTCGGGTTACTGAC	Imm_Macrophage	Macrophage	T00_Unsorted_1	T00	T00_Control
T00_Unsorted_1_id-TGAAAGATCTAGAGTC	TGAAAGATCTAGAGTC	Imm_Macrophage	Macrophage	T00_Unsorted_1	T00	T00_Control
T00_Unsorted_1_id-TGACAACCATAGAAAC	TGACAACCATAGAAAC	Imm_Macrophage	Macrophage	T00_Unsorted_1	T00	T00_Control
T00_Unsorted_1_id-TGCGGGTTCTGCCCTA	TGCGGGTTCTGCCCTA	Imm_Macrophage	Macrophage	T00_Unsorted_1	T00	T00_Control
T00_Unsorted_1_id-TGCGTGGGTCTTGATG	TGCGTGGGTCTTGATG	Imm_Macrophage	Macrophage	T00_Unsorted_1	T00	T00_Control
T00_Unsorted_1_id-TGCGTGGGTGGCTCCA	TGCGTGGGTGGCTCCA	Imm_Macrophage	Macrophage	T00_Unsorted_1	T00	T00_Control
T00_Unsorted_1_id-TGCTGCTAGACAAGCC	TGCTGCTAGACAAGCC	Imm_Macrophage	Macrophage	T00_Unsorted_1	T00	T00_Control
T00_Unsorted_1_id-TGGGCGTAGAGGGCTT	TGGGCGTAGAGGGCTT	Imm_Macrophage	Macrophage	T00_Unsorted_1	T00	T00_Control
T00_Unsorted_1_id-TGTGGTACAAGTTAAG	TGTGGTACAAGTTAAG	Imm_Macrophage	Macrophage	T00_Unsorted_1	T00	T00_Control
T00_Unsorted_1_id-TGTGTTTTCAGCTCGG	TGTGTTTTCAGCTCGG	Imm_Macrophage	Macrophage	T00_Unsorted_1	T00	T00_Control
T00_Unsorted_1_id-TTAGGCATCCACGACG	TTAGGCATCCACGACG	Imm_Macrophage	Macrophage	T00_Unsorted_1	T00	T00_Control
T00_Unsorted_1_id-TTCTTAGAGTCTCAAC	TTCTTAGAGTCTCAAC	Imm_Macrophage	Macrophage	T00_Unsorted_1	T00	T00_Control
T00_Unsorted_1_id-TTGAACGAGAGGTTAT	TTGAACGAGAGGTTAT	Imm_Macrophage	Macrophage	T00_Unsorted_1	T00	T00_Control
T00_Unsorted_1_id-TTGACTTCACTCAGGC	TTGACTTCACTCAGGC	Imm_Macrophage	Macrophage	T00_Unsorted_1	T00	T00_Control
T00_Unsorted_1_id-TTGGCAAGTGGGTCAA	TTGGCAAGTGGGTCAA	Imm_Macrophage	Macrophage	T00_Unsorted_1	T00	T00_Control
T00_Unsorted_1_id-TTTATGCGTCAGATAA	TTTATGCGTCAGATAA	Imm_Macrophage	Macrophage	T00_Unsorted_1	T00	T00_Control
T00_intact_1_id-AAAGATGGTACATGTC	AAAGATGGTACATGTC	Imm_Macrophage	Macrophage	T00_intact_1	T00	T00_Control
T00_intact_1_id-AAAGCAAAGTGACATA	AAAGCAAAGTGACATA	Imm_Macrophage	Macrophage	T00_intact_1	T00	T00_Control
T00_intact_1_id-AAAGCAAGTCGAATCT	AAAGCAAGTCGAATCT	Imm_Macrophage	Macrophage	T00_intact_1	T00	T00_Control
T00_intact_1_id-AAAGCAATCCAGTAGT	AAAGCAATCCAGTAGT	Imm_Macrophage	Macrophage	T00_intact_1	T00	T00_Control
T00_intact_1_id-AAATGCCGTCATGCCG	AAATGCCGTCATGCCG	Imm_Macrophage	Macrophage	T00_intact_1	T00	T00_Control
T00_intact_1_id-AAATGCCTCTCGTTTA	AAATGCCTCTCGTTTA	Imm_Macrophage	Macrophage	T00_intact_1	T00	T00_Control
T00_intact_1_id-AACACGTTCAGCCTAA	AACACGTTCAGCCTAA	Imm_Macrophage	Macrophage	T00_intact_1	T00	T00_Control
T00_intact_1_id-AACCATGGTAAGAGAG	AACCATGGTAAGAGAG	Imm_Macrophage	Macrophage	T00_intact_1	T00	T00_Control
T00_intact_1_id-AACCATGTCATCGGAT	AACCATGTCATCGGAT	Imm_Macrophage	Macrophage	T00_intact_1	T00	T00_Control
T00_intact_1_id-AACCGCGCACATAACC	AACCGCGCACATAACC	Imm_Macrophage	Macrophage	T00_intact_1	T00	T00_Control
T00_intact_1_id-AACGTTGCAAAGTGCG	AACGTTGCAAAGTGCG	Imm_Macrophage	Macrophage	T00_intact_1	T00	T00_Control
T00_intact_1_id-AACGTTGCATTAGCCA	AACGTTGCATTAGCCA	Imm_Macrophage	Macrophage	T00_intact_1	T00	T00_Control
T00_intact_1_id-AACTCCCAGACTTGAA	AACTCCCAGACTTGAA	Imm_Macrophage	Macrophage	T00_intact_1	T00	T00_Control
T00_intact_1_id-AACTTTCCACTGTGTA	AACTTTCCACTGTGTA	Imm_Macrophage	Macrophage	T00_intact_1	T00	T00_Control
T00_intact_1_id-AACTTTCGTTGGTAAA	AACTTTCGTTGGTAAA	Imm_Macrophage	Macrophage	T00_intact_1	T00	T00_Control
T00_intact_1_id-AAGACCTCAAGCGAGT	AAGACCTCAAGCGAGT	Imm_Macrophage	Macrophage	T00_intact_1	T00	T00_Control
T00_intact_1_id-AAGCCGCCATTGGTAC	AAGCCGCCATTGGTAC	Imm_Macrophage	Macrophage	T00_intact_1	T00	T00_Control
T00_intact_1_id-AAGGAGCAGTGTGGCA	AAGGAGCAGTGTGGCA	Imm_Macrophage	Macrophage	T00_intact_1	T00	T00_Control
T00_intact_1_id-AAGGAGCCACATCTTT	AAGGAGCCACATCTTT	Imm_Macrophage	Macrophage	T00_intact_1	T00	T00_Control
T00_intact_1_id-AAGGAGCTCTCGCTTG	AAGGAGCTCTCGCTTG	Imm_Macrophage	Macrophage	T00_intact_1	T00	T00_Control
T00_intact_1_id-AAGGCAGTCCACGACG	AAGGCAGTCCACGACG	Imm_Macrophage	Macrophage	T00_intact_1	T00	T00_Control
T00_intact_1_id-AAGGTTCCACAACGCC	AAGGTTCCACAACGCC	Imm_Macrophage	Macrophage	T00_intact_1	T00	T00_Control
T00_intact_1_id-AAGTCTGAGTCAATAG	AAGTCTGAGTCAATAG	Imm_Macrophage	Macrophage	T00_intact_1	T00	T00_Control
T00_intact_1_id-AAGTCTGCAAGTTAAG	AAGTCTGCAAGTTAAG	Imm_Macrophage	Macrophage	T00_intact_1	T00	T00_Control
T00_intact_1_id-AAGTCTGCATGCTAGT	AAGTCTGCATGCTAGT	Imm_Macrophage	Macrophage	T00_intact_1	T00	T00_Control
T00_intact_1_id-AATCCAGAGAGCTATA	AATCCAGAGAGCTATA	Imm_Macrophage	Macrophage	T00_intact_1	T00	T00_Control
T00_intact_1_id-AATCCAGGTGCGATAG	AATCCAGGTGCGATAG	Imm_Macrophage	Macrophage	T00_intact_1	T00	T00_Control
T00_intact_1_id-AATCCAGTCGTGGACC	AATCCAGTCGTGGACC	Imm_Macrophage	Macrophage	T00_intact_1	T00	T00_Control
T00_intact_1_id-AATCGGTTCTATCCCG	AATCGGTTCTATCCCG	Imm_Macrophage	Macrophage	T00_intact_1	T00	T00_Control
T00_intact_1_id-ACACCAAAGGTGACCA	ACACCAAAGGTGACCA	Imm_Macrophage	Macrophage	T00_intact_1	T00	T00_Control
T00_intact_1_id-ACACCGGAGATGAGAG	ACACCGGAGATGAGAG	Imm_Macrophage	Macrophage	T00_intact_1	T00	T00_Control
T00_intact_1_id-ACACCGGAGATGTTAG	ACACCGGAGATGTTAG	Imm_Macrophage	Macrophage	T00_intact_1	T00	T00_Control
T00_intact_1_id-ACACCGGCATGAACCT	ACACCGGCATGAACCT	Imm_Macrophage	Macrophage	T00_intact_1	T00	T00_Control
T00_intact_1_id-ACACTGAGTTAAGAAC	ACACTGAGTTAAGAAC	Imm_Macrophage	Macrophage	T00_intact_1	T00	T00_Control
T00_intact_1_id-ACACTGAGTTTAGCTG	ACACTGAGTTTAGCTG	Imm_Macrophage	Macrophage	T00_intact_1	T00	T00_Control
T00_intact_1_id-ACAGCTACAGCTTAAC	ACAGCTACAGCTTAAC	Imm_Macrophage	Macrophage	T00_intact_1	T00	T00_Control
T00_intact_1_id-ACAGCTAGTTCCACGG	ACAGCTAGTTCCACGG	Imm_Macrophage	Macrophage	T00_intact_1	T00	T00_Control
T00_intact_1_id-ACAGCTAGTTTGTGTG	ACAGCTAGTTTGTGTG	Imm_Macrophage	Macrophage	T00_intact_1	T00	T00_Control
T00_intact_1_id-ACATACGAGTTCGCGC	ACATACGAGTTCGCGC	Imm_Macrophage	Macrophage	T00_intact_1	T00	T00_Control
T00_intact_1_id-ACATCAGCATGTTCCC	ACATCAGCATGTTCCC	Imm_Macrophage	Macrophage	T00_intact_1	T00	T00_Control
T00_intact_1_id-ACATGGTTCGGGAGTA	ACATGGTTCGGGAGTA	Imm_Macrophage	Macrophage	T00_intact_1	T00	T00_Control
T00_intact_1_id-ACCTTTATCTATCGCC	ACCTTTATCTATCGCC	Imm_Macrophage	Macrophage	T00_intact_1	T00	T00_Control
T00_intact_1_id-ACGAGGAAGGTGGGTT	ACGAGGAAGGTGGGTT	Imm_Macrophage	Macrophage	T00_intact_1	T00	T00_Control
T00_intact_1_id-ACGAGGACACCATGTA	ACGAGGACACCATGTA	Imm_Macrophage	Macrophage	T00_intact_1	T00	T00_Control
T00_intact_1_id-ACGATACAGAAACCTA	ACGATACAGAAACCTA	Imm_Macrophage	Macrophage	T00_intact_1	T00	T00_Control
T00_intact_1_id-ACGATACCACAGACAG	ACGATACCACAGACAG	Imm_Macrophage	Macrophage	T00_intact_1	T00	T00_Control
T00_intact_1_id-ACGATACGTATTAGCC	ACGATACGTATTAGCC	Imm_Macrophage	Macrophage	T00_intact_1	T00	T00_Control
T00_intact_1_id-ACGATGTTCATCACCC	ACGATGTTCATCACCC	Imm_Macrophage	Macrophage	T00_intact_1	T00	T00_Control
T00_intact_1_id-ACGCAGCAGGCATGGT	ACGCAGCAGGCATGGT	Imm_Macrophage	Macrophage	T00_intact_1	T00	T00_Control
T00_intact_1_id-ACGCCGAAGGTGTTAA	ACGCCGAAGGTGTTAA	Imm_Macrophage	Macrophage	T00_intact_1	T00	T00_Control
T00_intact_1_id-ACGGAGACAGACTCGC	ACGGAGACAGACTCGC	Imm_Macrophage	Macrophage	T00_intact_1	T00	T00_Control
T00_intact_1_id-ACGGGTCAGCTAGTGG	ACGGGTCAGCTAGTGG	Imm_Macrophage	Macrophage	T00_intact_1	T00	T00_Control
T00_intact_1_id-ACGGGTCGTAAATGTG	ACGGGTCGTAAATGTG	Imm_Macrophage	Macrophage	T00_intact_1	T00	T00_Control
T00_intact_1_id-ACGGGTCGTAGCGTGA	ACGGGTCGTAGCGTGA	Imm_Macrophage	Macrophage	T00_intact_1	T00	T00_Control
T00_intact_1_id-ACGTCAAGTCGCCATG	ACGTCAAGTCGCCATG	Imm_Macrophage	Macrophage	T00_intact_1	T00	T00_Control
T00_intact_1_id-ACGTCAAGTGTATGGG	ACGTCAAGTGTATGGG	Imm_Macrophage	Macrophage	T00_intact_1	T00	T00_Control
T00_intact_1_id-ACTGATGAGTTACCCA	ACTGATGAGTTACCCA	Imm_Macrophage	Macrophage	T00_intact_1	T00	T00_Control
T00_intact_1_id-ACTGTCCAGACCACGA	ACTGTCCAGACCACGA	Imm_Macrophage	Macrophage	T00_intact_1	T00	T00_Control
T00_intact_1_id-ACTTACTAGAGGTTGC	ACTTACTAGAGGTTGC	Imm_Macrophage	Macrophage	T00_intact_1	T00	T00_Control
T00_intact_1_id-ACTTGTTCACGAAACG	ACTTGTTCACGAAACG	Imm_Macrophage	Macrophage	T00_intact_1	T00	T00_Control
T00_intact_1_id-ACTTGTTCAGGTCGTC	ACTTGTTCAGGTCGTC	Imm_Macrophage	Macrophage	T00_intact_1	T00	T00_Control
T00_intact_1_id-ACTTTCATCATCATTC	ACTTTCATCATCATTC	Imm_Macrophage	Macrophage	T00_intact_1	T00	T00_Control
T00_intact_1_id-ACTTTCATCGCTTGTC	ACTTTCATCGCTTGTC	Imm_Macrophage	Macrophage	T00_intact_1	T00	T00_Control
T00_intact_1_id-AGAATAGAGGGTTCCC	AGAATAGAGGGTTCCC	Imm_Macrophage	Macrophage	T00_intact_1	T00	T00_Control
T00_intact_1_id-AGACGTTTCTATCCTA	AGACGTTTCTATCCTA	Imm_Macrophage	Macrophage	T00_intact_1	T00	T00_Control
T00_intact_1_id-AGAGCGATCTGCAGTA	AGAGCGATCTGCAGTA	Imm_Macrophage	Macrophage	T00_intact_1	T00	T00_Control
T00_intact_1_id-AGATCTGGTTAGATGA	AGATCTGGTTAGATGA	Imm_Macrophage	Macrophage	T00_intact_1	T00	T00_Control
T00_intact_1_id-AGCAGCCGTCATCCCT	AGCAGCCGTCATCCCT	Imm_Macrophage	Macrophage	T00_intact_1	T00	T00_Control
T00_intact_1_id-AGCATACGTTGAGGTG	AGCATACGTTGAGGTG	Imm_Macrophage	Macrophage	T00_intact_1	T00	T00_Control
T00_intact_1_id-AGCCTAAAGTCCCACG	AGCCTAAAGTCCCACG	Imm_Macrophage	Macrophage	T00_intact_1	T00	T00_Control
T00_intact_1_id-AGCGTATGTCAAAGCG	AGCGTATGTCAAAGCG	Imm_Macrophage	Macrophage	T00_intact_1	T00	T00_Control
T00_intact_1_id-AGCTCCTCACCCATTC	AGCTCCTCACCCATTC	Imm_Macrophage	Macrophage	T00_intact_1	T00	T00_Control
T00_intact_1_id-AGCTTGAAGGCCATAG	AGCTTGAAGGCCATAG	Imm_Macrophage	Macrophage	T00_intact_1	T00	T00_Control
T00_intact_1_id-AGCTTGAAGTTATCGC	AGCTTGAAGTTATCGC	Imm_Macrophage	Macrophage	T00_intact_1	T00	T00_Control
T00_intact_1_id-AGGGTGACAAGTAATG	AGGGTGACAAGTAATG	Imm_Macrophage	Macrophage	T00_intact_1	T00	T00_Control
T00_intact_1_id-AGGTCATAGCCACGTC	AGGTCATAGCCACGTC	Imm_Macrophage	Macrophage	T00_intact_1	T00	T00_Control
T00_intact_1_id-AGGTCCGCAAGTCATC	AGGTCCGCAAGTCATC	Imm_Macrophage	Macrophage	T00_intact_1	T00	T00_Control
T00_intact_1_id-AGGTCCGGTTCGGCAC	AGGTCCGGTTCGGCAC	Imm_Macrophage	Macrophage	T00_intact_1	T00	T00_Control
T00_intact_1_id-AGTAGTCTCCAATGGT	AGTAGTCTCCAATGGT	Imm_Macrophage	Macrophage	T00_intact_1	T00	T00_Control
T00_intact_1_id-AGTCTTTGTTACGGAG	AGTCTTTGTTACGGAG	Imm_Macrophage	Macrophage	T00_intact_1	T00	T00_Control
T00_intact_1_id-AGTCTTTTCCCTCTTT	AGTCTTTTCCCTCTTT	Imm_Macrophage	Macrophage	T00_intact_1	T00	T00_Control
T00_intact_1_id-AGTGGGACATAAGACA	AGTGGGACATAAGACA	Imm_Macrophage	Macrophage	T00_intact_1	T00	T00_Control
T00_intact_1_id-AGTGTCAAGCTGGAAC	AGTGTCAAGCTGGAAC	Imm_Macrophage	Macrophage	T00_intact_1	T00	T00_Control
T00_intact_1_id-ATAACGCTCAACCAAC	ATAACGCTCAACCAAC	Imm_Macrophage	Macrophage	T00_intact_1	T00	T00_Control
T00_intact_1_id-ATAAGAGCATGCCCGA	ATAAGAGCATGCCCGA	Imm_Macrophage	Macrophage	T00_intact_1	T00	T00_Control
T00_intact_1_id-ATAAGAGGTTGTGGCC	ATAAGAGGTTGTGGCC	Imm_Macrophage	Macrophage	T00_intact_1	T00	T00_Control
T00_intact_1_id-ATAGACCCACTCAGGC	ATAGACCCACTCAGGC	Imm_Macrophage	Macrophage	T00_intact_1	T00	T00_Control
T00_intact_1_id-ATCATCTGTTCTGGTA	ATCATCTGTTCTGGTA	Imm_Macrophage	Macrophage	T00_intact_1	T00	T00_Control
T00_intact_1_id-ATCATGGCATATGCTG	ATCATGGCATATGCTG	Imm_Macrophage	Macrophage	T00_intact_1	T00	T00_Control
T00_intact_1_id-ATCCACCAGCGCTTAT	ATCCACCAGCGCTTAT	Imm_Macrophage	Macrophage	T00_intact_1	T00	T00_Control
T00_intact_1_id-ATCCACCGTCAACTGT	ATCCACCGTCAACTGT	Imm_Macrophage	Macrophage	T00_intact_1	T00	T00_Control
T00_intact_1_id-ATCCACCGTTCCACTC	ATCCACCGTTCCACTC	Imm_Macrophage	Macrophage	T00_intact_1	T00	T00_Control
T00_intact_1_id-ATCGAGTGTAAGGGAA	ATCGAGTGTAAGGGAA	Imm_Macrophage	Macrophage	T00_intact_1	T00	T00_Control
T00_intact_1_id-ATCTACTCACGTAAGG	ATCTACTCACGTAAGG	Imm_Macrophage	Macrophage	T00_intact_1	T00	T00_Control
T00_intact_1_id-ATCTACTTCGGTGTCG	ATCTACTTCGGTGTCG	Imm_Macrophage	Macrophage	T00_intact_1	T00	T00_Control
T00_intact_1_id-ATCTACTTCTGGCGAC	ATCTACTTCTGGCGAC	Imm_Macrophage	Macrophage	T00_intact_1	T00	T00_Control
T00_intact_1_id-ATCTGCCCAGTGACAG	ATCTGCCCAGTGACAG	Imm_Macrophage	Macrophage	T00_intact_1	T00	T00_Control
T00_intact_1_id-ATCTGCCGTTATGTGC	ATCTGCCGTTATGTGC	Imm_Macrophage	Macrophage	T00_intact_1	T00	T00_Control
T00_intact_1_id-ATGAGGGGTGTCAATC	ATGAGGGGTGTCAATC	Imm_Macrophage	Macrophage	T00_intact_1	T00	T00_Control
T00_intact_1_id-ATGCGATGTCTGCAAT	ATGCGATGTCTGCAAT	Imm_Macrophage	Macrophage	T00_intact_1	T00	T00_Control
T00_intact_1_id-ATGGGAGAGAGCTATA	ATGGGAGAGAGCTATA	Imm_Macrophage	Macrophage	T00_intact_1	T00	T00_Control
T00_intact_1_id-ATGGGAGTCCCTAATT	ATGGGAGTCCCTAATT	Imm_Macrophage	Macrophage	T00_intact_1	T00	T00_Control
T00_intact_1_id-ATGTGTGTCCTGTAGA	ATGTGTGTCCTGTAGA	Imm_Macrophage	Macrophage	T00_intact_1	T00	T00_Control
T00_intact_1_id-ATTACTCAGGCTATCT	ATTACTCAGGCTATCT	Imm_Macrophage	Macrophage	T00_intact_1	T00	T00_Control
T00_intact_1_id-ATTACTCAGTTGAGTA	ATTACTCAGTTGAGTA	Imm_Macrophage	Macrophage	T00_intact_1	T00	T00_Control
T00_intact_1_id-ATTACTCTCGCCATAA	ATTACTCTCGCCATAA	Imm_Macrophage	Macrophage	T00_intact_1	T00	T00_Control
T00_intact_1_id-ATTATCCTCAAGAAGT	ATTATCCTCAAGAAGT	Imm_Macrophage	Macrophage	T00_intact_1	T00	T00_Control
T00_intact_1_id-ATTATCCTCACAGTAC	ATTATCCTCACAGTAC	Imm_Macrophage	Macrophage	T00_intact_1	T00	T00_Control
T00_intact_1_id-ATTATCCTCCCTTGCA	ATTATCCTCCCTTGCA	Imm_Macrophage	Macrophage	T00_intact_1	T00	T00_Control
T00_intact_1_id-ATTCTACTCTTGTCAT	ATTCTACTCTTGTCAT	Imm_Macrophage	Macrophage	T00_intact_1	T00	T00_Control
T00_intact_1_id-ATTGGACAGCTGAACG	ATTGGACAGCTGAACG	Imm_Macrophage	Macrophage	T00_intact_1	T00	T00_Control
T00_intact_1_id-ATTGGACGTGCCTGGT	ATTGGACGTGCCTGGT	Imm_Macrophage	Macrophage	T00_intact_1	T00	T00_Control
T00_intact_1_id-ATTGGACGTGGCAAAC	ATTGGACGTGGCAAAC	Imm_Macrophage	Macrophage	T00_intact_1	T00	T00_Control
T00_intact_1_id-ATTGGACTCCACGTGG	ATTGGACTCCACGTGG	Imm_Macrophage	Macrophage	T00_intact_1	T00	T00_Control
T00_intact_1_id-ATTGGTGCATCTACGA	ATTGGTGCATCTACGA	Imm_Macrophage	Macrophage	T00_intact_1	T00	T00_Control
T00_intact_1_id-ATTTCTGGTACCAGTT	ATTTCTGGTACCAGTT	Imm_Macrophage	Macrophage	T00_intact_1	T00	T00_Control
T00_intact_1_id-CAACCAAAGGGAACGG	CAACCAAAGGGAACGG	Imm_Macrophage	Macrophage	T00_intact_1	T00	T00_Control
T00_intact_1_id-CAACCAATCCGCATCT	CAACCAATCCGCATCT	Imm_Macrophage	Macrophage	T00_intact_1	T00	T00_Control
T00_intact_1_id-CAACCTCAGTGCTGCC	CAACCTCAGTGCTGCC	Imm_Macrophage	Macrophage	T00_intact_1	T00	T00_Control
T00_intact_1_id-CAACCTCTCAGTTTGG	CAACCTCTCAGTTTGG	Imm_Macrophage	Macrophage	T00_intact_1	T00	T00_Control
T00_intact_1_id-CAACCTCTCATGTGGT	CAACCTCTCATGTGGT	Imm_Macrophage	Macrophage	T00_intact_1	T00	T00_Control
T00_intact_1_id-CAAGAAACATTTGCCC	CAAGAAACATTTGCCC	Imm_Macrophage	Macrophage	T00_intact_1	T00	T00_Control
T00_intact_1_id-CAAGGCCAGATGTGGC	CAAGGCCAGATGTGGC	Imm_Macrophage	Macrophage	T00_intact_1	T00	T00_Control
T00_intact_1_id-CAAGGCCCATCTGGTA	CAAGGCCCATCTGGTA	Imm_Macrophage	Macrophage	T00_intact_1	T00	T00_Control
T00_intact_1_id-CAAGGCCGTTATGTGC	CAAGGCCGTTATGTGC	Imm_Macrophage	Macrophage	T00_intact_1	T00	T00_Control
T00_intact_1_id-CAAGTTGAGAGACTAT	CAAGTTGAGAGACTAT	Imm_Macrophage	Macrophage	T00_intact_1	T00	T00_Control
T00_intact_1_id-CACAAACAGCTCAACT	CACAAACAGCTCAACT	Imm_Macrophage	Macrophage	T00_intact_1	T00	T00_Control
T00_intact_1_id-CACAAACGTAGCGATG	CACAAACGTAGCGATG	Imm_Macrophage	Macrophage	T00_intact_1	T00	T00_Control
T00_intact_1_id-CACAAACTCTGCAGTA	CACAAACTCTGCAGTA	Imm_Macrophage	Macrophage	T00_intact_1	T00	T00_Control
T00_intact_1_id-CACACCTAGCTACCTA	CACACCTAGCTACCTA	Imm_Macrophage	Macrophage	T00_intact_1	T00	T00_Control
T00_intact_1_id-CACACCTAGTATGACA	CACACCTAGTATGACA	Imm_Macrophage	Macrophage	T00_intact_1	T00	T00_Control
T00_intact_1_id-CACCTTGAGGATTCGG	CACCTTGAGGATTCGG	Imm_Macrophage	Macrophage	T00_intact_1	T00	T00_Control
T00_intact_1_id-CACTCCACATCTATGG	CACTCCACATCTATGG	Imm_Macrophage	Macrophage	T00_intact_1	T00	T00_Control
T00_intact_1_id-CAGAATCCACGCTTTC	CAGAATCCACGCTTTC	Imm_Macrophage	Macrophage	T00_intact_1	T00	T00_Control
T00_intact_1_id-CAGATCAAGGGTATCG	CAGATCAAGGGTATCG	Imm_Macrophage	Macrophage	T00_intact_1	T00	T00_Control
T00_intact_1_id-CAGATCATCATCTGTT	CAGATCATCATCTGTT	Imm_Macrophage	Macrophage	T00_intact_1	T00	T00_Control
T00_intact_1_id-CAGCAGCAGCTAGTTC	CAGCAGCAGCTAGTTC	Imm_Macrophage	Macrophage	T00_intact_1	T00	T00_Control
T00_intact_1_id-CAGCAGCCACCGAATT	CAGCAGCCACCGAATT	Imm_Macrophage	Macrophage	T00_intact_1	T00	T00_Control
T00_intact_1_id-CAGCATACACCGAAAG	CAGCATACACCGAAAG	Imm_Macrophage	Macrophage	T00_intact_1	T00	T00_Control
T00_intact_1_id-CAGCCGAGTGGAAAGA	CAGCCGAGTGGAAAGA	Imm_Macrophage	Macrophage	T00_intact_1	T00	T00_Control
T00_intact_1_id-CAGCGACAGGGCTTGA	CAGCGACAGGGCTTGA	Imm_Macrophage	Macrophage	T00_intact_1	T00	T00_Control
T00_intact_1_id-CAGCGACGTCGCGGTT	CAGCGACGTCGCGGTT	Imm_Macrophage	Macrophage	T00_intact_1	T00	T00_Control
T00_intact_1_id-CAGGTGCAGATCCTGT	CAGGTGCAGATCCTGT	Imm_Macrophage	Macrophage	T00_intact_1	T00	T00_Control
T00_intact_1_id-CAGGTGCTCAGGTAAA	CAGGTGCTCAGGTAAA	Imm_Macrophage	Macrophage	T00_intact_1	T00	T00_Control
T00_intact_1_id-CATATGGGTCCGTGAC	CATATGGGTCCGTGAC	Imm_Macrophage	Macrophage	T00_intact_1	T00	T00_Control
T00_intact_1_id-CATATGGTCTATCGCC	CATATGGTCTATCGCC	Imm_Macrophage	Macrophage	T00_intact_1	T00	T00_Control
T00_intact_1_id-CATATTCGTCCCGACA	CATATTCGTCCCGACA	Imm_Macrophage	Macrophage	T00_intact_1	T00	T00_Control
T00_intact_1_id-CATCAAGCACAGGCCT	CATCAAGCACAGGCCT	Imm_Macrophage	Macrophage	T00_intact_1	T00	T00_Control
T00_intact_1_id-CATCAGAGTTACGTCA	CATCAGAGTTACGTCA	Imm_Macrophage	Macrophage	T00_intact_1	T00	T00_Control
T00_intact_1_id-CATCCACTCCTGCTTG	CATCCACTCCTGCTTG	Imm_Macrophage	Macrophage	T00_intact_1	T00	T00_Control
T00_intact_1_id-CATCGAACACCAGCAC	CATCGAACACCAGCAC	Imm_Macrophage	Macrophage	T00_intact_1	T00	T00_Control
T00_intact_1_id-CATCGGGAGTCCGGTC	CATCGGGAGTCCGGTC	Imm_Macrophage	Macrophage	T00_intact_1	T00	T00_Control
T00_intact_1_id-CATGACACAATGTTGC	CATGACACAATGTTGC	Imm_Macrophage	Macrophage	T00_intact_1	T00	T00_Control
T00_intact_1_id-CATGACAGTTCGAATC	CATGACAGTTCGAATC	Imm_Macrophage	Macrophage	T00_intact_1	T00	T00_Control
T00_intact_1_id-CATGACATCAGTGCAT	CATGACATCAGTGCAT	Imm_Macrophage	Macrophage	T00_intact_1	T00	T00_Control
T00_intact_1_id-CATGACATCCTCGCAT	CATGACATCCTCGCAT	Imm_Macrophage	Macrophage	T00_intact_1	T00	T00_Control
T00_intact_1_id-CATGGCGTCATCGCTC	CATGGCGTCATCGCTC	Imm_Macrophage	Macrophage	T00_intact_1	T00	T00_Control
T00_intact_1_id-CATTCGCCAAGCGATG	CATTCGCCAAGCGATG	Imm_Macrophage	Macrophage	T00_intact_1	T00	T00_Control
T00_intact_1_id-CCAATCCTCGGCTACG	CCAATCCTCGGCTACG	Imm_Macrophage	Macrophage	T00_intact_1	T00	T00_Control
T00_intact_1_id-CCACCTAAGCCGATTT	CCACCTAAGCCGATTT	Imm_Macrophage	Macrophage	T00_intact_1	T00	T00_Control
T00_intact_1_id-CCACCTACACCTCGGA	CCACCTACACCTCGGA	Imm_Macrophage	Macrophage	T00_intact_1	T00	T00_Control
T00_intact_1_id-CCCAGTTAGCGAGAAA	CCCAGTTAGCGAGAAA	Imm_Macrophage	Macrophage	T00_intact_1	T00	T00_Control
T00_intact_1_id-CCGTGGAAGATATGCA	CCGTGGAAGATATGCA	Imm_Macrophage	Macrophage	T00_intact_1	T00	T00_Control
T00_intact_1_id-CCGTGGAAGCTACCTA	CCGTGGAAGCTACCTA	Imm_Macrophage	Macrophage	T00_intact_1	T00	T00_Control
T00_intact_1_id-CCGTGGACATCCGCGA	CCGTGGACATCCGCGA	Imm_Macrophage	Macrophage	T00_intact_1	T00	T00_Control
T00_intact_1_id-CCTAAAGGTTATTCTC	CCTAAAGGTTATTCTC	Imm_Macrophage	Macrophage	T00_intact_1	T00	T00_Control
T00_intact_1_id-CCTAAAGTCTACTCAT	CCTAAAGTCTACTCAT	Imm_Macrophage	Macrophage	T00_intact_1	T00	T00_Control
T00_intact_1_id-CCTACCAAGCTAACTC	CCTACCAAGCTAACTC	Imm_Macrophage	Macrophage	T00_intact_1	T00	T00_Control
T00_intact_1_id-CCTACCACATGCCTTC	CCTACCACATGCCTTC	Imm_Macrophage	Macrophage	T00_intact_1	T00	T00_Control
T00_intact_1_id-CCTACCAGTGCCTGCA	CCTACCAGTGCCTGCA	Imm_Macrophage	Macrophage	T00_intact_1	T00	T00_Control
T00_intact_1_id-CCTCAGTTCCAAACTG	CCTCAGTTCCAAACTG	Imm_Macrophage	Macrophage	T00_intact_1	T00	T00_Control
T00_intact_1_id-CCTCTGACAATCCAAC	CCTCTGACAATCCAAC	Imm_Macrophage	Macrophage	T00_intact_1	T00	T00_Control
T00_intact_1_id-CCTTCCCTCCACGCAG	CCTTCCCTCCACGCAG	Imm_Macrophage	Macrophage	T00_intact_1	T00	T00_Control
T00_intact_1_id-CCTTTCTGTTCCGGCA	CCTTTCTGTTCCGGCA	Imm_Macrophage	Macrophage	T00_intact_1	T00	T00_Control
T00_intact_1_id-CGAACATGTGCACCAC	CGAACATGTGCACCAC	Imm_Macrophage	Macrophage	T00_intact_1	T00	T00_Control
T00_intact_1_id-CGAACATTCCTAGGGC	CGAACATTCCTAGGGC	Imm_Macrophage	Macrophage	T00_intact_1	T00	T00_Control
T00_intact_1_id-CGACCTTTCCGTAGGC	CGACCTTTCCGTAGGC	Imm_Macrophage	Macrophage	T00_intact_1	T00	T00_Control
T00_intact_1_id-CGAGAAGGTTAGAACA	CGAGAAGGTTAGAACA	Imm_Macrophage	Macrophage	T00_intact_1	T00	T00_Control
T00_intact_1_id-CGAGCACAGGACGAAA	CGAGCACAGGACGAAA	Imm_Macrophage	Macrophage	T00_intact_1	T00	T00_Control
T00_intact_1_id-CGAGCACAGTCAAGGC	CGAGCACAGTCAAGGC	Imm_Macrophage	Macrophage	T00_intact_1	T00	T00_Control
T00_intact_1_id-CGAGCACGTGGAAAGA	CGAGCACGTGGAAAGA	Imm_Macrophage	Macrophage	T00_intact_1	T00	T00_Control
T00_intact_1_id-CGATCGGTCTCATTCA	CGATCGGTCTCATTCA	Imm_Macrophage	Macrophage	T00_intact_1	T00	T00_Control
T00_intact_1_id-CGATGGCAGAAAGTGG	CGATGGCAGAAAGTGG	Imm_Macrophage	Macrophage	T00_intact_1	T00	T00_Control
T00_intact_1_id-CGATGGCAGTAAGTAC	CGATGGCAGTAAGTAC	Imm_Macrophage	Macrophage	T00_intact_1	T00	T00_Control
T00_intact_1_id-CGATTGATCGTACGGC	CGATTGATCGTACGGC	Imm_Macrophage	Macrophage	T00_intact_1	T00	T00_Control
T00_intact_1_id-CGCGTTTTCCGCGGTA	CGCGTTTTCCGCGGTA	Imm_Macrophage	Macrophage	T00_intact_1	T00	T00_Control
T00_intact_1_id-CGCTATCGTATAGGGC	CGCTATCGTATAGGGC	Imm_Macrophage	Macrophage	T00_intact_1	T00	T00_Control
T00_intact_1_id-CGCTGGATCTCCTATA	CGCTGGATCTCCTATA	Imm_Macrophage	Macrophage	T00_intact_1	T00	T00_Control
T00_intact_1_id-CGCTTCAAGAGGTTGC	CGCTTCAAGAGGTTGC	Imm_Macrophage	Macrophage	T00_intact_1	T00	T00_Control
T00_intact_1_id-CGCTTCAAGTACGACG	CGCTTCAAGTACGACG	Imm_Macrophage	Macrophage	T00_intact_1	T00	T00_Control
T00_intact_1_id-CGCTTCAGTCTTGCGG	CGCTTCAGTCTTGCGG	Imm_Macrophage	Macrophage	T00_intact_1	T00	T00_Control
T00_intact_1_id-CGGACACGTTAAAGAC	CGGACACGTTAAAGAC	Imm_Macrophage	Macrophage	T00_intact_1	T00	T00_Control
T00_intact_1_id-CGGACACTCCGTTGTC	CGGACACTCCGTTGTC	Imm_Macrophage	Macrophage	T00_intact_1	T00	T00_Control
T00_intact_1_id-CGGACGTAGATCGGGT	CGGACGTAGATCGGGT	Imm_Macrophage	Macrophage	T00_intact_1	T00	T00_Control
T00_intact_1_id-CGGAGCTAGTGACTCT	CGGAGCTAGTGACTCT	Imm_Macrophage	Macrophage	T00_intact_1	T00	T00_Control
T00_intact_1_id-CGGCTAGCAATCGGTT	CGGCTAGCAATCGGTT	Imm_Macrophage	Macrophage	T00_intact_1	T00	T00_Control
T00_intact_1_id-CGGCTAGTCAATCTCT	CGGCTAGTCAATCTCT	Imm_Macrophage	Macrophage	T00_intact_1	T00	T00_Control
T00_intact_1_id-CGGCTAGTCTGCGGCA	CGGCTAGTCTGCGGCA	Imm_Macrophage	Macrophage	T00_intact_1	T00	T00_Control
T00_intact_1_id-CGGGTCATCAATCACG	CGGGTCATCAATCACG	Imm_Macrophage	Macrophage	T00_intact_1	T00	T00_Control
T00_intact_1_id-CGGTTAATCGTTTATC	CGGTTAATCGTTTATC	Imm_Macrophage	Macrophage	T00_intact_1	T00	T00_Control
T00_intact_1_id-CGGTTAATCTTGGGTA	CGGTTAATCTTGGGTA	Imm_Macrophage	Macrophage	T00_intact_1	T00	T00_Control
T00_intact_1_id-CGTAGCGAGGCACATG	CGTAGCGAGGCACATG	Imm_Macrophage	Macrophage	T00_intact_1	T00	T00_Control
T00_intact_1_id-CGTCACTCACAAGTAA	CGTCACTCACAAGTAA	Imm_Macrophage	Macrophage	T00_intact_1	T00	T00_Control
T00_intact_1_id-CGTCACTTCAGTGTTG	CGTCACTTCAGTGTTG	Imm_Macrophage	Macrophage	T00_intact_1	T00	T00_Control
T00_intact_1_id-CGTCAGGGTCCGAGTC	CGTCAGGGTCCGAGTC	Imm_Macrophage	Macrophage	T00_intact_1	T00	T00_Control
T00_intact_1_id-CGTCTACAGACCCACC	CGTCTACAGACCCACC	Imm_Macrophage	Macrophage	T00_intact_1	T00	T00_Control
T00_intact_1_id-CGTCTACAGGTGACCA	CGTCTACAGGTGACCA	Imm_Macrophage	Macrophage	T00_intact_1	T00	T00_Control
T00_intact_1_id-CGTCTACGTGAAGGCT	CGTCTACGTGAAGGCT	Imm_Macrophage	Macrophage	T00_intact_1	T00	T00_Control
T00_intact_1_id-CGTCTACTCTGCCAGG	CGTCTACTCTGCCAGG	Imm_Macrophage	Macrophage	T00_intact_1	T00	T00_Control
T00_intact_1_id-CGTTCTGGTGACTCAT	CGTTCTGGTGACTCAT	Imm_Macrophage	Macrophage	T00_intact_1	T00	T00_Control
T00_intact_1_id-CTAACTTCAGGGAGAG	CTAACTTCAGGGAGAG	Imm_Macrophage	Macrophage	T00_intact_1	T00	T00_Control
T00_intact_1_id-CTAACTTCATCACCCT	CTAACTTCATCACCCT	Imm_Macrophage	Macrophage	T00_intact_1	T00	T00_Control
T00_intact_1_id-CTAACTTGTACCTACA	CTAACTTGTACCTACA	Imm_Macrophage	Macrophage	T00_intact_1	T00	T00_Control
T00_intact_1_id-CTAAGACAGAGTAATC	CTAAGACAGAGTAATC	Imm_Macrophage	Macrophage	T00_intact_1	T00	T00_Control
T00_intact_1_id-CTAAGACAGTGCTGCC	CTAAGACAGTGCTGCC	Imm_Macrophage	Macrophage	T00_intact_1	T00	T00_Control
T00_intact_1_id-CTACACCAGCTAGTTC	CTACACCAGCTAGTTC	Imm_Macrophage	Macrophage	T00_intact_1	T00	T00_Control
T00_intact_1_id-CTACCCAAGCGATGAC	CTACCCAAGCGATGAC	Imm_Macrophage	Macrophage	T00_intact_1	T00	T00_Control
T00_intact_1_id-CTACCCACAAGGCTCC	CTACCCACAAGGCTCC	Imm_Macrophage	Macrophage	T00_intact_1	T00	T00_Control
T00_intact_1_id-CTACCCAGTTTACTCT	CTACCCAGTTTACTCT	Imm_Macrophage	Macrophage	T00_intact_1	T00	T00_Control
T00_intact_1_id-CTACCCATCCATGAGT	CTACCCATCCATGAGT	Imm_Macrophage	Macrophage	T00_intact_1	T00	T00_Control
T00_intact_1_id-CTACGTCAGTGTCCCG	CTACGTCAGTGTCCCG	Imm_Macrophage	Macrophage	T00_intact_1	T00	T00_Control
T00_intact_1_id-CTAGAGTCAAGAGGCT	CTAGAGTCAAGAGGCT	Imm_Macrophage	Macrophage	T00_intact_1	T00	T00_Control
T00_intact_1_id-CTAGAGTGTACGCACC	CTAGAGTGTACGCACC	Imm_Macrophage	Macrophage	T00_intact_1	T00	T00_Control
T00_intact_1_id-CTCAGAATCCAATGGT	CTCAGAATCCAATGGT	Imm_Macrophage	Macrophage	T00_intact_1	T00	T00_Control
T00_intact_1_id-CTCATTATCACATGCA	CTCATTATCACATGCA	Imm_Macrophage	Macrophage	T00_intact_1	T00	T00_Control
T00_intact_1_id-CTCGAGGTCAACACAC	CTCGAGGTCAACACAC	Imm_Macrophage	Macrophage	T00_intact_1	T00	T00_Control
T00_intact_1_id-CTCGGAGAGTGCCATT	CTCGGAGAGTGCCATT	Imm_Macrophage	Macrophage	T00_intact_1	T00	T00_Control
T00_intact_1_id-CTCGGAGCAGGTTTCA	CTCGGAGCAGGTTTCA	Imm_Macrophage	Macrophage	T00_intact_1	T00	T00_Control
T00_intact_1_id-CTCGGAGTCTCTGCTG	CTCGGAGTCTCTGCTG	Imm_Macrophage	Macrophage	T00_intact_1	T00	T00_Control
T00_intact_1_id-CTCGTACAGTGTCCCG	CTCGTACAGTGTCCCG	Imm_Macrophage	Macrophage	T00_intact_1	T00	T00_Control
T00_intact_1_id-CTCGTACCAGACAAGC	CTCGTACCAGACAAGC	Imm_Macrophage	Macrophage	T00_intact_1	T00	T00_Control
T00_intact_1_id-CTCGTACTCCGAGCCA	CTCGTACTCCGAGCCA	Imm_Macrophage	Macrophage	T00_intact_1	T00	T00_Control
T00_intact_1_id-CTCGTCATCATCTGTT	CTCGTCATCATCTGTT	Imm_Macrophage	Macrophage	T00_intact_1	T00	T00_Control
T00_intact_1_id-CTCTAATTCAATACCG	CTCTAATTCAATACCG	Imm_Macrophage	Macrophage	T00_intact_1	T00	T00_Control
T00_intact_1_id-CTCTGGTAGAGTGAGA	CTCTGGTAGAGTGAGA	Imm_Macrophage	Macrophage	T00_intact_1	T00	T00_Control
T00_intact_1_id-CTCTGGTCAGTATCTG	CTCTGGTCAGTATCTG	Imm_Macrophage	Macrophage	T00_intact_1	T00	T00_Control
T00_intact_1_id-CTCTGGTTCGGACAAG	CTCTGGTTCGGACAAG	Imm_Macrophage	Macrophage	T00_intact_1	T00	T00_Control
T00_intact_1_id-CTCTGGTTCTTGAGGT	CTCTGGTTCTTGAGGT	Imm_Macrophage	Macrophage	T00_intact_1	T00	T00_Control
T00_intact_1_id-CTGAAACCATCTACGA	CTGAAACCATCTACGA	Imm_Macrophage	Macrophage	T00_intact_1	T00	T00_Control
T00_intact_1_id-CTGATAGTCAGATAAG	CTGATAGTCAGATAAG	Imm_Macrophage	Macrophage	T00_intact_1	T00	T00_Control
T00_intact_1_id-CTGATCCAGAGTCGGT	CTGATCCAGAGTCGGT	Imm_Macrophage	Macrophage	T00_intact_1	T00	T00_Control
T00_intact_1_id-CTGATCCAGAGTCTGG	CTGATCCAGAGTCTGG	Imm_Macrophage	Macrophage	T00_intact_1	T00	T00_Control
T00_intact_1_id-CTGATCCTCATAACCG	CTGATCCTCATAACCG	Imm_Macrophage	Macrophage	T00_intact_1	T00	T00_Control
T00_intact_1_id-CTGCGGATCTCCCTGA	CTGCGGATCTCCCTGA	Imm_Macrophage	Macrophage	T00_intact_1	T00	T00_Control
T00_intact_1_id-CTGCTGTAGTACGTTC	CTGCTGTAGTACGTTC	Imm_Macrophage	Macrophage	T00_intact_1	T00	T00_Control
T00_intact_1_id-CTGTGCTAGCGCCTTG	CTGTGCTAGCGCCTTG	Imm_Macrophage	Macrophage	T00_intact_1	T00	T00_Control
T00_intact_1_id-CTGTGCTAGGATGGAA	CTGTGCTAGGATGGAA	Imm_Macrophage	Macrophage	T00_intact_1	T00	T00_Control
T00_intact_1_id-CTGTGCTTCTGTCTAT	CTGTGCTTCTGTCTAT	Imm_Macrophage	Macrophage	T00_intact_1	T00	T00_Control
T00_intact_1_id-CTGTTTATCTGGGCCA	CTGTTTATCTGGGCCA	Imm_Macrophage	Macrophage	T00_intact_1	T00	T00_Control
T00_intact_1_id-CTTACCGAGATGCGAC	CTTACCGAGATGCGAC	Imm_Macrophage	Macrophage	T00_intact_1	T00	T00_Control
T00_intact_1_id-CTTACCGAGTCGAGTG	CTTACCGAGTCGAGTG	Imm_Macrophage	Macrophage	T00_intact_1	T00	T00_Control
T00_intact_1_id-CTTACCGTCCATTCTA	CTTACCGTCCATTCTA	Imm_Macrophage	Macrophage	T00_intact_1	T00	T00_Control
T00_intact_1_id-CTTACCGTCCTAGAAC	CTTACCGTCCTAGAAC	Imm_Macrophage	Macrophage	T00_intact_1	T00	T00_Control
T00_intact_1_id-CTTAGGAAGCGATATA	CTTAGGAAGCGATATA	Imm_Macrophage	Macrophage	T00_intact_1	T00	T00_Control
T00_intact_1_id-CTTCTCTGTCTGATCA	CTTCTCTGTCTGATCA	Imm_Macrophage	Macrophage	T00_intact_1	T00	T00_Control
T00_intact_1_id-CTTCTCTTCCCAAGAT	CTTCTCTTCCCAAGAT	Imm_Macrophage	Macrophage	T00_intact_1	T00	T00_Control
T00_intact_1_id-CTTTGCGAGGAGTCTG	CTTTGCGAGGAGTCTG	Imm_Macrophage	Macrophage	T00_intact_1	T00	T00_Control
T00_intact_1_id-GAAACTCTCCGTCAAA	GAAACTCTCCGTCAAA	Imm_Macrophage	Macrophage	T00_intact_1	T00	T00_Control
T00_intact_1_id-GAAATGAGTAGTGAAT	GAAATGAGTAGTGAAT	Imm_Macrophage	Macrophage	T00_intact_1	T00	T00_Control
T00_intact_1_id-GAACATCAGCGACGTA	GAACATCAGCGACGTA	Imm_Macrophage	Macrophage	T00_intact_1	T00	T00_Control
T00_intact_1_id-GAACATCGTTACGGAG	GAACATCGTTACGGAG	Imm_Macrophage	Macrophage	T00_intact_1	T00	T00_Control
T00_intact_1_id-GAACATCTCATGCATG	GAACATCTCATGCATG	Imm_Macrophage	Macrophage	T00_intact_1	T00	T00_Control
T00_intact_1_id-GAAGCAGCATACTACG	GAAGCAGCATACTACG	Imm_Macrophage	Macrophage	T00_intact_1	T00	T00_Control
T00_intact_1_id-GAAGCAGGTTTACTCT	GAAGCAGGTTTACTCT	Imm_Macrophage	Macrophage	T00_intact_1	T00	T00_Control
T00_intact_1_id-GAATAAGGTGACTACT	GAATAAGGTGACTACT	Imm_Macrophage	Macrophage	T00_intact_1	T00	T00_Control
T00_intact_1_id-GAATGAAAGACTAGAT	GAATGAAAGACTAGAT	Imm_Macrophage	Macrophage	T00_intact_1	T00	T00_Control
T00_intact_1_id-GAATGAATCACGATGT	GAATGAATCACGATGT	Imm_Macrophage	Macrophage	T00_intact_1	T00	T00_Control
T00_intact_1_id-GAATGAATCAGTGTTG	GAATGAATCAGTGTTG	Imm_Macrophage	Macrophage	T00_intact_1	T00	T00_Control
T00_intact_1_id-GACACGCTCGTTACAG	GACACGCTCGTTACAG	Imm_Macrophage	Macrophage	T00_intact_1	T00	T00_Control
T00_intact_1_id-GACAGAGTCTTGTACT	GACAGAGTCTTGTACT	Imm_Macrophage	Macrophage	T00_intact_1	T00	T00_Control
T00_intact_1_id-GACCTGGAGTACGTTC	GACCTGGAGTACGTTC	Imm_Macrophage	Macrophage	T00_intact_1	T00	T00_Control
T00_intact_1_id-GACCTGGCACCTGGTG	GACCTGGCACCTGGTG	Imm_Macrophage	Macrophage	T00_intact_1	T00	T00_Control
T00_intact_1_id-GACCTGGTCCATTCTA	GACCTGGTCCATTCTA	Imm_Macrophage	Macrophage	T00_intact_1	T00	T00_Control
T00_intact_1_id-GACGCGTAGTCGTTTG	GACGCGTAGTCGTTTG	Imm_Macrophage	Macrophage	T00_intact_1	T00	T00_Control
T00_intact_1_id-GACGCGTGTTTGGGCC	GACGCGTGTTTGGGCC	Imm_Macrophage	Macrophage	T00_intact_1	T00	T00_Control
T00_intact_1_id-GACGCGTTCGGCATCG	GACGCGTTCGGCATCG	Imm_Macrophage	Macrophage	T00_intact_1	T00	T00_Control
T00_intact_1_id-GACGTGCAGGCTCTTA	GACGTGCAGGCTCTTA	Imm_Macrophage	Macrophage	T00_intact_1	T00	T00_Control
T00_intact_1_id-GACGTGCCAAGAAGAG	GACGTGCCAAGAAGAG	Imm_Macrophage	Macrophage	T00_intact_1	T00	T00_Control
T00_intact_1_id-GACGTGCCAAGTCTGT	GACGTGCCAAGTCTGT	Imm_Macrophage	Macrophage	T00_intact_1	T00	T00_Control
T00_intact_1_id-GACTACATCGGAAATA	GACTACATCGGAAATA	Imm_Macrophage	Macrophage	T00_intact_1	T00	T00_Control
T00_intact_1_id-GACTGCGCAAGCCGTC	GACTGCGCAAGCCGTC	Imm_Macrophage	Macrophage	T00_intact_1	T00	T00_Control
T00_intact_1_id-GAGGTGAAGTGTTGAA	GAGGTGAAGTGTTGAA	Imm_Macrophage	Macrophage	T00_intact_1	T00	T00_Control
T00_intact_1_id-GAGTCCGAGATATGGT	GAGTCCGAGATATGGT	Imm_Macrophage	Macrophage	T00_intact_1	T00	T00_Control
T00_intact_1_id-GATCAGTAGTGGACGT	GATCAGTAGTGGACGT	Imm_Macrophage	Macrophage	T00_intact_1	T00	T00_Control
T00_intact_1_id-GATCGATAGTGTGGCA	GATCGATAGTGTGGCA	Imm_Macrophage	Macrophage	T00_intact_1	T00	T00_Control
T00_intact_1_id-GATCGCGGTCTTGATG	GATCGCGGTCTTGATG	Imm_Macrophage	Macrophage	T00_intact_1	T00	T00_Control
T00_intact_1_id-GATCTAGGTGCACCAC	GATCTAGGTGCACCAC	Imm_Macrophage	Macrophage	T00_intact_1	T00	T00_Control
T00_intact_1_id-GATGAAAAGGCATTGG	GATGAAAAGGCATTGG	Imm_Macrophage	Macrophage	T00_intact_1	T00	T00_Control
T00_intact_1_id-GATGAGGGTCTAGTGT	GATGAGGGTCTAGTGT	Imm_Macrophage	Macrophage	T00_intact_1	T00	T00_Control
T00_intact_1_id-GATGAGGGTGCCTGGT	GATGAGGGTGCCTGGT	Imm_Macrophage	Macrophage	T00_intact_1	T00	T00_Control
T00_intact_1_id-GATGCTAAGACTCGGA	GATGCTAAGACTCGGA	Imm_Macrophage	Macrophage	T00_intact_1	T00	T00_Control
T00_intact_1_id-GATGCTACATCGGACC	GATGCTACATCGGACC	Imm_Macrophage	Macrophage	T00_intact_1	T00	T00_Control
T00_intact_1_id-GCAATCAAGGCAATTA	GCAATCAAGGCAATTA	Imm_Macrophage	Macrophage	T00_intact_1	T00	T00_Control
T00_intact_1_id-GCAATCATCCTATTCA	GCAATCATCCTATTCA	Imm_Macrophage	Macrophage	T00_intact_1	T00	T00_Control
T00_intact_1_id-GCACATACAAGCCGCT	GCACATACAAGCCGCT	Imm_Macrophage	Macrophage	T00_intact_1	T00	T00_Control
T00_intact_1_id-GCAGCCACAGCCAATT	GCAGCCACAGCCAATT	Imm_Macrophage	Macrophage	T00_intact_1	T00	T00_Control
T00_intact_1_id-GCAGCCATCTCATTCA	GCAGCCATCTCATTCA	Imm_Macrophage	Macrophage	T00_intact_1	T00	T00_Control
T00_intact_1_id-GCATGATGTGAAATCA	GCATGATGTGAAATCA	Imm_Macrophage	Macrophage	T00_intact_1	T00	T00_Control
T00_intact_1_id-GCATGATGTGATGTGG	GCATGATGTGATGTGG	Imm_Macrophage	Macrophage	T00_intact_1	T00	T00_Control
T00_intact_1_id-GCCAAATCAAGTAATG	GCCAAATCAAGTAATG	Imm_Macrophage	Macrophage	T00_intact_1	T00	T00_Control
T00_intact_1_id-GCCAAATCATGTCGAT	GCCAAATCATGTCGAT	Imm_Macrophage	Macrophage	T00_intact_1	T00	T00_Control
T00_intact_1_id-GCCAAATGTTTGCATG	GCCAAATGTTTGCATG	Imm_Macrophage	Macrophage	T00_intact_1	T00	T00_Control
T00_intact_1_id-GCCAAATTCAGTTTGG	GCCAAATTCAGTTTGG	Imm_Macrophage	Macrophage	T00_intact_1	T00	T00_Control
T00_intact_1_id-GCCTCTACACTTACGA	GCCTCTACACTTACGA	Imm_Macrophage	Macrophage	T00_intact_1	T00	T00_Control
T00_intact_1_id-GCGACCAAGAGCTTCT	GCGACCAAGAGCTTCT	Imm_Macrophage	Macrophage	T00_intact_1	T00	T00_Control
T00_intact_1_id-GCGCAACGTGCAGGTA	GCGCAACGTGCAGGTA	Imm_Macrophage	Macrophage	T00_intact_1	T00	T00_Control
T00_intact_1_id-GCGCCAAAGGCTATCT	GCGCCAAAGGCTATCT	Imm_Macrophage	Macrophage	T00_intact_1	T00	T00_Control
T00_intact_1_id-GCGCCAAGTCTGATCA	GCGCCAAGTCTGATCA	Imm_Macrophage	Macrophage	T00_intact_1	T00	T00_Control
T00_intact_1_id-GCGCGATCACTGCCAG	GCGCGATCACTGCCAG	Imm_Macrophage	Macrophage	T00_intact_1	T00	T00_Control
T00_intact_1_id-GCGGGTTAGAATTCCC	GCGGGTTAGAATTCCC	Imm_Macrophage	Macrophage	T00_intact_1	T00	T00_Control
T00_intact_1_id-GCTCCTAAGAATTCCC	GCTCCTAAGAATTCCC	Imm_Macrophage	Macrophage	T00_intact_1	T00	T00_Control
T00_intact_1_id-GCTGCGATCAATCACG	GCTGCGATCAATCACG	Imm_Macrophage	Macrophage	T00_intact_1	T00	T00_Control
T00_intact_1_id-GCTGCTTCAGTATAAG	GCTGCTTCAGTATAAG	Imm_Macrophage	Macrophage	T00_intact_1	T00	T00_Control
T00_intact_1_id-GCTGCTTTCTGTTTGT	GCTGCTTTCTGTTTGT	Imm_Macrophage	Macrophage	T00_intact_1	T00	T00_Control
T00_intact_1_id-GCTGGGTTCATGGTCA	GCTGGGTTCATGGTCA	Imm_Macrophage	Macrophage	T00_intact_1	T00	T00_Control
T00_intact_1_id-GCTTCCACACGTGAGA	GCTTCCACACGTGAGA	Imm_Macrophage	Macrophage	T00_intact_1	T00	T00_Control
T00_intact_1_id-GCTTGAAAGCTGAACG	GCTTGAAAGCTGAACG	Imm_Macrophage	Macrophage	T00_intact_1	T00	T00_Control
T00_intact_1_id-GGACAGAGTAAGTTCC	GGACAGAGTAAGTTCC	Imm_Macrophage	Macrophage	T00_intact_1	T00	T00_Control
T00_intact_1_id-GGACGTCAGACAGGCT	GGACGTCAGACAGGCT	Imm_Macrophage	Macrophage	T00_intact_1	T00	T00_Control
T00_intact_1_id-GGACGTCAGATGCCTT	GGACGTCAGATGCCTT	Imm_Macrophage	Macrophage	T00_intact_1	T00	T00_Control
T00_intact_1_id-GGACGTCTCCTTGGTC	GGACGTCTCCTTGGTC	Imm_Macrophage	Macrophage	T00_intact_1	T00	T00_Control
T00_intact_1_id-GGAGCAAAGGACATTA	GGAGCAAAGGACATTA	Imm_Macrophage	Macrophage	T00_intact_1	T00	T00_Control
T00_intact_1_id-GGATTACAGGAGTACC	GGATTACAGGAGTACC	Imm_Macrophage	Macrophage	T00_intact_1	T00	T00_Control
T00_intact_1_id-GGATTACCAAACGTGG	GGATTACCAAACGTGG	Imm_Macrophage	Macrophage	T00_intact_1	T00	T00_Control
T00_intact_1_id-GGATTACGTGTTGGGA	GGATTACGTGTTGGGA	Imm_Macrophage	Macrophage	T00_intact_1	T00	T00_Control
T00_intact_1_id-GGCAATTAGTGTGAAT	GGCAATTAGTGTGAAT	Imm_Macrophage	Macrophage	T00_intact_1	T00	T00_Control
T00_intact_1_id-GGCCGATCAGTAACGG	GGCCGATCAGTAACGG	Imm_Macrophage	Macrophage	T00_intact_1	T00	T00_Control
T00_intact_1_id-GGCGACTGTCTAGAGG	GGCGACTGTCTAGAGG	Imm_Macrophage	Macrophage	T00_intact_1	T00	T00_Control
T00_intact_1_id-GGCGACTGTGTTAAGA	GGCGACTGTGTTAAGA	Imm_Macrophage	Macrophage	T00_intact_1	T00	T00_Control
T00_intact_1_id-GGCTGGTAGCTAAACA	GGCTGGTAGCTAAACA	Imm_Macrophage	Macrophage	T00_intact_1	T00	T00_Control
T00_intact_1_id-GGCTGGTAGTGTACCT	GGCTGGTAGTGTACCT	Imm_Macrophage	Macrophage	T00_intact_1	T00	T00_Control
T00_intact_1_id-GGGAATGTCGTACGGC	GGGAATGTCGTACGGC	Imm_Macrophage	Macrophage	T00_intact_1	T00	T00_Control
T00_intact_1_id-GGGACCTAGCCCAATT	GGGACCTAGCCCAATT	Imm_Macrophage	Macrophage	T00_intact_1	T00	T00_Control
T00_intact_1_id-GGGACCTGTTCGAATC	GGGACCTGTTCGAATC	Imm_Macrophage	Macrophage	T00_intact_1	T00	T00_Control
T00_intact_1_id-GGGCATCAGTAAGTAC	GGGCATCAGTAAGTAC	Imm_Macrophage	Macrophage	T00_intact_1	T00	T00_Control
T00_intact_1_id-GGGCATCCAGATTGCT	GGGCATCCAGATTGCT	Imm_Macrophage	Macrophage	T00_intact_1	T00	T00_Control
T00_intact_1_id-GGGCATCGTTAAGTAG	GGGCATCGTTAAGTAG	Imm_Macrophage	Macrophage	T00_intact_1	T00	T00_Control
T00_intact_1_id-GGGCATCTCAGAGCTT	GGGCATCTCAGAGCTT	Imm_Macrophage	Macrophage	T00_intact_1	T00	T00_Control
T00_intact_1_id-GGGTCTGAGCGATGAC	GGGTCTGAGCGATGAC	Imm_Macrophage	Macrophage	T00_intact_1	T00	T00_Control
T00_intact_1_id-GGGTCTGAGTTGAGAT	GGGTCTGAGTTGAGAT	Imm_Macrophage	Macrophage	T00_intact_1	T00	T00_Control
T00_intact_1_id-GGGTTGCCAATCCAAC	GGGTTGCCAATCCAAC	Imm_Macrophage	Macrophage	T00_intact_1	T00	T00_Control
T00_intact_1_id-GGTGAAGCACCTATCC	GGTGAAGCACCTATCC	Imm_Macrophage	Macrophage	T00_intact_1	T00	T00_Control
T00_intact_1_id-GGTGCGTCACGAAACG	GGTGCGTCACGAAACG	Imm_Macrophage	Macrophage	T00_intact_1	T00	T00_Control
T00_intact_1_id-GTAGGCCTCTGCCAGG	GTAGGCCTCTGCCAGG	Imm_Macrophage	Macrophage	T00_intact_1	T00	T00_Control
T00_intact_1_id-GTATCTTGTGACCAAG	GTATCTTGTGACCAAG	Imm_Macrophage	Macrophage	T00_intact_1	T00	T00_Control
T00_intact_1_id-GTATTCTCACGGCTAC	GTATTCTCACGGCTAC	Imm_Macrophage	Macrophage	T00_intact_1	T00	T00_Control
T00_intact_1_id-GTATTCTGTAGAGGAA	GTATTCTGTAGAGGAA	Imm_Macrophage	Macrophage	T00_intact_1	T00	T00_Control
T00_intact_1_id-GTCACAATCCCAAGTA	GTCACAATCCCAAGTA	Imm_Macrophage	Macrophage	T00_intact_1	T00	T00_Control
T00_intact_1_id-GTCACGGCATTAACCG	GTCACGGCATTAACCG	Imm_Macrophage	Macrophage	T00_intact_1	T00	T00_Control
T00_intact_1_id-GTCATTTTCCGAAGAG	GTCATTTTCCGAAGAG	Imm_Macrophage	Macrophage	T00_intact_1	T00	T00_Control
T00_intact_1_id-GTCCTCACATGCTGGC	GTCCTCACATGCTGGC	Imm_Macrophage	Macrophage	T00_intact_1	T00	T00_Control
T00_intact_1_id-GTCGGGTTCAGAGGTG	GTCGGGTTCAGAGGTG	Imm_Macrophage	Macrophage	T00_intact_1	T00	T00_Control
T00_intact_1_id-GTCTCGTAGCTGTTCA	GTCTCGTAGCTGTTCA	Imm_Macrophage	Macrophage	T00_intact_1	T00	T00_Control
T00_intact_1_id-GTCTCGTAGGTGCACA	GTCTCGTAGGTGCACA	Imm_Macrophage	Macrophage	T00_intact_1	T00	T00_Control
T00_intact_1_id-GTCTCGTGTGAACCTT	GTCTCGTGTGAACCTT	Imm_Macrophage	Macrophage	T00_intact_1	T00	T00_Control
T00_intact_1_id-GTCTTCGCATAGGATA	GTCTTCGCATAGGATA	Imm_Macrophage	Macrophage	T00_intact_1	T00	T00_Control
T00_intact_1_id-GTGCAGCCAAATTGCC	GTGCAGCCAAATTGCC	Imm_Macrophage	Macrophage	T00_intact_1	T00	T00_Control
T00_intact_1_id-GTGCTTCAGAGACGAA	GTGCTTCAGAGACGAA	Imm_Macrophage	Macrophage	T00_intact_1	T00	T00_Control
T00_intact_1_id-GTGCTTCCACATGACT	GTGCTTCCACATGACT	Imm_Macrophage	Macrophage	T00_intact_1	T00	T00_Control
T00_intact_1_id-GTGCTTCCACTTAAGC	GTGCTTCCACTTAAGC	Imm_Macrophage	Macrophage	T00_intact_1	T00	T00_Control
T00_intact_1_id-GTGCTTCGTTGTTTGG	GTGCTTCGTTGTTTGG	Imm_Macrophage	Macrophage	T00_intact_1	T00	T00_Control
T00_intact_1_id-GTGTGCGCAAGCCGCT	GTGTGCGCAAGCCGCT	Imm_Macrophage	Macrophage	T00_intact_1	T00	T00_Control
T00_intact_1_id-GTGTGCGGTACCCAAT	GTGTGCGGTACCCAAT	Imm_Macrophage	Macrophage	T00_intact_1	T00	T00_Control
T00_intact_1_id-GTGTGCGTCTAAGCCA	GTGTGCGTCTAAGCCA	Imm_Macrophage	Macrophage	T00_intact_1	T00	T00_Control
T00_intact_1_id-GTTAAGCTCGTAGATC	GTTAAGCTCGTAGATC	Imm_Macrophage	Macrophage	T00_intact_1	T00	T00_Control
T00_intact_1_id-GTTACAGAGAATAGGG	GTTACAGAGAATAGGG	Imm_Macrophage	Macrophage	T00_intact_1	T00	T00_Control
T00_intact_1_id-GTTACAGCACCTATCC	GTTACAGCACCTATCC	Imm_Macrophage	Macrophage	T00_intact_1	T00	T00_Control
T00_intact_1_id-GTTCATTGTATGGTTC	GTTCATTGTATGGTTC	Imm_Macrophage	Macrophage	T00_intact_1	T00	T00_Control
T00_intact_1_id-GTTCGGGCAAACGCGA	GTTCGGGCAAACGCGA	Imm_Macrophage	Macrophage	T00_intact_1	T00	T00_Control
T00_intact_1_id-GTTCGGGCACGAAACG	GTTCGGGCACGAAACG	Imm_Macrophage	Macrophage	T00_intact_1	T00	T00_Control
T00_intact_1_id-GTTTCTATCTTGTATC	GTTTCTATCTTGTATC	Imm_Macrophage	Macrophage	T00_intact_1	T00	T00_Control
T00_intact_1_id-TAAACCGAGTCACGCC	TAAACCGAGTCACGCC	Imm_Macrophage	Macrophage	T00_intact_1	T00	T00_Control
T00_intact_1_id-TAAGCGTAGAGTAAGG	TAAGCGTAGAGTAAGG	Imm_Macrophage	Macrophage	T00_intact_1	T00	T00_Control
T00_intact_1_id-TAAGTGCCAGGATTGG	TAAGTGCCAGGATTGG	Imm_Macrophage	Macrophage	T00_intact_1	T00	T00_Control
T00_intact_1_id-TACACGAAGCTATGCT	TACACGAAGCTATGCT	Imm_Macrophage	Macrophage	T00_intact_1	T00	T00_Control
T00_intact_1_id-TACACGAAGTTGCAGG	TACACGAAGTTGCAGG	Imm_Macrophage	Macrophage	T00_intact_1	T00	T00_Control
T00_intact_1_id-TACAGTGTCCGTAGTA	TACAGTGTCCGTAGTA	Imm_Macrophage	Macrophage	T00_intact_1	T00	T00_Control
T00_intact_1_id-TACCTATAGAGGGCTT	TACCTATAGAGGGCTT	Imm_Macrophage	Macrophage	T00_intact_1	T00	T00_Control
T00_intact_1_id-TACCTATAGCAGCGTA	TACCTATAGCAGCGTA	Imm_Macrophage	Macrophage	T00_intact_1	T00	T00_Control
T00_intact_1_id-TACCTATCACATTAGC	TACCTATCACATTAGC	Imm_Macrophage	Macrophage	T00_intact_1	T00	T00_Control
T00_intact_1_id-TACCTATCAGCCACCA	TACCTATCAGCCACCA	Imm_Macrophage	Macrophage	T00_intact_1	T00	T00_Control
T00_intact_1_id-TACCTTAAGGGCTTCC	TACCTTAAGGGCTTCC	Imm_Macrophage	Macrophage	T00_intact_1	T00	T00_Control
T00_intact_1_id-TACCTTACATGCGCAC	TACCTTACATGCGCAC	Imm_Macrophage	Macrophage	T00_intact_1	T00	T00_Control
T00_intact_1_id-TACCTTAGTCCCTACT	TACCTTAGTCCCTACT	Imm_Macrophage	Macrophage	T00_intact_1	T00	T00_Control
T00_intact_1_id-TACCTTATCATGTCTT	TACCTTATCATGTCTT	Imm_Macrophage	Macrophage	T00_intact_1	T00	T00_Control
T00_intact_1_id-TACGGGCAGGTCATCT	TACGGGCAGGTCATCT	Imm_Macrophage	Macrophage	T00_intact_1	T00	T00_Control
T00_intact_1_id-TACGGGCGTCAAAGAT	TACGGGCGTCAAAGAT	Imm_Macrophage	Macrophage	T00_intact_1	T00	T00_Control
T00_intact_1_id-TACTCGCCAGCTGGCT	TACTCGCCAGCTGGCT	Imm_Macrophage	Macrophage	T00_intact_1	T00	T00_Control
T00_intact_1_id-TACTTACAGAGTACCG	TACTTACAGAGTACCG	Imm_Macrophage	Macrophage	T00_intact_1	T00	T00_Control
T00_intact_1_id-TACTTGTGTCTGCGGT	TACTTGTGTCTGCGGT	Imm_Macrophage	Macrophage	T00_intact_1	T00	T00_Control
T00_intact_1_id-TAGACCAGTTGGTGGA	TAGACCAGTTGGTGGA	Imm_Macrophage	Macrophage	T00_intact_1	T00	T00_Control
T00_intact_1_id-TAGACCATCTAACTTC	TAGACCATCTAACTTC	Imm_Macrophage	Macrophage	T00_intact_1	T00	T00_Control
T00_intact_1_id-TAGAGCTTCAACGGCC	TAGAGCTTCAACGGCC	Imm_Macrophage	Macrophage	T00_intact_1	T00	T00_Control
T00_intact_1_id-TAGCCGGCACGCTTTC	TAGCCGGCACGCTTTC	Imm_Macrophage	Macrophage	T00_intact_1	T00	T00_Control
T00_intact_1_id-TAGCCGGGTCGACTGC	TAGCCGGGTCGACTGC	Imm_Macrophage	Macrophage	T00_intact_1	T00	T00_Control
T00_intact_1_id-TAGTGGTAGCTGAAAT	TAGTGGTAGCTGAAAT	Imm_Macrophage	Macrophage	T00_intact_1	T00	T00_Control
T00_intact_1_id-TAGTGGTGTCATATCG	TAGTGGTGTCATATCG	Imm_Macrophage	Macrophage	T00_intact_1	T00	T00_Control
T00_intact_1_id-TAGTGGTGTTCGCGAC	TAGTGGTGTTCGCGAC	Imm_Macrophage	Macrophage	T00_intact_1	T00	T00_Control
T00_intact_1_id-TATCTCAAGGAATTAC	TATCTCAAGGAATTAC	Imm_Macrophage	Macrophage	T00_intact_1	T00	T00_Control
T00_intact_1_id-TATTACCCATTTCACT	TATTACCCATTTCACT	Imm_Macrophage	Macrophage	T00_intact_1	T00	T00_Control
T00_intact_1_id-TCAATCTTCCCTTGCA	TCAATCTTCCCTTGCA	Imm_Macrophage	Macrophage	T00_intact_1	T00	T00_Control
T00_intact_1_id-TCACAAGAGATACACA	TCACAAGAGATACACA	Imm_Macrophage	Macrophage	T00_intact_1	T00	T00_Control
T00_intact_1_id-TCACAAGGTACCGAGA	TCACAAGGTACCGAGA	Imm_Macrophage	Macrophage	T00_intact_1	T00	T00_Control
T00_intact_1_id-TCACAAGGTTCTGAAC	TCACAAGGTTCTGAAC	Imm_Macrophage	Macrophage	T00_intact_1	T00	T00_Control
T00_intact_1_id-TCAGATGCAACTGCTA	TCAGATGCAACTGCTA	Imm_Macrophage	Macrophage	T00_intact_1	T00	T00_Control
T00_intact_1_id-TCAGATGGTCTAGCCG	TCAGATGGTCTAGCCG	Imm_Macrophage	Macrophage	T00_intact_1	T00	T00_Control
T00_intact_1_id-TCAGCAATCGAGAGCA	TCAGCAATCGAGAGCA	Imm_Macrophage	Macrophage	T00_intact_1	T00	T00_Control
T00_intact_1_id-TCAGCTCCATCTCGCT	TCAGCTCCATCTCGCT	Imm_Macrophage	Macrophage	T00_intact_1	T00	T00_Control
T00_intact_1_id-TCAGCTCTCCTTGCCA	TCAGCTCTCCTTGCCA	Imm_Macrophage	Macrophage	T00_intact_1	T00	T00_Control
T00_intact_1_id-TCAGCTCTCTTACCTA	TCAGCTCTCTTACCTA	Imm_Macrophage	Macrophage	T00_intact_1	T00	T00_Control
T00_intact_1_id-TCAGGATCACCAACCG	TCAGGATCACCAACCG	Imm_Macrophage	Macrophage	T00_intact_1	T00	T00_Control
T00_intact_1_id-TCAGGATCATTGGTAC	TCAGGATCATTGGTAC	Imm_Macrophage	Macrophage	T00_intact_1	T00	T00_Control
T00_intact_1_id-TCAGGTAAGGCTACGA	TCAGGTAAGGCTACGA	Imm_Macrophage	Macrophage	T00_intact_1	T00	T00_Control
T00_intact_1_id-TCAGGTACAACGATCT	TCAGGTACAACGATCT	Imm_Macrophage	Macrophage	T00_intact_1	T00	T00_Control
T00_intact_1_id-TCATTACTCGTTACAG	TCATTACTCGTTACAG	Imm_Macrophage	Macrophage	T00_intact_1	T00	T00_Control
T00_intact_1_id-TCATTTGAGAGTTGGC	TCATTTGAGAGTTGGC	Imm_Macrophage	Macrophage	T00_intact_1	T00	T00_Control
T00_intact_1_id-TCCCGATGTCATACTG	TCCCGATGTCATACTG	Imm_Macrophage	Macrophage	T00_intact_1	T00	T00_Control
T00_intact_1_id-TCGCGAGAGGATTCGG	TCGCGAGAGGATTCGG	Imm_Macrophage	Macrophage	T00_intact_1	T00	T00_Control
T00_intact_1_id-TCGCGAGGTCTGCAAT	TCGCGAGGTCTGCAAT	Imm_Macrophage	Macrophage	T00_intact_1	T00	T00_Control
T00_intact_1_id-TCGCGTTGTAGCAAAT	TCGCGTTGTAGCAAAT	Imm_Macrophage	Macrophage	T00_intact_1	T00	T00_Control
T00_intact_1_id-TCGGGACTCAAACGGG	TCGGGACTCAAACGGG	Imm_Macrophage	Macrophage	T00_intact_1	T00	T00_Control
T00_intact_1_id-TCGGGACTCACCATAG	TCGGGACTCACCATAG	Imm_Macrophage	Macrophage	T00_intact_1	T00	T00_Control
T00_intact_1_id-TCGGTAAGTGGTGTAG	TCGGTAAGTGGTGTAG	Imm_Macrophage	Macrophage	T00_intact_1	T00	T00_Control
T00_intact_1_id-TCGTACCGTCAAGCGA	TCGTACCGTCAAGCGA	Imm_Macrophage	Macrophage	T00_intact_1	T00	T00_Control
T00_intact_1_id-TCTCTAACAGTATGCT	TCTCTAACAGTATGCT	Imm_Macrophage	Macrophage	T00_intact_1	T00	T00_Control
T00_intact_1_id-TCTCTAAGTGCAACTT	TCTCTAAGTGCAACTT	Imm_Macrophage	Macrophage	T00_intact_1	T00	T00_Control
T00_intact_1_id-TCTCTAATCGTTACGA	TCTCTAATCGTTACGA	Imm_Macrophage	Macrophage	T00_intact_1	T00	T00_Control
T00_intact_1_id-TCTGAGACACAAGTAA	TCTGAGACACAAGTAA	Imm_Macrophage	Macrophage	T00_intact_1	T00	T00_Control
T00_intact_1_id-TCTTCGGTCGTACCGG	TCTTCGGTCGTACCGG	Imm_Macrophage	Macrophage	T00_intact_1	T00	T00_Control
T00_intact_1_id-TGACAACGTATTCTCT	TGACAACGTATTCTCT	Imm_Macrophage	Macrophage	T00_intact_1	T00	T00_Control
T00_intact_1_id-TGACTTTAGAATTCCC	TGACTTTAGAATTCCC	Imm_Macrophage	Macrophage	T00_intact_1	T00	T00_Control
T00_intact_1_id-TGAGAGGGTAGTGAAT	TGAGAGGGTAGTGAAT	Imm_Macrophage	Macrophage	T00_intact_1	T00	T00_Control
T00_intact_1_id-TGAGCATAGAGACTTA	TGAGCATAGAGACTTA	Imm_Macrophage	Macrophage	T00_intact_1	T00	T00_Control
T00_intact_1_id-TGAGCATAGCCCAATT	TGAGCATAGCCCAATT	Imm_Macrophage	Macrophage	T00_intact_1	T00	T00_Control
T00_intact_1_id-TGAGCATAGGTCGGAT	TGAGCATAGGTCGGAT	Imm_Macrophage	Macrophage	T00_intact_1	T00	T00_Control
T00_intact_1_id-TGAGGGAGTAGAGTGC	TGAGGGAGTAGAGTGC	Imm_Macrophage	Macrophage	T00_intact_1	T00	T00_Control
T00_intact_1_id-TGATTTCGTCACCCAG	TGATTTCGTCACCCAG	Imm_Macrophage	Macrophage	T00_intact_1	T00	T00_Control
T00_intact_1_id-TGCACCTGTTCCATGA	TGCACCTGTTCCATGA	Imm_Macrophage	Macrophage	T00_intact_1	T00	T00_Control
T00_intact_1_id-TGCCAAACAATGGAGC	TGCCAAACAATGGAGC	Imm_Macrophage	Macrophage	T00_intact_1	T00	T00_Control
T00_intact_1_id-TGCCCTACAGCCTATA	TGCCCTACAGCCTATA	Imm_Macrophage	Macrophage	T00_intact_1	T00	T00_Control
T00_intact_1_id-TGCCCTATCTGTCTCG	TGCCCTATCTGTCTCG	Imm_Macrophage	Macrophage	T00_intact_1	T00	T00_Control
T00_intact_1_id-TGCGGGTGTCCTCTTG	TGCGGGTGTCCTCTTG	Imm_Macrophage	Macrophage	T00_intact_1	T00	T00_Control
T00_intact_1_id-TGCGGGTTCCGAAGAG	TGCGGGTTCCGAAGAG	Imm_Macrophage	Macrophage	T00_intact_1	T00	T00_Control
T00_intact_1_id-TGCGGGTTCTACTCAT	TGCGGGTTCTACTCAT	Imm_Macrophage	Macrophage	T00_intact_1	T00	T00_Control
T00_intact_1_id-TGCGTGGAGTGCGTGA	TGCGTGGAGTGCGTGA	Imm_Macrophage	Macrophage	T00_intact_1	T00	T00_Control
T00_intact_1_id-TGCGTGGCATACTCTT	TGCGTGGCATACTCTT	Imm_Macrophage	Macrophage	T00_intact_1	T00	T00_Control
T00_intact_1_id-TGCGTGGTCCACGTTC	TGCGTGGTCCACGTTC	Imm_Macrophage	Macrophage	T00_intact_1	T00	T00_Control
T00_intact_1_id-TGCTGCTAGAACAATC	TGCTGCTAGAACAATC	Imm_Macrophage	Macrophage	T00_intact_1	T00	T00_Control
T00_intact_1_id-TGCTGCTCAAGCCATT	TGCTGCTCAAGCCATT	Imm_Macrophage	Macrophage	T00_intact_1	T00	T00_Control
T00_intact_1_id-TGCTGCTTCAGATAAG	TGCTGCTTCAGATAAG	Imm_Macrophage	Macrophage	T00_intact_1	T00	T00_Control
T00_intact_1_id-TGGACGCAGATAGGAG	TGGACGCAGATAGGAG	Imm_Macrophage	Macrophage	T00_intact_1	T00	T00_Control
T00_intact_1_id-TGGCCAGGTCCGCTGA	TGGCCAGGTCCGCTGA	Imm_Macrophage	Macrophage	T00_intact_1	T00	T00_Control
T00_intact_1_id-TGGCCAGTCGAATGGG	TGGCCAGTCGAATGGG	Imm_Macrophage	Macrophage	T00_intact_1	T00	T00_Control
T00_intact_1_id-TGGCGCAGTCTGCCAG	TGGCGCAGTCTGCCAG	Imm_Macrophage	Macrophage	T00_intact_1	T00	T00_Control
T00_intact_1_id-TGGCGCATCGCCGTGA	TGGCGCATCGCCGTGA	Imm_Macrophage	Macrophage	T00_intact_1	T00	T00_Control
T00_intact_1_id-TGGGAAGCAGCCTATA	TGGGAAGCAGCCTATA	Imm_Macrophage	Macrophage	T00_intact_1	T00	T00_Control
T00_intact_1_id-TGGGCGTAGAGACGAA	TGGGCGTAGAGACGAA	Imm_Macrophage	Macrophage	T00_intact_1	T00	T00_Control
T00_intact_1_id-TGGGCGTAGATACACA	TGGGCGTAGATACACA	Imm_Macrophage	Macrophage	T00_intact_1	T00	T00_Control
T00_intact_1_id-TGGTTAGGTTATGCGT	TGGTTAGGTTATGCGT	Imm_Macrophage	Macrophage	T00_intact_1	T00	T00_Control
T00_intact_1_id-TGGTTCCGTATAAACG	TGGTTCCGTATAAACG	Imm_Macrophage	Macrophage	T00_intact_1	T00	T00_Control
T00_intact_1_id-TGTATTCTCCGCTGTT	TGTATTCTCCGCTGTT	Imm_Macrophage	Macrophage	T00_intact_1	T00	T00_Control
T00_intact_1_id-TGTCCCAGTCGATTGT	TGTCCCAGTCGATTGT	Imm_Macrophage	Macrophage	T00_intact_1	T00	T00_Control
T00_intact_1_id-TGTGGTAAGCCACGTC	TGTGGTAAGCCACGTC	Imm_Macrophage	Macrophage	T00_intact_1	T00	T00_Control
T00_intact_1_id-TGTGGTAAGTATCGAA	TGTGGTAAGTATCGAA	Imm_Macrophage	Macrophage	T00_intact_1	T00	T00_Control
T00_intact_1_id-TGTGTTTTCTACCTGC	TGTGTTTTCTACCTGC	Imm_Macrophage	Macrophage	T00_intact_1	T00	T00_Control
T00_intact_1_id-TGTGTTTTCTGTCAAG	TGTGTTTTCTGTCAAG	Imm_Macrophage	Macrophage	T00_intact_1	T00	T00_Control
T00_intact_1_id-TGTTCCGGTGCAACGA	TGTTCCGGTGCAACGA	Imm_Macrophage	Macrophage	T00_intact_1	T00	T00_Control
T00_intact_1_id-TTAGGACAGGGCTCTC	TTAGGACAGGGCTCTC	Imm_Macrophage	Macrophage	T00_intact_1	T00	T00_Control
T00_intact_1_id-TTAGGACTCCACGTGG	TTAGGACTCCACGTGG	Imm_Macrophage	Macrophage	T00_intact_1	T00	T00_Control
T00_intact_1_id-TTAGGACTCGCAGGCT	TTAGGACTCGCAGGCT	Imm_Macrophage	Macrophage	T00_intact_1	T00	T00_Control
T00_intact_1_id-TTATGCTAGACTTTCG	TTATGCTAGACTTTCG	Imm_Macrophage	Macrophage	T00_intact_1	T00	T00_Control
T00_intact_1_id-TTATGCTTCACGATGT	TTATGCTTCACGATGT	Imm_Macrophage	Macrophage	T00_intact_1	T00	T00_Control
T00_intact_1_id-TTCGGTCGTTCAGACT	TTCGGTCGTTCAGACT	Imm_Macrophage	Macrophage	T00_intact_1	T00	T00_Control
T00_intact_1_id-TTCGGTCTCGGTTCGG	TTCGGTCTCGGTTCGG	Imm_Macrophage	Macrophage	T00_intact_1	T00	T00_Control
T00_intact_1_id-TTCTACAAGATATGGT	TTCTACAAGATATGGT	Imm_Macrophage	Macrophage	T00_intact_1	T00	T00_Control
T00_intact_1_id-TTCTACAGTCCGCTGA	TTCTACAGTCCGCTGA	Imm_Macrophage	Macrophage	T00_intact_1	T00	T00_Control
T00_intact_1_id-TTCTACAGTCGCGTGT	TTCTACAGTCGCGTGT	Imm_Macrophage	Macrophage	T00_intact_1	T00	T00_Control
T00_intact_1_id-TTCTCAATCATCGATG	TTCTCAATCATCGATG	Imm_Macrophage	Macrophage	T00_intact_1	T00	T00_Control
T00_intact_1_id-TTCTCCTCACGGCTAC	TTCTCCTCACGGCTAC	Imm_Macrophage	Macrophage	T00_intact_1	T00	T00_Control
T00_intact_1_id-TTGACTTGTGTCAATC	TTGACTTGTGTCAATC	Imm_Macrophage	Macrophage	T00_intact_1	T00	T00_Control
T00_intact_1_id-TTGCCGTGTCTCAACA	TTGCCGTGTCTCAACA	Imm_Macrophage	Macrophage	T00_intact_1	T00	T00_Control
T00_intact_1_id-TTGCGTCCAGGTGCCT	TTGCGTCCAGGTGCCT	Imm_Macrophage	Macrophage	T00_intact_1	T00	T00_Control
T00_intact_1_id-TTGTAGGCAGTTTACG	TTGTAGGCAGTTTACG	Imm_Macrophage	Macrophage	T00_intact_1	T00	T00_Control
T00_intact_1_id-TTTATGCAGAAGAAGC	TTTATGCAGAAGAAGC	Imm_Macrophage	Macrophage	T00_intact_1	T00	T00_Control
T00_intact_1_id-TTTATGCCACGAAAGC	TTTATGCCACGAAAGC	Imm_Macrophage	Macrophage	T00_intact_1	T00	T00_Control
T00_intact_1_id-TTTATGCGTCGAATCT	TTTATGCGTCGAATCT	Imm_Macrophage	Macrophage	T00_intact_1	T00	T00_Control
T00_intact_1_id-TTTCCTCTCTGCGTAA	TTTCCTCTCTGCGTAA	Imm_Macrophage	Macrophage	T00_intact_1	T00	T00_Control
T00_intact_1_id-TTTGGTTAGAAACGAG	TTTGGTTAGAAACGAG	Imm_Macrophage	Macrophage	T00_intact_1	T00	T00_Control
T00_intact_1_id-TTTGTCAAGGGCTTCC	TTTGTCAAGGGCTTCC	Imm_Macrophage	Macrophage	T00_intact_1	T00	T00_Control
T00_intact_2_id-AAAGATGAGAACTCGG	AAAGATGAGAACTCGG	Imm_Macrophage	Macrophage	T00_intact_2	T00	T00_Control
T00_intact_2_id-AAAGATGGTGTGACCC	AAAGATGGTGTGACCC	Imm_Macrophage	Macrophage	T00_intact_2	T00	T00_Control
T00_intact_2_id-AAAGCAAAGTAATCCC	AAAGCAAAGTAATCCC	Imm_Macrophage	Macrophage	T00_intact_2	T00	T00_Control
T00_intact_2_id-AAAGCAATCCAAGTAC	AAAGCAATCCAAGTAC	Imm_Macrophage	Macrophage	T00_intact_2	T00	T00_Control
T00_intact_2_id-AAAGCAATCTTGCAAG	AAAGCAATCTTGCAAG	Imm_Macrophage	Macrophage	T00_intact_2	T00	T00_Control
T00_intact_2_id-AAATGCCCAGACGCAA	AAATGCCCAGACGCAA	Imm_Macrophage	Macrophage	T00_intact_2	T00	T00_Control
T00_intact_2_id-AACCATGAGCGTGAAC	AACCATGAGCGTGAAC	Imm_Macrophage	Macrophage	T00_intact_2	T00	T00_Control
T00_intact_2_id-AACCATGCAGTACACT	AACCATGCAGTACACT	Imm_Macrophage	Macrophage	T00_intact_2	T00	T00_Control
T00_intact_2_id-AACCATGGTTCGCTAA	AACCATGGTTCGCTAA	Imm_Macrophage	Macrophage	T00_intact_2	T00	T00_Control
T00_intact_2_id-AACCATGTCCGCTGTT	AACCATGTCCGCTGTT	Imm_Macrophage	Macrophage	T00_intact_2	T00	T00_Control
T00_intact_2_id-AACGTTGAGCCAGTTT	AACGTTGAGCCAGTTT	Imm_Macrophage	Macrophage	T00_intact_2	T00	T00_Control
T00_intact_2_id-AACGTTGCAATCACAC	AACGTTGCAATCACAC	Imm_Macrophage	Macrophage	T00_intact_2	T00	T00_Control
T00_intact_2_id-AACTCAGGTATAGTAG	AACTCAGGTATAGTAG	Imm_Macrophage	Macrophage	T00_intact_2	T00	T00_Control
T00_intact_2_id-AACTTTCGTCTAAAGA	AACTTTCGTCTAAAGA	Imm_Macrophage	Macrophage	T00_intact_2	T00	T00_Control
T00_intact_2_id-AAGACCTTCGTATCAG	AAGACCTTCGTATCAG	Imm_Macrophage	Macrophage	T00_intact_2	T00	T00_Control
T00_intact_2_id-AAGCCGCTCGTAGGAG	AAGCCGCTCGTAGGAG	Imm_Macrophage	Macrophage	T00_intact_2	T00	T00_Control
T00_intact_2_id-AAGGAGCCAATCACAC	AAGGAGCCAATCACAC	Imm_Macrophage	Macrophage	T00_intact_2	T00	T00_Control
T00_intact_2_id-AAGGCAGAGCCCAACC	AAGGCAGAGCCCAACC	Imm_Macrophage	Macrophage	T00_intact_2	T00	T00_Control
T00_intact_2_id-AAGGCAGCAGCTCCGA	AAGGCAGCAGCTCCGA	Imm_Macrophage	Macrophage	T00_intact_2	T00	T00_Control
T00_intact_2_id-AATCCAGCACATCTTT	AATCCAGCACATCTTT	Imm_Macrophage	Macrophage	T00_intact_2	T00	T00_Control
T00_intact_2_id-AATCCAGCACCAGTTA	AATCCAGCACCAGTTA	Imm_Macrophage	Macrophage	T00_intact_2	T00	T00_Control
T00_intact_2_id-ACACCCTAGAGCAATT	ACACCCTAGAGCAATT	Imm_Macrophage	Macrophage	T00_intact_2	T00	T00_Control
T00_intact_2_id-ACACTGACATGCCACG	ACACTGACATGCCACG	Imm_Macrophage	Macrophage	T00_intact_2	T00	T00_Control
T00_intact_2_id-ACAGCCGAGTAGGTGC	ACAGCCGAGTAGGTGC	Imm_Macrophage	Macrophage	T00_intact_2	T00	T00_Control
T00_intact_2_id-ACAGCCGTCATGTCTT	ACAGCCGTCATGTCTT	Imm_Macrophage	Macrophage	T00_intact_2	T00	T00_Control
T00_intact_2_id-ACAGCTACACCTATCC	ACAGCTACACCTATCC	Imm_Macrophage	Macrophage	T00_intact_2	T00	T00_Control
T00_intact_2_id-ACAGCTACACTTCGAA	ACAGCTACACTTCGAA	Imm_Macrophage	Macrophage	T00_intact_2	T00	T00_Control
T00_intact_2_id-ACAGCTATCATCTGCC	ACAGCTATCATCTGCC	Imm_Macrophage	Macrophage	T00_intact_2	T00	T00_Control
T00_intact_2_id-ACATACGCAAGGTTCT	ACATACGCAAGGTTCT	Imm_Macrophage	Macrophage	T00_intact_2	T00	T00_Control
T00_intact_2_id-ACATCAGAGATGGGTC	ACATCAGAGATGGGTC	Imm_Macrophage	Macrophage	T00_intact_2	T00	T00_Control
T00_intact_2_id-ACCAGTAAGATGTCGG	ACCAGTAAGATGTCGG	Imm_Macrophage	Macrophage	T00_intact_2	T00	T00_Control
T00_intact_2_id-ACCCACTCAGGCTGAA	ACCCACTCAGGCTGAA	Imm_Macrophage	Macrophage	T00_intact_2	T00	T00_Control
T00_intact_2_id-ACCTTTACATCTACGA	ACCTTTACATCTACGA	Imm_Macrophage	Macrophage	T00_intact_2	T00	T00_Control
T00_intact_2_id-ACCTTTATCTCGTATT	ACCTTTATCTCGTATT	Imm_Macrophage	Macrophage	T00_intact_2	T00	T00_Control
T00_intact_2_id-ACGAGCCAGCCAGTTT	ACGAGCCAGCCAGTTT	Imm_Macrophage	Macrophage	T00_intact_2	T00	T00_Control
T00_intact_2_id-ACGAGGAAGAAACGAG	ACGAGGAAGAAACGAG	Imm_Macrophage	Macrophage	T00_intact_2	T00	T00_Control
T00_intact_2_id-ACGAGGAAGGCTATCT	ACGAGGAAGGCTATCT	Imm_Macrophage	Macrophage	T00_intact_2	T00	T00_Control
T00_intact_2_id-ACGAGGACAAGAAAGG	ACGAGGACAAGAAAGG	Imm_Macrophage	Macrophage	T00_intact_2	T00	T00_Control
T00_intact_2_id-ACGAGGAGTTGTTTGG	ACGAGGAGTTGTTTGG	Imm_Macrophage	Macrophage	T00_intact_2	T00	T00_Control
T00_intact_2_id-ACGAGGATCACAATGC	ACGAGGATCACAATGC	Imm_Macrophage	Macrophage	T00_intact_2	T00	T00_Control
T00_intact_2_id-ACGATGTAGCGTAATA	ACGATGTAGCGTAATA	Imm_Macrophage	Macrophage	T00_intact_2	T00	T00_Control
T00_intact_2_id-ACGCAGCGTTGTGGCC	ACGCAGCGTTGTGGCC	Imm_Macrophage	Macrophage	T00_intact_2	T00	T00_Control
T00_intact_2_id-ACGCAGCTCGTAGGTT	ACGCAGCTCGTAGGTT	Imm_Macrophage	Macrophage	T00_intact_2	T00	T00_Control
T00_intact_2_id-ACGCCAGCAGCTGTAT	ACGCCAGCAGCTGTAT	Imm_Macrophage	Macrophage	T00_intact_2	T00	T00_Control
T00_intact_2_id-ACGGAGAGTTCGTCTC	ACGGAGAGTTCGTCTC	Imm_Macrophage	Macrophage	T00_intact_2	T00	T00_Control
T00_intact_2_id-ACGGCCAGTCCCTACT	ACGGCCAGTCCCTACT	Imm_Macrophage	Macrophage	T00_intact_2	T00	T00_Control
T00_intact_2_id-ACGGCCAGTGTAATGA	ACGGCCAGTGTAATGA	Imm_Macrophage	Macrophage	T00_intact_2	T00	T00_Control
T00_intact_2_id-ACGGGCTCATGCGCAC	ACGGGCTCATGCGCAC	Imm_Macrophage	Macrophage	T00_intact_2	T00	T00_Control
T00_intact_2_id-ACGGGTCAGAAGGCCT	ACGGGTCAGAAGGCCT	Imm_Macrophage	Macrophage	T00_intact_2	T00	T00_Control
T00_intact_2_id-ACGGGTCGTCTGCCAG	ACGGGTCGTCTGCCAG	Imm_Macrophage	Macrophage	T00_intact_2	T00	T00_Control
T00_intact_2_id-ACGGGTCGTCTGGTCG	ACGGGTCGTCTGGTCG	Imm_Macrophage	Macrophage	T00_intact_2	T00	T00_Control
T00_intact_2_id-ACGGGTCTCGAACTGT	ACGGGTCTCGAACTGT	Imm_Macrophage	Macrophage	T00_intact_2	T00	T00_Control
T00_intact_2_id-ACGTCAATCTTCAACT	ACGTCAATCTTCAACT	Imm_Macrophage	Macrophage	T00_intact_2	T00	T00_Control
T00_intact_2_id-ACTATCTCAGTGACAG	ACTATCTCAGTGACAG	Imm_Macrophage	Macrophage	T00_intact_2	T00	T00_Control
T00_intact_2_id-ACTATCTTCATATCGG	ACTATCTTCATATCGG	Imm_Macrophage	Macrophage	T00_intact_2	T00	T00_Control
T00_intact_2_id-ACTGAACAGCTAGTGG	ACTGAACAGCTAGTGG	Imm_Macrophage	Macrophage	T00_intact_2	T00	T00_Control
T00_intact_2_id-ACTGAGTCATACGCCG	ACTGAGTCATACGCCG	Imm_Macrophage	Macrophage	T00_intact_2	T00	T00_Control
T00_intact_2_id-ACTGCTCCATTGCGGC	ACTGCTCCATTGCGGC	Imm_Macrophage	Macrophage	T00_intact_2	T00	T00_Control
T00_intact_2_id-ACTGTCCGTCTAAACC	ACTGTCCGTCTAAACC	Imm_Macrophage	Macrophage	T00_intact_2	T00	T00_Control
T00_intact_2_id-ACTGTCCGTTCATGGT	ACTGTCCGTTCATGGT	Imm_Macrophage	Macrophage	T00_intact_2	T00	T00_Control
T00_intact_2_id-ACTTACTTCACTCCTG	ACTTACTTCACTCCTG	Imm_Macrophage	Macrophage	T00_intact_2	T00	T00_Control
T00_intact_2_id-ACTTGTTAGGCTCTTA	ACTTGTTAGGCTCTTA	Imm_Macrophage	Macrophage	T00_intact_2	T00	T00_Control
T00_intact_2_id-ACTTGTTCACCAGGTC	ACTTGTTCACCAGGTC	Imm_Macrophage	Macrophage	T00_intact_2	T00	T00_Control
T00_intact_2_id-ACTTTCACACACAGAG	ACTTTCACACACAGAG	Imm_Macrophage	Macrophage	T00_intact_2	T00	T00_Control
T00_intact_2_id-ACTTTCAGTTTGTGTG	ACTTTCAGTTTGTGTG	Imm_Macrophage	Macrophage	T00_intact_2	T00	T00_Control
T00_intact_2_id-ACTTTCATCTTTAGGG	ACTTTCATCTTTAGGG	Imm_Macrophage	Macrophage	T00_intact_2	T00	T00_Control
T00_intact_2_id-AGAATAGGTTGTGGAG	AGAATAGGTTGTGGAG	Imm_Macrophage	Macrophage	T00_intact_2	T00	T00_Control
T00_intact_2_id-AGACGTTAGGATGGTC	AGACGTTAGGATGGTC	Imm_Macrophage	Macrophage	T00_intact_2	T00	T00_Control
T00_intact_2_id-AGACGTTCACTGCCAG	AGACGTTCACTGCCAG	Imm_Macrophage	Macrophage	T00_intact_2	T00	T00_Control
T00_intact_2_id-AGAGCGAGTACTTCTT	AGAGCGAGTACTTCTT	Imm_Macrophage	Macrophage	T00_intact_2	T00	T00_Control
T00_intact_2_id-AGATCTGTCCCTAATT	AGATCTGTCCCTAATT	Imm_Macrophage	Macrophage	T00_intact_2	T00	T00_Control
T00_intact_2_id-AGATTGCTCTGCCAGG	AGATTGCTCTGCCAGG	Imm_Macrophage	Macrophage	T00_intact_2	T00	T00_Control
T00_intact_2_id-AGCAGCCAGATGCCTT	AGCAGCCAGATGCCTT	Imm_Macrophage	Macrophage	T00_intact_2	T00	T00_Control
T00_intact_2_id-AGCGGTCGTCCAGTGC	AGCGGTCGTCCAGTGC	Imm_Macrophage	Macrophage	T00_intact_2	T00	T00_Control
T00_intact_2_id-AGCTCCTCATCTCCCA	AGCTCCTCATCTCCCA	Imm_Macrophage	Macrophage	T00_intact_2	T00	T00_Control
T00_intact_2_id-AGCTCCTGTTGTGGCC	AGCTCCTGTTGTGGCC	Imm_Macrophage	Macrophage	T00_intact_2	T00	T00_Control
T00_intact_2_id-AGCTTGACATCACGAT	AGCTTGACATCACGAT	Imm_Macrophage	Macrophage	T00_intact_2	T00	T00_Control
T00_intact_2_id-AGCTTGAGTTGCCTCT	AGCTTGAGTTGCCTCT	Imm_Macrophage	Macrophage	T00_intact_2	T00	T00_Control
T00_intact_2_id-AGGCCACAGTTGAGTA	AGGCCACAGTTGAGTA	Imm_Macrophage	Macrophage	T00_intact_2	T00	T00_Control
T00_intact_2_id-AGGGTGATCCGTCAAA	AGGGTGATCCGTCAAA	Imm_Macrophage	Macrophage	T00_intact_2	T00	T00_Control
T00_intact_2_id-AGGGTGATCGACGGAA	AGGGTGATCGACGGAA	Imm_Macrophage	Macrophage	T00_intact_2	T00	T00_Control
T00_intact_2_id-AGGTCCGAGAATGTTG	AGGTCCGAGAATGTTG	Imm_Macrophage	Macrophage	T00_intact_2	T00	T00_Control
T00_intact_2_id-AGGTCCGGTAACGTTC	AGGTCCGGTAACGTTC	Imm_Macrophage	Macrophage	T00_intact_2	T00	T00_Control
T00_intact_2_id-AGTAGTCAGCACAGGT	AGTAGTCAGCACAGGT	Imm_Macrophage	Macrophage	T00_intact_2	T00	T00_Control
T00_intact_2_id-AGTAGTCCACCACCAG	AGTAGTCCACCACCAG	Imm_Macrophage	Macrophage	T00_intact_2	T00	T00_Control
T00_intact_2_id-AGTAGTCCACTAAGTC	AGTAGTCCACTAAGTC	Imm_Macrophage	Macrophage	T00_intact_2	T00	T00_Control
T00_intact_2_id-AGTAGTCTCGTGGGAA	AGTAGTCTCGTGGGAA	Imm_Macrophage	Macrophage	T00_intact_2	T00	T00_Control
T00_intact_2_id-AGTGGGAAGCTGTTCA	AGTGGGAAGCTGTTCA	Imm_Macrophage	Macrophage	T00_intact_2	T00	T00_Control
T00_intact_2_id-AGTGTCAAGAGCTGGT	AGTGTCAAGAGCTGGT	Imm_Macrophage	Macrophage	T00_intact_2	T00	T00_Control
T00_intact_2_id-ATAAGAGGTCCATCCT	ATAAGAGGTCCATCCT	Imm_Macrophage	Macrophage	T00_intact_2	T00	T00_Control
T00_intact_2_id-ATAGACCGTGTGGCTC	ATAGACCGTGTGGCTC	Imm_Macrophage	Macrophage	T00_intact_2	T00	T00_Control
T00_intact_2_id-ATCATCTAGGTGCAAC	ATCATCTAGGTGCAAC	Imm_Macrophage	Macrophage	T00_intact_2	T00	T00_Control
T00_intact_2_id-ATCATCTGTGTGACGA	ATCATCTGTGTGACGA	Imm_Macrophage	Macrophage	T00_intact_2	T00	T00_Control
T00_intact_2_id-ATCATGGTCATGCATG	ATCATGGTCATGCATG	Imm_Macrophage	Macrophage	T00_intact_2	T00	T00_Control
T00_intact_2_id-ATCCACCAGGCAGTCA	ATCCACCAGGCAGTCA	Imm_Macrophage	Macrophage	T00_intact_2	T00	T00_Control
T00_intact_2_id-ATCTGCCCATCCGGGT	ATCTGCCCATCCGGGT	Imm_Macrophage	Macrophage	T00_intact_2	T00	T00_Control
T00_intact_2_id-ATCTGCCGTGCAACTT	ATCTGCCGTGCAACTT	Imm_Macrophage	Macrophage	T00_intact_2	T00	T00_Control
T00_intact_2_id-ATGAGGGCAGTAGAGC	ATGAGGGCAGTAGAGC	Imm_Macrophage	Macrophage	T00_intact_2	T00	T00_Control
T00_intact_2_id-ATGCGATTCTGGTTCC	ATGCGATTCTGGTTCC	Imm_Macrophage	Macrophage	T00_intact_2	T00	T00_Control
T00_intact_2_id-ATGGGAGGTGAGTATA	ATGGGAGGTGAGTATA	Imm_Macrophage	Macrophage	T00_intact_2	T00	T00_Control
T00_intact_2_id-ATGGGAGGTTAAGATG	ATGGGAGGTTAAGATG	Imm_Macrophage	Macrophage	T00_intact_2	T00	T00_Control
T00_intact_2_id-ATGTGTGTCATGGTCA	ATGTGTGTCATGGTCA	Imm_Macrophage	Macrophage	T00_intact_2	T00	T00_Control
T00_intact_2_id-ATGTGTGTCTAACTCT	ATGTGTGTCTAACTCT	Imm_Macrophage	Macrophage	T00_intact_2	T00	T00_Control
T00_intact_2_id-ATTACTCAGATACACA	ATTACTCAGATACACA	Imm_Macrophage	Macrophage	T00_intact_2	T00	T00_Control
T00_intact_2_id-ATTACTCAGTGGTAGC	ATTACTCAGTGGTAGC	Imm_Macrophage	Macrophage	T00_intact_2	T00	T00_Control
T00_intact_2_id-ATTACTCGTCTGATCA	ATTACTCGTCTGATCA	Imm_Macrophage	Macrophage	T00_intact_2	T00	T00_Control
T00_intact_2_id-ATTACTCTCCGCTGTT	ATTACTCTCCGCTGTT	Imm_Macrophage	Macrophage	T00_intact_2	T00	T00_Control
T00_intact_2_id-ATTATCCAGAAACCTA	ATTATCCAGAAACCTA	Imm_Macrophage	Macrophage	T00_intact_2	T00	T00_Control
T00_intact_2_id-ATTATCCCACGCGAAA	ATTATCCCACGCGAAA	Imm_Macrophage	Macrophage	T00_intact_2	T00	T00_Control
T00_intact_2_id-ATTGGACCATTGGCGC	ATTGGACCATTGGCGC	Imm_Macrophage	Macrophage	T00_intact_2	T00	T00_Control
T00_intact_2_id-ATTGGTGGTCAAAGAT	ATTGGTGGTCAAAGAT	Imm_Macrophage	Macrophage	T00_intact_2	T00	T00_Control
T00_intact_2_id-ATTTCTGAGAACTCGG	ATTTCTGAGAACTCGG	Imm_Macrophage	Macrophage	T00_intact_2	T00	T00_Control
T00_intact_2_id-ATTTCTGCAATCTACG	ATTTCTGCAATCTACG	Imm_Macrophage	Macrophage	T00_intact_2	T00	T00_Control
T00_intact_2_id-ATTTCTGTCCGCGGTA	ATTTCTGTCCGCGGTA	Imm_Macrophage	Macrophage	T00_intact_2	T00	T00_Control
T00_intact_2_id-CAACCAACACGGCTAC	CAACCAACACGGCTAC	Imm_Macrophage	Macrophage	T00_intact_2	T00	T00_Control
T00_intact_2_id-CAACCAAGTCACAAGG	CAACCAAGTCACAAGG	Imm_Macrophage	Macrophage	T00_intact_2	T00	T00_Control
T00_intact_2_id-CAACCTCCAGATCCAT	CAACCTCCAGATCCAT	Imm_Macrophage	Macrophage	T00_intact_2	T00	T00_Control
T00_intact_2_id-CAACCTCTCGCATGGC	CAACCTCTCGCATGGC	Imm_Macrophage	Macrophage	T00_intact_2	T00	T00_Control
T00_intact_2_id-CAAGAAACACTTAACG	CAAGAAACACTTAACG	Imm_Macrophage	Macrophage	T00_intact_2	T00	T00_Control
T00_intact_2_id-CAAGATCCAAGCCATT	CAAGATCCAAGCCATT	Imm_Macrophage	Macrophage	T00_intact_2	T00	T00_Control
T00_intact_2_id-CAAGATCTCTGGCGTG	CAAGATCTCTGGCGTG	Imm_Macrophage	Macrophage	T00_intact_2	T00	T00_Control
T00_intact_2_id-CAAGTTGAGCCACCTG	CAAGTTGAGCCACCTG	Imm_Macrophage	Macrophage	T00_intact_2	T00	T00_Control
T00_intact_2_id-CACAAACAGGACACCA	CACAAACAGGACACCA	Imm_Macrophage	Macrophage	T00_intact_2	T00	T00_Control
T00_intact_2_id-CACAAACCACCGAATT	CACAAACCACCGAATT	Imm_Macrophage	Macrophage	T00_intact_2	T00	T00_Control
T00_intact_2_id-CACAAACGTTTGTTTC	CACAAACGTTTGTTTC	Imm_Macrophage	Macrophage	T00_intact_2	T00	T00_Control
T00_intact_2_id-CACAGGCCACAAGTAA	CACAGGCCACAAGTAA	Imm_Macrophage	Macrophage	T00_intact_2	T00	T00_Control
T00_intact_2_id-CACAGGCGTCTCAACA	CACAGGCGTCTCAACA	Imm_Macrophage	Macrophage	T00_intact_2	T00	T00_Control
T00_intact_2_id-CACATAGAGCAGGTCA	CACATAGAGCAGGTCA	Imm_Macrophage	Macrophage	T00_intact_2	T00	T00_Control
T00_intact_2_id-CACATTTCAAGCCTAT	CACATTTCAAGCCTAT	Imm_Macrophage	Macrophage	T00_intact_2	T00	T00_Control
T00_intact_2_id-CACCACTTCGTACCGG	CACCACTTCGTACCGG	Imm_Macrophage	Macrophage	T00_intact_2	T00	T00_Control
T00_intact_2_id-CACCAGGAGGATTCGG	CACCAGGAGGATTCGG	Imm_Macrophage	Macrophage	T00_intact_2	T00	T00_Control
T00_intact_2_id-CACCTTGGTCTTTCAT	CACCTTGGTCTTTCAT	Imm_Macrophage	Macrophage	T00_intact_2	T00	T00_Control
T00_intact_2_id-CACCTTGTCTGTCAAG	CACCTTGTCTGTCAAG	Imm_Macrophage	Macrophage	T00_intact_2	T00	T00_Control
T00_intact_2_id-CAGATCACAGTCCTTC	CAGATCACAGTCCTTC	Imm_Macrophage	Macrophage	T00_intact_2	T00	T00_Control
T00_intact_2_id-CAGCAGCGTGTAACGG	CAGCAGCGTGTAACGG	Imm_Macrophage	Macrophage	T00_intact_2	T00	T00_Control
T00_intact_2_id-CAGCATAAGTCTTGCA	CAGCATAAGTCTTGCA	Imm_Macrophage	Macrophage	T00_intact_2	T00	T00_Control
T00_intact_2_id-CAGCGACCAGCCAGAA	CAGCGACCAGCCAGAA	Imm_Macrophage	Macrophage	T00_intact_2	T00	T00_Control
T00_intact_2_id-CAGCGACTCTGCGGCA	CAGCGACTCTGCGGCA	Imm_Macrophage	Macrophage	T00_intact_2	T00	T00_Control
T00_intact_2_id-CAGCTAATCGGTCCGA	CAGCTAATCGGTCCGA	Imm_Macrophage	Macrophage	T00_intact_2	T00	T00_Control
T00_intact_2_id-CAGTAACTCGGAAATA	CAGTAACTCGGAAATA	Imm_Macrophage	Macrophage	T00_intact_2	T00	T00_Control
T00_intact_2_id-CAGTCCTAGACTAAGT	CAGTCCTAGACTAAGT	Imm_Macrophage	Macrophage	T00_intact_2	T00	T00_Control
T00_intact_2_id-CAGTCCTAGGGTGTTG	CAGTCCTAGGGTGTTG	Imm_Macrophage	Macrophage	T00_intact_2	T00	T00_Control
T00_intact_2_id-CAGTCCTCACACAGAG	CAGTCCTCACACAGAG	Imm_Macrophage	Macrophage	T00_intact_2	T00	T00_Control
T00_intact_2_id-CAGTCCTGTATGCTTG	CAGTCCTGTATGCTTG	Imm_Macrophage	Macrophage	T00_intact_2	T00	T00_Control
T00_intact_2_id-CAGTCCTTCAACGAAA	CAGTCCTTCAACGAAA	Imm_Macrophage	Macrophage	T00_intact_2	T00	T00_Control
T00_intact_2_id-CATATTCAGGTGCTTT	CATATTCAGGTGCTTT	Imm_Macrophage	Macrophage	T00_intact_2	T00	T00_Control
T00_intact_2_id-CATCAAGTCTGTCCGT	CATCAAGTCTGTCCGT	Imm_Macrophage	Macrophage	T00_intact_2	T00	T00_Control
T00_intact_2_id-CATCCACAGTCACGCC	CATCCACAGTCACGCC	Imm_Macrophage	Macrophage	T00_intact_2	T00	T00_Control
T00_intact_2_id-CATCCACCAGCCTTTC	CATCCACCAGCCTTTC	Imm_Macrophage	Macrophage	T00_intact_2	T00	T00_Control
T00_intact_2_id-CATCGAACAGGTGCCT	CATCGAACAGGTGCCT	Imm_Macrophage	Macrophage	T00_intact_2	T00	T00_Control
T00_intact_2_id-CATCGAACATCCCACT	CATCGAACATCCCACT	Imm_Macrophage	Macrophage	T00_intact_2	T00	T00_Control
T00_intact_2_id-CATCGAAGTAGTGAAT	CATCGAAGTAGTGAAT	Imm_Macrophage	Macrophage	T00_intact_2	T00	T00_Control
T00_intact_2_id-CATCGGGCATCACAAC	CATCGGGCATCACAAC	Imm_Macrophage	Macrophage	T00_intact_2	T00	T00_Control
T00_intact_2_id-CATGACAAGTACACCT	CATGACAAGTACACCT	Imm_Macrophage	Macrophage	T00_intact_2	T00	T00_Control
T00_intact_2_id-CATGACACATGCCACG	CATGACACATGCCACG	Imm_Macrophage	Macrophage	T00_intact_2	T00	T00_Control
T00_intact_2_id-CATGACATCGGTCCGA	CATGACATCGGTCCGA	Imm_Macrophage	Macrophage	T00_intact_2	T00	T00_Control
T00_intact_2_id-CATTATCCAGCCAGAA	CATTATCCAGCCAGAA	Imm_Macrophage	Macrophage	T00_intact_2	T00	T00_Control
T00_intact_2_id-CATTCGCCAATAGCGG	CATTCGCCAATAGCGG	Imm_Macrophage	Macrophage	T00_intact_2	T00	T00_Control
T00_intact_2_id-CCAATCCAGGACACCA	CCAATCCAGGACACCA	Imm_Macrophage	Macrophage	T00_intact_2	T00	T00_Control
T00_intact_2_id-CCACCTACAAGGACAC	CCACCTACAAGGACAC	Imm_Macrophage	Macrophage	T00_intact_2	T00	T00_Control
T00_intact_2_id-CCACCTACACAGACTT	CCACCTACACAGACTT	Imm_Macrophage	Macrophage	T00_intact_2	T00	T00_Control
T00_intact_2_id-CCATGTCAGTTACGGG	CCATGTCAGTTACGGG	Imm_Macrophage	Macrophage	T00_intact_2	T00	T00_Control
T00_intact_2_id-CCATTCGAGCGCCTTG	CCATTCGAGCGCCTTG	Imm_Macrophage	Macrophage	T00_intact_2	T00	T00_Control
T00_intact_2_id-CCCAATCAGTGCCAGA	CCCAATCAGTGCCAGA	Imm_Macrophage	Macrophage	T00_intact_2	T00	T00_Control
T00_intact_2_id-CCCAATCTCAAAGTAG	CCCAATCTCAAAGTAG	Imm_Macrophage	Macrophage	T00_intact_2	T00	T00_Control
T00_intact_2_id-CCCAGTTCAGTTAACC	CCCAGTTCAGTTAACC	Imm_Macrophage	Macrophage	T00_intact_2	T00	T00_Control
T00_intact_2_id-CCCAGTTTCGGAATCT	CCCAGTTTCGGAATCT	Imm_Macrophage	Macrophage	T00_intact_2	T00	T00_Control
T00_intact_2_id-CCCATACTCCGAGCCA	CCCATACTCCGAGCCA	Imm_Macrophage	Macrophage	T00_intact_2	T00	T00_Control
T00_intact_2_id-CCCTCCTTCCCTGACT	CCCTCCTTCCCTGACT	Imm_Macrophage	Macrophage	T00_intact_2	T00	T00_Control
T00_intact_2_id-CCGTACTGTCTAAACC	CCGTACTGTCTAAACC	Imm_Macrophage	Macrophage	T00_intact_2	T00	T00_Control
T00_intact_2_id-CCTAAAGTCGCATGGC	CCTAAAGTCGCATGGC	Imm_Macrophage	Macrophage	T00_intact_2	T00	T00_Control
T00_intact_2_id-CCTAGCTAGTCAAGGC	CCTAGCTAGTCAAGGC	Imm_Macrophage	Macrophage	T00_intact_2	T00	T00_Control
T00_intact_2_id-CCTAGCTTCCAAATGC	CCTAGCTTCCAAATGC	Imm_Macrophage	Macrophage	T00_intact_2	T00	T00_Control
T00_intact_2_id-CCTCAGTCAAGCGTAG	CCTCAGTCAAGCGTAG	Imm_Macrophage	Macrophage	T00_intact_2	T00	T00_Control
T00_intact_2_id-CCTTACGAGTAGGTGC	CCTTACGAGTAGGTGC	Imm_Macrophage	Macrophage	T00_intact_2	T00	T00_Control
T00_intact_2_id-CCTTACGTCGCAAACT	CCTTACGTCGCAAACT	Imm_Macrophage	Macrophage	T00_intact_2	T00	T00_Control
T00_intact_2_id-CCTTACGTCTTTAGGG	CCTTACGTCTTTAGGG	Imm_Macrophage	Macrophage	T00_intact_2	T00	T00_Control
T00_intact_2_id-CCTTCCCTCAACGGGA	CCTTCCCTCAACGGGA	Imm_Macrophage	Macrophage	T00_intact_2	T00	T00_Control
T00_intact_2_id-CCTTCGAAGGTTACCT	CCTTCGAAGGTTACCT	Imm_Macrophage	Macrophage	T00_intact_2	T00	T00_Control
T00_intact_2_id-CCTTTCTCAGACAGGT	CCTTTCTCAGACAGGT	Imm_Macrophage	Macrophage	T00_intact_2	T00	T00_Control
T00_intact_2_id-CCTTTCTGTTGACGTT	CCTTTCTGTTGACGTT	Imm_Macrophage	Macrophage	T00_intact_2	T00	T00_Control
T00_intact_2_id-CCTTTCTTCTTGGGTA	CCTTTCTTCTTGGGTA	Imm_Macrophage	Macrophage	T00_intact_2	T00	T00_Control
T00_intact_2_id-CGAATGTGTGACAAAT	CGAATGTGTGACAAAT	Imm_Macrophage	Macrophage	T00_intact_2	T00	T00_Control
T00_intact_2_id-CGAATGTTCAATACCG	CGAATGTTCAATACCG	Imm_Macrophage	Macrophage	T00_intact_2	T00	T00_Control
T00_intact_2_id-CGACTTCAGAGCTGGT	CGACTTCAGAGCTGGT	Imm_Macrophage	Macrophage	T00_intact_2	T00	T00_Control
T00_intact_2_id-CGAGAAGAGACAAAGG	CGAGAAGAGACAAAGG	Imm_Macrophage	Macrophage	T00_intact_2	T00	T00_Control
T00_intact_2_id-CGATCGGTCTGGTATG	CGATCGGTCTGGTATG	Imm_Macrophage	Macrophage	T00_intact_2	T00	T00_Control
T00_intact_2_id-CGCCAAGAGCAATCTC	CGCCAAGAGCAATCTC	Imm_Macrophage	Macrophage	T00_intact_2	T00	T00_Control
T00_intact_2_id-CGCGGTATCCTGCTTG	CGCGGTATCCTGCTTG	Imm_Macrophage	Macrophage	T00_intact_2	T00	T00_Control
T00_intact_2_id-CGCTATCCAGAAGCAC	CGCTATCCAGAAGCAC	Imm_Macrophage	Macrophage	T00_intact_2	T00	T00_Control
T00_intact_2_id-CGCTATCGTCACCCAG	CGCTATCGTCACCCAG	Imm_Macrophage	Macrophage	T00_intact_2	T00	T00_Control
T00_intact_2_id-CGGACGTAGCATGGCA	CGGACGTAGCATGGCA	Imm_Macrophage	Macrophage	T00_intact_2	T00	T00_Control
T00_intact_2_id-CGGACGTCACTGTGTA	CGGACGTCACTGTGTA	Imm_Macrophage	Macrophage	T00_intact_2	T00	T00_Control
T00_intact_2_id-CGGACTGGTGCCTGCA	CGGACTGGTGCCTGCA	Imm_Macrophage	Macrophage	T00_intact_2	T00	T00_Control
T00_intact_2_id-CGGAGCTTCAATCTCT	CGGAGCTTCAATCTCT	Imm_Macrophage	Macrophage	T00_intact_2	T00	T00_Control
T00_intact_2_id-CGGAGCTTCTTGCAAG	CGGAGCTTCTTGCAAG	Imm_Macrophage	Macrophage	T00_intact_2	T00	T00_Control
T00_intact_2_id-CGGAGTCAGATGCCTT	CGGAGTCAGATGCCTT	Imm_Macrophage	Macrophage	T00_intact_2	T00	T00_Control
T00_intact_2_id-CGGAGTCAGCCAGTTT	CGGAGTCAGCCAGTTT	Imm_Macrophage	Macrophage	T00_intact_2	T00	T00_Control
T00_intact_2_id-CGGAGTCGTAGAGCTG	CGGAGTCGTAGAGCTG	Imm_Macrophage	Macrophage	T00_intact_2	T00	T00_Control
T00_intact_2_id-CGGAGTCGTTACAGAA	CGGAGTCGTTACAGAA	Imm_Macrophage	Macrophage	T00_intact_2	T00	T00_Control
T00_intact_2_id-CGGCTAGAGGTGTTAA	CGGCTAGAGGTGTTAA	Imm_Macrophage	Macrophage	T00_intact_2	T00	T00_Control
T00_intact_2_id-CGGGTCAAGACAGACC	CGGGTCAAGACAGACC	Imm_Macrophage	Macrophage	T00_intact_2	T00	T00_Control
T00_intact_2_id-CGGGTCAGTACTTAGC	CGGGTCAGTACTTAGC	Imm_Macrophage	Macrophage	T00_intact_2	T00	T00_Control
T00_intact_2_id-CGGGTCAGTATATCCG	CGGGTCAGTATATCCG	Imm_Macrophage	Macrophage	T00_intact_2	T00	T00_Control
T00_intact_2_id-CGGGTCATCAGCATGT	CGGGTCATCAGCATGT	Imm_Macrophage	Macrophage	T00_intact_2	T00	T00_Control
T00_intact_2_id-CGGGTCATCGGCGGTT	CGGGTCATCGGCGGTT	Imm_Macrophage	Macrophage	T00_intact_2	T00	T00_Control
T00_intact_2_id-CGTAGCGAGGGCTTCC	CGTAGCGAGGGCTTCC	Imm_Macrophage	Macrophage	T00_intact_2	T00	T00_Control
T00_intact_2_id-CGTCACTTCGCCTGAG	CGTCACTTCGCCTGAG	Imm_Macrophage	Macrophage	T00_intact_2	T00	T00_Control
T00_intact_2_id-CGTCAGGGTGCACTTA	CGTCAGGGTGCACTTA	Imm_Macrophage	Macrophage	T00_intact_2	T00	T00_Control
T00_intact_2_id-CGTCAGGTCTGTCTCG	CGTCAGGTCTGTCTCG	Imm_Macrophage	Macrophage	T00_intact_2	T00	T00_Control
T00_intact_2_id-CGTCCATAGGCCCTTG	CGTCCATAGGCCCTTG	Imm_Macrophage	Macrophage	T00_intact_2	T00	T00_Control
T00_intact_2_id-CGTCTACCACGGCTAC	CGTCTACCACGGCTAC	Imm_Macrophage	Macrophage	T00_intact_2	T00	T00_Control
T00_intact_2_id-CGTCTACCATTGAGCT	CGTCTACCATTGAGCT	Imm_Macrophage	Macrophage	T00_intact_2	T00	T00_Control
T00_intact_2_id-CGTTAGACACAGAGGT	CGTTAGACACAGAGGT	Imm_Macrophage	Macrophage	T00_intact_2	T00	T00_Control
T00_intact_2_id-CGTTAGAGTCATCGGC	CGTTAGAGTCATCGGC	Imm_Macrophage	Macrophage	T00_intact_2	T00	T00_Control
T00_intact_2_id-CGTTCTGTCTGGCGTG	CGTTCTGTCTGGCGTG	Imm_Macrophage	Macrophage	T00_intact_2	T00	T00_Control
T00_intact_2_id-CGTTGGGAGCCCAGCT	CGTTGGGAGCCCAGCT	Imm_Macrophage	Macrophage	T00_intact_2	T00	T00_Control
T00_intact_2_id-CGTTGGGGTATATCCG	CGTTGGGGTATATCCG	Imm_Macrophage	Macrophage	T00_intact_2	T00	T00_Control
T00_intact_2_id-CTAAGACTCAGGCAAG	CTAAGACTCAGGCAAG	Imm_Macrophage	Macrophage	T00_intact_2	T00	T00_Control
T00_intact_2_id-CTAATGGCACTTCTGC	CTAATGGCACTTCTGC	Imm_Macrophage	Macrophage	T00_intact_2	T00	T00_Control
T00_intact_2_id-CTAATGGGTGATGTCT	CTAATGGGTGATGTCT	Imm_Macrophage	Macrophage	T00_intact_2	T00	T00_Control
T00_intact_2_id-CTACACCGTTAGATGA	CTACACCGTTAGATGA	Imm_Macrophage	Macrophage	T00_intact_2	T00	T00_Control
T00_intact_2_id-CTACATTCAGGTCCAC	CTACATTCAGGTCCAC	Imm_Macrophage	Macrophage	T00_intact_2	T00	T00_Control
T00_intact_2_id-CTACCCACAAAGCAAT	CTACCCACAAAGCAAT	Imm_Macrophage	Macrophage	T00_intact_2	T00	T00_Control
T00_intact_2_id-CTACCCACAGCTGTGC	CTACCCACAGCTGTGC	Imm_Macrophage	Macrophage	T00_intact_2	T00	T00_Control
T00_intact_2_id-CTACGTCTCGAGAACG	CTACGTCTCGAGAACG	Imm_Macrophage	Macrophage	T00_intact_2	T00	T00_Control
T00_intact_2_id-CTACGTCTCGTGGTCG	CTACGTCTCGTGGTCG	Imm_Macrophage	Macrophage	T00_intact_2	T00	T00_Control
T00_intact_2_id-CTAGCCTGTAACGCGA	CTAGCCTGTAACGCGA	Imm_Macrophage	Macrophage	T00_intact_2	T00	T00_Control
T00_intact_2_id-CTAGTGAGTGGTAACG	CTAGTGAGTGGTAACG	Imm_Macrophage	Macrophage	T00_intact_2	T00	T00_Control
T00_intact_2_id-CTAGTGATCTCCGGTT	CTAGTGATCTCCGGTT	Imm_Macrophage	Macrophage	T00_intact_2	T00	T00_Control
T00_intact_2_id-CTCCTAGAGCTTATCG	CTCCTAGAGCTTATCG	Imm_Macrophage	Macrophage	T00_intact_2	T00	T00_Control
T00_intact_2_id-CTCCTAGCATTATCTC	CTCCTAGCATTATCTC	Imm_Macrophage	Macrophage	T00_intact_2	T00	T00_Control
T00_intact_2_id-CTCTAATTCGATGAGG	CTCTAATTCGATGAGG	Imm_Macrophage	Macrophage	T00_intact_2	T00	T00_Control
T00_intact_2_id-CTCTACGCAGTCACTA	CTCTACGCAGTCACTA	Imm_Macrophage	Macrophage	T00_intact_2	T00	T00_Control
T00_intact_2_id-CTCTGGTAGATAGCAT	CTCTGGTAGATAGCAT	Imm_Macrophage	Macrophage	T00_intact_2	T00	T00_Control
T00_intact_2_id-CTGATAGAGAGTGAGA	CTGATAGAGAGTGAGA	Imm_Macrophage	Macrophage	T00_intact_2	T00	T00_Control
T00_intact_2_id-CTGATAGAGGTGCTAG	CTGATAGAGGTGCTAG	Imm_Macrophage	Macrophage	T00_intact_2	T00	T00_Control
T00_intact_2_id-CTGCCTATCACATAGC	CTGCCTATCACATAGC	Imm_Macrophage	Macrophage	T00_intact_2	T00	T00_Control
T00_intact_2_id-CTGCGGACACTGAAGG	CTGCGGACACTGAAGG	Imm_Macrophage	Macrophage	T00_intact_2	T00	T00_Control
T00_intact_2_id-CTGCTGTGTCAGAATA	CTGCTGTGTCAGAATA	Imm_Macrophage	Macrophage	T00_intact_2	T00	T00_Control
T00_intact_2_id-CTGGTCTCACGGATAG	CTGGTCTCACGGATAG	Imm_Macrophage	Macrophage	T00_intact_2	T00	T00_Control
T00_intact_2_id-CTGTGCTAGACGACGT	CTGTGCTAGACGACGT	Imm_Macrophage	Macrophage	T00_intact_2	T00	T00_Control
T00_intact_2_id-CTGTGCTAGGTGCACA	CTGTGCTAGGTGCACA	Imm_Macrophage	Macrophage	T00_intact_2	T00	T00_Control
T00_intact_2_id-CTGTGCTCAAGCCGTC	CTGTGCTCAAGCCGTC	Imm_Macrophage	Macrophage	T00_intact_2	T00	T00_Control
T00_intact_2_id-CTGTGCTTCGTCTGAA	CTGTGCTTCGTCTGAA	Imm_Macrophage	Macrophage	T00_intact_2	T00	T00_Control
T00_intact_2_id-CTGTTTATCCCTTGCA	CTGTTTATCCCTTGCA	Imm_Macrophage	Macrophage	T00_intact_2	T00	T00_Control
T00_intact_2_id-CTTAACTGTCGCATAT	CTTAACTGTCGCATAT	Imm_Macrophage	Macrophage	T00_intact_2	T00	T00_Control
T00_intact_2_id-CTTTGCGAGAGTTGGC	CTTTGCGAGAGTTGGC	Imm_Macrophage	Macrophage	T00_intact_2	T00	T00_Control
T00_intact_2_id-CTTTGCGCACAGCGTC	CTTTGCGCACAGCGTC	Imm_Macrophage	Macrophage	T00_intact_2	T00	T00_Control
T00_intact_2_id-GAAACTCGTCGCTTTC	GAAACTCGTCGCTTTC	Imm_Macrophage	Macrophage	T00_intact_2	T00	T00_Control
T00_intact_2_id-GAAATGAAGCCTATGT	GAAATGAAGCCTATGT	Imm_Macrophage	Macrophage	T00_intact_2	T00	T00_Control
T00_intact_2_id-GAACATCCATGGTAGG	GAACATCCATGGTAGG	Imm_Macrophage	Macrophage	T00_intact_2	T00	T00_Control
T00_intact_2_id-GAACATCGTTCAGGCC	GAACATCGTTCAGGCC	Imm_Macrophage	Macrophage	T00_intact_2	T00	T00_Control
T00_intact_2_id-GAACCTACAGGAATGC	GAACCTACAGGAATGC	Imm_Macrophage	Macrophage	T00_intact_2	T00	T00_Control
T00_intact_2_id-GAACGGAAGGTGTGGT	GAACGGAAGGTGTGGT	Imm_Macrophage	Macrophage	T00_intact_2	T00	T00_Control
T00_intact_2_id-GAACGGAGTCGAACAG	GAACGGAGTCGAACAG	Imm_Macrophage	Macrophage	T00_intact_2	T00	T00_Control
T00_intact_2_id-GAATAAGCACGAAAGC	GAATAAGCACGAAAGC	Imm_Macrophage	Macrophage	T00_intact_2	T00	T00_Control
T00_intact_2_id-GAATGAACATATACCG	GAATGAACATATACCG	Imm_Macrophage	Macrophage	T00_intact_2	T00	T00_Control
T00_intact_2_id-GACACGCCAGTTCCCT	GACACGCCAGTTCCCT	Imm_Macrophage	Macrophage	T00_intact_2	T00	T00_Control
T00_intact_2_id-GACAGAGTCCTTGGTC	GACAGAGTCCTTGGTC	Imm_Macrophage	Macrophage	T00_intact_2	T00	T00_Control
T00_intact_2_id-GACCAATAGATGTGTA	GACCAATAGATGTGTA	Imm_Macrophage	Macrophage	T00_intact_2	T00	T00_Control
T00_intact_2_id-GACCAATCACAGACTT	GACCAATCACAGACTT	Imm_Macrophage	Macrophage	T00_intact_2	T00	T00_Control
T00_intact_2_id-GACGCGTAGCTGAAAT	GACGCGTAGCTGAAAT	Imm_Macrophage	Macrophage	T00_intact_2	T00	T00_Control
T00_intact_2_id-GACGCGTAGTGGGATC	GACGCGTAGTGGGATC	Imm_Macrophage	Macrophage	T00_intact_2	T00	T00_Control
T00_intact_2_id-GACGCGTGTGTGACGA	GACGCGTGTGTGACGA	Imm_Macrophage	Macrophage	T00_intact_2	T00	T00_Control
T00_intact_2_id-GACGTGCCATTACGAC	GACGTGCCATTACGAC	Imm_Macrophage	Macrophage	T00_intact_2	T00	T00_Control
T00_intact_2_id-GACGTTAAGTCAAGCG	GACGTTAAGTCAAGCG	Imm_Macrophage	Macrophage	T00_intact_2	T00	T00_Control
T00_intact_2_id-GACGTTAGTCCCTTGT	GACGTTAGTCCCTTGT	Imm_Macrophage	Macrophage	T00_intact_2	T00	T00_Control
T00_intact_2_id-GACTACAAGGCACATG	GACTACAAGGCACATG	Imm_Macrophage	Macrophage	T00_intact_2	T00	T00_Control
T00_intact_2_id-GACTACAGTCACACGC	GACTACAGTCACACGC	Imm_Macrophage	Macrophage	T00_intact_2	T00	T00_Control
T00_intact_2_id-GAGCAGAGTAATCGTC	GAGCAGAGTAATCGTC	Imm_Macrophage	Macrophage	T00_intact_2	T00	T00_Control
T00_intact_2_id-GAGGTGAGTCTTCTCG	GAGGTGAGTCTTCTCG	Imm_Macrophage	Macrophage	T00_intact_2	T00	T00_Control
T00_intact_2_id-GAGTCCGAGGGCTCTC	GAGTCCGAGGGCTCTC	Imm_Macrophage	Macrophage	T00_intact_2	T00	T00_Control
T00_intact_2_id-GAGTCCGTCGGTCCGA	GAGTCCGTCGGTCCGA	Imm_Macrophage	Macrophage	T00_intact_2	T00	T00_Control
T00_intact_2_id-GATCGATCATGCTGGC	GATCGATCATGCTGGC	Imm_Macrophage	Macrophage	T00_intact_2	T00	T00_Control
T00_intact_2_id-GATCGATGTACCGTTA	GATCGATGTACCGTTA	Imm_Macrophage	Macrophage	T00_intact_2	T00	T00_Control
T00_intact_2_id-GATCGCGGTTCTGAAC	GATCGCGGTTCTGAAC	Imm_Macrophage	Macrophage	T00_intact_2	T00	T00_Control
T00_intact_2_id-GATCTAGCAATGAATG	GATCTAGCAATGAATG	Imm_Macrophage	Macrophage	T00_intact_2	T00	T00_Control
T00_intact_2_id-GATCTAGTCTTTACGT	GATCTAGTCTTTACGT	Imm_Macrophage	Macrophage	T00_intact_2	T00	T00_Control
T00_intact_2_id-GATGAAAGTCAAACTC	GATGAAAGTCAAACTC	Imm_Macrophage	Macrophage	T00_intact_2	T00	T00_Control
T00_intact_2_id-GATGCTAGTAGGGTAC	GATGCTAGTAGGGTAC	Imm_Macrophage	Macrophage	T00_intact_2	T00	T00_Control
T00_intact_2_id-GCAAACTAGCCAGTTT	GCAAACTAGCCAGTTT	Imm_Macrophage	Macrophage	T00_intact_2	T00	T00_Control
T00_intact_2_id-GCAATCACATGCTAGT	GCAATCACATGCTAGT	Imm_Macrophage	Macrophage	T00_intact_2	T00	T00_Control
T00_intact_2_id-GCACATAAGCGCCTCA	GCACATAAGCGCCTCA	Imm_Macrophage	Macrophage	T00_intact_2	T00	T00_Control
T00_intact_2_id-GCAGCCAGTCTTGATG	GCAGCCAGTCTTGATG	Imm_Macrophage	Macrophage	T00_intact_2	T00	T00_Control
T00_intact_2_id-GCAGTTATCCCTAATT	GCAGTTATCCCTAATT	Imm_Macrophage	Macrophage	T00_intact_2	T00	T00_Control
T00_intact_2_id-GCATACAGTCCAAGTT	GCATACAGTCCAAGTT	Imm_Macrophage	Macrophage	T00_intact_2	T00	T00_Control
T00_intact_2_id-GCATACAGTTGAACTC	GCATACAGTTGAACTC	Imm_Macrophage	Macrophage	T00_intact_2	T00	T00_Control
T00_intact_2_id-GCATGATCAACACCTA	GCATGATCAACACCTA	Imm_Macrophage	Macrophage	T00_intact_2	T00	T00_Control
T00_intact_2_id-GCATGATTCCACGTGG	GCATGATTCCACGTGG	Imm_Macrophage	Macrophage	T00_intact_2	T00	T00_Control
T00_intact_2_id-GCATGCGAGTACGTAA	GCATGCGAGTACGTAA	Imm_Macrophage	Macrophage	T00_intact_2	T00	T00_Control
T00_intact_2_id-GCATGCGGTCTTTCAT	GCATGCGGTCTTTCAT	Imm_Macrophage	Macrophage	T00_intact_2	T00	T00_Control
T00_intact_2_id-GCATGCGTCATAAAGG	GCATGCGTCATAAAGG	Imm_Macrophage	Macrophage	T00_intact_2	T00	T00_Control
T00_intact_2_id-GCATGTATCCCTTGTG	GCATGTATCCCTTGTG	Imm_Macrophage	Macrophage	T00_intact_2	T00	T00_Control
T00_intact_2_id-GCGACCAAGGATGTAT	GCGACCAAGGATGTAT	Imm_Macrophage	Macrophage	T00_intact_2	T00	T00_Control
T00_intact_2_id-GCGCAACGTCTGATTG	GCGCAACGTCTGATTG	Imm_Macrophage	Macrophage	T00_intact_2	T00	T00_Control
T00_intact_2_id-GCGCCAAAGTTTCCTT	GCGCCAAAGTTTCCTT	Imm_Macrophage	Macrophage	T00_intact_2	T00	T00_Control
T00_intact_2_id-GCGCCAATCCAGGGCT	GCGCCAATCCAGGGCT	Imm_Macrophage	Macrophage	T00_intact_2	T00	T00_Control
T00_intact_2_id-GCGCGATCAGATCCAT	GCGCGATCAGATCCAT	Imm_Macrophage	Macrophage	T00_intact_2	T00	T00_Control
T00_intact_2_id-GCGGGTTCAACTGCTA	GCGGGTTCAACTGCTA	Imm_Macrophage	Macrophage	T00_intact_2	T00	T00_Control
T00_intact_2_id-GCGGGTTTCAACACAC	GCGGGTTTCAACACAC	Imm_Macrophage	Macrophage	T00_intact_2	T00	T00_Control
T00_intact_2_id-GCTCCTAAGACAGAGA	GCTCCTAAGACAGAGA	Imm_Macrophage	Macrophage	T00_intact_2	T00	T00_Control
T00_intact_2_id-GCTCTGTCAAGCCCAC	GCTCTGTCAAGCCCAC	Imm_Macrophage	Macrophage	T00_intact_2	T00	T00_Control
T00_intact_2_id-GCTGCGAAGGATGGTC	GCTGCGAAGGATGGTC	Imm_Macrophage	Macrophage	T00_intact_2	T00	T00_Control
T00_intact_2_id-GCTGCGATCGTGGACC	GCTGCGATCGTGGACC	Imm_Macrophage	Macrophage	T00_intact_2	T00	T00_Control
T00_intact_2_id-GCTGGGTCAGTCAGCC	GCTGGGTCAGTCAGCC	Imm_Macrophage	Macrophage	T00_intact_2	T00	T00_Control
T00_intact_2_id-GCTGGGTCATAAAGGT	GCTGGGTCATAAAGGT	Imm_Macrophage	Macrophage	T00_intact_2	T00	T00_Control
T00_intact_2_id-GCTGGGTTCTGTTGAG	GCTGGGTTCTGTTGAG	Imm_Macrophage	Macrophage	T00_intact_2	T00	T00_Control
T00_intact_2_id-GCTTGAAAGCTGAACG	GCTTGAAAGCTGAACG	Imm_Macrophage	Macrophage	T00_intact_2	T00	T00_Control
T00_intact_2_id-GGAAAGCCATGACGGA	GGAAAGCCATGACGGA	Imm_Macrophage	Macrophage	T00_intact_2	T00	T00_Control
T00_intact_2_id-GGAAAGCGTTATTCTC	GGAAAGCGTTATTCTC	Imm_Macrophage	Macrophage	T00_intact_2	T00	T00_Control
T00_intact_2_id-GGAATAATCTTTAGTC	GGAATAATCTTTAGTC	Imm_Macrophage	Macrophage	T00_intact_2	T00	T00_Control
T00_intact_2_id-GGACAGAAGACTAAGT	GGACAGAAGACTAAGT	Imm_Macrophage	Macrophage	T00_intact_2	T00	T00_Control
T00_intact_2_id-GGACAGAGTCGTGGCT	GGACAGAGTCGTGGCT	Imm_Macrophage	Macrophage	T00_intact_2	T00	T00_Control
T00_intact_2_id-GGACGTCGTCGCTTCT	GGACGTCGTCGCTTCT	Imm_Macrophage	Macrophage	T00_intact_2	T00	T00_Control
T00_intact_2_id-GGATGTTAGCCCAATT	GGATGTTAGCCCAATT	Imm_Macrophage	Macrophage	T00_intact_2	T00	T00_Control
T00_intact_2_id-GGATTACAGAGAGCTC	GGATTACAGAGAGCTC	Imm_Macrophage	Macrophage	T00_intact_2	T00	T00_Control
T00_intact_2_id-GGATTACTCAATCTCT	GGATTACTCAATCTCT	Imm_Macrophage	Macrophage	T00_intact_2	T00	T00_Control
T00_intact_2_id-GGATTACTCCTAGTGA	GGATTACTCCTAGTGA	Imm_Macrophage	Macrophage	T00_intact_2	T00	T00_Control
T00_intact_2_id-GGATTACTCTAGCACA	GGATTACTCTAGCACA	Imm_Macrophage	Macrophage	T00_intact_2	T00	T00_Control
T00_intact_2_id-GGCAATTTCTCCAACC	GGCAATTTCTCCAACC	Imm_Macrophage	Macrophage	T00_intact_2	T00	T00_Control
T00_intact_2_id-GGCTGGTCAGTAAGAT	GGCTGGTCAGTAAGAT	Imm_Macrophage	Macrophage	T00_intact_2	T00	T00_Control
T00_intact_2_id-GGGACCTGTCCGTGAC	GGGACCTGTCCGTGAC	Imm_Macrophage	Macrophage	T00_intact_2	T00	T00_Control
T00_intact_2_id-GGGACCTTCATGTCCC	GGGACCTTCATGTCCC	Imm_Macrophage	Macrophage	T00_intact_2	T00	T00_Control
T00_intact_2_id-GGGAGATCACATCTTT	GGGAGATCACATCTTT	Imm_Macrophage	Macrophage	T00_intact_2	T00	T00_Control
T00_intact_2_id-GGGAGATCAGTTCATG	GGGAGATCAGTTCATG	Imm_Macrophage	Macrophage	T00_intact_2	T00	T00_Control
T00_intact_2_id-GGGATGAGTCGATTGT	GGGATGAGTCGATTGT	Imm_Macrophage	Macrophage	T00_intact_2	T00	T00_Control
T00_intact_2_id-GGGTTGCGTCGAATCT	GGGTTGCGTCGAATCT	Imm_Macrophage	Macrophage	T00_intact_2	T00	T00_Control
T00_intact_2_id-GGTATTGAGAGCCCAA	GGTATTGAGAGCCCAA	Imm_Macrophage	Macrophage	T00_intact_2	T00	T00_Control
T00_intact_2_id-GGTGCGTAGTCAAGCG	GGTGCGTAGTCAAGCG	Imm_Macrophage	Macrophage	T00_intact_2	T00	T00_Control
T00_intact_2_id-GGTGCGTTCCTTCAAT	GGTGCGTTCCTTCAAT	Imm_Macrophage	Macrophage	T00_intact_2	T00	T00_Control
T00_intact_2_id-GGTGCGTTCTGCCAGG	GGTGCGTTCTGCCAGG	Imm_Macrophage	Macrophage	T00_intact_2	T00	T00_Control
T00_intact_2_id-GGTGTTATCGTCTGCT	GGTGTTATCGTCTGCT	Imm_Macrophage	Macrophage	T00_intact_2	T00	T00_Control
T00_intact_2_id-GTAACTGGTCACTGGC	GTAACTGGTCACTGGC	Imm_Macrophage	Macrophage	T00_intact_2	T00	T00_Control
T00_intact_2_id-GTACGTACATGGTAGG	GTACGTACATGGTAGG	Imm_Macrophage	Macrophage	T00_intact_2	T00	T00_Control
T00_intact_2_id-GTACGTATCCGTTGCT	GTACGTATCCGTTGCT	Imm_Macrophage	Macrophage	T00_intact_2	T00	T00_Control
T00_intact_2_id-GTACTCCTCCGCATAA	GTACTCCTCCGCATAA	Imm_Macrophage	Macrophage	T00_intact_2	T00	T00_Control
T00_intact_2_id-GTACTTTCAGTGAGTG	GTACTTTCAGTGAGTG	Imm_Macrophage	Macrophage	T00_intact_2	T00	T00_Control
T00_intact_2_id-GTACTTTTCCAGAAGG	GTACTTTTCCAGAAGG	Imm_Macrophage	Macrophage	T00_intact_2	T00	T00_Control
T00_intact_2_id-GTAGGCCCATCTATGG	GTAGGCCCATCTATGG	Imm_Macrophage	Macrophage	T00_intact_2	T00	T00_Control
T00_intact_2_id-GTAGGCCGTTCCACTC	GTAGGCCGTTCCACTC	Imm_Macrophage	Macrophage	T00_intact_2	T00	T00_Control
T00_intact_2_id-GTAGGCCTCAAGGCTT	GTAGGCCTCAAGGCTT	Imm_Macrophage	Macrophage	T00_intact_2	T00	T00_Control
T00_intact_2_id-GTATCTTTCAACGGCC	GTATCTTTCAACGGCC	Imm_Macrophage	Macrophage	T00_intact_2	T00	T00_Control
T00_intact_2_id-GTATTCTGTCATATCG	GTATTCTGTCATATCG	Imm_Macrophage	Macrophage	T00_intact_2	T00	T00_Control
T00_intact_2_id-GTATTCTGTCGACTGC	GTATTCTGTCGACTGC	Imm_Macrophage	Macrophage	T00_intact_2	T00	T00_Control
T00_intact_2_id-GTCACGGCAATGGACG	GTCACGGCAATGGACG	Imm_Macrophage	Macrophage	T00_intact_2	T00	T00_Control
T00_intact_2_id-GTCATTTAGATGGCGT	GTCATTTAGATGGCGT	Imm_Macrophage	Macrophage	T00_intact_2	T00	T00_Control
T00_intact_2_id-GTCATTTTCCACGACG	GTCATTTTCCACGACG	Imm_Macrophage	Macrophage	T00_intact_2	T00	T00_Control
T00_intact_2_id-GTCATTTTCGGTCCGA	GTCATTTTCGGTCCGA	Imm_Macrophage	Macrophage	T00_intact_2	T00	T00_Control
T00_intact_2_id-GTCCTCAAGCCGGTAA	GTCCTCAAGCCGGTAA	Imm_Macrophage	Macrophage	T00_intact_2	T00	T00_Control
T00_intact_2_id-GTCCTCATCCTCTAGC	GTCCTCATCCTCTAGC	Imm_Macrophage	Macrophage	T00_intact_2	T00	T00_Control
T00_intact_2_id-GTCGGGTTCGTACGGC	GTCGGGTTCGTACGGC	Imm_Macrophage	Macrophage	T00_intact_2	T00	T00_Control
T00_intact_2_id-GTGAAGGCACATTTCT	GTGAAGGCACATTTCT	Imm_Macrophage	Macrophage	T00_intact_2	T00	T00_Control
T00_intact_2_id-GTGCAGCAGGGATGGG	GTGCAGCAGGGATGGG	Imm_Macrophage	Macrophage	T00_intact_2	T00	T00_Control
T00_intact_2_id-GTGCGGTTCATGCAAC	GTGCGGTTCATGCAAC	Imm_Macrophage	Macrophage	T00_intact_2	T00	T00_Control
T00_intact_2_id-GTGCTTCAGCTTCGCG	GTGCTTCAGCTTCGCG	Imm_Macrophage	Macrophage	T00_intact_2	T00	T00_Control
T00_intact_2_id-GTGGGTCCACGCCAGT	GTGGGTCCACGCCAGT	Imm_Macrophage	Macrophage	T00_intact_2	T00	T00_Control
T00_intact_2_id-GTGGGTCTCTCCAGGG	GTGGGTCTCTCCAGGG	Imm_Macrophage	Macrophage	T00_intact_2	T00	T00_Control
T00_intact_2_id-GTGTTAGAGTGTACCT	GTGTTAGAGTGTACCT	Imm_Macrophage	Macrophage	T00_intact_2	T00	T00_Control
T00_intact_2_id-GTTAAGCCATCAGTAC	GTTAAGCCATCAGTAC	Imm_Macrophage	Macrophage	T00_intact_2	T00	T00_Control
T00_intact_2_id-GTTACAGAGCTCAACT	GTTACAGAGCTCAACT	Imm_Macrophage	Macrophage	T00_intact_2	T00	T00_Control
T00_intact_2_id-GTTACAGGTTGAACTC	GTTACAGGTTGAACTC	Imm_Macrophage	Macrophage	T00_intact_2	T00	T00_Control
T00_intact_2_id-GTTCATTCATTCTCAT	GTTCATTCATTCTCAT	Imm_Macrophage	Macrophage	T00_intact_2	T00	T00_Control
T00_intact_2_id-GTTCATTTCCACTGGG	GTTCATTTCCACTGGG	Imm_Macrophage	Macrophage	T00_intact_2	T00	T00_Control
T00_intact_2_id-GTTCTCGCACGAAGCA	GTTCTCGCACGAAGCA	Imm_Macrophage	Macrophage	T00_intact_2	T00	T00_Control
T00_intact_2_id-GTTCTCGGTTCGGCAC	GTTCTCGGTTCGGCAC	Imm_Macrophage	Macrophage	T00_intact_2	T00	T00_Control
T00_intact_2_id-GTTTCTAAGCTGCGAA	GTTTCTAAGCTGCGAA	Imm_Macrophage	Macrophage	T00_intact_2	T00	T00_Control
T00_intact_2_id-TAAACCGCACAGCCCA	TAAACCGCACAGCCCA	Imm_Macrophage	Macrophage	T00_intact_2	T00	T00_Control
T00_intact_2_id-TAAGAGAGTGCAACGA	TAAGAGAGTGCAACGA	Imm_Macrophage	Macrophage	T00_intact_2	T00	T00_Control
T00_intact_2_id-TAAGTGCAGCCAGAAC	TAAGTGCAGCCAGAAC	Imm_Macrophage	Macrophage	T00_intact_2	T00	T00_Control
T00_intact_2_id-TAAGTGCAGGATCGCA	TAAGTGCAGGATCGCA	Imm_Macrophage	Macrophage	T00_intact_2	T00	T00_Control
T00_intact_2_id-TAAGTGCTCACATGCA	TAAGTGCTCACATGCA	Imm_Macrophage	Macrophage	T00_intact_2	T00	T00_Control
T00_intact_2_id-TACACGACAAAGGAAG	TACACGACAAAGGAAG	Imm_Macrophage	Macrophage	T00_intact_2	T00	T00_Control
T00_intact_2_id-TACGGGCCACTCTGTC	TACGGGCCACTCTGTC	Imm_Macrophage	Macrophage	T00_intact_2	T00	T00_Control
T00_intact_2_id-TACGGGCGTGCACGAA	TACGGGCGTGCACGAA	Imm_Macrophage	Macrophage	T00_intact_2	T00	T00_Control
T00_intact_2_id-TACTCGCTCTTGTATC	TACTCGCTCTTGTATC	Imm_Macrophage	Macrophage	T00_intact_2	T00	T00_Control
T00_intact_2_id-TACTTACCACTATCTT	TACTTACCACTATCTT	Imm_Macrophage	Macrophage	T00_intact_2	T00	T00_Control
T00_intact_2_id-TAGACCAAGCCTCGTG	TAGACCAAGCCTCGTG	Imm_Macrophage	Macrophage	T00_intact_2	T00	T00_Control
T00_intact_2_id-TAGCCGGCACGGATAG	TAGCCGGCACGGATAG	Imm_Macrophage	Macrophage	T00_intact_2	T00	T00_Control
T00_intact_2_id-TAGGCATGTCGTGGCT	TAGGCATGTCGTGGCT	Imm_Macrophage	Macrophage	T00_intact_2	T00	T00_Control
T00_intact_2_id-TAGTTGGGTCATTAGC	TAGTTGGGTCATTAGC	Imm_Macrophage	Macrophage	T00_intact_2	T00	T00_Control
T00_intact_2_id-TATCTCACAACGATGG	TATCTCACAACGATGG	Imm_Macrophage	Macrophage	T00_intact_2	T00	T00_Control
T00_intact_2_id-TCAATCTGTTACGACT	TCAATCTGTTACGACT	Imm_Macrophage	Macrophage	T00_intact_2	T00	T00_Control
T00_intact_2_id-TCACAAGAGCCAACAG	TCACAAGAGCCAACAG	Imm_Macrophage	Macrophage	T00_intact_2	T00	T00_Control
T00_intact_2_id-TCACGAATCACTTACT	TCACGAATCACTTACT	Imm_Macrophage	Macrophage	T00_intact_2	T00	T00_Control
T00_intact_2_id-TCAGATGAGCAGCGTA	TCAGATGAGCAGCGTA	Imm_Macrophage	Macrophage	T00_intact_2	T00	T00_Control
T00_intact_2_id-TCAGATGAGGCAGTCA	TCAGATGAGGCAGTCA	Imm_Macrophage	Macrophage	T00_intact_2	T00	T00_Control
T00_intact_2_id-TCAGATGTCGTGGTCG	TCAGATGTCGTGGTCG	Imm_Macrophage	Macrophage	T00_intact_2	T00	T00_Control
T00_intact_2_id-TCAGCAACACTGTGTA	TCAGCAACACTGTGTA	Imm_Macrophage	Macrophage	T00_intact_2	T00	T00_Control
T00_intact_2_id-TCAGCAATCAAGAAGT	TCAGCAATCAAGAAGT	Imm_Macrophage	Macrophage	T00_intact_2	T00	T00_Control
T00_intact_2_id-TCAGCTCTCAGTACGT	TCAGCTCTCAGTACGT	Imm_Macrophage	Macrophage	T00_intact_2	T00	T00_Control
T00_intact_2_id-TCATTACAGGTGTGGT	TCATTACAGGTGTGGT	Imm_Macrophage	Macrophage	T00_intact_2	T00	T00_Control
T00_intact_2_id-TCCCGATAGTCCGTAT	TCCCGATAGTCCGTAT	Imm_Macrophage	Macrophage	T00_intact_2	T00	T00_Control
T00_intact_2_id-TCCCGATCAACTTGAC	TCCCGATCAACTTGAC	Imm_Macrophage	Macrophage	T00_intact_2	T00	T00_Control
T00_intact_2_id-TCGCGTTAGCGTAGTG	TCGCGTTAGCGTAGTG	Imm_Macrophage	Macrophage	T00_intact_2	T00	T00_Control
T00_intact_2_id-TCGCGTTTCGGAAATA	TCGCGTTTCGGAAATA	Imm_Macrophage	Macrophage	T00_intact_2	T00	T00_Control
T00_intact_2_id-TCGGGACAGAATAGGG	TCGGGACAGAATAGGG	Imm_Macrophage	Macrophage	T00_intact_2	T00	T00_Control
T00_intact_2_id-TCGGGACCAAGTCTGT	TCGGGACCAAGTCTGT	Imm_Macrophage	Macrophage	T00_intact_2	T00	T00_Control
T00_intact_2_id-TCGGTAACATGCTGGC	TCGGTAACATGCTGGC	Imm_Macrophage	Macrophage	T00_intact_2	T00	T00_Control
T00_intact_2_id-TCGGTAATCCTAGGGC	TCGGTAATCCTAGGGC	Imm_Macrophage	Macrophage	T00_intact_2	T00	T00_Control
T00_intact_2_id-TCGTACCCATACCATG	TCGTACCCATACCATG	Imm_Macrophage	Macrophage	T00_intact_2	T00	T00_Control
T00_intact_2_id-TCGTACCCATTTCAGG	TCGTACCCATTTCAGG	Imm_Macrophage	Macrophage	T00_intact_2	T00	T00_Control
T00_intact_2_id-TCGTAGAAGAAGAAGC	TCGTAGAAGAAGAAGC	Imm_Macrophage	Macrophage	T00_intact_2	T00	T00_Control
T00_intact_2_id-TCTATTGTCCGCATAA	TCTATTGTCCGCATAA	Imm_Macrophage	Macrophage	T00_intact_2	T00	T00_Control
T00_intact_2_id-TCTATTGTCTAACTGG	TCTATTGTCTAACTGG	Imm_Macrophage	Macrophage	T00_intact_2	T00	T00_Control
T00_intact_2_id-TCTCATAAGATATGCA	TCTCATAAGATATGCA	Imm_Macrophage	Macrophage	T00_intact_2	T00	T00_Control
T00_intact_2_id-TCTCTAAAGTGTCCCG	TCTCTAAAGTGTCCCG	Imm_Macrophage	Macrophage	T00_intact_2	T00	T00_Control
T00_intact_2_id-TCTCTAACAAGGGTCA	TCTCTAACAAGGGTCA	Imm_Macrophage	Macrophage	T00_intact_2	T00	T00_Control
T00_intact_2_id-TCTCTAATCAAGGCTT	TCTCTAATCAAGGCTT	Imm_Macrophage	Macrophage	T00_intact_2	T00	T00_Control
T00_intact_2_id-TCTCTAATCAGGCCCA	TCTCTAATCAGGCCCA	Imm_Macrophage	Macrophage	T00_intact_2	T00	T00_Control
T00_intact_2_id-TCTGGAAGTGTGACGA	TCTGGAAGTGTGACGA	Imm_Macrophage	Macrophage	T00_intact_2	T00	T00_Control
T00_intact_2_id-TCTGGAATCAGCAACT	TCTGGAATCAGCAACT	Imm_Macrophage	Macrophage	T00_intact_2	T00	T00_Control
T00_intact_2_id-TCTTCGGCAAGCTGGA	TCTTCGGCAAGCTGGA	Imm_Macrophage	Macrophage	T00_intact_2	T00	T00_Control
T00_intact_2_id-TCTTTCCAGAGGTTGC	TCTTTCCAGAGGTTGC	Imm_Macrophage	Macrophage	T00_intact_2	T00	T00_Control
T00_intact_2_id-TCTTTCCGTAGGGACT	TCTTTCCGTAGGGACT	Imm_Macrophage	Macrophage	T00_intact_2	T00	T00_Control
T00_intact_2_id-TGACAACGTTCCACTC	TGACAACGTTCCACTC	Imm_Macrophage	Macrophage	T00_intact_2	T00	T00_Control
T00_intact_2_id-TGACGGCAGCCCGAAA	TGACGGCAGCCCGAAA	Imm_Macrophage	Macrophage	T00_intact_2	T00	T00_Control
T00_intact_2_id-TGACGGCCATTTGCCC	TGACGGCCATTTGCCC	Imm_Macrophage	Macrophage	T00_intact_2	T00	T00_Control
T00_intact_2_id-TGACTAGCATGGTCTA	TGACTAGCATGGTCTA	Imm_Macrophage	Macrophage	T00_intact_2	T00	T00_Control
T00_intact_2_id-TGACTTTTCATGTCTT	TGACTTTTCATGTCTT	Imm_Macrophage	Macrophage	T00_intact_2	T00	T00_Control
T00_intact_2_id-TGACTTTTCTCGCTTG	TGACTTTTCTCGCTTG	Imm_Macrophage	Macrophage	T00_intact_2	T00	T00_Control
T00_intact_2_id-TGAGAGGAGAGTACCG	TGAGAGGAGAGTACCG	Imm_Macrophage	Macrophage	T00_intact_2	T00	T00_Control
T00_intact_2_id-TGAGAGGCAGCGTAAG	TGAGAGGCAGCGTAAG	Imm_Macrophage	Macrophage	T00_intact_2	T00	T00_Control
T00_intact_2_id-TGAGCATCACAGCCCA	TGAGCATCACAGCCCA	Imm_Macrophage	Macrophage	T00_intact_2	T00	T00_Control
T00_intact_2_id-TGAGCCGTCATTGCCC	TGAGCCGTCATTGCCC	Imm_Macrophage	Macrophage	T00_intact_2	T00	T00_Control
T00_intact_2_id-TGAGCCGTCGGAGGTA	TGAGCCGTCGGAGGTA	Imm_Macrophage	Macrophage	T00_intact_2	T00	T00_Control
T00_intact_2_id-TGATTTCCAGGTTTCA	TGATTTCCAGGTTTCA	Imm_Macrophage	Macrophage	T00_intact_2	T00	T00_Control
T00_intact_2_id-TGCACCTGTCACCCAG	TGCACCTGTCACCCAG	Imm_Macrophage	Macrophage	T00_intact_2	T00	T00_Control
T00_intact_2_id-TGCCAAATCTCTAGGA	TGCCAAATCTCTAGGA	Imm_Macrophage	Macrophage	T00_intact_2	T00	T00_Control
T00_intact_2_id-TGCCCATAGAAGGTGA	TGCCCATAGAAGGTGA	Imm_Macrophage	Macrophage	T00_intact_2	T00	T00_Control
T00_intact_2_id-TGCGCAGAGAATGTTG	TGCGCAGAGAATGTTG	Imm_Macrophage	Macrophage	T00_intact_2	T00	T00_Control
T00_intact_2_id-TGCGCAGAGTCCATAC	TGCGCAGAGTCCATAC	Imm_Macrophage	Macrophage	T00_intact_2	T00	T00_Control
T00_intact_2_id-TGCGCAGCAAACGCGA	TGCGCAGCAAACGCGA	Imm_Macrophage	Macrophage	T00_intact_2	T00	T00_Control
T00_intact_2_id-TGCTACCTCAACACAC	TGCTACCTCAACACAC	Imm_Macrophage	Macrophage	T00_intact_2	T00	T00_Control
T00_intact_2_id-TGCTACCTCCGTACAA	TGCTACCTCCGTACAA	Imm_Macrophage	Macrophage	T00_intact_2	T00	T00_Control
T00_intact_2_id-TGCTGCTCATGCCTAA	TGCTGCTCATGCCTAA	Imm_Macrophage	Macrophage	T00_intact_2	T00	T00_Control
T00_intact_2_id-TGCTGCTTCTTGAGGT	TGCTGCTTCTTGAGGT	Imm_Macrophage	Macrophage	T00_intact_2	T00	T00_Control
T00_intact_2_id-TGGCGCAAGTCAAGGC	TGGCGCAAGTCAAGGC	Imm_Macrophage	Macrophage	T00_intact_2	T00	T00_Control
T00_intact_2_id-TGGCGCAGTGTGTGCC	TGGCGCAGTGTGTGCC	Imm_Macrophage	Macrophage	T00_intact_2	T00	T00_Control
T00_intact_2_id-TGGCTGGAGACGCAAC	TGGCTGGAGACGCAAC	Imm_Macrophage	Macrophage	T00_intact_2	T00	T00_Control
T00_intact_2_id-TGGGAAGAGTCAATAG	TGGGAAGAGTCAATAG	Imm_Macrophage	Macrophage	T00_intact_2	T00	T00_Control
T00_intact_2_id-TGGGAAGCACCATCCT	TGGGAAGCACCATCCT	Imm_Macrophage	Macrophage	T00_intact_2	T00	T00_Control
T00_intact_2_id-TGGGAAGCATTCCTCG	TGGGAAGCATTCCTCG	Imm_Macrophage	Macrophage	T00_intact_2	T00	T00_Control
T00_intact_2_id-TGGGCGTCACGCTTTC	TGGGCGTCACGCTTTC	Imm_Macrophage	Macrophage	T00_intact_2	T00	T00_Control
T00_intact_2_id-TGGGCGTGTTACCGAT	TGGGCGTGTTACCGAT	Imm_Macrophage	Macrophage	T00_intact_2	T00	T00_Control
T00_intact_2_id-TGGTTAGAGATGGCGT	TGGTTAGAGATGGCGT	Imm_Macrophage	Macrophage	T00_intact_2	T00	T00_Control
T00_intact_2_id-TGTATTCAGAGCTTCT	TGTATTCAGAGCTTCT	Imm_Macrophage	Macrophage	T00_intact_2	T00	T00_Control
T00_intact_2_id-TGTCCCAGTCTAGGTT	TGTCCCAGTCTAGGTT	Imm_Macrophage	Macrophage	T00_intact_2	T00	T00_Control
T00_intact_2_id-TGTGTTTTCAGTACGT	TGTGTTTTCAGTACGT	Imm_Macrophage	Macrophage	T00_intact_2	T00	T00_Control
T00_intact_2_id-TTAACTCCATACCATG	TTAACTCCATACCATG	Imm_Macrophage	Macrophage	T00_intact_2	T00	T00_Control
T00_intact_2_id-TTAGGACTCCAACCAA	TTAGGACTCCAACCAA	Imm_Macrophage	Macrophage	T00_intact_2	T00	T00_Control
T00_intact_2_id-TTAGTTCAGTGAACAT	TTAGTTCAGTGAACAT	Imm_Macrophage	Macrophage	T00_intact_2	T00	T00_Control
T00_intact_2_id-TTAGTTCCATTACCTT	TTAGTTCCATTACCTT	Imm_Macrophage	Macrophage	T00_intact_2	T00	T00_Control
T00_intact_2_id-TTAGTTCTCATTGCGA	TTAGTTCTCATTGCGA	Imm_Macrophage	Macrophage	T00_intact_2	T00	T00_Control
T00_intact_2_id-TTCCCAGAGGTGTGGT	TTCCCAGAGGTGTGGT	Imm_Macrophage	Macrophage	T00_intact_2	T00	T00_Control
T00_intact_2_id-TTCCCAGCATTGGCGC	TTCCCAGCATTGGCGC	Imm_Macrophage	Macrophage	T00_intact_2	T00	T00_Control
T00_intact_2_id-TTCGGTCGTAGGACAC	TTCGGTCGTAGGACAC	Imm_Macrophage	Macrophage	T00_intact_2	T00	T00_Control
T00_intact_2_id-TTCTACAGTGGTCCGT	TTCTACAGTGGTCCGT	Imm_Macrophage	Macrophage	T00_intact_2	T00	T00_Control
T00_intact_2_id-TTGACTTCAGGCTGAA	TTGACTTCAGGCTGAA	Imm_Macrophage	Macrophage	T00_intact_2	T00	T00_Control
T00_intact_2_id-TTGCGTCCAACTTGAC	TTGCGTCCAACTTGAC	Imm_Macrophage	Macrophage	T00_intact_2	T00	T00_Control
T00_intact_2_id-TTGGAACAGCTAGCCC	TTGGAACAGCTAGCCC	Imm_Macrophage	Macrophage	T00_intact_2	T00	T00_Control
T00_intact_2_id-TTGGAACAGTGAACGC	TTGGAACAGTGAACGC	Imm_Macrophage	Macrophage	T00_intact_2	T00	T00_Control
T00_intact_2_id-TTGGCAAAGTGCTGCC	TTGGCAAAGTGCTGCC	Imm_Macrophage	Macrophage	T00_intact_2	T00	T00_Control
T00_intact_2_id-TTGGCAAGTGATAAGT	TTGGCAAGTGATAAGT	Imm_Macrophage	Macrophage	T00_intact_2	T00	T00_Control
T00_intact_2_id-TTGTAGGCAATGGTCT	TTGTAGGCAATGGTCT	Imm_Macrophage	Macrophage	T00_intact_2	T00	T00_Control
T00_intact_2_id-TTTCCTCAGCCACTAT	TTTCCTCAGCCACTAT	Imm_Macrophage	Macrophage	T00_intact_2	T00	T00_Control
T00_intact_2_id-TTTGCGCGTAGAAGGA	TTTGCGCGTAGAAGGA	Imm_Macrophage	Macrophage	T00_intact_2	T00	T00_Control
T00_intact_2_id-TTTGCGCGTTAGAACA	TTTGCGCGTTAGAACA	Imm_Macrophage	Macrophage	T00_intact_2	T00	T00_Control
T00_intact_2_id-TTTGGTTGTGCGGTAA	TTTGGTTGTGCGGTAA	Imm_Macrophage	Macrophage	T00_intact_2	T00	T00_Control
T00_intact_2_id-TTTGGTTTCCTGCCAT	TTTGGTTTCCTGCCAT	Imm_Macrophage	Macrophage	T00_intact_2	T00	T00_Control
T00_intact_2_id-TTTGGTTTCGAATGGG	TTTGGTTTCGAATGGG	Imm_Macrophage	Macrophage	T00_intact_2	T00	T00_Control
T01_Cast_Day1_1_id-AAACCTGAGACAAAGG	AAACCTGAGACAAAGG	Imm_Macrophage	Macrophage	T01_Cast_Day1_1	T01	T01_Cast_Day1
T01_Cast_Day1_1_id-AAATGCCGTTCAGCGC	AAATGCCGTTCAGCGC	Imm_Macrophage	Macrophage	T01_Cast_Day1_1	T01	T01_Cast_Day1
T01_Cast_Day1_1_id-AACACGTTCACATACG	AACACGTTCACATACG	Imm_Macrophage	Macrophage	T01_Cast_Day1_1	T01	T01_Cast_Day1
T01_Cast_Day1_1_id-AACCATGCAAGTAGTA	AACCATGCAAGTAGTA	Imm_Macrophage	Macrophage	T01_Cast_Day1_1	T01	T01_Cast_Day1
T01_Cast_Day1_1_id-AACTCCCTCCTGCAGG	AACTCCCTCCTGCAGG	Imm_Macrophage	Macrophage	T01_Cast_Day1_1	T01	T01_Cast_Day1
T01_Cast_Day1_1_id-AACTGGTGTCGAACAG	AACTGGTGTCGAACAG	Imm_Macrophage	Macrophage	T01_Cast_Day1_1	T01	T01_Cast_Day1
T01_Cast_Day1_1_id-AAGCCGCAGGAATTAC	AAGCCGCAGGAATTAC	Imm_Macrophage	Macrophage	T01_Cast_Day1_1	T01	T01_Cast_Day1
T01_Cast_Day1_1_id-ACACTGATCAACGGGA	ACACTGATCAACGGGA	Imm_Macrophage	Macrophage	T01_Cast_Day1_1	T01	T01_Cast_Day1
T01_Cast_Day1_1_id-ACAGCCGCACCTCGGA	ACAGCCGCACCTCGGA	Imm_Macrophage	Macrophage	T01_Cast_Day1_1	T01	T01_Cast_Day1
T01_Cast_Day1_1_id-ACCAGTAGTGCATCTA	ACCAGTAGTGCATCTA	Imm_Macrophage	Macrophage	T01_Cast_Day1_1	T01	T01_Cast_Day1
T01_Cast_Day1_1_id-ACCCACTCACCGAATT	ACCCACTCACCGAATT	Imm_Macrophage	Macrophage	T01_Cast_Day1_1	T01	T01_Cast_Day1
T01_Cast_Day1_1_id-ACCTTTAGTATGCTTG	ACCTTTAGTATGCTTG	Imm_Macrophage	Macrophage	T01_Cast_Day1_1	T01	T01_Cast_Day1
T01_Cast_Day1_1_id-ACGAGGAAGCCAGTAG	ACGAGGAAGCCAGTAG	Imm_Macrophage	Macrophage	T01_Cast_Day1_1	T01	T01_Cast_Day1
T01_Cast_Day1_1_id-ACGAGGAAGCTGCGAA	ACGAGGAAGCTGCGAA	Imm_Macrophage	Macrophage	T01_Cast_Day1_1	T01	T01_Cast_Day1
T01_Cast_Day1_1_id-ACGAGGACAACTTGAC	ACGAGGACAACTTGAC	Imm_Macrophage	Macrophage	T01_Cast_Day1_1	T01	T01_Cast_Day1
T01_Cast_Day1_1_id-ACGCCGATCTGTACGA	ACGCCGATCTGTACGA	Imm_Macrophage	Macrophage	T01_Cast_Day1_1	T01	T01_Cast_Day1
T01_Cast_Day1_1_id-AGAATAGCAAAGGCGT	AGAATAGCAAAGGCGT	Imm_Macrophage	Macrophage	T01_Cast_Day1_1	T01	T01_Cast_Day1
T01_Cast_Day1_1_id-AGAATAGCAGGGCATA	AGAATAGCAGGGCATA	Imm_Macrophage	Macrophage	T01_Cast_Day1_1	T01	T01_Cast_Day1
T01_Cast_Day1_1_id-AGAGCTTAGCGTGAGT	AGAGCTTAGCGTGAGT	Imm_Macrophage	Macrophage	T01_Cast_Day1_1	T01	T01_Cast_Day1
T01_Cast_Day1_1_id-AGATTGCAGTTCGATC	AGATTGCAGTTCGATC	Imm_Macrophage	Macrophage	T01_Cast_Day1_1	T01	T01_Cast_Day1
T01_Cast_Day1_1_id-AGCTCCTGTACGAAAT	AGCTCCTGTACGAAAT	Imm_Macrophage	Macrophage	T01_Cast_Day1_1	T01	T01_Cast_Day1
T01_Cast_Day1_1_id-AGGGAGTCACAGATTC	AGGGAGTCACAGATTC	Imm_Macrophage	Macrophage	T01_Cast_Day1_1	T01	T01_Cast_Day1
T01_Cast_Day1_1_id-AGTCTTTAGTGGAGAA	AGTCTTTAGTGGAGAA	Imm_Macrophage	Macrophage	T01_Cast_Day1_1	T01	T01_Cast_Day1
T01_Cast_Day1_1_id-AGTGAGGAGTACGACG	AGTGAGGAGTACGACG	Imm_Macrophage	Macrophage	T01_Cast_Day1_1	T01	T01_Cast_Day1
T01_Cast_Day1_1_id-AGTGAGGAGTGGGCTA	AGTGAGGAGTGGGCTA	Imm_Macrophage	Macrophage	T01_Cast_Day1_1	T01	T01_Cast_Day1
T01_Cast_Day1_1_id-AGTTGGTCAGCTGCTG	AGTTGGTCAGCTGCTG	Imm_Macrophage	Macrophage	T01_Cast_Day1_1	T01	T01_Cast_Day1
T01_Cast_Day1_1_id-ATCACGAAGTTACCCA	ATCACGAAGTTACCCA	Imm_Macrophage	Macrophage	T01_Cast_Day1_1	T01	T01_Cast_Day1
T01_Cast_Day1_1_id-ATCTACTAGCCGGTAA	ATCTACTAGCCGGTAA	Imm_Macrophage	Macrophage	T01_Cast_Day1_1	T01	T01_Cast_Day1
T01_Cast_Day1_1_id-ATCTACTGTTACCGAT	ATCTACTGTTACCGAT	Imm_Macrophage	Macrophage	T01_Cast_Day1_1	T01	T01_Cast_Day1
T01_Cast_Day1_1_id-ATGCGATCAATGGAAT	ATGCGATCAATGGAAT	Imm_Macrophage	Macrophage	T01_Cast_Day1_1	T01	T01_Cast_Day1
T01_Cast_Day1_1_id-ATTATCCAGGCTAGGT	ATTATCCAGGCTAGGT	Imm_Macrophage	Macrophage	T01_Cast_Day1_1	T01	T01_Cast_Day1
T01_Cast_Day1_1_id-ATTATCCTCAGCTTAG	ATTATCCTCAGCTTAG	Imm_Macrophage	Macrophage	T01_Cast_Day1_1	T01	T01_Cast_Day1
T01_Cast_Day1_1_id-CAACTAGCAGCCTTGG	CAACTAGCAGCCTTGG	Imm_Macrophage	Macrophage	T01_Cast_Day1_1	T01	T01_Cast_Day1
T01_Cast_Day1_1_id-CACATAGGTCTAGCCG	CACATAGGTCTAGCCG	Imm_Macrophage	Macrophage	T01_Cast_Day1_1	T01	T01_Cast_Day1
T01_Cast_Day1_1_id-CACATTTAGGCTACGA	CACATTTAGGCTACGA	Imm_Macrophage	Macrophage	T01_Cast_Day1_1	T01	T01_Cast_Day1
T01_Cast_Day1_1_id-CACCACTCATTGTGCA	CACCACTCATTGTGCA	Imm_Macrophage	Macrophage	T01_Cast_Day1_1	T01	T01_Cast_Day1
T01_Cast_Day1_1_id-CACCACTGTCTAGAGG	CACCACTGTCTAGAGG	Imm_Macrophage	Macrophage	T01_Cast_Day1_1	T01	T01_Cast_Day1
T01_Cast_Day1_1_id-CAGAGAGAGTCTCAAC	CAGAGAGAGTCTCAAC	Imm_Macrophage	Macrophage	T01_Cast_Day1_1	T01	T01_Cast_Day1
T01_Cast_Day1_1_id-CAGCAGCGTCTAAAGA	CAGCAGCGTCTAAAGA	Imm_Macrophage	Macrophage	T01_Cast_Day1_1	T01	T01_Cast_Day1
T01_Cast_Day1_1_id-CAGCGACAGAAGGACA	CAGCGACAGAAGGACA	Imm_Macrophage	Macrophage	T01_Cast_Day1_1	T01	T01_Cast_Day1
T01_Cast_Day1_1_id-CATCGGGCAGTAGAGC	CATCGGGCAGTAGAGC	Imm_Macrophage	Macrophage	T01_Cast_Day1_1	T01	T01_Cast_Day1
T01_Cast_Day1_1_id-CATGGCGTCGCGGATC	CATGGCGTCGCGGATC	Imm_Macrophage	Macrophage	T01_Cast_Day1_1	T01	T01_Cast_Day1
T01_Cast_Day1_1_id-CCACGGACAAGCGTAG	CCACGGACAAGCGTAG	Imm_Macrophage	Macrophage	T01_Cast_Day1_1	T01	T01_Cast_Day1
T01_Cast_Day1_1_id-CCGTACTTCGCCTGTT	CCGTACTTCGCCTGTT	Imm_Macrophage	Macrophage	T01_Cast_Day1_1	T01	T01_Cast_Day1
T01_Cast_Day1_1_id-CCTATTAGTCGGGTCT	CCTATTAGTCGGGTCT	Imm_Macrophage	Macrophage	T01_Cast_Day1_1	T01	T01_Cast_Day1
T01_Cast_Day1_1_id-CCTTCGACATGATCCA	CCTTCGACATGATCCA	Imm_Macrophage	Macrophage	T01_Cast_Day1_1	T01	T01_Cast_Day1
T01_Cast_Day1_1_id-CCTTCGAGTTTGCATG	CCTTCGAGTTTGCATG	Imm_Macrophage	Macrophage	T01_Cast_Day1_1	T01	T01_Cast_Day1
T01_Cast_Day1_1_id-CCTTTCTGTAGCGATG	CCTTTCTGTAGCGATG	Imm_Macrophage	Macrophage	T01_Cast_Day1_1	T01	T01_Cast_Day1
T01_Cast_Day1_1_id-CGCTATCAGGGCTCTC	CGCTATCAGGGCTCTC	Imm_Macrophage	Macrophage	T01_Cast_Day1_1	T01	T01_Cast_Day1
T01_Cast_Day1_1_id-CGCTGGAAGGCTAGGT	CGCTGGAAGGCTAGGT	Imm_Macrophage	Macrophage	T01_Cast_Day1_1	T01	T01_Cast_Day1
T01_Cast_Day1_1_id-CGGAGTCCACGAAACG	CGGAGTCCACGAAACG	Imm_Macrophage	Macrophage	T01_Cast_Day1_1	T01	T01_Cast_Day1
T01_Cast_Day1_1_id-CGTAGCGTCCAACCAA	CGTAGCGTCCAACCAA	Imm_Macrophage	Macrophage	T01_Cast_Day1_1	T01	T01_Cast_Day1
T01_Cast_Day1_1_id-CGTGAGCCACAGATTC	CGTGAGCCACAGATTC	Imm_Macrophage	Macrophage	T01_Cast_Day1_1	T01	T01_Cast_Day1
T01_Cast_Day1_1_id-CTACACCCACAGACAG	CTACACCCACAGACAG	Imm_Macrophage	Macrophage	T01_Cast_Day1_1	T01	T01_Cast_Day1
T01_Cast_Day1_1_id-CTCACACGTAAGTGGC	CTCACACGTAAGTGGC	Imm_Macrophage	Macrophage	T01_Cast_Day1_1	T01	T01_Cast_Day1
T01_Cast_Day1_1_id-CTCAGAACACATCTTT	CTCAGAACACATCTTT	Imm_Macrophage	Macrophage	T01_Cast_Day1_1	T01	T01_Cast_Day1
T01_Cast_Day1_1_id-CTCGAAAAGGGTGTGT	CTCGAAAAGGGTGTGT	Imm_Macrophage	Macrophage	T01_Cast_Day1_1	T01	T01_Cast_Day1
T01_Cast_Day1_1_id-CTCGAAACAGAGCCAA	CTCGAAACAGAGCCAA	Imm_Macrophage	Macrophage	T01_Cast_Day1_1	T01	T01_Cast_Day1
T01_Cast_Day1_1_id-CTGCCTACAAGGTGTG	CTGCCTACAAGGTGTG	Imm_Macrophage	Macrophage	T01_Cast_Day1_1	T01	T01_Cast_Day1
T01_Cast_Day1_1_id-CTGCCTACATTACCTT	CTGCCTACATTACCTT	Imm_Macrophage	Macrophage	T01_Cast_Day1_1	T01	T01_Cast_Day1
T01_Cast_Day1_1_id-CTGCCTATCGCGTTTC	CTGCCTATCGCGTTTC	Imm_Macrophage	Macrophage	T01_Cast_Day1_1	T01	T01_Cast_Day1
T01_Cast_Day1_1_id-CTGTTTAGTCCGACGT	CTGTTTAGTCCGACGT	Imm_Macrophage	Macrophage	T01_Cast_Day1_1	T01	T01_Cast_Day1
T01_Cast_Day1_1_id-CTTCTCTAGATCCCAT	CTTCTCTAGATCCCAT	Imm_Macrophage	Macrophage	T01_Cast_Day1_1	T01	T01_Cast_Day1
T01_Cast_Day1_1_id-GAAACTCCAATGTAAG	GAAACTCCAATGTAAG	Imm_Macrophage	Macrophage	T01_Cast_Day1_1	T01	T01_Cast_Day1
T01_Cast_Day1_1_id-GACACGCCAGGATCGA	GACACGCCAGGATCGA	Imm_Macrophage	Macrophage	T01_Cast_Day1_1	T01	T01_Cast_Day1
T01_Cast_Day1_1_id-GACGGCTCATGCCCGA	GACGGCTCATGCCCGA	Imm_Macrophage	Macrophage	T01_Cast_Day1_1	T01	T01_Cast_Day1
T01_Cast_Day1_1_id-GAGTCCGAGTGAAGTT	GAGTCCGAGTGAAGTT	Imm_Macrophage	Macrophage	T01_Cast_Day1_1	T01	T01_Cast_Day1
T01_Cast_Day1_1_id-GATCGCGAGCTATGCT	GATCGCGAGCTATGCT	Imm_Macrophage	Macrophage	T01_Cast_Day1_1	T01	T01_Cast_Day1
T01_Cast_Day1_1_id-GATTCAGCACCAGGCT	GATTCAGCACCAGGCT	Imm_Macrophage	Macrophage	T01_Cast_Day1_1	T01	T01_Cast_Day1
T01_Cast_Day1_1_id-GCAAACTTCGCGGATC	GCAAACTTCGCGGATC	Imm_Macrophage	Macrophage	T01_Cast_Day1_1	T01	T01_Cast_Day1
T01_Cast_Day1_1_id-GCAATCATCGAGAACG	GCAATCATCGAGAACG	Imm_Macrophage	Macrophage	T01_Cast_Day1_1	T01	T01_Cast_Day1
T01_Cast_Day1_1_id-GCATGATCATCTCGCT	GCATGATCATCTCGCT	Imm_Macrophage	Macrophage	T01_Cast_Day1_1	T01	T01_Cast_Day1
T01_Cast_Day1_1_id-GCCTCTAGTCATCCCT	GCCTCTAGTCATCCCT	Imm_Macrophage	Macrophage	T01_Cast_Day1_1	T01	T01_Cast_Day1
T01_Cast_Day1_1_id-GCGACCAAGTAAGTAC	GCGACCAAGTAAGTAC	Imm_Macrophage	Macrophage	T01_Cast_Day1_1	T01	T01_Cast_Day1
T01_Cast_Day1_1_id-GGAAAGCTCTCAAGTG	GGAAAGCTCTCAAGTG	Imm_Macrophage	Macrophage	T01_Cast_Day1_1	T01	T01_Cast_Day1
T01_Cast_Day1_1_id-GGATGTTCATCTACGA	GGATGTTCATCTACGA	Imm_Macrophage	Macrophage	T01_Cast_Day1_1	T01	T01_Cast_Day1
T01_Cast_Day1_1_id-GGCAATTCACTTAAGC	GGCAATTCACTTAAGC	Imm_Macrophage	Macrophage	T01_Cast_Day1_1	T01	T01_Cast_Day1
T01_Cast_Day1_1_id-GGCTCGATCTTGCAAG	GGCTCGATCTTGCAAG	Imm_Macrophage	Macrophage	T01_Cast_Day1_1	T01	T01_Cast_Day1
T01_Cast_Day1_1_id-GGGAATGCAGCTGTGC	GGGAATGCAGCTGTGC	Imm_Macrophage	Macrophage	T01_Cast_Day1_1	T01	T01_Cast_Day1
T01_Cast_Day1_1_id-GTCAAGTGTCCTGCTT	GTCAAGTGTCCTGCTT	Imm_Macrophage	Macrophage	T01_Cast_Day1_1	T01	T01_Cast_Day1
T01_Cast_Day1_1_id-GTCTCGTTCTTTAGTC	GTCTCGTTCTTTAGTC	Imm_Macrophage	Macrophage	T01_Cast_Day1_1	T01	T01_Cast_Day1
T01_Cast_Day1_1_id-GTGCAGCAGTTAACGA	GTGCAGCAGTTAACGA	Imm_Macrophage	Macrophage	T01_Cast_Day1_1	T01	T01_Cast_Day1
T01_Cast_Day1_1_id-GTGCATAGTGTCAATC	GTGCATAGTGTCAATC	Imm_Macrophage	Macrophage	T01_Cast_Day1_1	T01	T01_Cast_Day1
T01_Cast_Day1_1_id-GTGTGCGAGGACGAAA	GTGTGCGAGGACGAAA	Imm_Macrophage	Macrophage	T01_Cast_Day1_1	T01	T01_Cast_Day1
T01_Cast_Day1_1_id-GTTCGGGGTGGGTATG	GTTCGGGGTGGGTATG	Imm_Macrophage	Macrophage	T01_Cast_Day1_1	T01	T01_Cast_Day1
T01_Cast_Day1_1_id-TAAACCGAGGTGATAT	TAAACCGAGGTGATAT	Imm_Macrophage	Macrophage	T01_Cast_Day1_1	T01	T01_Cast_Day1
T01_Cast_Day1_1_id-TACGGGCAGACACTAA	TACGGGCAGACACTAA	Imm_Macrophage	Macrophage	T01_Cast_Day1_1	T01	T01_Cast_Day1
T01_Cast_Day1_1_id-TACTTACGTCCCGACA	TACTTACGTCCCGACA	Imm_Macrophage	Macrophage	T01_Cast_Day1_1	T01	T01_Cast_Day1
T01_Cast_Day1_1_id-TACTTGTAGTTGTCGT	TACTTGTAGTTGTCGT	Imm_Macrophage	Macrophage	T01_Cast_Day1_1	T01	T01_Cast_Day1
T01_Cast_Day1_1_id-TAGCCGGGTGTGACGA	TAGCCGGGTGTGACGA	Imm_Macrophage	Macrophage	T01_Cast_Day1_1	T01	T01_Cast_Day1
T01_Cast_Day1_1_id-TAGTTGGGTAGGCATG	TAGTTGGGTAGGCATG	Imm_Macrophage	Macrophage	T01_Cast_Day1_1	T01	T01_Cast_Day1
T01_Cast_Day1_1_id-TCATTACTCGAATGCT	TCATTACTCGAATGCT	Imm_Macrophage	Macrophage	T01_Cast_Day1_1	T01	T01_Cast_Day1
T01_Cast_Day1_1_id-TCGAGGCCATAAAGGT	TCGAGGCCATAAAGGT	Imm_Macrophage	Macrophage	T01_Cast_Day1_1	T01	T01_Cast_Day1
T01_Cast_Day1_1_id-TCTCTAATCTTCAACT	TCTCTAATCTTCAACT	Imm_Macrophage	Macrophage	T01_Cast_Day1_1	T01	T01_Cast_Day1
T01_Cast_Day1_1_id-TGCGTGGGTTACGTCA	TGCGTGGGTTACGTCA	Imm_Macrophage	Macrophage	T01_Cast_Day1_1	T01	T01_Cast_Day1
T01_Cast_Day1_1_id-TTCGGTCAGAGCTTCT	TTCGGTCAGAGCTTCT	Imm_Macrophage	Macrophage	T01_Cast_Day1_1	T01	T01_Cast_Day1
T01_Cast_Day1_1_id-TTCGGTCAGCGCCTCA	TTCGGTCAGCGCCTCA	Imm_Macrophage	Macrophage	T01_Cast_Day1_1	T01	T01_Cast_Day1
T01_Cast_Day1_1_id-TTCGGTCCACACAGAG	TTCGGTCCACACAGAG	Imm_Macrophage	Macrophage	T01_Cast_Day1_1	T01	T01_Cast_Day1
T01_Cast_Day1_1_id-TTTATGCGTATAGGGC	TTTATGCGTATAGGGC	Imm_Macrophage	Macrophage	T01_Cast_Day1_1	T01	T01_Cast_Day1
T01_Cast_Day1_1_id-TTTGCGCTCACATACG	TTTGCGCTCACATACG	Imm_Macrophage	Macrophage	T01_Cast_Day1_1	T01	T01_Cast_Day1
T01_Cast_Day1_2_id-AACCATGAGATGTGGC	AACCATGAGATGTGGC	Imm_Macrophage	Macrophage	T01_Cast_Day1_2	T01	T01_Cast_Day1
T01_Cast_Day1_2_id-AAGTCTGTCGGAGGTA	AAGTCTGTCGGAGGTA	Imm_Macrophage	Macrophage	T01_Cast_Day1_2	T01	T01_Cast_Day1
T01_Cast_Day1_2_id-ACACCGGGTCTTGCGG	ACACCGGGTCTTGCGG	Imm_Macrophage	Macrophage	T01_Cast_Day1_2	T01	T01_Cast_Day1
T01_Cast_Day1_2_id-ACATGGTCACCTCGTT	ACATGGTCACCTCGTT	Imm_Macrophage	Macrophage	T01_Cast_Day1_2	T01	T01_Cast_Day1
T01_Cast_Day1_2_id-ACGAGGACAGCTGTAT	ACGAGGACAGCTGTAT	Imm_Macrophage	Macrophage	T01_Cast_Day1_2	T01	T01_Cast_Day1
T01_Cast_Day1_2_id-ACGATGTTCGATGAGG	ACGATGTTCGATGAGG	Imm_Macrophage	Macrophage	T01_Cast_Day1_2	T01	T01_Cast_Day1
T01_Cast_Day1_2_id-ACGCCGATCACATGCA	ACGCCGATCACATGCA	Imm_Macrophage	Macrophage	T01_Cast_Day1_2	T01	T01_Cast_Day1
T01_Cast_Day1_2_id-ACTGATGCATAGTAAG	ACTGATGCATAGTAAG	Imm_Macrophage	Macrophage	T01_Cast_Day1_2	T01	T01_Cast_Day1
T01_Cast_Day1_2_id-ACTTACTAGCGGCTTC	ACTTACTAGCGGCTTC	Imm_Macrophage	Macrophage	T01_Cast_Day1_2	T01	T01_Cast_Day1
T01_Cast_Day1_2_id-AGACGTTAGGCGATAC	AGACGTTAGGCGATAC	Imm_Macrophage	Macrophage	T01_Cast_Day1_2	T01	T01_Cast_Day1
T01_Cast_Day1_2_id-AGAGCGATCCCGACTT	AGAGCGATCCCGACTT	Imm_Macrophage	Macrophage	T01_Cast_Day1_2	T01	T01_Cast_Day1
T01_Cast_Day1_2_id-AGATCTGTCCGCATCT	AGATCTGTCCGCATCT	Imm_Macrophage	Macrophage	T01_Cast_Day1_2	T01	T01_Cast_Day1
T01_Cast_Day1_2_id-AGCATACGTATTACCG	AGCATACGTATTACCG	Imm_Macrophage	Macrophage	T01_Cast_Day1_2	T01	T01_Cast_Day1
T01_Cast_Day1_2_id-AGGCCGTGTCTGCGGT	AGGCCGTGTCTGCGGT	Imm_Macrophage	Macrophage	T01_Cast_Day1_2	T01	T01_Cast_Day1
T01_Cast_Day1_2_id-AGGGAGTGTTAAGGGC	AGGGAGTGTTAAGGGC	Imm_Macrophage	Macrophage	T01_Cast_Day1_2	T01	T01_Cast_Day1
T01_Cast_Day1_2_id-AGGGAGTTCCTATTCA	AGGGAGTTCCTATTCA	Imm_Macrophage	Macrophage	T01_Cast_Day1_2	T01	T01_Cast_Day1
T01_Cast_Day1_2_id-AGTCTTTAGCCTTGAT	AGTCTTTAGCCTTGAT	Imm_Macrophage	Macrophage	T01_Cast_Day1_2	T01	T01_Cast_Day1
T01_Cast_Day1_2_id-AGTCTTTCAATGCCAT	AGTCTTTCAATGCCAT	Imm_Macrophage	Macrophage	T01_Cast_Day1_2	T01	T01_Cast_Day1
T01_Cast_Day1_2_id-AGTGTCACAATGTTGC	AGTGTCACAATGTTGC	Imm_Macrophage	Macrophage	T01_Cast_Day1_2	T01	T01_Cast_Day1
T01_Cast_Day1_2_id-AGTTGGTCATGGATGG	AGTTGGTCATGGATGG	Imm_Macrophage	Macrophage	T01_Cast_Day1_2	T01	T01_Cast_Day1
T01_Cast_Day1_2_id-ATCCACCTCAGCAACT	ATCCACCTCAGCAACT	Imm_Macrophage	Macrophage	T01_Cast_Day1_2	T01	T01_Cast_Day1
T01_Cast_Day1_2_id-ATCGAGTTCGTAGGTT	ATCGAGTTCGTAGGTT	Imm_Macrophage	Macrophage	T01_Cast_Day1_2	T01	T01_Cast_Day1
T01_Cast_Day1_2_id-ATTATCCAGTGTACGG	ATTATCCAGTGTACGG	Imm_Macrophage	Macrophage	T01_Cast_Day1_2	T01	T01_Cast_Day1
T01_Cast_Day1_2_id-CACACAATCCGCGGTA	CACACAATCCGCGGTA	Imm_Macrophage	Macrophage	T01_Cast_Day1_2	T01	T01_Cast_Day1
T01_Cast_Day1_2_id-CACATAGCAGGTCGTC	CACATAGCAGGTCGTC	Imm_Macrophage	Macrophage	T01_Cast_Day1_2	T01	T01_Cast_Day1
T01_Cast_Day1_2_id-CAGCATAAGGCAATTA	CAGCATAAGGCAATTA	Imm_Macrophage	Macrophage	T01_Cast_Day1_2	T01	T01_Cast_Day1
T01_Cast_Day1_2_id-CATCAAGTCTGCCCTA	CATCAAGTCTGCCCTA	Imm_Macrophage	Macrophage	T01_Cast_Day1_2	T01	T01_Cast_Day1
T01_Cast_Day1_2_id-CATCAGATCAACCATG	CATCAGATCAACCATG	Imm_Macrophage	Macrophage	T01_Cast_Day1_2	T01	T01_Cast_Day1
T01_Cast_Day1_2_id-CATCGAAAGCGCCTTG	CATCGAAAGCGCCTTG	Imm_Macrophage	Macrophage	T01_Cast_Day1_2	T01	T01_Cast_Day1
T01_Cast_Day1_2_id-CCAGCGATCCCATTAT	CCAGCGATCCCATTAT	Imm_Macrophage	Macrophage	T01_Cast_Day1_2	T01	T01_Cast_Day1
T01_Cast_Day1_2_id-CCTACCACAGTATGCT	CCTACCACAGTATGCT	Imm_Macrophage	Macrophage	T01_Cast_Day1_2	T01	T01_Cast_Day1
T01_Cast_Day1_2_id-CCTCAGTTCTCGCTTG	CCTCAGTTCTCGCTTG	Imm_Macrophage	Macrophage	T01_Cast_Day1_2	T01	T01_Cast_Day1
T01_Cast_Day1_2_id-CCTTACGCACAGGCCT	CCTTACGCACAGGCCT	Imm_Macrophage	Macrophage	T01_Cast_Day1_2	T01	T01_Cast_Day1
T01_Cast_Day1_2_id-CCTTCCCTCAGTGCAT	CCTTCCCTCAGTGCAT	Imm_Macrophage	Macrophage	T01_Cast_Day1_2	T01	T01_Cast_Day1
T01_Cast_Day1_2_id-CCTTCGACACGACTCG	CCTTCGACACGACTCG	Imm_Macrophage	Macrophage	T01_Cast_Day1_2	T01	T01_Cast_Day1
T01_Cast_Day1_2_id-CGACCTTTCGGCATCG	CGACCTTTCGGCATCG	Imm_Macrophage	Macrophage	T01_Cast_Day1_2	T01	T01_Cast_Day1
T01_Cast_Day1_2_id-CGATCGGCAGCGTAAG	CGATCGGCAGCGTAAG	Imm_Macrophage	Macrophage	T01_Cast_Day1_2	T01	T01_Cast_Day1
T01_Cast_Day1_2_id-CGATGTATCTTGTTTG	CGATGTATCTTGTTTG	Imm_Macrophage	Macrophage	T01_Cast_Day1_2	T01	T01_Cast_Day1
T01_Cast_Day1_2_id-CGCCAAGCACGCCAGT	CGCCAAGCACGCCAGT	Imm_Macrophage	Macrophage	T01_Cast_Day1_2	T01	T01_Cast_Day1
T01_Cast_Day1_2_id-CGCCAAGTCGGCGCAT	CGCCAAGTCGGCGCAT	Imm_Macrophage	Macrophage	T01_Cast_Day1_2	T01	T01_Cast_Day1
T01_Cast_Day1_2_id-CGCGGTACAAATCCGT	CGCGGTACAAATCCGT	Imm_Macrophage	Macrophage	T01_Cast_Day1_2	T01	T01_Cast_Day1
T01_Cast_Day1_2_id-CGCTGGAAGTGCCATT	CGCTGGAAGTGCCATT	Imm_Macrophage	Macrophage	T01_Cast_Day1_2	T01	T01_Cast_Day1
T01_Cast_Day1_2_id-CGGACACGTACCGCTG	CGGACACGTACCGCTG	Imm_Macrophage	Macrophage	T01_Cast_Day1_2	T01	T01_Cast_Day1
T01_Cast_Day1_2_id-CGTCTACTCTGCGGCA	CGTCTACTCTGCGGCA	Imm_Macrophage	Macrophage	T01_Cast_Day1_2	T01	T01_Cast_Day1
T01_Cast_Day1_2_id-CGTTAGACAGCTATTG	CGTTAGACAGCTATTG	Imm_Macrophage	Macrophage	T01_Cast_Day1_2	T01	T01_Cast_Day1
T01_Cast_Day1_2_id-CTAACTTCAATGACCT	CTAACTTCAATGACCT	Imm_Macrophage	Macrophage	T01_Cast_Day1_2	T01	T01_Cast_Day1
T01_Cast_Day1_2_id-CTCCTAGAGTCAAGCG	CTCCTAGAGTCAAGCG	Imm_Macrophage	Macrophage	T01_Cast_Day1_2	T01	T01_Cast_Day1
T01_Cast_Day1_2_id-CTCGAGGAGAAGGACA	CTCGAGGAGAAGGACA	Imm_Macrophage	Macrophage	T01_Cast_Day1_2	T01	T01_Cast_Day1
T01_Cast_Day1_2_id-CTCTACGGTAGCCTAT	CTCTACGGTAGCCTAT	Imm_Macrophage	Macrophage	T01_Cast_Day1_2	T01	T01_Cast_Day1
T01_Cast_Day1_2_id-CTGAAACGTCTTGATG	CTGAAACGTCTTGATG	Imm_Macrophage	Macrophage	T01_Cast_Day1_2	T01	T01_Cast_Day1
T01_Cast_Day1_2_id-CTGGTCTTCCTTCAAT	CTGGTCTTCCTTCAAT	Imm_Macrophage	Macrophage	T01_Cast_Day1_2	T01	T01_Cast_Day1
T01_Cast_Day1_2_id-CTGTTTACAGCTGTTA	CTGTTTACAGCTGTTA	Imm_Macrophage	Macrophage	T01_Cast_Day1_2	T01	T01_Cast_Day1
T01_Cast_Day1_2_id-GATCGATCAATGGTCT	GATCGATCAATGGTCT	Imm_Macrophage	Macrophage	T01_Cast_Day1_2	T01	T01_Cast_Day1
T01_Cast_Day1_2_id-GATTCAGAGTATGACA	GATTCAGAGTATGACA	Imm_Macrophage	Macrophage	T01_Cast_Day1_2	T01	T01_Cast_Day1
T01_Cast_Day1_2_id-GCACATAGTCACCCAG	GCACATAGTCACCCAG	Imm_Macrophage	Macrophage	T01_Cast_Day1_2	T01	T01_Cast_Day1
T01_Cast_Day1_2_id-GCACTCTAGAGTCGGT	GCACTCTAGAGTCGGT	Imm_Macrophage	Macrophage	T01_Cast_Day1_2	T01	T01_Cast_Day1
T01_Cast_Day1_2_id-GCAGTTACAGGGAGAG	GCAGTTACAGGGAGAG	Imm_Macrophage	Macrophage	T01_Cast_Day1_2	T01	T01_Cast_Day1
T01_Cast_Day1_2_id-GCGCCAACAATGGTCT	GCGCCAACAATGGTCT	Imm_Macrophage	Macrophage	T01_Cast_Day1_2	T01	T01_Cast_Day1
T01_Cast_Day1_2_id-GCTGGGTTCGTTACAG	GCTGGGTTCGTTACAG	Imm_Macrophage	Macrophage	T01_Cast_Day1_2	T01	T01_Cast_Day1
T01_Cast_Day1_2_id-GCTTGAAGTGAAAGAG	GCTTGAAGTGAAAGAG	Imm_Macrophage	Macrophage	T01_Cast_Day1_2	T01	T01_Cast_Day1
T01_Cast_Day1_2_id-GGAACTTTCCGGGTGT	GGAACTTTCCGGGTGT	Imm_Macrophage	Macrophage	T01_Cast_Day1_2	T01	T01_Cast_Day1
T01_Cast_Day1_2_id-GGGAATGCACCAGCAC	GGGAATGCACCAGCAC	Imm_Macrophage	Macrophage	T01_Cast_Day1_2	T01	T01_Cast_Day1
T01_Cast_Day1_2_id-GGGACCTCAGACTCGC	GGGACCTCAGACTCGC	Imm_Macrophage	Macrophage	T01_Cast_Day1_2	T01	T01_Cast_Day1
T01_Cast_Day1_2_id-GGTATTGGTGCCTGTG	GGTATTGGTGCCTGTG	Imm_Macrophage	Macrophage	T01_Cast_Day1_2	T01	T01_Cast_Day1
T01_Cast_Day1_2_id-GTAACGTTCAAACCAC	GTAACGTTCAAACCAC	Imm_Macrophage	Macrophage	T01_Cast_Day1_2	T01	T01_Cast_Day1
T01_Cast_Day1_2_id-GTAACTGCACAGAGGT	GTAACTGCACAGAGGT	Imm_Macrophage	Macrophage	T01_Cast_Day1_2	T01	T01_Cast_Day1
T01_Cast_Day1_2_id-GTACTCCGTCTGCGGT	GTACTCCGTCTGCGGT	Imm_Macrophage	Macrophage	T01_Cast_Day1_2	T01	T01_Cast_Day1
T01_Cast_Day1_2_id-GTAGTCACACGAGAGT	GTAGTCACACGAGAGT	Imm_Macrophage	Macrophage	T01_Cast_Day1_2	T01	T01_Cast_Day1
T01_Cast_Day1_2_id-GTGCATATCATGCAAC	GTGCATATCATGCAAC	Imm_Macrophage	Macrophage	T01_Cast_Day1_2	T01	T01_Cast_Day1
T01_Cast_Day1_2_id-GTTAAGCAGCGCTCCA	GTTAAGCAGCGCTCCA	Imm_Macrophage	Macrophage	T01_Cast_Day1_2	T01	T01_Cast_Day1
T01_Cast_Day1_2_id-GTTACAGTCGGCGCAT	GTTACAGTCGGCGCAT	Imm_Macrophage	Macrophage	T01_Cast_Day1_2	T01	T01_Cast_Day1
T01_Cast_Day1_2_id-TAAGTGCAGTGTACGG	TAAGTGCAGTGTACGG	Imm_Macrophage	Macrophage	T01_Cast_Day1_2	T01	T01_Cast_Day1
T01_Cast_Day1_2_id-TACAGTGAGGTTCCTA	TACAGTGAGGTTCCTA	Imm_Macrophage	Macrophage	T01_Cast_Day1_2	T01	T01_Cast_Day1
T01_Cast_Day1_2_id-TACAGTGGTAAACACA	TACAGTGGTAAACACA	Imm_Macrophage	Macrophage	T01_Cast_Day1_2	T01	T01_Cast_Day1
T01_Cast_Day1_2_id-TACCTATGTTCGTCTC	TACCTATGTTCGTCTC	Imm_Macrophage	Macrophage	T01_Cast_Day1_2	T01	T01_Cast_Day1
T01_Cast_Day1_2_id-TACCTATTCATAACCG	TACCTATTCATAACCG	Imm_Macrophage	Macrophage	T01_Cast_Day1_2	T01	T01_Cast_Day1
T01_Cast_Day1_2_id-TACGGTAAGGAATCGC	TACGGTAAGGAATCGC	Imm_Macrophage	Macrophage	T01_Cast_Day1_2	T01	T01_Cast_Day1
T01_Cast_Day1_2_id-TATGCCCGTAACGACG	TATGCCCGTAACGACG	Imm_Macrophage	Macrophage	T01_Cast_Day1_2	T01	T01_Cast_Day1
T01_Cast_Day1_2_id-TCACGAAGTACCCAAT	TCACGAAGTACCCAAT	Imm_Macrophage	Macrophage	T01_Cast_Day1_2	T01	T01_Cast_Day1
T01_Cast_Day1_2_id-TCGCGAGGTCTAGAGG	TCGCGAGGTCTAGAGG	Imm_Macrophage	Macrophage	T01_Cast_Day1_2	T01	T01_Cast_Day1
T01_Cast_Day1_2_id-TCGGGACGTTTAAGCC	TCGGGACGTTTAAGCC	Imm_Macrophage	Macrophage	T01_Cast_Day1_2	T01	T01_Cast_Day1
T01_Cast_Day1_2_id-TCTCTAATCAAACCGT	TCTCTAATCAAACCGT	Imm_Macrophage	Macrophage	T01_Cast_Day1_2	T01	T01_Cast_Day1
T01_Cast_Day1_2_id-TCTGGAAGTAGCAAAT	TCTGGAAGTAGCAAAT	Imm_Macrophage	Macrophage	T01_Cast_Day1_2	T01	T01_Cast_Day1
T01_Cast_Day1_2_id-TGACGGCAGCGATGAC	TGACGGCAGCGATGAC	Imm_Macrophage	Macrophage	T01_Cast_Day1_2	T01	T01_Cast_Day1
T01_Cast_Day1_2_id-TGATTTCTCCATGCTC	TGATTTCTCCATGCTC	Imm_Macrophage	Macrophage	T01_Cast_Day1_2	T01	T01_Cast_Day1
T01_Cast_Day1_2_id-TGATTTCTCCCATTTA	TGATTTCTCCCATTTA	Imm_Macrophage	Macrophage	T01_Cast_Day1_2	T01	T01_Cast_Day1
T01_Cast_Day1_2_id-TGCCCATAGTTCGCGC	TGCCCATAGTTCGCGC	Imm_Macrophage	Macrophage	T01_Cast_Day1_2	T01	T01_Cast_Day1
T01_Cast_Day1_2_id-TGCCCTAGTAGATTAG	TGCCCTAGTAGATTAG	Imm_Macrophage	Macrophage	T01_Cast_Day1_2	T01	T01_Cast_Day1
T01_Cast_Day1_2_id-TGCTACCCAGCTCCGA	TGCTACCCAGCTCCGA	Imm_Macrophage	Macrophage	T01_Cast_Day1_2	T01	T01_Cast_Day1
T01_Cast_Day1_2_id-TGCTGCTAGGAGCGAG	TGCTGCTAGGAGCGAG	Imm_Macrophage	Macrophage	T01_Cast_Day1_2	T01	T01_Cast_Day1
T01_Cast_Day1_2_id-TGTATTCCATGTCTCC	TGTATTCCATGTCTCC	Imm_Macrophage	Macrophage	T01_Cast_Day1_2	T01	T01_Cast_Day1
T01_Cast_Day1_2_id-TTAGGACTCTTCTGGC	TTAGGACTCTTCTGGC	Imm_Macrophage	Macrophage	T01_Cast_Day1_2	T01	T01_Cast_Day1
T01_Cast_Day1_2_id-TTAGGCACATTGTGCA	TTAGGCACATTGTGCA	Imm_Macrophage	Macrophage	T01_Cast_Day1_2	T01	T01_Cast_Day1
T01_Cast_Day1_2_id-TTCTACAAGGTCATCT	TTCTACAAGGTCATCT	Imm_Macrophage	Macrophage	T01_Cast_Day1_2	T01	T01_Cast_Day1
T01_Cast_Day1_2_id-TTCTACAGTATAGGGC	TTCTACAGTATAGGGC	Imm_Macrophage	Macrophage	T01_Cast_Day1_2	T01	T01_Cast_Day1
T01_Cast_Day1_2_id-TTCTCCTCACCAGGCT	TTCTCCTCACCAGGCT	Imm_Macrophage	Macrophage	T01_Cast_Day1_2	T01	T01_Cast_Day1
T01_Cast_Day1_2_id-TTGCCGTGTGATAAGT	TTGCCGTGTGATAAGT	Imm_Macrophage	Macrophage	T01_Cast_Day1_2	T01	T01_Cast_Day1
T01_Cast_Day1_2_id-TTGCGTCCAGACAAAT	TTGCGTCCAGACAAAT	Imm_Macrophage	Macrophage	T01_Cast_Day1_2	T01	T01_Cast_Day1
T01_Cast_Day1_2_id-TTGCGTCTCTGATTCT	TTGCGTCTCTGATTCT	Imm_Macrophage	Macrophage	T01_Cast_Day1_2	T01	T01_Cast_Day1
T01_Cast_Day1_2_id-TTGGCAAGTCTGCGGT	TTGGCAAGTCTGCGGT	Imm_Macrophage	Macrophage	T01_Cast_Day1_2	T01	T01_Cast_Day1
T01_Cast_Day1_2_id-TTTATGCAGTGACATA	TTTATGCAGTGACATA	Imm_Macrophage	Macrophage	T01_Cast_Day1_2	T01	T01_Cast_Day1
T02_Cast_Day7_1_id-AAACGGGTCTAACGGT	AAACGGGTCTAACGGT	Imm_Macrophage	Macrophage	T02_Cast_Day7_1	T02	T02_Cast_Day7
T02_Cast_Day7_1_id-AAAGTAGCAGGACCCT	AAAGTAGCAGGACCCT	Imm_Macrophage	Macrophage	T02_Cast_Day7_1	T02	T02_Cast_Day7
T02_Cast_Day7_1_id-AACACGTTCCGCGCAA	AACACGTTCCGCGCAA	Imm_Macrophage	Macrophage	T02_Cast_Day7_1	T02	T02_Cast_Day7
T02_Cast_Day7_1_id-AACCATGGTTACTGAC	AACCATGGTTACTGAC	Imm_Macrophage	Macrophage	T02_Cast_Day7_1	T02	T02_Cast_Day7
T02_Cast_Day7_1_id-AACGTTGTCTTAGCCC	AACGTTGTCTTAGCCC	Imm_Macrophage	Macrophage	T02_Cast_Day7_1	T02	T02_Cast_Day7
T02_Cast_Day7_1_id-AACTCAGGTCATCGGC	AACTCAGGTCATCGGC	Imm_Macrophage	Macrophage	T02_Cast_Day7_1	T02	T02_Cast_Day7
T02_Cast_Day7_1_id-AACTCCCAGCCGATTT	AACTCCCAGCCGATTT	Imm_Macrophage	Macrophage	T02_Cast_Day7_1	T02	T02_Cast_Day7
T02_Cast_Day7_1_id-AACTCTTAGAATCTCC	AACTCTTAGAATCTCC	Imm_Macrophage	Macrophage	T02_Cast_Day7_1	T02	T02_Cast_Day7
T02_Cast_Day7_1_id-AACTCTTAGCTGCAAG	AACTCTTAGCTGCAAG	Imm_Macrophage	Macrophage	T02_Cast_Day7_1	T02	T02_Cast_Day7
T02_Cast_Day7_1_id-AACTCTTCAAACGCGA	AACTCTTCAAACGCGA	Imm_Macrophage	Macrophage	T02_Cast_Day7_1	T02	T02_Cast_Day7
T02_Cast_Day7_1_id-AACTCTTCAGTGGGAT	AACTCTTCAGTGGGAT	Imm_Macrophage	Macrophage	T02_Cast_Day7_1	T02	T02_Cast_Day7
T02_Cast_Day7_1_id-AACTGGTAGGAACTGC	AACTGGTAGGAACTGC	Imm_Macrophage	Macrophage	T02_Cast_Day7_1	T02	T02_Cast_Day7
T02_Cast_Day7_1_id-AACTGGTCACTGTCGG	AACTGGTCACTGTCGG	Imm_Macrophage	Macrophage	T02_Cast_Day7_1	T02	T02_Cast_Day7
T02_Cast_Day7_1_id-AAGACCTGTATCAGTC	AAGACCTGTATCAGTC	Imm_Macrophage	Macrophage	T02_Cast_Day7_1	T02	T02_Cast_Day7
T02_Cast_Day7_1_id-AAGCCGCAGAACAATC	AAGCCGCAGAACAATC	Imm_Macrophage	Macrophage	T02_Cast_Day7_1	T02	T02_Cast_Day7
T02_Cast_Day7_1_id-AAGCCGCAGACTAGAT	AAGCCGCAGACTAGAT	Imm_Macrophage	Macrophage	T02_Cast_Day7_1	T02	T02_Cast_Day7
T02_Cast_Day7_1_id-AAGCCGCCATAACCTG	AAGCCGCCATAACCTG	Imm_Macrophage	Macrophage	T02_Cast_Day7_1	T02	T02_Cast_Day7
T02_Cast_Day7_1_id-AAGGAGCCAGATGGGT	AAGGAGCCAGATGGGT	Imm_Macrophage	Macrophage	T02_Cast_Day7_1	T02	T02_Cast_Day7
T02_Cast_Day7_1_id-AAGGCAGAGTGGAGAA	AAGGCAGAGTGGAGAA	Imm_Macrophage	Macrophage	T02_Cast_Day7_1	T02	T02_Cast_Day7
T02_Cast_Day7_1_id-AAGGCAGCAACAACCT	AAGGCAGCAACAACCT	Imm_Macrophage	Macrophage	T02_Cast_Day7_1	T02	T02_Cast_Day7
T02_Cast_Day7_1_id-AAGTCTGAGACTTGAA	AAGTCTGAGACTTGAA	Imm_Macrophage	Macrophage	T02_Cast_Day7_1	T02	T02_Cast_Day7
T02_Cast_Day7_1_id-AAGTCTGCATGTTGAC	AAGTCTGCATGTTGAC	Imm_Macrophage	Macrophage	T02_Cast_Day7_1	T02	T02_Cast_Day7
T02_Cast_Day7_1_id-AAGTCTGGTCTAGTGT	AAGTCTGGTCTAGTGT	Imm_Macrophage	Macrophage	T02_Cast_Day7_1	T02	T02_Cast_Day7
T02_Cast_Day7_1_id-AATCCAGGTCGCGAAA	AATCCAGGTCGCGAAA	Imm_Macrophage	Macrophage	T02_Cast_Day7_1	T02	T02_Cast_Day7
T02_Cast_Day7_1_id-AATCGGTTCCTGCCAT	AATCGGTTCCTGCCAT	Imm_Macrophage	Macrophage	T02_Cast_Day7_1	T02	T02_Cast_Day7
T02_Cast_Day7_1_id-ACACCCTGTGATGCCC	ACACCCTGTGATGCCC	Imm_Macrophage	Macrophage	T02_Cast_Day7_1	T02	T02_Cast_Day7
T02_Cast_Day7_1_id-ACACCCTGTTGGTTTG	ACACCCTGTTGGTTTG	Imm_Macrophage	Macrophage	T02_Cast_Day7_1	T02	T02_Cast_Day7
T02_Cast_Day7_1_id-ACACTGATCCAGTAGT	ACACTGATCCAGTAGT	Imm_Macrophage	Macrophage	T02_Cast_Day7_1	T02	T02_Cast_Day7
T02_Cast_Day7_1_id-ACAGCCGCAATGGATA	ACAGCCGCAATGGATA	Imm_Macrophage	Macrophage	T02_Cast_Day7_1	T02	T02_Cast_Day7
T02_Cast_Day7_1_id-ACAGCCGTCAAACCAC	ACAGCCGTCAAACCAC	Imm_Macrophage	Macrophage	T02_Cast_Day7_1	T02	T02_Cast_Day7
T02_Cast_Day7_1_id-ACATACGAGAGTAAGG	ACATACGAGAGTAAGG	Imm_Macrophage	Macrophage	T02_Cast_Day7_1	T02	T02_Cast_Day7
T02_Cast_Day7_1_id-ACATACGTCACTCTTA	ACATACGTCACTCTTA	Imm_Macrophage	Macrophage	T02_Cast_Day7_1	T02	T02_Cast_Day7
T02_Cast_Day7_1_id-ACATCAGGTCGAACAG	ACATCAGGTCGAACAG	Imm_Macrophage	Macrophage	T02_Cast_Day7_1	T02	T02_Cast_Day7
T02_Cast_Day7_1_id-ACATGGTCATGTCTCC	ACATGGTCATGTCTCC	Imm_Macrophage	Macrophage	T02_Cast_Day7_1	T02	T02_Cast_Day7
T02_Cast_Day7_1_id-ACCGTAATCCGCAGTG	ACCGTAATCCGCAGTG	Imm_Macrophage	Macrophage	T02_Cast_Day7_1	T02	T02_Cast_Day7
T02_Cast_Day7_1_id-ACCTTTAAGGATGGTC	ACCTTTAAGGATGGTC	Imm_Macrophage	Macrophage	T02_Cast_Day7_1	T02	T02_Cast_Day7
T02_Cast_Day7_1_id-ACCTTTAGTACAAGTA	ACCTTTAGTACAAGTA	Imm_Macrophage	Macrophage	T02_Cast_Day7_1	T02	T02_Cast_Day7
T02_Cast_Day7_1_id-ACGAGCCTCTGCCCTA	ACGAGCCTCTGCCCTA	Imm_Macrophage	Macrophage	T02_Cast_Day7_1	T02	T02_Cast_Day7
T02_Cast_Day7_1_id-ACGATACCATATGAGA	ACGATACCATATGAGA	Imm_Macrophage	Macrophage	T02_Cast_Day7_1	T02	T02_Cast_Day7
T02_Cast_Day7_1_id-ACGATGTCACGCATCG	ACGATGTCACGCATCG	Imm_Macrophage	Macrophage	T02_Cast_Day7_1	T02	T02_Cast_Day7
T02_Cast_Day7_1_id-ACGCCAGGTGAGTGAC	ACGCCAGGTGAGTGAC	Imm_Macrophage	Macrophage	T02_Cast_Day7_1	T02	T02_Cast_Day7
T02_Cast_Day7_1_id-ACGCCGAAGGGATGGG	ACGCCGAAGGGATGGG	Imm_Macrophage	Macrophage	T02_Cast_Day7_1	T02	T02_Cast_Day7
T02_Cast_Day7_1_id-ACGCCGACATGTCTCC	ACGCCGACATGTCTCC	Imm_Macrophage	Macrophage	T02_Cast_Day7_1	T02	T02_Cast_Day7
T02_Cast_Day7_1_id-ACGCCGACATTAGCCA	ACGCCGACATTAGCCA	Imm_Macrophage	Macrophage	T02_Cast_Day7_1	T02	T02_Cast_Day7
T02_Cast_Day7_1_id-ACGGCCATCTCGTATT	ACGGCCATCTCGTATT	Imm_Macrophage	Macrophage	T02_Cast_Day7_1	T02	T02_Cast_Day7
T02_Cast_Day7_1_id-ACGGGCTTCAACACGT	ACGGGCTTCAACACGT	Imm_Macrophage	Macrophage	T02_Cast_Day7_1	T02	T02_Cast_Day7
T02_Cast_Day7_1_id-ACGGGCTTCTACCTGC	ACGGGCTTCTACCTGC	Imm_Macrophage	Macrophage	T02_Cast_Day7_1	T02	T02_Cast_Day7
T02_Cast_Day7_1_id-ACGTCAAGTCTCGTTC	ACGTCAAGTCTCGTTC	Imm_Macrophage	Macrophage	T02_Cast_Day7_1	T02	T02_Cast_Day7
T02_Cast_Day7_1_id-ACGTCAAGTCTTCTCG	ACGTCAAGTCTTCTCG	Imm_Macrophage	Macrophage	T02_Cast_Day7_1	T02	T02_Cast_Day7
T02_Cast_Day7_1_id-ACTGAACGTGCTTCTC	ACTGAACGTGCTTCTC	Imm_Macrophage	Macrophage	T02_Cast_Day7_1	T02	T02_Cast_Day7
T02_Cast_Day7_1_id-ACTGTCCGTACATCCA	ACTGTCCGTACATCCA	Imm_Macrophage	Macrophage	T02_Cast_Day7_1	T02	T02_Cast_Day7
T02_Cast_Day7_1_id-ACTTACTCAGTTAACC	ACTTACTCAGTTAACC	Imm_Macrophage	Macrophage	T02_Cast_Day7_1	T02	T02_Cast_Day7
T02_Cast_Day7_1_id-ACTTGTTGTCTGGTCG	ACTTGTTGTCTGGTCG	Imm_Macrophage	Macrophage	T02_Cast_Day7_1	T02	T02_Cast_Day7
T02_Cast_Day7_1_id-ACTTGTTGTGTAAGTA	ACTTGTTGTGTAAGTA	Imm_Macrophage	Macrophage	T02_Cast_Day7_1	T02	T02_Cast_Day7
T02_Cast_Day7_1_id-AGAATAGAGCCGCCTA	AGAATAGAGCCGCCTA	Imm_Macrophage	Macrophage	T02_Cast_Day7_1	T02	T02_Cast_Day7
T02_Cast_Day7_1_id-AGACGTTTCCATGAAC	AGACGTTTCCATGAAC	Imm_Macrophage	Macrophage	T02_Cast_Day7_1	T02	T02_Cast_Day7
T02_Cast_Day7_1_id-AGATCTGTCATGCATG	AGATCTGTCATGCATG	Imm_Macrophage	Macrophage	T02_Cast_Day7_1	T02	T02_Cast_Day7
T02_Cast_Day7_1_id-AGCAGCCTCCCTAATT	AGCAGCCTCCCTAATT	Imm_Macrophage	Macrophage	T02_Cast_Day7_1	T02	T02_Cast_Day7
T02_Cast_Day7_1_id-AGCATACAGCTGAACG	AGCATACAGCTGAACG	Imm_Macrophage	Macrophage	T02_Cast_Day7_1	T02	T02_Cast_Day7
T02_Cast_Day7_1_id-AGCATACAGTACGCGA	AGCATACAGTACGCGA	Imm_Macrophage	Macrophage	T02_Cast_Day7_1	T02	T02_Cast_Day7
T02_Cast_Day7_1_id-AGCCTAAAGAAACCTA	AGCCTAAAGAAACCTA	Imm_Macrophage	Macrophage	T02_Cast_Day7_1	T02	T02_Cast_Day7
T02_Cast_Day7_1_id-AGCGTATCATCCGTGG	AGCGTATCATCCGTGG	Imm_Macrophage	Macrophage	T02_Cast_Day7_1	T02	T02_Cast_Day7
T02_Cast_Day7_1_id-AGCTCTCAGGCATTGG	AGCTCTCAGGCATTGG	Imm_Macrophage	Macrophage	T02_Cast_Day7_1	T02	T02_Cast_Day7
T02_Cast_Day7_1_id-AGCTTGACATCTCCCA	AGCTTGACATCTCCCA	Imm_Macrophage	Macrophage	T02_Cast_Day7_1	T02	T02_Cast_Day7
T02_Cast_Day7_1_id-AGCTTGAGTCGATTGT	AGCTTGAGTCGATTGT	Imm_Macrophage	Macrophage	T02_Cast_Day7_1	T02	T02_Cast_Day7
T02_Cast_Day7_1_id-AGCTTGATCATGCAAC	AGCTTGATCATGCAAC	Imm_Macrophage	Macrophage	T02_Cast_Day7_1	T02	T02_Cast_Day7
T02_Cast_Day7_1_id-AGGCCACTCTCCTATA	AGGCCACTCTCCTATA	Imm_Macrophage	Macrophage	T02_Cast_Day7_1	T02	T02_Cast_Day7
T02_Cast_Day7_1_id-AGGCCGTCAACAACCT	AGGCCGTCAACAACCT	Imm_Macrophage	Macrophage	T02_Cast_Day7_1	T02	T02_Cast_Day7
T02_Cast_Day7_1_id-AGGCCGTGTAAGAGAG	AGGCCGTGTAAGAGAG	Imm_Macrophage	Macrophage	T02_Cast_Day7_1	T02	T02_Cast_Day7
T02_Cast_Day7_1_id-AGGGAGTTCCGTTGTC	AGGGAGTTCCGTTGTC	Imm_Macrophage	Macrophage	T02_Cast_Day7_1	T02	T02_Cast_Day7
T02_Cast_Day7_1_id-AGGGATGAGTTAGCGG	AGGGATGAGTTAGCGG	Imm_Macrophage	Macrophage	T02_Cast_Day7_1	T02	T02_Cast_Day7
T02_Cast_Day7_1_id-AGGGATGGTCTCTCGT	AGGGATGGTCTCTCGT	Imm_Macrophage	Macrophage	T02_Cast_Day7_1	T02	T02_Cast_Day7
T02_Cast_Day7_1_id-AGGTCCGAGATCTGAA	AGGTCCGAGATCTGAA	Imm_Macrophage	Macrophage	T02_Cast_Day7_1	T02	T02_Cast_Day7
T02_Cast_Day7_1_id-AGGTCCGAGTAGTGCG	AGGTCCGAGTAGTGCG	Imm_Macrophage	Macrophage	T02_Cast_Day7_1	T02	T02_Cast_Day7
T02_Cast_Day7_1_id-AGGTCCGCACACATGT	AGGTCCGCACACATGT	Imm_Macrophage	Macrophage	T02_Cast_Day7_1	T02	T02_Cast_Day7
T02_Cast_Day7_1_id-AGTAGTCAGCTGCCCA	AGTAGTCAGCTGCCCA	Imm_Macrophage	Macrophage	T02_Cast_Day7_1	T02	T02_Cast_Day7
T02_Cast_Day7_1_id-AGTAGTCCATCTGGTA	AGTAGTCCATCTGGTA	Imm_Macrophage	Macrophage	T02_Cast_Day7_1	T02	T02_Cast_Day7
T02_Cast_Day7_1_id-AGTCTTTAGGGTTCCC	AGTCTTTAGGGTTCCC	Imm_Macrophage	Macrophage	T02_Cast_Day7_1	T02	T02_Cast_Day7
T02_Cast_Day7_1_id-AGTGAGGAGCCAGAAC	AGTGAGGAGCCAGAAC	Imm_Macrophage	Macrophage	T02_Cast_Day7_1	T02	T02_Cast_Day7
T02_Cast_Day7_1_id-ATAAGAGCACTGTTAG	ATAAGAGCACTGTTAG	Imm_Macrophage	Macrophage	T02_Cast_Day7_1	T02	T02_Cast_Day7
T02_Cast_Day7_1_id-ATAGACCTCCATGAAC	ATAGACCTCCATGAAC	Imm_Macrophage	Macrophage	T02_Cast_Day7_1	T02	T02_Cast_Day7
T02_Cast_Day7_1_id-ATAGACCTCTATCCCG	ATAGACCTCTATCCCG	Imm_Macrophage	Macrophage	T02_Cast_Day7_1	T02	T02_Cast_Day7
T02_Cast_Day7_1_id-ATCACGAAGAGTGAGA	ATCACGAAGAGTGAGA	Imm_Macrophage	Macrophage	T02_Cast_Day7_1	T02	T02_Cast_Day7
T02_Cast_Day7_1_id-ATCATCTAGTTAACGA	ATCATCTAGTTAACGA	Imm_Macrophage	Macrophage	T02_Cast_Day7_1	T02	T02_Cast_Day7
T02_Cast_Day7_1_id-ATCATCTCATGAACCT	ATCATCTCATGAACCT	Imm_Macrophage	Macrophage	T02_Cast_Day7_1	T02	T02_Cast_Day7
T02_Cast_Day7_1_id-ATCCACCAGAAACCTA	ATCCACCAGAAACCTA	Imm_Macrophage	Macrophage	T02_Cast_Day7_1	T02	T02_Cast_Day7
T02_Cast_Day7_1_id-ATCCGAAGTAATCGTC	ATCCGAAGTAATCGTC	Imm_Macrophage	Macrophage	T02_Cast_Day7_1	T02	T02_Cast_Day7
T02_Cast_Day7_1_id-ATCGAGTAGGAGTTGC	ATCGAGTAGGAGTTGC	Imm_Macrophage	Macrophage	T02_Cast_Day7_1	T02	T02_Cast_Day7
T02_Cast_Day7_1_id-ATCGAGTAGGATATAC	ATCGAGTAGGATATAC	Imm_Macrophage	Macrophage	T02_Cast_Day7_1	T02	T02_Cast_Day7
T02_Cast_Day7_1_id-ATCGAGTCACCTCGTT	ATCGAGTCACCTCGTT	Imm_Macrophage	Macrophage	T02_Cast_Day7_1	T02	T02_Cast_Day7
T02_Cast_Day7_1_id-ATCGAGTCACTTGGAT	ATCGAGTCACTTGGAT	Imm_Macrophage	Macrophage	T02_Cast_Day7_1	T02	T02_Cast_Day7
T02_Cast_Day7_1_id-ATCGAGTGTATTACCG	ATCGAGTGTATTACCG	Imm_Macrophage	Macrophage	T02_Cast_Day7_1	T02	T02_Cast_Day7
T02_Cast_Day7_1_id-ATCTGCCTCATCGATG	ATCTGCCTCATCGATG	Imm_Macrophage	Macrophage	T02_Cast_Day7_1	T02	T02_Cast_Day7
T02_Cast_Day7_1_id-ATGAGGGAGTGTTGAA	ATGAGGGAGTGTTGAA	Imm_Macrophage	Macrophage	T02_Cast_Day7_1	T02	T02_Cast_Day7
T02_Cast_Day7_1_id-ATGAGGGGTTGATTGC	ATGAGGGGTTGATTGC	Imm_Macrophage	Macrophage	T02_Cast_Day7_1	T02	T02_Cast_Day7
T02_Cast_Day7_1_id-ATTATCCAGGCGATAC	ATTATCCAGGCGATAC	Imm_Macrophage	Macrophage	T02_Cast_Day7_1	T02	T02_Cast_Day7
T02_Cast_Day7_1_id-ATTATCCCACAGGAGT	ATTATCCCACAGGAGT	Imm_Macrophage	Macrophage	T02_Cast_Day7_1	T02	T02_Cast_Day7
T02_Cast_Day7_1_id-ATTATCCGTCTGCGGT	ATTATCCGTCTGCGGT	Imm_Macrophage	Macrophage	T02_Cast_Day7_1	T02	T02_Cast_Day7
T02_Cast_Day7_1_id-ATTGGACGTAAGTGGC	ATTGGACGTAAGTGGC	Imm_Macrophage	Macrophage	T02_Cast_Day7_1	T02	T02_Cast_Day7
T02_Cast_Day7_1_id-CAACCTCGTGGGTCAA	CAACCTCGTGGGTCAA	Imm_Macrophage	Macrophage	T02_Cast_Day7_1	T02	T02_Cast_Day7
T02_Cast_Day7_1_id-CAAGAAAAGCTAACAA	CAAGAAAAGCTAACAA	Imm_Macrophage	Macrophage	T02_Cast_Day7_1	T02	T02_Cast_Day7
T02_Cast_Day7_1_id-CAAGATCCAGGACGTA	CAAGATCCAGGACGTA	Imm_Macrophage	Macrophage	T02_Cast_Day7_1	T02	T02_Cast_Day7
T02_Cast_Day7_1_id-CACAAACGTATAATGG	CACAAACGTATAATGG	Imm_Macrophage	Macrophage	T02_Cast_Day7_1	T02	T02_Cast_Day7
T02_Cast_Day7_1_id-CACACAAAGCAGGCTA	CACACAAAGCAGGCTA	Imm_Macrophage	Macrophage	T02_Cast_Day7_1	T02	T02_Cast_Day7
T02_Cast_Day7_1_id-CACACCTTCATCGGAT	CACACCTTCATCGGAT	Imm_Macrophage	Macrophage	T02_Cast_Day7_1	T02	T02_Cast_Day7
T02_Cast_Day7_1_id-CACAGGCTCGACGGAA	CACAGGCTCGACGGAA	Imm_Macrophage	Macrophage	T02_Cast_Day7_1	T02	T02_Cast_Day7
T02_Cast_Day7_1_id-CACATTTCAAACCTAC	CACATTTCAAACCTAC	Imm_Macrophage	Macrophage	T02_Cast_Day7_1	T02	T02_Cast_Day7
T02_Cast_Day7_1_id-CACATTTTCCGCGTTT	CACATTTTCCGCGTTT	Imm_Macrophage	Macrophage	T02_Cast_Day7_1	T02	T02_Cast_Day7
T02_Cast_Day7_1_id-CACCACTAGCCGGTAA	CACCACTAGCCGGTAA	Imm_Macrophage	Macrophage	T02_Cast_Day7_1	T02	T02_Cast_Day7
T02_Cast_Day7_1_id-CACCACTCATGGTCAT	CACCACTCATGGTCAT	Imm_Macrophage	Macrophage	T02_Cast_Day7_1	T02	T02_Cast_Day7
T02_Cast_Day7_1_id-CACCTTGAGCGATCCC	CACCTTGAGCGATCCC	Imm_Macrophage	Macrophage	T02_Cast_Day7_1	T02	T02_Cast_Day7
T02_Cast_Day7_1_id-CACTCCAAGAATGTGT	CACTCCAAGAATGTGT	Imm_Macrophage	Macrophage	T02_Cast_Day7_1	T02	T02_Cast_Day7
T02_Cast_Day7_1_id-CAGAATCAGGTGATTA	CAGAATCAGGTGATTA	Imm_Macrophage	Macrophage	T02_Cast_Day7_1	T02	T02_Cast_Day7
T02_Cast_Day7_1_id-CAGATCAGTCTTGCGG	CAGATCAGTCTTGCGG	Imm_Macrophage	Macrophage	T02_Cast_Day7_1	T02	T02_Cast_Day7
T02_Cast_Day7_1_id-CAGCAGCCATTCTTAC	CAGCAGCCATTCTTAC	Imm_Macrophage	Macrophage	T02_Cast_Day7_1	T02	T02_Cast_Day7
T02_Cast_Day7_1_id-CAGCCGACAATTGCTG	CAGCCGACAATTGCTG	Imm_Macrophage	Macrophage	T02_Cast_Day7_1	T02	T02_Cast_Day7
T02_Cast_Day7_1_id-CAGCTGGAGACACTAA	CAGCTGGAGACACTAA	Imm_Macrophage	Macrophage	T02_Cast_Day7_1	T02	T02_Cast_Day7
T02_Cast_Day7_1_id-CAGGTGCCATAGGATA	CAGGTGCCATAGGATA	Imm_Macrophage	Macrophage	T02_Cast_Day7_1	T02	T02_Cast_Day7
T02_Cast_Day7_1_id-CAGGTGCTCGGGAGTA	CAGGTGCTCGGGAGTA	Imm_Macrophage	Macrophage	T02_Cast_Day7_1	T02	T02_Cast_Day7
T02_Cast_Day7_1_id-CAGTAACCATATGGTC	CAGTAACCATATGGTC	Imm_Macrophage	Macrophage	T02_Cast_Day7_1	T02	T02_Cast_Day7
T02_Cast_Day7_1_id-CAGTAACCATTCTCAT	CAGTAACCATTCTCAT	Imm_Macrophage	Macrophage	T02_Cast_Day7_1	T02	T02_Cast_Day7
T02_Cast_Day7_1_id-CAGTCCTCAAAGCAAT	CAGTCCTCAAAGCAAT	Imm_Macrophage	Macrophage	T02_Cast_Day7_1	T02	T02_Cast_Day7
T02_Cast_Day7_1_id-CAGTCCTCATCTACGA	CAGTCCTCATCTACGA	Imm_Macrophage	Macrophage	T02_Cast_Day7_1	T02	T02_Cast_Day7
T02_Cast_Day7_1_id-CATATGGCACTGCCAG	CATATGGCACTGCCAG	Imm_Macrophage	Macrophage	T02_Cast_Day7_1	T02	T02_Cast_Day7
T02_Cast_Day7_1_id-CATATTCAGTGGAGAA	CATATTCAGTGGAGAA	Imm_Macrophage	Macrophage	T02_Cast_Day7_1	T02	T02_Cast_Day7
T02_Cast_Day7_1_id-CATCAAGCATAAGACA	CATCAAGCATAAGACA	Imm_Macrophage	Macrophage	T02_Cast_Day7_1	T02	T02_Cast_Day7
T02_Cast_Day7_1_id-CATCCACGTGAGCGAT	CATCCACGTGAGCGAT	Imm_Macrophage	Macrophage	T02_Cast_Day7_1	T02	T02_Cast_Day7
T02_Cast_Day7_1_id-CATCGGGTCGGATGTT	CATCGGGTCGGATGTT	Imm_Macrophage	Macrophage	T02_Cast_Day7_1	T02	T02_Cast_Day7
T02_Cast_Day7_1_id-CATTATCCACTACAGT	CATTATCCACTACAGT	Imm_Macrophage	Macrophage	T02_Cast_Day7_1	T02	T02_Cast_Day7
T02_Cast_Day7_1_id-CATTCGCGTGTTTGGT	CATTCGCGTGTTTGGT	Imm_Macrophage	Macrophage	T02_Cast_Day7_1	T02	T02_Cast_Day7
T02_Cast_Day7_1_id-CCAATCCAGCCAGGAT	CCAATCCAGCCAGGAT	Imm_Macrophage	Macrophage	T02_Cast_Day7_1	T02	T02_Cast_Day7
T02_Cast_Day7_1_id-CCAATCCAGGGTATCG	CCAATCCAGGGTATCG	Imm_Macrophage	Macrophage	T02_Cast_Day7_1	T02	T02_Cast_Day7
T02_Cast_Day7_1_id-CCAATCCGTGCCTGGT	CCAATCCGTGCCTGGT	Imm_Macrophage	Macrophage	T02_Cast_Day7_1	T02	T02_Cast_Day7
T02_Cast_Day7_1_id-CCAATCCTCAGTGTTG	CCAATCCTCAGTGTTG	Imm_Macrophage	Macrophage	T02_Cast_Day7_1	T02	T02_Cast_Day7
T02_Cast_Day7_1_id-CCACGGAAGCTGATAA	CCACGGAAGCTGATAA	Imm_Macrophage	Macrophage	T02_Cast_Day7_1	T02	T02_Cast_Day7
T02_Cast_Day7_1_id-CCACGGAGTTCGTGAT	CCACGGAGTTCGTGAT	Imm_Macrophage	Macrophage	T02_Cast_Day7_1	T02	T02_Cast_Day7
T02_Cast_Day7_1_id-CCAGCGACAACGCACC	CCAGCGACAACGCACC	Imm_Macrophage	Macrophage	T02_Cast_Day7_1	T02	T02_Cast_Day7
T02_Cast_Day7_1_id-CCATTCGCATCCAACA	CCATTCGCATCCAACA	Imm_Macrophage	Macrophage	T02_Cast_Day7_1	T02	T02_Cast_Day7
T02_Cast_Day7_1_id-CCCAGTTAGGAGCGAG	CCCAGTTAGGAGCGAG	Imm_Macrophage	Macrophage	T02_Cast_Day7_1	T02	T02_Cast_Day7
T02_Cast_Day7_1_id-CCCAGTTGTTGAGTTC	CCCAGTTGTTGAGTTC	Imm_Macrophage	Macrophage	T02_Cast_Day7_1	T02	T02_Cast_Day7
T02_Cast_Day7_1_id-CCCAGTTGTTTGACAC	CCCAGTTGTTTGACAC	Imm_Macrophage	Macrophage	T02_Cast_Day7_1	T02	T02_Cast_Day7
T02_Cast_Day7_1_id-CCCATACCACGGTAAG	CCCATACCACGGTAAG	Imm_Macrophage	Macrophage	T02_Cast_Day7_1	T02	T02_Cast_Day7
T02_Cast_Day7_1_id-CCCTCCTCAACAACCT	CCCTCCTCAACAACCT	Imm_Macrophage	Macrophage	T02_Cast_Day7_1	T02	T02_Cast_Day7
T02_Cast_Day7_1_id-CCGGTAGAGTGCAAGC	CCGGTAGAGTGCAAGC	Imm_Macrophage	Macrophage	T02_Cast_Day7_1	T02	T02_Cast_Day7
T02_Cast_Day7_1_id-CCGTTCAAGACGACGT	CCGTTCAAGACGACGT	Imm_Macrophage	Macrophage	T02_Cast_Day7_1	T02	T02_Cast_Day7
T02_Cast_Day7_1_id-CCTAAAGAGCCCTAAT	CCTAAAGAGCCCTAAT	Imm_Macrophage	Macrophage	T02_Cast_Day7_1	T02	T02_Cast_Day7
T02_Cast_Day7_1_id-CCTCTGACACATAACC	CCTCTGACACATAACC	Imm_Macrophage	Macrophage	T02_Cast_Day7_1	T02	T02_Cast_Day7
T02_Cast_Day7_1_id-CCTTACGTCGACAGCC	CCTTACGTCGACAGCC	Imm_Macrophage	Macrophage	T02_Cast_Day7_1	T02	T02_Cast_Day7
T02_Cast_Day7_1_id-CCTTCCCCAAGGCTCC	CCTTCCCCAAGGCTCC	Imm_Macrophage	Macrophage	T02_Cast_Day7_1	T02	T02_Cast_Day7
T02_Cast_Day7_1_id-CCTTTCTGTAGTACCT	CCTTTCTGTAGTACCT	Imm_Macrophage	Macrophage	T02_Cast_Day7_1	T02	T02_Cast_Day7
T02_Cast_Day7_1_id-CCTTTCTGTATGAATG	CCTTTCTGTATGAATG	Imm_Macrophage	Macrophage	T02_Cast_Day7_1	T02	T02_Cast_Day7
T02_Cast_Day7_1_id-CGAACATAGTGGTCCC	CGAACATAGTGGTCCC	Imm_Macrophage	Macrophage	T02_Cast_Day7_1	T02	T02_Cast_Day7
T02_Cast_Day7_1_id-CGAACATAGTGTGAAT	CGAACATAGTGTGAAT	Imm_Macrophage	Macrophage	T02_Cast_Day7_1	T02	T02_Cast_Day7
T02_Cast_Day7_1_id-CGAACATGTAGTGAAT	CGAACATGTAGTGAAT	Imm_Macrophage	Macrophage	T02_Cast_Day7_1	T02	T02_Cast_Day7
T02_Cast_Day7_1_id-CGACTTCGTTCGTCTC	CGACTTCGTTCGTCTC	Imm_Macrophage	Macrophage	T02_Cast_Day7_1	T02	T02_Cast_Day7
T02_Cast_Day7_1_id-CGAGCACCAGTCAGAG	CGAGCACCAGTCAGAG	Imm_Macrophage	Macrophage	T02_Cast_Day7_1	T02	T02_Cast_Day7
T02_Cast_Day7_1_id-CGATCGGAGACCACGA	CGATCGGAGACCACGA	Imm_Macrophage	Macrophage	T02_Cast_Day7_1	T02	T02_Cast_Day7
T02_Cast_Day7_1_id-CGATGTAAGGTGCACA	CGATGTAAGGTGCACA	Imm_Macrophage	Macrophage	T02_Cast_Day7_1	T02	T02_Cast_Day7
T02_Cast_Day7_1_id-CGCCAAGAGCCCAGCT	CGCCAAGAGCCCAGCT	Imm_Macrophage	Macrophage	T02_Cast_Day7_1	T02	T02_Cast_Day7
T02_Cast_Day7_1_id-CGCTGGAAGTACGATA	CGCTGGAAGTACGATA	Imm_Macrophage	Macrophage	T02_Cast_Day7_1	T02	T02_Cast_Day7
T02_Cast_Day7_1_id-CGCTGGAAGTGCTGCC	CGCTGGAAGTGCTGCC	Imm_Macrophage	Macrophage	T02_Cast_Day7_1	T02	T02_Cast_Day7
T02_Cast_Day7_1_id-CGCTTCATCATCTGCC	CGCTTCATCATCTGCC	Imm_Macrophage	Macrophage	T02_Cast_Day7_1	T02	T02_Cast_Day7
T02_Cast_Day7_1_id-CGGACGTAGTCTCCTC	CGGACGTAGTCTCCTC	Imm_Macrophage	Macrophage	T02_Cast_Day7_1	T02	T02_Cast_Day7
T02_Cast_Day7_1_id-CGGCTAGAGACAAAGG	CGGCTAGAGACAAAGG	Imm_Macrophage	Macrophage	T02_Cast_Day7_1	T02	T02_Cast_Day7
T02_Cast_Day7_1_id-CGGCTAGAGTACGTAA	CGGCTAGAGTACGTAA	Imm_Macrophage	Macrophage	T02_Cast_Day7_1	T02	T02_Cast_Day7
T02_Cast_Day7_1_id-CGGGTCAGTACTCGCG	CGGGTCAGTACTCGCG	Imm_Macrophage	Macrophage	T02_Cast_Day7_1	T02	T02_Cast_Day7
T02_Cast_Day7_1_id-CGTCAGGAGGTACTCT	CGTCAGGAGGTACTCT	Imm_Macrophage	Macrophage	T02_Cast_Day7_1	T02	T02_Cast_Day7
T02_Cast_Day7_1_id-CGTCAGGTCCTTAATC	CGTCAGGTCCTTAATC	Imm_Macrophage	Macrophage	T02_Cast_Day7_1	T02	T02_Cast_Day7
T02_Cast_Day7_1_id-CGTCTACTCGCTGATA	CGTCTACTCGCTGATA	Imm_Macrophage	Macrophage	T02_Cast_Day7_1	T02	T02_Cast_Day7
T02_Cast_Day7_1_id-CGTTAGATCGCCATAA	CGTTAGATCGCCATAA	Imm_Macrophage	Macrophage	T02_Cast_Day7_1	T02	T02_Cast_Day7
T02_Cast_Day7_1_id-CGTTGGGGTTGGTTTG	CGTTGGGGTTGGTTTG	Imm_Macrophage	Macrophage	T02_Cast_Day7_1	T02	T02_Cast_Day7
T02_Cast_Day7_1_id-CTAACTTAGGTCATCT	CTAACTTAGGTCATCT	Imm_Macrophage	Macrophage	T02_Cast_Day7_1	T02	T02_Cast_Day7
T02_Cast_Day7_1_id-CTAACTTCAAGTTGTC	CTAACTTCAAGTTGTC	Imm_Macrophage	Macrophage	T02_Cast_Day7_1	T02	T02_Cast_Day7
T02_Cast_Day7_1_id-CTAAGACAGTGATCGG	CTAAGACAGTGATCGG	Imm_Macrophage	Macrophage	T02_Cast_Day7_1	T02	T02_Cast_Day7
T02_Cast_Day7_1_id-CTAATGGAGAACAATC	CTAATGGAGAACAATC	Imm_Macrophage	Macrophage	T02_Cast_Day7_1	T02	T02_Cast_Day7
T02_Cast_Day7_1_id-CTAATGGAGTTCGCGC	CTAATGGAGTTCGCGC	Imm_Macrophage	Macrophage	T02_Cast_Day7_1	T02	T02_Cast_Day7
T02_Cast_Day7_1_id-CTACACCAGTGTACTC	CTACACCAGTGTACTC	Imm_Macrophage	Macrophage	T02_Cast_Day7_1	T02	T02_Cast_Day7
T02_Cast_Day7_1_id-CTACACCGTGATGTGG	CTACACCGTGATGTGG	Imm_Macrophage	Macrophage	T02_Cast_Day7_1	T02	T02_Cast_Day7
T02_Cast_Day7_1_id-CTACATTGTATCTGCA	CTACATTGTATCTGCA	Imm_Macrophage	Macrophage	T02_Cast_Day7_1	T02	T02_Cast_Day7
T02_Cast_Day7_1_id-CTAGAGTGTTCAGTAC	CTAGAGTGTTCAGTAC	Imm_Macrophage	Macrophage	T02_Cast_Day7_1	T02	T02_Cast_Day7
T02_Cast_Day7_1_id-CTAGCCTGTGTCTGAT	CTAGCCTGTGTCTGAT	Imm_Macrophage	Macrophage	T02_Cast_Day7_1	T02	T02_Cast_Day7
T02_Cast_Day7_1_id-CTAGTGACATGGGACA	CTAGTGACATGGGACA	Imm_Macrophage	Macrophage	T02_Cast_Day7_1	T02	T02_Cast_Day7
T02_Cast_Day7_1_id-CTCACACAGAGCTATA	CTCACACAGAGCTATA	Imm_Macrophage	Macrophage	T02_Cast_Day7_1	T02	T02_Cast_Day7
T02_Cast_Day7_1_id-CTCATTAGTTACGTCA	CTCATTAGTTACGTCA	Imm_Macrophage	Macrophage	T02_Cast_Day7_1	T02	T02_Cast_Day7
T02_Cast_Day7_1_id-CTCGAAAGTCCAAGTT	CTCGAAAGTCCAAGTT	Imm_Macrophage	Macrophage	T02_Cast_Day7_1	T02	T02_Cast_Day7
T02_Cast_Day7_1_id-CTCGAAAGTCTCTCTG	CTCGAAAGTCTCTCTG	Imm_Macrophage	Macrophage	T02_Cast_Day7_1	T02	T02_Cast_Day7
T02_Cast_Day7_1_id-CTCGAGGAGCAGCGTA	CTCGAGGAGCAGCGTA	Imm_Macrophage	Macrophage	T02_Cast_Day7_1	T02	T02_Cast_Day7
T02_Cast_Day7_1_id-CTCGAGGCACATCCGG	CTCGAGGCACATCCGG	Imm_Macrophage	Macrophage	T02_Cast_Day7_1	T02	T02_Cast_Day7
T02_Cast_Day7_1_id-CTCGTACAGACTCGGA	CTCGTACAGACTCGGA	Imm_Macrophage	Macrophage	T02_Cast_Day7_1	T02	T02_Cast_Day7
T02_Cast_Day7_1_id-CTCGTACGTAGCGTGA	CTCGTACGTAGCGTGA	Imm_Macrophage	Macrophage	T02_Cast_Day7_1	T02	T02_Cast_Day7
T02_Cast_Day7_1_id-CTCTAATAGTTTGCGT	CTCTAATAGTTTGCGT	Imm_Macrophage	Macrophage	T02_Cast_Day7_1	T02	T02_Cast_Day7
T02_Cast_Day7_1_id-CTGAAACAGACTACAA	CTGAAACAGACTACAA	Imm_Macrophage	Macrophage	T02_Cast_Day7_1	T02	T02_Cast_Day7
T02_Cast_Day7_1_id-CTGATCCCACTGTTAG	CTGATCCCACTGTTAG	Imm_Macrophage	Macrophage	T02_Cast_Day7_1	T02	T02_Cast_Day7
T02_Cast_Day7_1_id-CTGATCCCAGTCGTGC	CTGATCCCAGTCGTGC	Imm_Macrophage	Macrophage	T02_Cast_Day7_1	T02	T02_Cast_Day7
T02_Cast_Day7_1_id-CTGCGGAAGTTGTCGT	CTGCGGAAGTTGTCGT	Imm_Macrophage	Macrophage	T02_Cast_Day7_1	T02	T02_Cast_Day7
T02_Cast_Day7_1_id-CTGCGGAGTGCACTTA	CTGCGGAGTGCACTTA	Imm_Macrophage	Macrophage	T02_Cast_Day7_1	T02	T02_Cast_Day7
T02_Cast_Day7_1_id-CTGCGGATCAGTCCCT	CTGCGGATCAGTCCCT	Imm_Macrophage	Macrophage	T02_Cast_Day7_1	T02	T02_Cast_Day7
T02_Cast_Day7_1_id-CTGCTGTAGTCCGGTC	CTGCTGTAGTCCGGTC	Imm_Macrophage	Macrophage	T02_Cast_Day7_1	T02	T02_Cast_Day7
T02_Cast_Day7_1_id-CTGCTGTTCACTCTTA	CTGCTGTTCACTCTTA	Imm_Macrophage	Macrophage	T02_Cast_Day7_1	T02	T02_Cast_Day7
T02_Cast_Day7_1_id-CTGGTCTAGTCTTGCA	CTGGTCTAGTCTTGCA	Imm_Macrophage	Macrophage	T02_Cast_Day7_1	T02	T02_Cast_Day7
T02_Cast_Day7_1_id-CTGGTCTGTGGGTATG	CTGGTCTGTGGGTATG	Imm_Macrophage	Macrophage	T02_Cast_Day7_1	T02	T02_Cast_Day7
T02_Cast_Day7_1_id-CTGGTCTTCTAGCACA	CTGGTCTTCTAGCACA	Imm_Macrophage	Macrophage	T02_Cast_Day7_1	T02	T02_Cast_Day7
T02_Cast_Day7_1_id-CTGTGCTAGTTACCCA	CTGTGCTAGTTACCCA	Imm_Macrophage	Macrophage	T02_Cast_Day7_1	T02	T02_Cast_Day7
T02_Cast_Day7_1_id-CTGTTTAGTGCACGAA	CTGTTTAGTGCACGAA	Imm_Macrophage	Macrophage	T02_Cast_Day7_1	T02	T02_Cast_Day7
T02_Cast_Day7_1_id-CTGTTTATCGTTGCCT	CTGTTTATCGTTGCCT	Imm_Macrophage	Macrophage	T02_Cast_Day7_1	T02	T02_Cast_Day7
T02_Cast_Day7_1_id-CTTACCGCAGAGTGTG	CTTACCGCAGAGTGTG	Imm_Macrophage	Macrophage	T02_Cast_Day7_1	T02	T02_Cast_Day7
T02_Cast_Day7_1_id-CTTACCGGTTCCCGAG	CTTACCGGTTCCCGAG	Imm_Macrophage	Macrophage	T02_Cast_Day7_1	T02	T02_Cast_Day7
T02_Cast_Day7_1_id-CTTACCGTCTCACATT	CTTACCGTCTCACATT	Imm_Macrophage	Macrophage	T02_Cast_Day7_1	T02	T02_Cast_Day7
T02_Cast_Day7_1_id-CTTAGGATCTAACTGG	CTTAGGATCTAACTGG	Imm_Macrophage	Macrophage	T02_Cast_Day7_1	T02	T02_Cast_Day7
T02_Cast_Day7_1_id-CTTCTCTGTAAGTAGT	CTTCTCTGTAAGTAGT	Imm_Macrophage	Macrophage	T02_Cast_Day7_1	T02	T02_Cast_Day7
T02_Cast_Day7_1_id-CTTGGCTAGTAGTGCG	CTTGGCTAGTAGTGCG	Imm_Macrophage	Macrophage	T02_Cast_Day7_1	T02	T02_Cast_Day7
T02_Cast_Day7_1_id-CTTTGCGAGTTAGGTA	CTTTGCGAGTTAGGTA	Imm_Macrophage	Macrophage	T02_Cast_Day7_1	T02	T02_Cast_Day7
T02_Cast_Day7_1_id-CTTTGCGTCGAGAGCA	CTTTGCGTCGAGAGCA	Imm_Macrophage	Macrophage	T02_Cast_Day7_1	T02	T02_Cast_Day7
T02_Cast_Day7_1_id-GAAACTCTCTCACATT	GAAACTCTCTCACATT	Imm_Macrophage	Macrophage	T02_Cast_Day7_1	T02	T02_Cast_Day7
T02_Cast_Day7_1_id-GAAATGAAGAATAGGG	GAAATGAAGAATAGGG	Imm_Macrophage	Macrophage	T02_Cast_Day7_1	T02	T02_Cast_Day7
T02_Cast_Day7_1_id-GAAATGAAGGTGACCA	GAAATGAAGGTGACCA	Imm_Macrophage	Macrophage	T02_Cast_Day7_1	T02	T02_Cast_Day7
T02_Cast_Day7_1_id-GAACATCTCAGCATGT	GAACATCTCAGCATGT	Imm_Macrophage	Macrophage	T02_Cast_Day7_1	T02	T02_Cast_Day7
T02_Cast_Day7_1_id-GAACCTAGTATATGAG	GAACCTAGTATATGAG	Imm_Macrophage	Macrophage	T02_Cast_Day7_1	T02	T02_Cast_Day7
T02_Cast_Day7_1_id-GAACCTAGTATCAGTC	GAACCTAGTATCAGTC	Imm_Macrophage	Macrophage	T02_Cast_Day7_1	T02	T02_Cast_Day7
T02_Cast_Day7_1_id-GAACGGACACTCGACG	GAACGGACACTCGACG	Imm_Macrophage	Macrophage	T02_Cast_Day7_1	T02	T02_Cast_Day7
T02_Cast_Day7_1_id-GAACGGACATTAACCG	GAACGGACATTAACCG	Imm_Macrophage	Macrophage	T02_Cast_Day7_1	T02	T02_Cast_Day7
T02_Cast_Day7_1_id-GAACGGATCTTGTACT	GAACGGATCTTGTACT	Imm_Macrophage	Macrophage	T02_Cast_Day7_1	T02	T02_Cast_Day7
T02_Cast_Day7_1_id-GACACGCGTAATCGTC	GACACGCGTAATCGTC	Imm_Macrophage	Macrophage	T02_Cast_Day7_1	T02	T02_Cast_Day7
T02_Cast_Day7_1_id-GACACGCGTAGAAAGG	GACACGCGTAGAAAGG	Imm_Macrophage	Macrophage	T02_Cast_Day7_1	T02	T02_Cast_Day7
T02_Cast_Day7_1_id-GACCAATTCTGTACGA	GACCAATTCTGTACGA	Imm_Macrophage	Macrophage	T02_Cast_Day7_1	T02	T02_Cast_Day7
T02_Cast_Day7_1_id-GACCTGGAGACTAAGT	GACCTGGAGACTAAGT	Imm_Macrophage	Macrophage	T02_Cast_Day7_1	T02	T02_Cast_Day7
T02_Cast_Day7_1_id-GACGCGTAGTACGTTC	GACGCGTAGTACGTTC	Imm_Macrophage	Macrophage	T02_Cast_Day7_1	T02	T02_Cast_Day7
T02_Cast_Day7_1_id-GACGTGCGTATGAATG	GACGTGCGTATGAATG	Imm_Macrophage	Macrophage	T02_Cast_Day7_1	T02	T02_Cast_Day7
T02_Cast_Day7_1_id-GACGTTACAGTCGTGC	GACGTTACAGTCGTGC	Imm_Macrophage	Macrophage	T02_Cast_Day7_1	T02	T02_Cast_Day7
T02_Cast_Day7_1_id-GACGTTATCCATGCTC	GACGTTATCCATGCTC	Imm_Macrophage	Macrophage	T02_Cast_Day7_1	T02	T02_Cast_Day7
T02_Cast_Day7_1_id-GACGTTATCCCTAACC	GACGTTATCCCTAACC	Imm_Macrophage	Macrophage	T02_Cast_Day7_1	T02	T02_Cast_Day7
T02_Cast_Day7_1_id-GACGTTATCGTTGACA	GACGTTATCGTTGACA	Imm_Macrophage	Macrophage	T02_Cast_Day7_1	T02	T02_Cast_Day7
T02_Cast_Day7_1_id-GACTAACCAAGTCTGT	GACTAACCAAGTCTGT	Imm_Macrophage	Macrophage	T02_Cast_Day7_1	T02	T02_Cast_Day7
T02_Cast_Day7_1_id-GACTAACCACATAACC	GACTAACCACATAACC	Imm_Macrophage	Macrophage	T02_Cast_Day7_1	T02	T02_Cast_Day7
T02_Cast_Day7_1_id-GACTGCGCAGATTGCT	GACTGCGCAGATTGCT	Imm_Macrophage	Macrophage	T02_Cast_Day7_1	T02	T02_Cast_Day7
T02_Cast_Day7_1_id-GAGCAGACAAAGAATC	GAGCAGACAAAGAATC	Imm_Macrophage	Macrophage	T02_Cast_Day7_1	T02	T02_Cast_Day7
T02_Cast_Day7_1_id-GAGGTGAAGTCAATAG	GAGGTGAAGTCAATAG	Imm_Macrophage	Macrophage	T02_Cast_Day7_1	T02	T02_Cast_Day7
T02_Cast_Day7_1_id-GAGGTGACACATTTCT	GAGGTGACACATTTCT	Imm_Macrophage	Macrophage	T02_Cast_Day7_1	T02	T02_Cast_Day7
T02_Cast_Day7_1_id-GATCAGTAGGGAACGG	GATCAGTAGGGAACGG	Imm_Macrophage	Macrophage	T02_Cast_Day7_1	T02	T02_Cast_Day7
T02_Cast_Day7_1_id-GATCAGTCAGCTATTG	GATCAGTCAGCTATTG	Imm_Macrophage	Macrophage	T02_Cast_Day7_1	T02	T02_Cast_Day7
T02_Cast_Day7_1_id-GATCGATAGGTGTTAA	GATCGATAGGTGTTAA	Imm_Macrophage	Macrophage	T02_Cast_Day7_1	T02	T02_Cast_Day7
T02_Cast_Day7_1_id-GATCGTACATCACAAC	GATCGTACATCACAAC	Imm_Macrophage	Macrophage	T02_Cast_Day7_1	T02	T02_Cast_Day7
T02_Cast_Day7_1_id-GATGAAACACAGGCCT	GATGAAACACAGGCCT	Imm_Macrophage	Macrophage	T02_Cast_Day7_1	T02	T02_Cast_Day7
T02_Cast_Day7_1_id-GATGCTACATGTTCCC	GATGCTACATGTTCCC	Imm_Macrophage	Macrophage	T02_Cast_Day7_1	T02	T02_Cast_Day7
T02_Cast_Day7_1_id-GATTCAGAGACGCACA	GATTCAGAGACGCACA	Imm_Macrophage	Macrophage	T02_Cast_Day7_1	T02	T02_Cast_Day7
T02_Cast_Day7_1_id-GCAATCATCATCGCTC	GCAATCATCATCGCTC	Imm_Macrophage	Macrophage	T02_Cast_Day7_1	T02	T02_Cast_Day7
T02_Cast_Day7_1_id-GCACTCTAGTCATCCA	GCACTCTAGTCATCCA	Imm_Macrophage	Macrophage	T02_Cast_Day7_1	T02	T02_Cast_Day7
T02_Cast_Day7_1_id-GCAGTTAAGCCCAATT	GCAGTTAAGCCCAATT	Imm_Macrophage	Macrophage	T02_Cast_Day7_1	T02	T02_Cast_Day7
T02_Cast_Day7_1_id-GCATACAGTGATGATA	GCATACAGTGATGATA	Imm_Macrophage	Macrophage	T02_Cast_Day7_1	T02	T02_Cast_Day7
T02_Cast_Day7_1_id-GCATGATAGCTAGCCC	GCATGATAGCTAGCCC	Imm_Macrophage	Macrophage	T02_Cast_Day7_1	T02	T02_Cast_Day7
T02_Cast_Day7_1_id-GCATGTACATTAACCG	GCATGTACATTAACCG	Imm_Macrophage	Macrophage	T02_Cast_Day7_1	T02	T02_Cast_Day7
T02_Cast_Day7_1_id-GCCAAATCAGCTTAAC	GCCAAATCAGCTTAAC	Imm_Macrophage	Macrophage	T02_Cast_Day7_1	T02	T02_Cast_Day7
T02_Cast_Day7_1_id-GCGCAGTTCCGATATG	GCGCAGTTCCGATATG	Imm_Macrophage	Macrophage	T02_Cast_Day7_1	T02	T02_Cast_Day7
T02_Cast_Day7_1_id-GCGCAGTTCCGTACAA	GCGCAGTTCCGTACAA	Imm_Macrophage	Macrophage	T02_Cast_Day7_1	T02	T02_Cast_Day7
T02_Cast_Day7_1_id-GCGCGATGTGTGAATA	GCGCGATGTGTGAATA	Imm_Macrophage	Macrophage	T02_Cast_Day7_1	T02	T02_Cast_Day7
T02_Cast_Day7_1_id-GCGGGTTAGTCAAGGC	GCGGGTTAGTCAAGGC	Imm_Macrophage	Macrophage	T02_Cast_Day7_1	T02	T02_Cast_Day7
T02_Cast_Day7_1_id-GCTCTGTCACGAGAGT	GCTCTGTCACGAGAGT	Imm_Macrophage	Macrophage	T02_Cast_Day7_1	T02	T02_Cast_Day7
T02_Cast_Day7_1_id-GCTCTGTCAGGGTTAG	GCTCTGTCAGGGTTAG	Imm_Macrophage	Macrophage	T02_Cast_Day7_1	T02	T02_Cast_Day7
T02_Cast_Day7_1_id-GCTTCCAGTCTTGCGG	GCTTCCAGTCTTGCGG	Imm_Macrophage	Macrophage	T02_Cast_Day7_1	T02	T02_Cast_Day7
T02_Cast_Day7_1_id-GCTTGAAGTTGATTGC	GCTTGAAGTTGATTGC	Imm_Macrophage	Macrophage	T02_Cast_Day7_1	T02	T02_Cast_Day7
T02_Cast_Day7_1_id-GGAAAGCCACGACTCG	GGAAAGCCACGACTCG	Imm_Macrophage	Macrophage	T02_Cast_Day7_1	T02	T02_Cast_Day7
T02_Cast_Day7_1_id-GGAACTTAGCTAGCCC	GGAACTTAGCTAGCCC	Imm_Macrophage	Macrophage	T02_Cast_Day7_1	T02	T02_Cast_Day7
T02_Cast_Day7_1_id-GGACAGATCAGCGACC	GGACAGATCAGCGACC	Imm_Macrophage	Macrophage	T02_Cast_Day7_1	T02	T02_Cast_Day7
T02_Cast_Day7_1_id-GGACATTAGACACTAA	GGACATTAGACACTAA	Imm_Macrophage	Macrophage	T02_Cast_Day7_1	T02	T02_Cast_Day7
T02_Cast_Day7_1_id-GGACATTCATTGCGGC	GGACATTCATTGCGGC	Imm_Macrophage	Macrophage	T02_Cast_Day7_1	T02	T02_Cast_Day7
T02_Cast_Day7_1_id-GGATGTTCACGCCAGT	GGATGTTCACGCCAGT	Imm_Macrophage	Macrophage	T02_Cast_Day7_1	T02	T02_Cast_Day7
T02_Cast_Day7_1_id-GGCAATTCAATCTACG	GGCAATTCAATCTACG	Imm_Macrophage	Macrophage	T02_Cast_Day7_1	T02	T02_Cast_Day7
T02_Cast_Day7_1_id-GGCGACTCATAACCTG	GGCGACTCATAACCTG	Imm_Macrophage	Macrophage	T02_Cast_Day7_1	T02	T02_Cast_Day7
T02_Cast_Day7_1_id-GGCGTGTGTATCACCA	GGCGTGTGTATCACCA	Imm_Macrophage	Macrophage	T02_Cast_Day7_1	T02	T02_Cast_Day7
T02_Cast_Day7_1_id-GGCTGGTTCCGATATG	GGCTGGTTCCGATATG	Imm_Macrophage	Macrophage	T02_Cast_Day7_1	T02	T02_Cast_Day7
T02_Cast_Day7_1_id-GGGAGATGTAGAGTGC	GGGAGATGTAGAGTGC	Imm_Macrophage	Macrophage	T02_Cast_Day7_1	T02	T02_Cast_Day7
T02_Cast_Day7_1_id-GGGTCTGAGCCAACAG	GGGTCTGAGCCAACAG	Imm_Macrophage	Macrophage	T02_Cast_Day7_1	T02	T02_Cast_Day7
T02_Cast_Day7_1_id-GGGTCTGCATCGGTTA	GGGTCTGCATCGGTTA	Imm_Macrophage	Macrophage	T02_Cast_Day7_1	T02	T02_Cast_Day7
T02_Cast_Day7_1_id-GGGTTGCAGAGACTAT	GGGTTGCAGAGACTAT	Imm_Macrophage	Macrophage	T02_Cast_Day7_1	T02	T02_Cast_Day7
T02_Cast_Day7_1_id-GGGTTGCCAGATGGGT	GGGTTGCCAGATGGGT	Imm_Macrophage	Macrophage	T02_Cast_Day7_1	T02	T02_Cast_Day7
T02_Cast_Day7_1_id-GGGTTGCGTGAGGGAG	GGGTTGCGTGAGGGAG	Imm_Macrophage	Macrophage	T02_Cast_Day7_1	T02	T02_Cast_Day7
T02_Cast_Day7_1_id-GGTGTTACAGATGAGC	GGTGTTACAGATGAGC	Imm_Macrophage	Macrophage	T02_Cast_Day7_1	T02	T02_Cast_Day7
T02_Cast_Day7_1_id-GGTGTTATCATTTGGG	GGTGTTATCATTTGGG	Imm_Macrophage	Macrophage	T02_Cast_Day7_1	T02	T02_Cast_Day7
T02_Cast_Day7_1_id-GTAACGTAGCGTGAAC	GTAACGTAGCGTGAAC	Imm_Macrophage	Macrophage	T02_Cast_Day7_1	T02	T02_Cast_Day7
T02_Cast_Day7_1_id-GTAACGTCACCAGGTC	GTAACGTCACCAGGTC	Imm_Macrophage	Macrophage	T02_Cast_Day7_1	T02	T02_Cast_Day7
T02_Cast_Day7_1_id-GTAACGTGTCAAAGCG	GTAACGTGTCAAAGCG	Imm_Macrophage	Macrophage	T02_Cast_Day7_1	T02	T02_Cast_Day7
T02_Cast_Day7_1_id-GTAACTGAGATCGATA	GTAACTGAGATCGATA	Imm_Macrophage	Macrophage	T02_Cast_Day7_1	T02	T02_Cast_Day7
T02_Cast_Day7_1_id-GTACGTAAGCCCAGCT	GTACGTAAGCCCAGCT	Imm_Macrophage	Macrophage	T02_Cast_Day7_1	T02	T02_Cast_Day7
T02_Cast_Day7_1_id-GTACTCCAGAAGGTGA	GTACTCCAGAAGGTGA	Imm_Macrophage	Macrophage	T02_Cast_Day7_1	T02	T02_Cast_Day7
T02_Cast_Day7_1_id-GTAGTCAAGTACGTAA	GTAGTCAAGTACGTAA	Imm_Macrophage	Macrophage	T02_Cast_Day7_1	T02	T02_Cast_Day7
T02_Cast_Day7_1_id-GTAGTCATCCGCATAA	GTAGTCATCCGCATAA	Imm_Macrophage	Macrophage	T02_Cast_Day7_1	T02	T02_Cast_Day7
T02_Cast_Day7_1_id-GTATCTTAGATATGCA	GTATCTTAGATATGCA	Imm_Macrophage	Macrophage	T02_Cast_Day7_1	T02	T02_Cast_Day7
T02_Cast_Day7_1_id-GTATCTTGTTGTCTTT	GTATCTTGTTGTCTTT	Imm_Macrophage	Macrophage	T02_Cast_Day7_1	T02	T02_Cast_Day7
T02_Cast_Day7_1_id-GTATCTTTCTTTAGTC	GTATCTTTCTTTAGTC	Imm_Macrophage	Macrophage	T02_Cast_Day7_1	T02	T02_Cast_Day7
T02_Cast_Day7_1_id-GTATTCTGTTTGTTTC	GTATTCTGTTTGTTTC	Imm_Macrophage	Macrophage	T02_Cast_Day7_1	T02	T02_Cast_Day7
T02_Cast_Day7_1_id-GTATTCTTCAACGCTA	GTATTCTTCAACGCTA	Imm_Macrophage	Macrophage	T02_Cast_Day7_1	T02	T02_Cast_Day7
T02_Cast_Day7_1_id-GTATTCTTCCAGGGCT	GTATTCTTCCAGGGCT	Imm_Macrophage	Macrophage	T02_Cast_Day7_1	T02	T02_Cast_Day7
T02_Cast_Day7_1_id-GTCACAACACGTTGGC	GTCACAACACGTTGGC	Imm_Macrophage	Macrophage	T02_Cast_Day7_1	T02	T02_Cast_Day7
T02_Cast_Day7_1_id-GTCACAACAGGTGCCT	GTCACAACAGGTGCCT	Imm_Macrophage	Macrophage	T02_Cast_Day7_1	T02	T02_Cast_Day7
T02_Cast_Day7_1_id-GTCACAAGTCTGATCA	GTCACAAGTCTGATCA	Imm_Macrophage	Macrophage	T02_Cast_Day7_1	T02	T02_Cast_Day7
T02_Cast_Day7_1_id-GTCACGGAGACAGACC	GTCACGGAGACAGACC	Imm_Macrophage	Macrophage	T02_Cast_Day7_1	T02	T02_Cast_Day7
T02_Cast_Day7_1_id-GTCATTTTCTTGTATC	GTCATTTTCTTGTATC	Imm_Macrophage	Macrophage	T02_Cast_Day7_1	T02	T02_Cast_Day7
T02_Cast_Day7_1_id-GTCCTCAGTGCAACTT	GTCCTCAGTGCAACTT	Imm_Macrophage	Macrophage	T02_Cast_Day7_1	T02	T02_Cast_Day7
T02_Cast_Day7_1_id-GTCCTCATCGCAAGCC	GTCCTCATCGCAAGCC	Imm_Macrophage	Macrophage	T02_Cast_Day7_1	T02	T02_Cast_Day7
T02_Cast_Day7_1_id-GTCTCGTAGCGACGTA	GTCTCGTAGCGACGTA	Imm_Macrophage	Macrophage	T02_Cast_Day7_1	T02	T02_Cast_Day7
T02_Cast_Day7_1_id-GTCTTCGAGAACAACT	GTCTTCGAGAACAACT	Imm_Macrophage	Macrophage	T02_Cast_Day7_1	T02	T02_Cast_Day7
T02_Cast_Day7_1_id-GTGCATACAGCCTTTC	GTGCATACAGCCTTTC	Imm_Macrophage	Macrophage	T02_Cast_Day7_1	T02	T02_Cast_Day7
T02_Cast_Day7_1_id-GTGCTTCCAATGGAAT	GTGCTTCCAATGGAAT	Imm_Macrophage	Macrophage	T02_Cast_Day7_1	T02	T02_Cast_Day7
T02_Cast_Day7_1_id-GTGCTTCCAGCATACT	GTGCTTCCAGCATACT	Imm_Macrophage	Macrophage	T02_Cast_Day7_1	T02	T02_Cast_Day7
T02_Cast_Day7_1_id-GTGCTTCGTAGAGTGC	GTGCTTCGTAGAGTGC	Imm_Macrophage	Macrophage	T02_Cast_Day7_1	T02	T02_Cast_Day7
T02_Cast_Day7_1_id-GTGGGTCGTAGCCTAT	GTGGGTCGTAGCCTAT	Imm_Macrophage	Macrophage	T02_Cast_Day7_1	T02	T02_Cast_Day7
T02_Cast_Day7_1_id-GTGTTAGAGTGAAGAG	GTGTTAGAGTGAAGAG	Imm_Macrophage	Macrophage	T02_Cast_Day7_1	T02	T02_Cast_Day7
T02_Cast_Day7_1_id-GTGTTAGCATTGTGCA	GTGTTAGCATTGTGCA	Imm_Macrophage	Macrophage	T02_Cast_Day7_1	T02	T02_Cast_Day7
T02_Cast_Day7_1_id-GTTAAGCCAAGTTAAG	GTTAAGCCAAGTTAAG	Imm_Macrophage	Macrophage	T02_Cast_Day7_1	T02	T02_Cast_Day7
T02_Cast_Day7_1_id-GTTCATTTCCTCGCAT	GTTCATTTCCTCGCAT	Imm_Macrophage	Macrophage	T02_Cast_Day7_1	T02	T02_Cast_Day7
T02_Cast_Day7_1_id-GTTCGGGGTTCAGGCC	GTTCGGGGTTCAGGCC	Imm_Macrophage	Macrophage	T02_Cast_Day7_1	T02	T02_Cast_Day7
T02_Cast_Day7_1_id-GTTTCTACACCTTGTC	GTTTCTACACCTTGTC	Imm_Macrophage	Macrophage	T02_Cast_Day7_1	T02	T02_Cast_Day7
T02_Cast_Day7_1_id-TAAGAGATCGAATGCT	TAAGAGATCGAATGCT	Imm_Macrophage	Macrophage	T02_Cast_Day7_1	T02	T02_Cast_Day7
T02_Cast_Day7_1_id-TAAGCGTGTCACAAGG	TAAGCGTGTCACAAGG	Imm_Macrophage	Macrophage	T02_Cast_Day7_1	T02	T02_Cast_Day7
T02_Cast_Day7_1_id-TACACGAAGAGGTTAT	TACACGAAGAGGTTAT	Imm_Macrophage	Macrophage	T02_Cast_Day7_1	T02	T02_Cast_Day7
T02_Cast_Day7_1_id-TACACGATCACCTCGT	TACACGATCACCTCGT	Imm_Macrophage	Macrophage	T02_Cast_Day7_1	T02	T02_Cast_Day7
T02_Cast_Day7_1_id-TACAGTGGTGCTGTAT	TACAGTGGTGCTGTAT	Imm_Macrophage	Macrophage	T02_Cast_Day7_1	T02	T02_Cast_Day7
T02_Cast_Day7_1_id-TACCTATGTGCACCAC	TACCTATGTGCACCAC	Imm_Macrophage	Macrophage	T02_Cast_Day7_1	T02	T02_Cast_Day7
T02_Cast_Day7_1_id-TACCTTATCCGCGTTT	TACCTTATCCGCGTTT	Imm_Macrophage	Macrophage	T02_Cast_Day7_1	T02	T02_Cast_Day7
T02_Cast_Day7_1_id-TACGGATAGGCCGAAT	TACGGATAGGCCGAAT	Imm_Macrophage	Macrophage	T02_Cast_Day7_1	T02	T02_Cast_Day7
T02_Cast_Day7_1_id-TACGGATGTAAAGGAG	TACGGATGTAAAGGAG	Imm_Macrophage	Macrophage	T02_Cast_Day7_1	T02	T02_Cast_Day7
T02_Cast_Day7_1_id-TACGGTATCGCAGGCT	TACGGTATCGCAGGCT	Imm_Macrophage	Macrophage	T02_Cast_Day7_1	T02	T02_Cast_Day7
T02_Cast_Day7_1_id-TACGGTATCTTTAGGG	TACGGTATCTTTAGGG	Imm_Macrophage	Macrophage	T02_Cast_Day7_1	T02	T02_Cast_Day7
T02_Cast_Day7_1_id-TACTCATTCAAACCGT	TACTCATTCAAACCGT	Imm_Macrophage	Macrophage	T02_Cast_Day7_1	T02	T02_Cast_Day7
T02_Cast_Day7_1_id-TACTCATTCGTACGGC	TACTCATTCGTACGGC	Imm_Macrophage	Macrophage	T02_Cast_Day7_1	T02	T02_Cast_Day7
T02_Cast_Day7_1_id-TAGACCAAGATGTAAC	TAGACCAAGATGTAAC	Imm_Macrophage	Macrophage	T02_Cast_Day7_1	T02	T02_Cast_Day7
T02_Cast_Day7_1_id-TAGACCACACCCATTC	TAGACCACACCCATTC	Imm_Macrophage	Macrophage	T02_Cast_Day7_1	T02	T02_Cast_Day7
T02_Cast_Day7_1_id-TAGAGCTCACCAACCG	TAGAGCTCACCAACCG	Imm_Macrophage	Macrophage	T02_Cast_Day7_1	T02	T02_Cast_Day7
T02_Cast_Day7_1_id-TAGAGCTGTTCGTCTC	TAGAGCTGTTCGTCTC	Imm_Macrophage	Macrophage	T02_Cast_Day7_1	T02	T02_Cast_Day7
T02_Cast_Day7_1_id-TAGTTGGCACAGTCGC	TAGTTGGCACAGTCGC	Imm_Macrophage	Macrophage	T02_Cast_Day7_1	T02	T02_Cast_Day7
T02_Cast_Day7_1_id-TATGCCCCAGTATGCT	TATGCCCCAGTATGCT	Imm_Macrophage	Macrophage	T02_Cast_Day7_1	T02	T02_Cast_Day7
T02_Cast_Day7_1_id-TATTACCAGCACCGCT	TATTACCAGCACCGCT	Imm_Macrophage	Macrophage	T02_Cast_Day7_1	T02	T02_Cast_Day7
T02_Cast_Day7_1_id-TATTACCAGCTCAACT	TATTACCAGCTCAACT	Imm_Macrophage	Macrophage	T02_Cast_Day7_1	T02	T02_Cast_Day7
T02_Cast_Day7_1_id-TATTACCTCGCCAGCA	TATTACCTCGCCAGCA	Imm_Macrophage	Macrophage	T02_Cast_Day7_1	T02	T02_Cast_Day7
T02_Cast_Day7_1_id-TCAACGAGTAGCGCAA	TCAACGAGTAGCGCAA	Imm_Macrophage	Macrophage	T02_Cast_Day7_1	T02	T02_Cast_Day7
T02_Cast_Day7_1_id-TCAACGAGTCTAGAGG	TCAACGAGTCTAGAGG	Imm_Macrophage	Macrophage	T02_Cast_Day7_1	T02	T02_Cast_Day7
T02_Cast_Day7_1_id-TCAACGATCTTCGGTC	TCAACGATCTTCGGTC	Imm_Macrophage	Macrophage	T02_Cast_Day7_1	T02	T02_Cast_Day7
T02_Cast_Day7_1_id-TCAATCTCAATCCAAC	TCAATCTCAATCCAAC	Imm_Macrophage	Macrophage	T02_Cast_Day7_1	T02	T02_Cast_Day7
T02_Cast_Day7_1_id-TCAATCTGTCCGTGAC	TCAATCTGTCCGTGAC	Imm_Macrophage	Macrophage	T02_Cast_Day7_1	T02	T02_Cast_Day7
T02_Cast_Day7_1_id-TCACGAAGTCAAACTC	TCACGAAGTCAAACTC	Imm_Macrophage	Macrophage	T02_Cast_Day7_1	T02	T02_Cast_Day7
T02_Cast_Day7_1_id-TCAGCAAGTCTCCATC	TCAGCAAGTCTCCATC	Imm_Macrophage	Macrophage	T02_Cast_Day7_1	T02	T02_Cast_Day7
T02_Cast_Day7_1_id-TCAGCAATCTTGTTTG	TCAGCAATCTTGTTTG	Imm_Macrophage	Macrophage	T02_Cast_Day7_1	T02	T02_Cast_Day7
T02_Cast_Day7_1_id-TCAGGATAGGACAGCT	TCAGGATAGGACAGCT	Imm_Macrophage	Macrophage	T02_Cast_Day7_1	T02	T02_Cast_Day7
T02_Cast_Day7_1_id-TCATTACGTCCCGACA	TCATTACGTCCCGACA	Imm_Macrophage	Macrophage	T02_Cast_Day7_1	T02	T02_Cast_Day7
T02_Cast_Day7_1_id-TCCCGATCATCCGTGG	TCCCGATCATCCGTGG	Imm_Macrophage	Macrophage	T02_Cast_Day7_1	T02	T02_Cast_Day7
T02_Cast_Day7_1_id-TCCCGATCATGTTCCC	TCCCGATCATGTTCCC	Imm_Macrophage	Macrophage	T02_Cast_Day7_1	T02	T02_Cast_Day7
T02_Cast_Day7_1_id-TCGAGGCTCACGCGGT	TCGAGGCTCACGCGGT	Imm_Macrophage	Macrophage	T02_Cast_Day7_1	T02	T02_Cast_Day7
T02_Cast_Day7_1_id-TCGCGAGCACGAAAGC	TCGCGAGCACGAAAGC	Imm_Macrophage	Macrophage	T02_Cast_Day7_1	T02	T02_Cast_Day7
T02_Cast_Day7_1_id-TCGCGAGTCTGCCAGG	TCGCGAGTCTGCCAGG	Imm_Macrophage	Macrophage	T02_Cast_Day7_1	T02	T02_Cast_Day7
T02_Cast_Day7_1_id-TCGGGACGTATTAGCC	TCGGGACGTATTAGCC	Imm_Macrophage	Macrophage	T02_Cast_Day7_1	T02	T02_Cast_Day7
T02_Cast_Day7_1_id-TCGTACCCAATCTGCA	TCGTACCCAATCTGCA	Imm_Macrophage	Macrophage	T02_Cast_Day7_1	T02	T02_Cast_Day7
T02_Cast_Day7_1_id-TCGTACCGTTACGCGC	TCGTACCGTTACGCGC	Imm_Macrophage	Macrophage	T02_Cast_Day7_1	T02	T02_Cast_Day7
T02_Cast_Day7_1_id-TCTATTGAGTAGATGT	TCTATTGAGTAGATGT	Imm_Macrophage	Macrophage	T02_Cast_Day7_1	T02	T02_Cast_Day7
T02_Cast_Day7_1_id-TCTCATACATGTCTCC	TCTCATACATGTCTCC	Imm_Macrophage	Macrophage	T02_Cast_Day7_1	T02	T02_Cast_Day7
T02_Cast_Day7_1_id-TCTCTAATCAACACAC	TCTCTAATCAACACAC	Imm_Macrophage	Macrophage	T02_Cast_Day7_1	T02	T02_Cast_Day7
T02_Cast_Day7_1_id-TCTGAGACACAGGAGT	TCTGAGACACAGGAGT	Imm_Macrophage	Macrophage	T02_Cast_Day7_1	T02	T02_Cast_Day7
T02_Cast_Day7_1_id-TGACAACCATCGGAAG	TGACAACCATCGGAAG	Imm_Macrophage	Macrophage	T02_Cast_Day7_1	T02	T02_Cast_Day7
T02_Cast_Day7_1_id-TGACGGCGTAGCCTAT	TGACGGCGTAGCCTAT	Imm_Macrophage	Macrophage	T02_Cast_Day7_1	T02	T02_Cast_Day7
T02_Cast_Day7_1_id-TGACTAGGTACCATCA	TGACTAGGTACCATCA	Imm_Macrophage	Macrophage	T02_Cast_Day7_1	T02	T02_Cast_Day7
T02_Cast_Day7_1_id-TGAGCATAGGAGCGAG	TGAGCATAGGAGCGAG	Imm_Macrophage	Macrophage	T02_Cast_Day7_1	T02	T02_Cast_Day7
T02_Cast_Day7_1_id-TGAGCCGTCTGTCAAG	TGAGCCGTCTGTCAAG	Imm_Macrophage	Macrophage	T02_Cast_Day7_1	T02	T02_Cast_Day7
T02_Cast_Day7_1_id-TGAGGGAAGTCGTACT	TGAGGGAAGTCGTACT	Imm_Macrophage	Macrophage	T02_Cast_Day7_1	T02	T02_Cast_Day7
T02_Cast_Day7_1_id-TGATTTCTCCGTCATC	TGATTTCTCCGTCATC	Imm_Macrophage	Macrophage	T02_Cast_Day7_1	T02	T02_Cast_Day7
T02_Cast_Day7_1_id-TGCACCTGTCTTGTCC	TGCACCTGTCTTGTCC	Imm_Macrophage	Macrophage	T02_Cast_Day7_1	T02	T02_Cast_Day7
T02_Cast_Day7_1_id-TGCACCTTCTGAGGGA	TGCACCTTCTGAGGGA	Imm_Macrophage	Macrophage	T02_Cast_Day7_1	T02	T02_Cast_Day7
T02_Cast_Day7_1_id-TGCCAAAAGCCGCCTA	TGCCAAAAGCCGCCTA	Imm_Macrophage	Macrophage	T02_Cast_Day7_1	T02	T02_Cast_Day7
T02_Cast_Day7_1_id-TGCCCTAAGACTCGGA	TGCCCTAAGACTCGGA	Imm_Macrophage	Macrophage	T02_Cast_Day7_1	T02	T02_Cast_Day7
T02_Cast_Day7_1_id-TGCCCTAAGGTGCTTT	TGCCCTAAGGTGCTTT	Imm_Macrophage	Macrophage	T02_Cast_Day7_1	T02	T02_Cast_Day7
T02_Cast_Day7_1_id-TGCGCAGGTGGTAACG	TGCGCAGGTGGTAACG	Imm_Macrophage	Macrophage	T02_Cast_Day7_1	T02	T02_Cast_Day7
T02_Cast_Day7_1_id-TGCGCAGTCACCAGGC	TGCGCAGTCACCAGGC	Imm_Macrophage	Macrophage	T02_Cast_Day7_1	T02	T02_Cast_Day7
T02_Cast_Day7_1_id-TGCGTGGAGCGCCTCA	TGCGTGGAGCGCCTCA	Imm_Macrophage	Macrophage	T02_Cast_Day7_1	T02	T02_Cast_Day7
T02_Cast_Day7_1_id-TGCTACCTCCGTAGTA	TGCTACCTCCGTAGTA	Imm_Macrophage	Macrophage	T02_Cast_Day7_1	T02	T02_Cast_Day7
T02_Cast_Day7_1_id-TGCTGCTCAAACCTAC	TGCTGCTCAAACCTAC	Imm_Macrophage	Macrophage	T02_Cast_Day7_1	T02	T02_Cast_Day7
T02_Cast_Day7_1_id-TGCTGCTTCTCGTTTA	TGCTGCTTCTCGTTTA	Imm_Macrophage	Macrophage	T02_Cast_Day7_1	T02	T02_Cast_Day7
T02_Cast_Day7_1_id-TGGCGCACAAACTGTC	TGGCGCACAAACTGTC	Imm_Macrophage	Macrophage	T02_Cast_Day7_1	T02	T02_Cast_Day7
T02_Cast_Day7_1_id-TGGCTGGTCAGGTAAA	TGGCTGGTCAGGTAAA	Imm_Macrophage	Macrophage	T02_Cast_Day7_1	T02	T02_Cast_Day7
T02_Cast_Day7_1_id-TGGGAAGTCGTACGGC	TGGGAAGTCGTACGGC	Imm_Macrophage	Macrophage	T02_Cast_Day7_1	T02	T02_Cast_Day7
T02_Cast_Day7_1_id-TGGGCGTGTCAGAAGC	TGGGCGTGTCAGAAGC	Imm_Macrophage	Macrophage	T02_Cast_Day7_1	T02	T02_Cast_Day7
T02_Cast_Day7_1_id-TGGGCGTTCTCTTGAT	TGGGCGTTCTCTTGAT	Imm_Macrophage	Macrophage	T02_Cast_Day7_1	T02	T02_Cast_Day7
T02_Cast_Day7_1_id-TGGTTCCGTCCATGAT	TGGTTCCGTCCATGAT	Imm_Macrophage	Macrophage	T02_Cast_Day7_1	T02	T02_Cast_Day7
T02_Cast_Day7_1_id-TGTATTCGTCGCGTGT	TGTATTCGTCGCGTGT	Imm_Macrophage	Macrophage	T02_Cast_Day7_1	T02	T02_Cast_Day7
T02_Cast_Day7_1_id-TGTGGTAGTTGGACCC	TGTGGTAGTTGGACCC	Imm_Macrophage	Macrophage	T02_Cast_Day7_1	T02	T02_Cast_Day7
T02_Cast_Day7_1_id-TGTTCCGAGATGTCGG	TGTTCCGAGATGTCGG	Imm_Macrophage	Macrophage	T02_Cast_Day7_1	T02	T02_Cast_Day7
T02_Cast_Day7_1_id-TTAACTCAGGATTCGG	TTAACTCAGGATTCGG	Imm_Macrophage	Macrophage	T02_Cast_Day7_1	T02	T02_Cast_Day7
T02_Cast_Day7_1_id-TTAACTCCACATGACT	TTAACTCCACATGACT	Imm_Macrophage	Macrophage	T02_Cast_Day7_1	T02	T02_Cast_Day7
T02_Cast_Day7_1_id-TTAGGACCAGGGTATG	TTAGGACCAGGGTATG	Imm_Macrophage	Macrophage	T02_Cast_Day7_1	T02	T02_Cast_Day7
T02_Cast_Day7_1_id-TTAGGCAAGACTGGGT	TTAGGCAAGACTGGGT	Imm_Macrophage	Macrophage	T02_Cast_Day7_1	T02	T02_Cast_Day7
T02_Cast_Day7_1_id-TTATGCTCAAGCCTAT	TTATGCTCAAGCCTAT	Imm_Macrophage	Macrophage	T02_Cast_Day7_1	T02	T02_Cast_Day7
T02_Cast_Day7_1_id-TTCGAAGTCGGAATCT	TTCGAAGTCGGAATCT	Imm_Macrophage	Macrophage	T02_Cast_Day7_1	T02	T02_Cast_Day7
T02_Cast_Day7_1_id-TTCTACAAGCAATATG	TTCTACAAGCAATATG	Imm_Macrophage	Macrophage	T02_Cast_Day7_1	T02	T02_Cast_Day7
T02_Cast_Day7_1_id-TTCTACACACCATCCT	TTCTACACACCATCCT	Imm_Macrophage	Macrophage	T02_Cast_Day7_1	T02	T02_Cast_Day7
T02_Cast_Day7_1_id-TTCTACAGTTTAAGCC	TTCTACAGTTTAAGCC	Imm_Macrophage	Macrophage	T02_Cast_Day7_1	T02	T02_Cast_Day7
T02_Cast_Day7_1_id-TTCTTAGCATTCACTT	TTCTTAGCATTCACTT	Imm_Macrophage	Macrophage	T02_Cast_Day7_1	T02	T02_Cast_Day7
T02_Cast_Day7_1_id-TTGACTTTCTTTAGTC	TTGACTTTCTTTAGTC	Imm_Macrophage	Macrophage	T02_Cast_Day7_1	T02	T02_Cast_Day7
T02_Cast_Day7_1_id-TTGGCAATCCACTGGG	TTGGCAATCCACTGGG	Imm_Macrophage	Macrophage	T02_Cast_Day7_1	T02	T02_Cast_Day7
T02_Cast_Day7_1_id-TTTACTGAGATGTTAG	TTTACTGAGATGTTAG	Imm_Macrophage	Macrophage	T02_Cast_Day7_1	T02	T02_Cast_Day7
T02_Cast_Day7_1_id-TTTACTGCAATCTACG	TTTACTGCAATCTACG	Imm_Macrophage	Macrophage	T02_Cast_Day7_1	T02	T02_Cast_Day7
T02_Cast_Day7_1_id-TTTATGCGTCTCTTTA	TTTATGCGTCTCTTTA	Imm_Macrophage	Macrophage	T02_Cast_Day7_1	T02	T02_Cast_Day7
T02_Cast_Day7_1_id-TTTCCTCAGTATGACA	TTTCCTCAGTATGACA	Imm_Macrophage	Macrophage	T02_Cast_Day7_1	T02	T02_Cast_Day7
T02_Cast_Day7_1_id-TTTCCTCTCAACGCTA	TTTCCTCTCAACGCTA	Imm_Macrophage	Macrophage	T02_Cast_Day7_1	T02	T02_Cast_Day7
T02_Cast_Day7_1_id-TTTGGTTAGTACGATA	TTTGGTTAGTACGATA	Imm_Macrophage	Macrophage	T02_Cast_Day7_1	T02	T02_Cast_Day7
T02_Cast_Day7_1_id-TTTGGTTCATTATCTC	TTTGGTTCATTATCTC	Imm_Macrophage	Macrophage	T02_Cast_Day7_1	T02	T02_Cast_Day7
T02_Cast_Day7_1_id-TTTGTCAGTGACTACT	TTTGTCAGTGACTACT	Imm_Macrophage	Macrophage	T02_Cast_Day7_1	T02	T02_Cast_Day7
T02_Cast_Day7_1_id-TTTGTCATCGTTGCCT	TTTGTCATCGTTGCCT	Imm_Macrophage	Macrophage	T02_Cast_Day7_1	T02	T02_Cast_Day7
T02_Cast_Day7_2_id-AAAGCAAAGGTGTTAA	AAAGCAAAGGTGTTAA	Imm_Macrophage	Macrophage	T02_Cast_Day7_2	T02	T02_Cast_Day7
T02_Cast_Day7_2_id-AAAGTAGAGCATGGCA	AAAGTAGAGCATGGCA	Imm_Macrophage	Macrophage	T02_Cast_Day7_2	T02	T02_Cast_Day7
T02_Cast_Day7_2_id-AACCATGAGACTAGGC	AACCATGAGACTAGGC	Imm_Macrophage	Macrophage	T02_Cast_Day7_2	T02	T02_Cast_Day7
T02_Cast_Day7_2_id-AACGTTGTCAATACCG	AACGTTGTCAATACCG	Imm_Macrophage	Macrophage	T02_Cast_Day7_2	T02	T02_Cast_Day7
T02_Cast_Day7_2_id-AACTCCCAGCGTTGCC	AACTCCCAGCGTTGCC	Imm_Macrophage	Macrophage	T02_Cast_Day7_2	T02	T02_Cast_Day7
T02_Cast_Day7_2_id-AACTCCCTCCGCTGTT	AACTCCCTCCGCTGTT	Imm_Macrophage	Macrophage	T02_Cast_Day7_2	T02	T02_Cast_Day7
T02_Cast_Day7_2_id-AACTCTTCAGCTTCGG	AACTCTTCAGCTTCGG	Imm_Macrophage	Macrophage	T02_Cast_Day7_2	T02	T02_Cast_Day7
T02_Cast_Day7_2_id-AACTGGTCACAGACTT	AACTGGTCACAGACTT	Imm_Macrophage	Macrophage	T02_Cast_Day7_2	T02	T02_Cast_Day7
T02_Cast_Day7_2_id-AACTGGTTCTCGAGTA	AACTGGTTCTCGAGTA	Imm_Macrophage	Macrophage	T02_Cast_Day7_2	T02	T02_Cast_Day7
T02_Cast_Day7_2_id-AACTTTCCATGCTAGT	AACTTTCCATGCTAGT	Imm_Macrophage	Macrophage	T02_Cast_Day7_2	T02	T02_Cast_Day7
T02_Cast_Day7_2_id-AAGACCTAGTCCGTAT	AAGACCTAGTCCGTAT	Imm_Macrophage	Macrophage	T02_Cast_Day7_2	T02	T02_Cast_Day7
T02_Cast_Day7_2_id-AAGGAGCGTAAACGCG	AAGGAGCGTAAACGCG	Imm_Macrophage	Macrophage	T02_Cast_Day7_2	T02	T02_Cast_Day7
T02_Cast_Day7_2_id-AAGGCAGCAGGCAGTA	AAGGCAGCAGGCAGTA	Imm_Macrophage	Macrophage	T02_Cast_Day7_2	T02	T02_Cast_Day7
T02_Cast_Day7_2_id-AAGGCAGCATGGAATA	AAGGCAGCATGGAATA	Imm_Macrophage	Macrophage	T02_Cast_Day7_2	T02	T02_Cast_Day7
T02_Cast_Day7_2_id-AAGTCTGGTACCTACA	AAGTCTGGTACCTACA	Imm_Macrophage	Macrophage	T02_Cast_Day7_2	T02	T02_Cast_Day7
T02_Cast_Day7_2_id-AATCCAGTCGTAGGTT	AATCCAGTCGTAGGTT	Imm_Macrophage	Macrophage	T02_Cast_Day7_2	T02	T02_Cast_Day7
T02_Cast_Day7_2_id-AATCGGTAGCAAATCA	AATCGGTAGCAAATCA	Imm_Macrophage	Macrophage	T02_Cast_Day7_2	T02	T02_Cast_Day7
T02_Cast_Day7_2_id-ACACCAAGTGCACGAA	ACACCAAGTGCACGAA	Imm_Macrophage	Macrophage	T02_Cast_Day7_2	T02	T02_Cast_Day7
T02_Cast_Day7_2_id-ACACCCTAGAGGGCTT	ACACCCTAGAGGGCTT	Imm_Macrophage	Macrophage	T02_Cast_Day7_2	T02	T02_Cast_Day7
T02_Cast_Day7_2_id-ACACCCTAGTAAGTAC	ACACCCTAGTAAGTAC	Imm_Macrophage	Macrophage	T02_Cast_Day7_2	T02	T02_Cast_Day7
T02_Cast_Day7_2_id-ACACCCTGTGATAAGT	ACACCCTGTGATAAGT	Imm_Macrophage	Macrophage	T02_Cast_Day7_2	T02	T02_Cast_Day7
T02_Cast_Day7_2_id-ACACCGGAGCCCTAAT	ACACCGGAGCCCTAAT	Imm_Macrophage	Macrophage	T02_Cast_Day7_2	T02	T02_Cast_Day7
T02_Cast_Day7_2_id-ACACTGAAGCGCTTAT	ACACTGAAGCGCTTAT	Imm_Macrophage	Macrophage	T02_Cast_Day7_2	T02	T02_Cast_Day7
T02_Cast_Day7_2_id-ACACTGACAAGTCTGT	ACACTGACAAGTCTGT	Imm_Macrophage	Macrophage	T02_Cast_Day7_2	T02	T02_Cast_Day7
T02_Cast_Day7_2_id-ACAGCCGCATGATCCA	ACAGCCGCATGATCCA	Imm_Macrophage	Macrophage	T02_Cast_Day7_2	T02	T02_Cast_Day7
T02_Cast_Day7_2_id-ACATGGTTCGTCACGG	ACATGGTTCGTCACGG	Imm_Macrophage	Macrophage	T02_Cast_Day7_2	T02	T02_Cast_Day7
T02_Cast_Day7_2_id-ACCAGTAGTCAATACC	ACCAGTAGTCAATACC	Imm_Macrophage	Macrophage	T02_Cast_Day7_2	T02	T02_Cast_Day7
T02_Cast_Day7_2_id-ACCCACTTCGAGAACG	ACCCACTTCGAGAACG	Imm_Macrophage	Macrophage	T02_Cast_Day7_2	T02	T02_Cast_Day7
T02_Cast_Day7_2_id-ACCGTAAAGACTTTCG	ACCGTAAAGACTTTCG	Imm_Macrophage	Macrophage	T02_Cast_Day7_2	T02	T02_Cast_Day7
T02_Cast_Day7_2_id-ACCGTAATCAGTCAGT	ACCGTAATCAGTCAGT	Imm_Macrophage	Macrophage	T02_Cast_Day7_2	T02	T02_Cast_Day7
T02_Cast_Day7_2_id-ACGCAGCCACATAACC	ACGCAGCCACATAACC	Imm_Macrophage	Macrophage	T02_Cast_Day7_2	T02	T02_Cast_Day7
T02_Cast_Day7_2_id-ACGCCAGAGGGATACC	ACGCCAGAGGGATACC	Imm_Macrophage	Macrophage	T02_Cast_Day7_2	T02	T02_Cast_Day7
T02_Cast_Day7_2_id-ACGCCAGCACTACAGT	ACGCCAGCACTACAGT	Imm_Macrophage	Macrophage	T02_Cast_Day7_2	T02	T02_Cast_Day7
T02_Cast_Day7_2_id-ACGCCGAGTAAGAGGA	ACGCCGAGTAAGAGGA	Imm_Macrophage	Macrophage	T02_Cast_Day7_2	T02	T02_Cast_Day7
T02_Cast_Day7_2_id-ACGGGCTCATTAACCG	ACGGGCTCATTAACCG	Imm_Macrophage	Macrophage	T02_Cast_Day7_2	T02	T02_Cast_Day7
T02_Cast_Day7_2_id-ACGGGCTTCGCTGATA	ACGGGCTTCGCTGATA	Imm_Macrophage	Macrophage	T02_Cast_Day7_2	T02	T02_Cast_Day7
T02_Cast_Day7_2_id-ACGTCAAGTTACAGAA	ACGTCAAGTTACAGAA	Imm_Macrophage	Macrophage	T02_Cast_Day7_2	T02	T02_Cast_Day7
T02_Cast_Day7_2_id-ACTGCTCGTATTACCG	ACTGCTCGTATTACCG	Imm_Macrophage	Macrophage	T02_Cast_Day7_2	T02	T02_Cast_Day7
T02_Cast_Day7_2_id-ACTGCTCTCCAGAAGG	ACTGCTCTCCAGAAGG	Imm_Macrophage	Macrophage	T02_Cast_Day7_2	T02	T02_Cast_Day7
T02_Cast_Day7_2_id-ACTTACTTCCAGAAGG	ACTTACTTCCAGAAGG	Imm_Macrophage	Macrophage	T02_Cast_Day7_2	T02	T02_Cast_Day7
T02_Cast_Day7_2_id-AGAATAGGTCTGGTCG	AGAATAGGTCTGGTCG	Imm_Macrophage	Macrophage	T02_Cast_Day7_2	T02	T02_Cast_Day7
T02_Cast_Day7_2_id-AGAGCTTCACTTAACG	AGAGCTTCACTTAACG	Imm_Macrophage	Macrophage	T02_Cast_Day7_2	T02	T02_Cast_Day7
T02_Cast_Day7_2_id-AGATCTGAGCTCCCAG	AGATCTGAGCTCCCAG	Imm_Macrophage	Macrophage	T02_Cast_Day7_2	T02	T02_Cast_Day7
T02_Cast_Day7_2_id-AGCAGCCTCTTGGGTA	AGCAGCCTCTTGGGTA	Imm_Macrophage	Macrophage	T02_Cast_Day7_2	T02	T02_Cast_Day7
T02_Cast_Day7_2_id-AGCTCCTCATCGGAAG	AGCTCCTCATCGGAAG	Imm_Macrophage	Macrophage	T02_Cast_Day7_2	T02	T02_Cast_Day7
T02_Cast_Day7_2_id-AGCTCTCGTGCCTGTG	AGCTCTCGTGCCTGTG	Imm_Macrophage	Macrophage	T02_Cast_Day7_2	T02	T02_Cast_Day7
T02_Cast_Day7_2_id-AGCTTGAAGGCCCTCA	AGCTTGAAGGCCCTCA	Imm_Macrophage	Macrophage	T02_Cast_Day7_2	T02	T02_Cast_Day7
T02_Cast_Day7_2_id-AGCTTGAGTGCAGACA	AGCTTGAGTGCAGACA	Imm_Macrophage	Macrophage	T02_Cast_Day7_2	T02	T02_Cast_Day7
T02_Cast_Day7_2_id-AGGTCCGAGCCTTGAT	AGGTCCGAGCCTTGAT	Imm_Macrophage	Macrophage	T02_Cast_Day7_2	T02	T02_Cast_Day7
T02_Cast_Day7_2_id-AGGTCCGGTACATCCA	AGGTCCGGTACATCCA	Imm_Macrophage	Macrophage	T02_Cast_Day7_2	T02	T02_Cast_Day7
T02_Cast_Day7_2_id-AGGTCCGTCAGCTCGG	AGGTCCGTCAGCTCGG	Imm_Macrophage	Macrophage	T02_Cast_Day7_2	T02	T02_Cast_Day7
T02_Cast_Day7_2_id-AGGTCCGTCTATCCTA	AGGTCCGTCTATCCTA	Imm_Macrophage	Macrophage	T02_Cast_Day7_2	T02	T02_Cast_Day7
T02_Cast_Day7_2_id-AGTAGTCAGGTAAACT	AGTAGTCAGGTAAACT	Imm_Macrophage	Macrophage	T02_Cast_Day7_2	T02	T02_Cast_Day7
T02_Cast_Day7_2_id-AGTAGTCAGTTGTAGA	AGTAGTCAGTTGTAGA	Imm_Macrophage	Macrophage	T02_Cast_Day7_2	T02	T02_Cast_Day7
T02_Cast_Day7_2_id-AGTGGGAGTGCACGAA	AGTGGGAGTGCACGAA	Imm_Macrophage	Macrophage	T02_Cast_Day7_2	T02	T02_Cast_Day7
T02_Cast_Day7_2_id-AGTTGGTTCAAAGACA	AGTTGGTTCAAAGACA	Imm_Macrophage	Macrophage	T02_Cast_Day7_2	T02	T02_Cast_Day7
T02_Cast_Day7_2_id-ATAACGCCAAACTGTC	ATAACGCCAAACTGTC	Imm_Macrophage	Macrophage	T02_Cast_Day7_2	T02	T02_Cast_Day7
T02_Cast_Day7_2_id-ATCACGACAAGACACG	ATCACGACAAGACACG	Imm_Macrophage	Macrophage	T02_Cast_Day7_2	T02	T02_Cast_Day7
T02_Cast_Day7_2_id-ATCATGGAGTGTACGG	ATCATGGAGTGTACGG	Imm_Macrophage	Macrophage	T02_Cast_Day7_2	T02	T02_Cast_Day7
T02_Cast_Day7_2_id-ATCATGGGTCCATCCT	ATCATGGGTCCATCCT	Imm_Macrophage	Macrophage	T02_Cast_Day7_2	T02	T02_Cast_Day7
T02_Cast_Day7_2_id-ATCCACCTCCGGGTGT	ATCCACCTCCGGGTGT	Imm_Macrophage	Macrophage	T02_Cast_Day7_2	T02	T02_Cast_Day7
T02_Cast_Day7_2_id-ATCCGAAGTGTTGGGA	ATCCGAAGTGTTGGGA	Imm_Macrophage	Macrophage	T02_Cast_Day7_2	T02	T02_Cast_Day7
T02_Cast_Day7_2_id-ATCTACTAGCTGCAAG	ATCTACTAGCTGCAAG	Imm_Macrophage	Macrophage	T02_Cast_Day7_2	T02	T02_Cast_Day7
T02_Cast_Day7_2_id-ATGCGATAGCAGGCTA	ATGCGATAGCAGGCTA	Imm_Macrophage	Macrophage	T02_Cast_Day7_2	T02	T02_Cast_Day7
T02_Cast_Day7_2_id-ATTGGTGTCCTTAATC	ATTGGTGTCCTTAATC	Imm_Macrophage	Macrophage	T02_Cast_Day7_2	T02	T02_Cast_Day7
T02_Cast_Day7_2_id-CAACCAAAGAAACCAT	CAACCAAAGAAACCAT	Imm_Macrophage	Macrophage	T02_Cast_Day7_2	T02	T02_Cast_Day7
T02_Cast_Day7_2_id-CAACCAACAGCTGTAT	CAACCAACAGCTGTAT	Imm_Macrophage	Macrophage	T02_Cast_Day7_2	T02	T02_Cast_Day7
T02_Cast_Day7_2_id-CAAGAAAAGTGGTAGC	CAAGAAAAGTGGTAGC	Imm_Macrophage	Macrophage	T02_Cast_Day7_2	T02	T02_Cast_Day7
T02_Cast_Day7_2_id-CAAGATCGTAGGGACT	CAAGATCGTAGGGACT	Imm_Macrophage	Macrophage	T02_Cast_Day7_2	T02	T02_Cast_Day7
T02_Cast_Day7_2_id-CAAGGCCTCATATCGG	CAAGGCCTCATATCGG	Imm_Macrophage	Macrophage	T02_Cast_Day7_2	T02	T02_Cast_Day7
T02_Cast_Day7_2_id-CAAGTTGTCAGTTAGC	CAAGTTGTCAGTTAGC	Imm_Macrophage	Macrophage	T02_Cast_Day7_2	T02	T02_Cast_Day7
T02_Cast_Day7_2_id-CACAAACAGTGCGATG	CACAAACAGTGCGATG	Imm_Macrophage	Macrophage	T02_Cast_Day7_2	T02	T02_Cast_Day7
T02_Cast_Day7_2_id-CACACTCAGAGTCGGT	CACACTCAGAGTCGGT	Imm_Macrophage	Macrophage	T02_Cast_Day7_2	T02	T02_Cast_Day7
T02_Cast_Day7_2_id-CACACTCCAAGACGTG	CACACTCCAAGACGTG	Imm_Macrophage	Macrophage	T02_Cast_Day7_2	T02	T02_Cast_Day7
T02_Cast_Day7_2_id-CACAGTACAATCTACG	CACAGTACAATCTACG	Imm_Macrophage	Macrophage	T02_Cast_Day7_2	T02	T02_Cast_Day7
T02_Cast_Day7_2_id-CACTCCATCGTCACGG	CACTCCATCGTCACGG	Imm_Macrophage	Macrophage	T02_Cast_Day7_2	T02	T02_Cast_Day7
T02_Cast_Day7_2_id-CAGATCAAGCTACCTA	CAGATCAAGCTACCTA	Imm_Macrophage	Macrophage	T02_Cast_Day7_2	T02	T02_Cast_Day7
T02_Cast_Day7_2_id-CAGCATAAGTAGCGGT	CAGCATAAGTAGCGGT	Imm_Macrophage	Macrophage	T02_Cast_Day7_2	T02	T02_Cast_Day7
T02_Cast_Day7_2_id-CAGCTGGTCCCTAACC	CAGCTGGTCCCTAACC	Imm_Macrophage	Macrophage	T02_Cast_Day7_2	T02	T02_Cast_Day7
T02_Cast_Day7_2_id-CAGTAACTCGGCGGTT	CAGTAACTCGGCGGTT	Imm_Macrophage	Macrophage	T02_Cast_Day7_2	T02	T02_Cast_Day7
T02_Cast_Day7_2_id-CATATTCAGCCAGTAG	CATATTCAGCCAGTAG	Imm_Macrophage	Macrophage	T02_Cast_Day7_2	T02	T02_Cast_Day7
T02_Cast_Day7_2_id-CATCAAGAGAGGGATA	CATCAAGAGAGGGATA	Imm_Macrophage	Macrophage	T02_Cast_Day7_2	T02	T02_Cast_Day7
T02_Cast_Day7_2_id-CATCGGGTCTACTATC	CATCGGGTCTACTATC	Imm_Macrophage	Macrophage	T02_Cast_Day7_2	T02	T02_Cast_Day7
T02_Cast_Day7_2_id-CATGACATCTGTCTAT	CATGACATCTGTCTAT	Imm_Macrophage	Macrophage	T02_Cast_Day7_2	T02	T02_Cast_Day7
T02_Cast_Day7_2_id-CATGGCGCACGCTTTC	CATGGCGCACGCTTTC	Imm_Macrophage	Macrophage	T02_Cast_Day7_2	T02	T02_Cast_Day7
T02_Cast_Day7_2_id-CCAATCCTCTCATTCA	CCAATCCTCTCATTCA	Imm_Macrophage	Macrophage	T02_Cast_Day7_2	T02	T02_Cast_Day7
T02_Cast_Day7_2_id-CCACTACAGCGTAGTG	CCACTACAGCGTAGTG	Imm_Macrophage	Macrophage	T02_Cast_Day7_2	T02	T02_Cast_Day7
T02_Cast_Day7_2_id-CCACTACGTGGTGTAG	CCACTACGTGGTGTAG	Imm_Macrophage	Macrophage	T02_Cast_Day7_2	T02	T02_Cast_Day7
T02_Cast_Day7_2_id-CCAGCGATCTACTCAT	CCAGCGATCTACTCAT	Imm_Macrophage	Macrophage	T02_Cast_Day7_2	T02	T02_Cast_Day7
T02_Cast_Day7_2_id-CCAGCGATCTTAACCT	CCAGCGATCTTAACCT	Imm_Macrophage	Macrophage	T02_Cast_Day7_2	T02	T02_Cast_Day7
T02_Cast_Day7_2_id-CCCAGTTCAGATGAGC	CCCAGTTCAGATGAGC	Imm_Macrophage	Macrophage	T02_Cast_Day7_2	T02	T02_Cast_Day7
T02_Cast_Day7_2_id-CCCAGTTGTCGTTGTA	CCCAGTTGTCGTTGTA	Imm_Macrophage	Macrophage	T02_Cast_Day7_2	T02	T02_Cast_Day7
T02_Cast_Day7_2_id-CCCAGTTTCTCGTATT	CCCAGTTTCTCGTATT	Imm_Macrophage	Macrophage	T02_Cast_Day7_2	T02	T02_Cast_Day7
T02_Cast_Day7_2_id-CCCATACCATAGAAAC	CCCATACCATAGAAAC	Imm_Macrophage	Macrophage	T02_Cast_Day7_2	T02	T02_Cast_Day7
T02_Cast_Day7_2_id-CCCATACTCAACACTG	CCCATACTCAACACTG	Imm_Macrophage	Macrophage	T02_Cast_Day7_2	T02	T02_Cast_Day7
T02_Cast_Day7_2_id-CCCTCCTAGCCAGGAT	CCCTCCTAGCCAGGAT	Imm_Macrophage	Macrophage	T02_Cast_Day7_2	T02	T02_Cast_Day7
T02_Cast_Day7_2_id-CCGGGATTCGGTCCGA	CCGGGATTCGGTCCGA	Imm_Macrophage	Macrophage	T02_Cast_Day7_2	T02	T02_Cast_Day7
T02_Cast_Day7_2_id-CCGGTAGCACGGCTAC	CCGGTAGCACGGCTAC	Imm_Macrophage	Macrophage	T02_Cast_Day7_2	T02	T02_Cast_Day7
T02_Cast_Day7_2_id-CCGGTAGGTACACCGC	CCGGTAGGTACACCGC	Imm_Macrophage	Macrophage	T02_Cast_Day7_2	T02	T02_Cast_Day7
T02_Cast_Day7_2_id-CCGTGGAGTGTTAAGA	CCGTGGAGTGTTAAGA	Imm_Macrophage	Macrophage	T02_Cast_Day7_2	T02	T02_Cast_Day7
T02_Cast_Day7_2_id-CCGTTCAAGAGTGACC	CCGTTCAAGAGTGACC	Imm_Macrophage	Macrophage	T02_Cast_Day7_2	T02	T02_Cast_Day7
T02_Cast_Day7_2_id-CCTAAAGCACGACGAA	CCTAAAGCACGACGAA	Imm_Macrophage	Macrophage	T02_Cast_Day7_2	T02	T02_Cast_Day7
T02_Cast_Day7_2_id-CCTACACTCATAACCG	CCTACACTCATAACCG	Imm_Macrophage	Macrophage	T02_Cast_Day7_2	T02	T02_Cast_Day7
T02_Cast_Day7_2_id-CCTACCAAGGACAGCT	CCTACCAAGGACAGCT	Imm_Macrophage	Macrophage	T02_Cast_Day7_2	T02	T02_Cast_Day7
T02_Cast_Day7_2_id-CCTACCAAGGGAACGG	CCTACCAAGGGAACGG	Imm_Macrophage	Macrophage	T02_Cast_Day7_2	T02	T02_Cast_Day7
T02_Cast_Day7_2_id-CCTCAGTCATTGCGGC	CCTCAGTCATTGCGGC	Imm_Macrophage	Macrophage	T02_Cast_Day7_2	T02	T02_Cast_Day7
T02_Cast_Day7_2_id-CCTCTGAAGACGCTTT	CCTCTGAAGACGCTTT	Imm_Macrophage	Macrophage	T02_Cast_Day7_2	T02	T02_Cast_Day7
T02_Cast_Day7_2_id-CCTCTGATCACATACG	CCTCTGATCACATACG	Imm_Macrophage	Macrophage	T02_Cast_Day7_2	T02	T02_Cast_Day7
T02_Cast_Day7_2_id-CCTCTGATCCGTAGGC	CCTCTGATCCGTAGGC	Imm_Macrophage	Macrophage	T02_Cast_Day7_2	T02	T02_Cast_Day7
T02_Cast_Day7_2_id-CCTTACGGTTCCAACA	CCTTACGGTTCCAACA	Imm_Macrophage	Macrophage	T02_Cast_Day7_2	T02	T02_Cast_Day7
T02_Cast_Day7_2_id-CCTTCCCCATGGTCAT	CCTTCCCCATGGTCAT	Imm_Macrophage	Macrophage	T02_Cast_Day7_2	T02	T02_Cast_Day7
T02_Cast_Day7_2_id-CCTTCCCTCAAGAAGT	CCTTCCCTCAAGAAGT	Imm_Macrophage	Macrophage	T02_Cast_Day7_2	T02	T02_Cast_Day7
T02_Cast_Day7_2_id-CGAATGTCATCTATGG	CGAATGTCATCTATGG	Imm_Macrophage	Macrophage	T02_Cast_Day7_2	T02	T02_Cast_Day7
T02_Cast_Day7_2_id-CGACCTTGTCGGATCC	CGACCTTGTCGGATCC	Imm_Macrophage	Macrophage	T02_Cast_Day7_2	T02	T02_Cast_Day7
T02_Cast_Day7_2_id-CGAGAAGTCGCTGATA	CGAGAAGTCGCTGATA	Imm_Macrophage	Macrophage	T02_Cast_Day7_2	T02	T02_Cast_Day7
T02_Cast_Day7_2_id-CGAGCACAGAACTGTA	CGAGCACAGAACTGTA	Imm_Macrophage	Macrophage	T02_Cast_Day7_2	T02	T02_Cast_Day7
T02_Cast_Day7_2_id-CGATTGAGTCTGATTG	CGATTGAGTCTGATTG	Imm_Macrophage	Macrophage	T02_Cast_Day7_2	T02	T02_Cast_Day7
T02_Cast_Day7_2_id-CGCGGTAAGTCGATAA	CGCGGTAAGTCGATAA	Imm_Macrophage	Macrophage	T02_Cast_Day7_2	T02	T02_Cast_Day7
T02_Cast_Day7_2_id-CGGACGTAGATAGTCA	CGGACGTAGATAGTCA	Imm_Macrophage	Macrophage	T02_Cast_Day7_2	T02	T02_Cast_Day7
T02_Cast_Day7_2_id-CGGACTGAGTACTTGC	CGGACTGAGTACTTGC	Imm_Macrophage	Macrophage	T02_Cast_Day7_2	T02	T02_Cast_Day7
T02_Cast_Day7_2_id-CGGGTCACAATTCCTT	CGGGTCACAATTCCTT	Imm_Macrophage	Macrophage	T02_Cast_Day7_2	T02	T02_Cast_Day7
T02_Cast_Day7_2_id-CGGTTAATCTTGCAAG	CGGTTAATCTTGCAAG	Imm_Macrophage	Macrophage	T02_Cast_Day7_2	T02	T02_Cast_Day7
T02_Cast_Day7_2_id-CGTCAGGCACATCCGG	CGTCAGGCACATCCGG	Imm_Macrophage	Macrophage	T02_Cast_Day7_2	T02	T02_Cast_Day7
T02_Cast_Day7_2_id-CGTCAGGTCACCCGAG	CGTCAGGTCACCCGAG	Imm_Macrophage	Macrophage	T02_Cast_Day7_2	T02	T02_Cast_Day7
T02_Cast_Day7_2_id-CGTCTACGTGCAGTAG	CGTCTACGTGCAGTAG	Imm_Macrophage	Macrophage	T02_Cast_Day7_2	T02	T02_Cast_Day7
T02_Cast_Day7_2_id-CGTTAGAAGTCCAGGA	CGTTAGAAGTCCAGGA	Imm_Macrophage	Macrophage	T02_Cast_Day7_2	T02	T02_Cast_Day7
T02_Cast_Day7_2_id-CGTTCTGGTTCCCTTG	CGTTCTGGTTCCCTTG	Imm_Macrophage	Macrophage	T02_Cast_Day7_2	T02	T02_Cast_Day7
T02_Cast_Day7_2_id-CGTTGGGGTGAGTGAC	CGTTGGGGTGAGTGAC	Imm_Macrophage	Macrophage	T02_Cast_Day7_2	T02	T02_Cast_Day7
T02_Cast_Day7_2_id-CTAACTTTCGCTGATA	CTAACTTTCGCTGATA	Imm_Macrophage	Macrophage	T02_Cast_Day7_2	T02	T02_Cast_Day7
T02_Cast_Day7_2_id-CTAATGGGTCTGATTG	CTAATGGGTCTGATTG	Imm_Macrophage	Macrophage	T02_Cast_Day7_2	T02	T02_Cast_Day7
T02_Cast_Day7_2_id-CTACATTTCGTTACGA	CTACATTTCGTTACGA	Imm_Macrophage	Macrophage	T02_Cast_Day7_2	T02	T02_Cast_Day7
T02_Cast_Day7_2_id-CTACCCATCTCTGTCG	CTACCCATCTCTGTCG	Imm_Macrophage	Macrophage	T02_Cast_Day7_2	T02	T02_Cast_Day7
T02_Cast_Day7_2_id-CTAGCCTCAAGTACCT	CTAGCCTCAAGTACCT	Imm_Macrophage	Macrophage	T02_Cast_Day7_2	T02	T02_Cast_Day7
T02_Cast_Day7_2_id-CTAGTGACAGTGAGTG	CTAGTGACAGTGAGTG	Imm_Macrophage	Macrophage	T02_Cast_Day7_2	T02	T02_Cast_Day7
T02_Cast_Day7_2_id-CTAGTGACATGAACCT	CTAGTGACATGAACCT	Imm_Macrophage	Macrophage	T02_Cast_Day7_2	T02	T02_Cast_Day7
T02_Cast_Day7_2_id-CTCACACCACGAAATA	CTCACACCACGAAATA	Imm_Macrophage	Macrophage	T02_Cast_Day7_2	T02	T02_Cast_Day7
T02_Cast_Day7_2_id-CTCACACTCCTGCAGG	CTCACACTCCTGCAGG	Imm_Macrophage	Macrophage	T02_Cast_Day7_2	T02	T02_Cast_Day7
T02_Cast_Day7_2_id-CTCATTAAGAAGATTC	CTCATTAAGAAGATTC	Imm_Macrophage	Macrophage	T02_Cast_Day7_2	T02	T02_Cast_Day7
T02_Cast_Day7_2_id-CTCGAAAGTTGGTAAA	CTCGAAAGTTGGTAAA	Imm_Macrophage	Macrophage	T02_Cast_Day7_2	T02	T02_Cast_Day7
T02_Cast_Day7_2_id-CTCGAGGGTCAGTGGA	CTCGAGGGTCAGTGGA	Imm_Macrophage	Macrophage	T02_Cast_Day7_2	T02	T02_Cast_Day7
T02_Cast_Day7_2_id-CTCGGGAGTCAGGACA	CTCGGGAGTCAGGACA	Imm_Macrophage	Macrophage	T02_Cast_Day7_2	T02	T02_Cast_Day7
T02_Cast_Day7_2_id-CTCTACGTCAGCTGGC	CTCTACGTCAGCTGGC	Imm_Macrophage	Macrophage	T02_Cast_Day7_2	T02	T02_Cast_Day7
T02_Cast_Day7_2_id-CTCTACGTCCTCAACC	CTCTACGTCCTCAACC	Imm_Macrophage	Macrophage	T02_Cast_Day7_2	T02	T02_Cast_Day7
T02_Cast_Day7_2_id-CTCTACGTCTTTAGGG	CTCTACGTCTTTAGGG	Imm_Macrophage	Macrophage	T02_Cast_Day7_2	T02	T02_Cast_Day7
T02_Cast_Day7_2_id-CTGAAGTTCATTCACT	CTGAAGTTCATTCACT	Imm_Macrophage	Macrophage	T02_Cast_Day7_2	T02	T02_Cast_Day7
T02_Cast_Day7_2_id-CTGATCCCAAGGTTCT	CTGATCCCAAGGTTCT	Imm_Macrophage	Macrophage	T02_Cast_Day7_2	T02	T02_Cast_Day7
T02_Cast_Day7_2_id-CTGCCTAAGGGTGTGT	CTGCCTAAGGGTGTGT	Imm_Macrophage	Macrophage	T02_Cast_Day7_2	T02	T02_Cast_Day7
T02_Cast_Day7_2_id-CTGCGGAGTGAAGGCT	CTGCGGAGTGAAGGCT	Imm_Macrophage	Macrophage	T02_Cast_Day7_2	T02	T02_Cast_Day7
T02_Cast_Day7_2_id-CTGTGCTCAAAGGAAG	CTGTGCTCAAAGGAAG	Imm_Macrophage	Macrophage	T02_Cast_Day7_2	T02	T02_Cast_Day7
T02_Cast_Day7_2_id-CTGTGCTCAAGAAAGG	CTGTGCTCAAGAAAGG	Imm_Macrophage	Macrophage	T02_Cast_Day7_2	T02	T02_Cast_Day7
T02_Cast_Day7_2_id-CTTAACTGTCGTGGCT	CTTAACTGTCGTGGCT	Imm_Macrophage	Macrophage	T02_Cast_Day7_2	T02	T02_Cast_Day7
T02_Cast_Day7_2_id-CTTAGGAAGATATGGT	CTTAGGAAGATATGGT	Imm_Macrophage	Macrophage	T02_Cast_Day7_2	T02	T02_Cast_Day7
T02_Cast_Day7_2_id-GAAACTCAGCAGGCTA	GAAACTCAGCAGGCTA	Imm_Macrophage	Macrophage	T02_Cast_Day7_2	T02	T02_Cast_Day7
T02_Cast_Day7_2_id-GAACATCAGAAACCGC	GAACATCAGAAACCGC	Imm_Macrophage	Macrophage	T02_Cast_Day7_2	T02	T02_Cast_Day7
T02_Cast_Day7_2_id-GAACATCCAAGAAGAG	GAACATCCAAGAAGAG	Imm_Macrophage	Macrophage	T02_Cast_Day7_2	T02	T02_Cast_Day7
T02_Cast_Day7_2_id-GAACATCCACTGTGTA	GAACATCCACTGTGTA	Imm_Macrophage	Macrophage	T02_Cast_Day7_2	T02	T02_Cast_Day7
T02_Cast_Day7_2_id-GAACCTACAATCCAAC	GAACCTACAATCCAAC	Imm_Macrophage	Macrophage	T02_Cast_Day7_2	T02	T02_Cast_Day7
T02_Cast_Day7_2_id-GAACGGAAGATACACA	GAACGGAAGATACACA	Imm_Macrophage	Macrophage	T02_Cast_Day7_2	T02	T02_Cast_Day7
T02_Cast_Day7_2_id-GAATAAGAGTGTTAGA	GAATAAGAGTGTTAGA	Imm_Macrophage	Macrophage	T02_Cast_Day7_2	T02	T02_Cast_Day7
T02_Cast_Day7_2_id-GAATGAACAATCAGAA	GAATGAACAATCAGAA	Imm_Macrophage	Macrophage	T02_Cast_Day7_2	T02	T02_Cast_Day7
T02_Cast_Day7_2_id-GAATGAAGTGAGTGAC	GAATGAAGTGAGTGAC	Imm_Macrophage	Macrophage	T02_Cast_Day7_2	T02	T02_Cast_Day7
T02_Cast_Day7_2_id-GACAGAGCAACTGCTA	GACAGAGCAACTGCTA	Imm_Macrophage	Macrophage	T02_Cast_Day7_2	T02	T02_Cast_Day7
T02_Cast_Day7_2_id-GACCAATTCATCGCTC	GACCAATTCATCGCTC	Imm_Macrophage	Macrophage	T02_Cast_Day7_2	T02	T02_Cast_Day7
T02_Cast_Day7_2_id-GACCTGGTCTTCTGGC	GACCTGGTCTTCTGGC	Imm_Macrophage	Macrophage	T02_Cast_Day7_2	T02	T02_Cast_Day7
T02_Cast_Day7_2_id-GACGGCTTCCACGCAG	GACGGCTTCCACGCAG	Imm_Macrophage	Macrophage	T02_Cast_Day7_2	T02	T02_Cast_Day7
T02_Cast_Day7_2_id-GACTAACCATGGTCAT	GACTAACCATGGTCAT	Imm_Macrophage	Macrophage	T02_Cast_Day7_2	T02	T02_Cast_Day7
T02_Cast_Day7_2_id-GACTACATCTTCGGTC	GACTACATCTTCGGTC	Imm_Macrophage	Macrophage	T02_Cast_Day7_2	T02	T02_Cast_Day7
T02_Cast_Day7_2_id-GATCAGTTCGCTGATA	GATCAGTTCGCTGATA	Imm_Macrophage	Macrophage	T02_Cast_Day7_2	T02	T02_Cast_Day7
T02_Cast_Day7_2_id-GATCGATGTGGAAAGA	GATCGATGTGGAAAGA	Imm_Macrophage	Macrophage	T02_Cast_Day7_2	T02	T02_Cast_Day7
T02_Cast_Day7_2_id-GATGAGGAGACTGGGT	GATGAGGAGACTGGGT	Imm_Macrophage	Macrophage	T02_Cast_Day7_2	T02	T02_Cast_Day7
T02_Cast_Day7_2_id-GATGAGGCATAAGACA	GATGAGGCATAAGACA	Imm_Macrophage	Macrophage	T02_Cast_Day7_2	T02	T02_Cast_Day7
T02_Cast_Day7_2_id-GATTCAGCATATGAGA	GATTCAGCATATGAGA	Imm_Macrophage	Macrophage	T02_Cast_Day7_2	T02	T02_Cast_Day7
T02_Cast_Day7_2_id-GCATACAAGAGGTAGA	GCATACAAGAGGTAGA	Imm_Macrophage	Macrophage	T02_Cast_Day7_2	T02	T02_Cast_Day7
T02_Cast_Day7_2_id-GCATACACAGAAGCAC	GCATACACAGAAGCAC	Imm_Macrophage	Macrophage	T02_Cast_Day7_2	T02	T02_Cast_Day7
T02_Cast_Day7_2_id-GCATGATAGACACGAC	GCATGATAGACACGAC	Imm_Macrophage	Macrophage	T02_Cast_Day7_2	T02	T02_Cast_Day7
T02_Cast_Day7_2_id-GCATGATAGATGGGTC	GCATGATAGATGGGTC	Imm_Macrophage	Macrophage	T02_Cast_Day7_2	T02	T02_Cast_Day7
T02_Cast_Day7_2_id-GCATGCGCAAATCCGT	GCATGCGCAAATCCGT	Imm_Macrophage	Macrophage	T02_Cast_Day7_2	T02	T02_Cast_Day7
T02_Cast_Day7_2_id-GCCTCTAGTGAAGGCT	GCCTCTAGTGAAGGCT	Imm_Macrophage	Macrophage	T02_Cast_Day7_2	T02	T02_Cast_Day7
T02_Cast_Day7_2_id-GCGCAGTGTCGAAAGC	GCGCAGTGTCGAAAGC	Imm_Macrophage	Macrophage	T02_Cast_Day7_2	T02	T02_Cast_Day7
T02_Cast_Day7_2_id-GCGCCAAAGCTGCAAG	GCGCCAAAGCTGCAAG	Imm_Macrophage	Macrophage	T02_Cast_Day7_2	T02	T02_Cast_Day7
T02_Cast_Day7_2_id-GCGCCAACATTTGCTT	GCGCCAACATTTGCTT	Imm_Macrophage	Macrophage	T02_Cast_Day7_2	T02	T02_Cast_Day7
T02_Cast_Day7_2_id-GCGGGTTTCTATCCTA	GCGGGTTTCTATCCTA	Imm_Macrophage	Macrophage	T02_Cast_Day7_2	T02	T02_Cast_Day7
T02_Cast_Day7_2_id-GCTGCAGAGGTAGCCA	GCTGCAGAGGTAGCCA	Imm_Macrophage	Macrophage	T02_Cast_Day7_2	T02	T02_Cast_Day7
T02_Cast_Day7_2_id-GCTGCAGAGTGTGAAT	GCTGCAGAGTGTGAAT	Imm_Macrophage	Macrophage	T02_Cast_Day7_2	T02	T02_Cast_Day7
T02_Cast_Day7_2_id-GCTGCGATCTGATTCT	GCTGCGATCTGATTCT	Imm_Macrophage	Macrophage	T02_Cast_Day7_2	T02	T02_Cast_Day7
T02_Cast_Day7_2_id-GCTTCCAGTTCGCTAA	GCTTCCAGTTCGCTAA	Imm_Macrophage	Macrophage	T02_Cast_Day7_2	T02	T02_Cast_Day7
T02_Cast_Day7_2_id-GCTTGAAAGAGGGCTT	GCTTGAAAGAGGGCTT	Imm_Macrophage	Macrophage	T02_Cast_Day7_2	T02	T02_Cast_Day7
T02_Cast_Day7_2_id-GGAAAGCAGGGTGTGT	GGAAAGCAGGGTGTGT	Imm_Macrophage	Macrophage	T02_Cast_Day7_2	T02	T02_Cast_Day7
T02_Cast_Day7_2_id-GGACATTAGTTAGGTA	GGACATTAGTTAGGTA	Imm_Macrophage	Macrophage	T02_Cast_Day7_2	T02	T02_Cast_Day7
T02_Cast_Day7_2_id-GGAGCAATCATCGGAT	GGAGCAATCATCGGAT	Imm_Macrophage	Macrophage	T02_Cast_Day7_2	T02	T02_Cast_Day7
T02_Cast_Day7_2_id-GGATTACCAACACGCC	GGATTACCAACACGCC	Imm_Macrophage	Macrophage	T02_Cast_Day7_2	T02	T02_Cast_Day7
T02_Cast_Day7_2_id-GGATTACGTACCGTTA	GGATTACGTACCGTTA	Imm_Macrophage	Macrophage	T02_Cast_Day7_2	T02	T02_Cast_Day7
T02_Cast_Day7_2_id-GGCAATTAGGTAGCCA	GGCAATTAGGTAGCCA	Imm_Macrophage	Macrophage	T02_Cast_Day7_2	T02	T02_Cast_Day7
T02_Cast_Day7_2_id-GGCGACTCACGGCTAC	GGCGACTCACGGCTAC	Imm_Macrophage	Macrophage	T02_Cast_Day7_2	T02	T02_Cast_Day7
T02_Cast_Day7_2_id-GGCTCGACACCAACCG	GGCTCGACACCAACCG	Imm_Macrophage	Macrophage	T02_Cast_Day7_2	T02	T02_Cast_Day7
T02_Cast_Day7_2_id-GGCTGGTGTAAAGGAG	GGCTGGTGTAAAGGAG	Imm_Macrophage	Macrophage	T02_Cast_Day7_2	T02	T02_Cast_Day7
T02_Cast_Day7_2_id-GGCTGGTGTGCTGTAT	GGCTGGTGTGCTGTAT	Imm_Macrophage	Macrophage	T02_Cast_Day7_2	T02	T02_Cast_Day7
T02_Cast_Day7_2_id-GGGAATGAGTGTACCT	GGGAATGAGTGTACCT	Imm_Macrophage	Macrophage	T02_Cast_Day7_2	T02	T02_Cast_Day7
T02_Cast_Day7_2_id-GGGAATGTCGTAGGAG	GGGAATGTCGTAGGAG	Imm_Macrophage	Macrophage	T02_Cast_Day7_2	T02	T02_Cast_Day7
T02_Cast_Day7_2_id-GGGACCTAGCCCTAAT	GGGACCTAGCCCTAAT	Imm_Macrophage	Macrophage	T02_Cast_Day7_2	T02	T02_Cast_Day7
T02_Cast_Day7_2_id-GGGACCTGTTACCGAT	GGGACCTGTTACCGAT	Imm_Macrophage	Macrophage	T02_Cast_Day7_2	T02	T02_Cast_Day7
T02_Cast_Day7_2_id-GGGACCTTCTATCCCG	GGGACCTTCTATCCCG	Imm_Macrophage	Macrophage	T02_Cast_Day7_2	T02	T02_Cast_Day7
T02_Cast_Day7_2_id-GGGAGATAGAATGTTG	GGGAGATAGAATGTTG	Imm_Macrophage	Macrophage	T02_Cast_Day7_2	T02	T02_Cast_Day7
T02_Cast_Day7_2_id-GGGAGATCACTGTCGG	GGGAGATCACTGTCGG	Imm_Macrophage	Macrophage	T02_Cast_Day7_2	T02	T02_Cast_Day7
T02_Cast_Day7_2_id-GGGATGAGTAGAGTGC	GGGATGAGTAGAGTGC	Imm_Macrophage	Macrophage	T02_Cast_Day7_2	T02	T02_Cast_Day7
T02_Cast_Day7_2_id-GGGCACTAGTTTCCTT	GGGCACTAGTTTCCTT	Imm_Macrophage	Macrophage	T02_Cast_Day7_2	T02	T02_Cast_Day7
T02_Cast_Day7_2_id-GGGCACTTCTCGGACG	GGGCACTTCTCGGACG	Imm_Macrophage	Macrophage	T02_Cast_Day7_2	T02	T02_Cast_Day7
T02_Cast_Day7_2_id-GGTATTGCACAGATTC	GGTATTGCACAGATTC	Imm_Macrophage	Macrophage	T02_Cast_Day7_2	T02	T02_Cast_Day7
T02_Cast_Day7_2_id-GGTGAAGAGCTATGCT	GGTGAAGAGCTATGCT	Imm_Macrophage	Macrophage	T02_Cast_Day7_2	T02	T02_Cast_Day7
T02_Cast_Day7_2_id-GGTGCGTAGGTTCCTA	GGTGCGTAGGTTCCTA	Imm_Macrophage	Macrophage	T02_Cast_Day7_2	T02	T02_Cast_Day7
T02_Cast_Day7_2_id-GGTGCGTTCAGTCAGT	GGTGCGTTCAGTCAGT	Imm_Macrophage	Macrophage	T02_Cast_Day7_2	T02	T02_Cast_Day7
T02_Cast_Day7_2_id-GTAACTGCAGGGAGAG	GTAACTGCAGGGAGAG	Imm_Macrophage	Macrophage	T02_Cast_Day7_2	T02	T02_Cast_Day7
T02_Cast_Day7_2_id-GTAACTGGTCAACATC	GTAACTGGTCAACATC	Imm_Macrophage	Macrophage	T02_Cast_Day7_2	T02	T02_Cast_Day7
T02_Cast_Day7_2_id-GTACGTACAAGTCTGT	GTACGTACAAGTCTGT	Imm_Macrophage	Macrophage	T02_Cast_Day7_2	T02	T02_Cast_Day7
T02_Cast_Day7_2_id-GTACGTATCCAAAGTC	GTACGTATCCAAAGTC	Imm_Macrophage	Macrophage	T02_Cast_Day7_2	T02	T02_Cast_Day7
T02_Cast_Day7_2_id-GTACTTTTCCTTTACA	GTACTTTTCCTTTACA	Imm_Macrophage	Macrophage	T02_Cast_Day7_2	T02	T02_Cast_Day7
T02_Cast_Day7_2_id-GTCAAGTTCATCGCTC	GTCAAGTTCATCGCTC	Imm_Macrophage	Macrophage	T02_Cast_Day7_2	T02	T02_Cast_Day7
T02_Cast_Day7_2_id-GTCATTTTCGGAGGTA	GTCATTTTCGGAGGTA	Imm_Macrophage	Macrophage	T02_Cast_Day7_2	T02	T02_Cast_Day7
T02_Cast_Day7_2_id-GTCCTCATCGCATGAT	GTCCTCATCGCATGAT	Imm_Macrophage	Macrophage	T02_Cast_Day7_2	T02	T02_Cast_Day7
T02_Cast_Day7_2_id-GTGAAGGCAATGTTGC	GTGAAGGCAATGTTGC	Imm_Macrophage	Macrophage	T02_Cast_Day7_2	T02	T02_Cast_Day7
T02_Cast_Day7_2_id-GTGCAGCAGGAGTTGC	GTGCAGCAGGAGTTGC	Imm_Macrophage	Macrophage	T02_Cast_Day7_2	T02	T02_Cast_Day7
T02_Cast_Day7_2_id-GTGCAGCTCACATACG	GTGCAGCTCACATACG	Imm_Macrophage	Macrophage	T02_Cast_Day7_2	T02	T02_Cast_Day7
T02_Cast_Day7_2_id-GTGCAGCTCCTTGCCA	GTGCAGCTCCTTGCCA	Imm_Macrophage	Macrophage	T02_Cast_Day7_2	T02	T02_Cast_Day7
T02_Cast_Day7_2_id-GTGCGGTCAATGGATA	GTGCGGTCAATGGATA	Imm_Macrophage	Macrophage	T02_Cast_Day7_2	T02	T02_Cast_Day7
T02_Cast_Day7_2_id-GTGCGGTTCCTGCTTG	GTGCGGTTCCTGCTTG	Imm_Macrophage	Macrophage	T02_Cast_Day7_2	T02	T02_Cast_Day7
T02_Cast_Day7_2_id-GTTCGGGGTCTCCATC	GTTCGGGGTCTCCATC	Imm_Macrophage	Macrophage	T02_Cast_Day7_2	T02	T02_Cast_Day7
T02_Cast_Day7_2_id-GTTTCTATCAGCTTAG	GTTTCTATCAGCTTAG	Imm_Macrophage	Macrophage	T02_Cast_Day7_2	T02	T02_Cast_Day7
T02_Cast_Day7_2_id-TAAGCGTAGGAGTCTG	TAAGCGTAGGAGTCTG	Imm_Macrophage	Macrophage	T02_Cast_Day7_2	T02	T02_Cast_Day7
T02_Cast_Day7_2_id-TAAGTGCAGTGGTCCC	TAAGTGCAGTGGTCCC	Imm_Macrophage	Macrophage	T02_Cast_Day7_2	T02	T02_Cast_Day7
T02_Cast_Day7_2_id-TACACGATCCATGCTC	TACACGATCCATGCTC	Imm_Macrophage	Macrophage	T02_Cast_Day7_2	T02	T02_Cast_Day7
T02_Cast_Day7_2_id-TACACGATCCGAACGC	TACACGATCCGAACGC	Imm_Macrophage	Macrophage	T02_Cast_Day7_2	T02	T02_Cast_Day7
T02_Cast_Day7_2_id-TACCTTATCCAAACTG	TACCTTATCCAAACTG	Imm_Macrophage	Macrophage	T02_Cast_Day7_2	T02	T02_Cast_Day7
T02_Cast_Day7_2_id-TACGGTAAGAGTAATC	TACGGTAAGAGTAATC	Imm_Macrophage	Macrophage	T02_Cast_Day7_2	T02	T02_Cast_Day7
T02_Cast_Day7_2_id-TACTCATCATGTTGAC	TACTCATCATGTTGAC	Imm_Macrophage	Macrophage	T02_Cast_Day7_2	T02	T02_Cast_Day7
T02_Cast_Day7_2_id-TACTCATCATTTGCCC	TACTCATCATTTGCCC	Imm_Macrophage	Macrophage	T02_Cast_Day7_2	T02	T02_Cast_Day7
T02_Cast_Day7_2_id-TACTTACAGATGGGTC	TACTTACAGATGGGTC	Imm_Macrophage	Macrophage	T02_Cast_Day7_2	T02	T02_Cast_Day7
T02_Cast_Day7_2_id-TAGACCACAAGGTTCT	TAGACCACAAGGTTCT	Imm_Macrophage	Macrophage	T02_Cast_Day7_2	T02	T02_Cast_Day7
T02_Cast_Day7_2_id-TAGACCATCGGATGTT	TAGACCATCGGATGTT	Imm_Macrophage	Macrophage	T02_Cast_Day7_2	T02	T02_Cast_Day7
T02_Cast_Day7_2_id-TAGAGCTCAAACAACA	TAGAGCTCAAACAACA	Imm_Macrophage	Macrophage	T02_Cast_Day7_2	T02	T02_Cast_Day7
T02_Cast_Day7_2_id-TAGAGCTCAGTCTTCC	TAGAGCTCAGTCTTCC	Imm_Macrophage	Macrophage	T02_Cast_Day7_2	T02	T02_Cast_Day7
T02_Cast_Day7_2_id-TAGAGCTTCAAAGACA	TAGAGCTTCAAAGACA	Imm_Macrophage	Macrophage	T02_Cast_Day7_2	T02	T02_Cast_Day7
T02_Cast_Day7_2_id-TAGCCGGCAGGTTTCA	TAGCCGGCAGGTTTCA	Imm_Macrophage	Macrophage	T02_Cast_Day7_2	T02	T02_Cast_Day7
T02_Cast_Day7_2_id-TAGGCATTCTCCAGGG	TAGGCATTCTCCAGGG	Imm_Macrophage	Macrophage	T02_Cast_Day7_2	T02	T02_Cast_Day7
T02_Cast_Day7_2_id-TAGTGGTAGGACACCA	TAGTGGTAGGACACCA	Imm_Macrophage	Macrophage	T02_Cast_Day7_2	T02	T02_Cast_Day7
T02_Cast_Day7_2_id-TAGTGGTGTAGAAAGG	TAGTGGTGTAGAAAGG	Imm_Macrophage	Macrophage	T02_Cast_Day7_2	T02	T02_Cast_Day7
T02_Cast_Day7_2_id-TAGTTGGAGCCAGTTT	TAGTTGGAGCCAGTTT	Imm_Macrophage	Macrophage	T02_Cast_Day7_2	T02	T02_Cast_Day7
T02_Cast_Day7_2_id-TATCAGGAGGGATCTG	TATCAGGAGGGATCTG	Imm_Macrophage	Macrophage	T02_Cast_Day7_2	T02	T02_Cast_Day7
T02_Cast_Day7_2_id-TATCAGGTCTGATACG	TATCAGGTCTGATACG	Imm_Macrophage	Macrophage	T02_Cast_Day7_2	T02	T02_Cast_Day7
T02_Cast_Day7_2_id-TATCTCAAGTCCCACG	TATCTCAAGTCCCACG	Imm_Macrophage	Macrophage	T02_Cast_Day7_2	T02	T02_Cast_Day7
T02_Cast_Day7_2_id-TATCTCAAGTCGAGTG	TATCTCAAGTCGAGTG	Imm_Macrophage	Macrophage	T02_Cast_Day7_2	T02	T02_Cast_Day7
T02_Cast_Day7_2_id-TATTACCCAACTGGCC	TATTACCCAACTGGCC	Imm_Macrophage	Macrophage	T02_Cast_Day7_2	T02	T02_Cast_Day7
T02_Cast_Day7_2_id-TATTACCTCATACGGT	TATTACCTCATACGGT	Imm_Macrophage	Macrophage	T02_Cast_Day7_2	T02	T02_Cast_Day7
T02_Cast_Day7_2_id-TCAACGAAGGCTCATT	TCAACGAAGGCTCATT	Imm_Macrophage	Macrophage	T02_Cast_Day7_2	T02	T02_Cast_Day7
T02_Cast_Day7_2_id-TCAACGATCATGCATG	TCAACGATCATGCATG	Imm_Macrophage	Macrophage	T02_Cast_Day7_2	T02	T02_Cast_Day7
T02_Cast_Day7_2_id-TCACAAGCATTAGGCT	TCACAAGCATTAGGCT	Imm_Macrophage	Macrophage	T02_Cast_Day7_2	T02	T02_Cast_Day7
T02_Cast_Day7_2_id-TCACGAATCGGTTAAC	TCACGAATCGGTTAAC	Imm_Macrophage	Macrophage	T02_Cast_Day7_2	T02	T02_Cast_Day7
T02_Cast_Day7_2_id-TCAGATGAGGAGCGTT	TCAGATGAGGAGCGTT	Imm_Macrophage	Macrophage	T02_Cast_Day7_2	T02	T02_Cast_Day7
T02_Cast_Day7_2_id-TCAGATGCAGACAGGT	TCAGATGCAGACAGGT	Imm_Macrophage	Macrophage	T02_Cast_Day7_2	T02	T02_Cast_Day7
T02_Cast_Day7_2_id-TCAGGATTCACTTCAT	TCAGGATTCACTTCAT	Imm_Macrophage	Macrophage	T02_Cast_Day7_2	T02	T02_Cast_Day7
T02_Cast_Day7_2_id-TCAGGTAAGACTACAA	TCAGGTAAGACTACAA	Imm_Macrophage	Macrophage	T02_Cast_Day7_2	T02	T02_Cast_Day7
T02_Cast_Day7_2_id-TCAGGTACAAGACACG	TCAGGTACAAGACACG	Imm_Macrophage	Macrophage	T02_Cast_Day7_2	T02	T02_Cast_Day7
T02_Cast_Day7_2_id-TCATTTGAGTGGGTTG	TCATTTGAGTGGGTTG	Imm_Macrophage	Macrophage	T02_Cast_Day7_2	T02	T02_Cast_Day7
T02_Cast_Day7_2_id-TCGCGAGAGGAGTTGC	TCGCGAGAGGAGTTGC	Imm_Macrophage	Macrophage	T02_Cast_Day7_2	T02	T02_Cast_Day7
T02_Cast_Day7_2_id-TCGGTAAAGAGCCTAG	TCGGTAAAGAGCCTAG	Imm_Macrophage	Macrophage	T02_Cast_Day7_2	T02	T02_Cast_Day7
T02_Cast_Day7_2_id-TCGTACCAGAGTCGGT	TCGTACCAGAGTCGGT	Imm_Macrophage	Macrophage	T02_Cast_Day7_2	T02	T02_Cast_Day7
T02_Cast_Day7_2_id-TCGTACCCAATTCCTT	TCGTACCCAATTCCTT	Imm_Macrophage	Macrophage	T02_Cast_Day7_2	T02	T02_Cast_Day7
T02_Cast_Day7_2_id-TCTCATAAGTTAGGTA	TCTCATAAGTTAGGTA	Imm_Macrophage	Macrophage	T02_Cast_Day7_2	T02	T02_Cast_Day7
T02_Cast_Day7_2_id-TCTCTAAAGGATGGAA	TCTCTAAAGGATGGAA	Imm_Macrophage	Macrophage	T02_Cast_Day7_2	T02	T02_Cast_Day7
T02_Cast_Day7_2_id-TCTCTAACACTCGACG	TCTCTAACACTCGACG	Imm_Macrophage	Macrophage	T02_Cast_Day7_2	T02	T02_Cast_Day7
T02_Cast_Day7_2_id-TCTCTAATCAAACCAC	TCTCTAATCAAACCAC	Imm_Macrophage	Macrophage	T02_Cast_Day7_2	T02	T02_Cast_Day7
T02_Cast_Day7_2_id-TCTGGAACAAGTAGTA	TCTGGAACAAGTAGTA	Imm_Macrophage	Macrophage	T02_Cast_Day7_2	T02	T02_Cast_Day7
T02_Cast_Day7_2_id-TCTGGAAGTCCGAGTC	TCTGGAAGTCCGAGTC	Imm_Macrophage	Macrophage	T02_Cast_Day7_2	T02	T02_Cast_Day7
T02_Cast_Day7_2_id-TCTTCGGAGATCCGAG	TCTTCGGAGATCCGAG	Imm_Macrophage	Macrophage	T02_Cast_Day7_2	T02	T02_Cast_Day7
T02_Cast_Day7_2_id-TCTTCGGCAGGGAGAG	TCTTCGGCAGGGAGAG	Imm_Macrophage	Macrophage	T02_Cast_Day7_2	T02	T02_Cast_Day7
T02_Cast_Day7_2_id-TGAAAGACAAGCCTAT	TGAAAGACAAGCCTAT	Imm_Macrophage	Macrophage	T02_Cast_Day7_2	T02	T02_Cast_Day7
T02_Cast_Day7_2_id-TGACTAGTCTTTAGTC	TGACTAGTCTTTAGTC	Imm_Macrophage	Macrophage	T02_Cast_Day7_2	T02	T02_Cast_Day7
T02_Cast_Day7_2_id-TGACTTTTCATGTCCC	TGACTTTTCATGTCCC	Imm_Macrophage	Macrophage	T02_Cast_Day7_2	T02	T02_Cast_Day7
T02_Cast_Day7_2_id-TGATTTCAGGCTAGCA	TGATTTCAGGCTAGCA	Imm_Macrophage	Macrophage	T02_Cast_Day7_2	T02	T02_Cast_Day7
T02_Cast_Day7_2_id-TGATTTCCACCGAAAG	TGATTTCCACCGAAAG	Imm_Macrophage	Macrophage	T02_Cast_Day7_2	T02	T02_Cast_Day7
T02_Cast_Day7_2_id-TGCCCATAGGAGCGTT	TGCCCATAGGAGCGTT	Imm_Macrophage	Macrophage	T02_Cast_Day7_2	T02	T02_Cast_Day7
T02_Cast_Day7_2_id-TGCCCATCATTAGGCT	TGCCCATCATTAGGCT	Imm_Macrophage	Macrophage	T02_Cast_Day7_2	T02	T02_Cast_Day7
T02_Cast_Day7_2_id-TGCCCTAGTGTAATGA	TGCCCTAGTGTAATGA	Imm_Macrophage	Macrophage	T02_Cast_Day7_2	T02	T02_Cast_Day7
T02_Cast_Day7_2_id-TGCGCAGGTAAGTTCC	TGCGCAGGTAAGTTCC	Imm_Macrophage	Macrophage	T02_Cast_Day7_2	T02	T02_Cast_Day7
T02_Cast_Day7_2_id-TGGACGCAGTTAGCGG	TGGACGCAGTTAGCGG	Imm_Macrophage	Macrophage	T02_Cast_Day7_2	T02	T02_Cast_Day7
T02_Cast_Day7_2_id-TGGCGCAAGAAGGCCT	TGGCGCAAGAAGGCCT	Imm_Macrophage	Macrophage	T02_Cast_Day7_2	T02	T02_Cast_Day7
T02_Cast_Day7_2_id-TGGCGCATCGACCAGC	TGGCGCATCGACCAGC	Imm_Macrophage	Macrophage	T02_Cast_Day7_2	T02	T02_Cast_Day7
T02_Cast_Day7_2_id-TGTATTCCAATGAATG	TGTATTCCAATGAATG	Imm_Macrophage	Macrophage	T02_Cast_Day7_2	T02	T02_Cast_Day7
T02_Cast_Day7_2_id-TGTATTCTCCTTTACA	TGTATTCTCCTTTACA	Imm_Macrophage	Macrophage	T02_Cast_Day7_2	T02	T02_Cast_Day7
T02_Cast_Day7_2_id-TGTGGTACACATGACT	TGTGGTACACATGACT	Imm_Macrophage	Macrophage	T02_Cast_Day7_2	T02	T02_Cast_Day7
T02_Cast_Day7_2_id-TGTGTTTCAAGGGTCA	TGTGTTTCAAGGGTCA	Imm_Macrophage	Macrophage	T02_Cast_Day7_2	T02	T02_Cast_Day7
T02_Cast_Day7_2_id-TGTTCCGAGAAGAAGC	TGTTCCGAGAAGAAGC	Imm_Macrophage	Macrophage	T02_Cast_Day7_2	T02	T02_Cast_Day7
T02_Cast_Day7_2_id-TTAACTCAGGTCGGAT	TTAACTCAGGTCGGAT	Imm_Macrophage	Macrophage	T02_Cast_Day7_2	T02	T02_Cast_Day7
T02_Cast_Day7_2_id-TTAACTCTCCAAAGTC	TTAACTCTCCAAAGTC	Imm_Macrophage	Macrophage	T02_Cast_Day7_2	T02	T02_Cast_Day7
T02_Cast_Day7_2_id-TTAGGCAAGACTAGAT	TTAGGCAAGACTAGAT	Imm_Macrophage	Macrophage	T02_Cast_Day7_2	T02	T02_Cast_Day7
T02_Cast_Day7_2_id-TTAGGCAAGCGAGAAA	TTAGGCAAGCGAGAAA	Imm_Macrophage	Macrophage	T02_Cast_Day7_2	T02	T02_Cast_Day7
T02_Cast_Day7_2_id-TTAGGCAAGGAGTTGC	TTAGGCAAGGAGTTGC	Imm_Macrophage	Macrophage	T02_Cast_Day7_2	T02	T02_Cast_Day7
T02_Cast_Day7_2_id-TTATGCTTCGACGGAA	TTATGCTTCGACGGAA	Imm_Macrophage	Macrophage	T02_Cast_Day7_2	T02	T02_Cast_Day7
T02_Cast_Day7_2_id-TTCCCAGGTGAGCGAT	TTCCCAGGTGAGCGAT	Imm_Macrophage	Macrophage	T02_Cast_Day7_2	T02	T02_Cast_Day7
T02_Cast_Day7_2_id-TTGACTTAGGATGGTC	TTGACTTAGGATGGTC	Imm_Macrophage	Macrophage	T02_Cast_Day7_2	T02	T02_Cast_Day7
T02_Cast_Day7_2_id-TTGACTTGTACTCGCG	TTGACTTGTACTCGCG	Imm_Macrophage	Macrophage	T02_Cast_Day7_2	T02	T02_Cast_Day7
T02_Cast_Day7_2_id-TTGCGTCTCCTCATTA	TTGCGTCTCCTCATTA	Imm_Macrophage	Macrophage	T02_Cast_Day7_2	T02	T02_Cast_Day7
T02_Cast_Day7_2_id-TTGGCAATCGACAGCC	TTGGCAATCGACAGCC	Imm_Macrophage	Macrophage	T02_Cast_Day7_2	T02	T02_Cast_Day7
T02_Cast_Day7_2_id-TTTACTGTCCTTTCGG	TTTACTGTCCTTTCGG	Imm_Macrophage	Macrophage	T02_Cast_Day7_2	T02	T02_Cast_Day7
T02_Cast_Day7_2_id-TTTCCTCAGACCTTTG	TTTCCTCAGACCTTTG	Imm_Macrophage	Macrophage	T02_Cast_Day7_2	T02	T02_Cast_Day7
T02_Cast_Day7_2_id-TTTCCTCCACAACTGT	TTTCCTCCACAACTGT	Imm_Macrophage	Macrophage	T02_Cast_Day7_2	T02	T02_Cast_Day7
T03_Cast_Day14_1_id-AAAGATGTCCTCCTAG	AAAGATGTCCTCCTAG	Imm_Macrophage	Macrophage	T03_Cast_Day14_1	T03	T03_Cast_Day14
T03_Cast_Day14_1_id-AACTCTTCACTTACGA	AACTCTTCACTTACGA	Imm_Macrophage	Macrophage	T03_Cast_Day14_1	T03	T03_Cast_Day14
T03_Cast_Day14_1_id-AACTTTCAGTATGACA	AACTTTCAGTATGACA	Imm_Macrophage	Macrophage	T03_Cast_Day14_1	T03	T03_Cast_Day14
T03_Cast_Day14_1_id-ACAGCCGCAAGGTTTC	ACAGCCGCAAGGTTTC	Imm_Macrophage	Macrophage	T03_Cast_Day14_1	T03	T03_Cast_Day14
T03_Cast_Day14_1_id-ACATCAGCACCCAGTG	ACATCAGCACCCAGTG	Imm_Macrophage	Macrophage	T03_Cast_Day14_1	T03	T03_Cast_Day14
T03_Cast_Day14_1_id-ACATCAGGTTCAACCA	ACATCAGGTTCAACCA	Imm_Macrophage	Macrophage	T03_Cast_Day14_1	T03	T03_Cast_Day14
T03_Cast_Day14_1_id-ACCAGTAAGGTGGGTT	ACCAGTAAGGTGGGTT	Imm_Macrophage	Macrophage	T03_Cast_Day14_1	T03	T03_Cast_Day14
T03_Cast_Day14_1_id-ACGCCGAGTGTAACGG	ACGCCGAGTGTAACGG	Imm_Macrophage	Macrophage	T03_Cast_Day14_1	T03	T03_Cast_Day14
T03_Cast_Day14_1_id-AGGCCGTGTTCCGTCT	AGGCCGTGTTCCGTCT	Imm_Macrophage	Macrophage	T03_Cast_Day14_1	T03	T03_Cast_Day14
T03_Cast_Day14_1_id-AGGGAGTGTCCAGTAT	AGGGAGTGTCCAGTAT	Imm_Macrophage	Macrophage	T03_Cast_Day14_1	T03	T03_Cast_Day14
T03_Cast_Day14_1_id-AGTTGGTTCTTGCCGT	AGTTGGTTCTTGCCGT	Imm_Macrophage	Macrophage	T03_Cast_Day14_1	T03	T03_Cast_Day14
T03_Cast_Day14_1_id-ATCCGAAAGCGGATCA	ATCCGAAAGCGGATCA	Imm_Macrophage	Macrophage	T03_Cast_Day14_1	T03	T03_Cast_Day14
T03_Cast_Day14_1_id-ATGGGAGCAAGCTGAG	ATGGGAGCAAGCTGAG	Imm_Macrophage	Macrophage	T03_Cast_Day14_1	T03	T03_Cast_Day14
T03_Cast_Day14_1_id-ATTTCTGAGTTTCCTT	ATTTCTGAGTTTCCTT	Imm_Macrophage	Macrophage	T03_Cast_Day14_1	T03	T03_Cast_Day14
T03_Cast_Day14_1_id-CAAGATCTCCTCCTAG	CAAGATCTCCTCCTAG	Imm_Macrophage	Macrophage	T03_Cast_Day14_1	T03	T03_Cast_Day14
T03_Cast_Day14_1_id-CAAGTTGTCAGGATCT	CAAGTTGTCAGGATCT	Imm_Macrophage	Macrophage	T03_Cast_Day14_1	T03	T03_Cast_Day14
T03_Cast_Day14_1_id-CACCTTGTCTTAGAGC	CACCTTGTCTTAGAGC	Imm_Macrophage	Macrophage	T03_Cast_Day14_1	T03	T03_Cast_Day14
T03_Cast_Day14_1_id-CAGATCATCTTGAGAC	CAGATCATCTTGAGAC	Imm_Macrophage	Macrophage	T03_Cast_Day14_1	T03	T03_Cast_Day14
T03_Cast_Day14_1_id-CATATGGCATGTCCTC	CATATGGCATGTCCTC	Imm_Macrophage	Macrophage	T03_Cast_Day14_1	T03	T03_Cast_Day14
[truncated: 5,388 more rows]
