# Supplementary material for: The unique interplay of mitochondrial oxidative phosphorylation (OXPHOS) and immunity and its potential implication for the sex‐ and age‐related morbidity of severe COVID‐19 patients
Source: MedComm (2020). 2023 Sep 23;4(5):e371. doi: 10.1002/mco2.371 (PMC10518039; doi:10.1002/mco2.371)
Supplement: Supplementary file 16 — Supporting Information [file MCO2-4-e371-s009.xlsx]

## Sheet: Sheet1
	group	celltype
AAACCCAGTATGGAGC-1_1	M	mature_neutrophil
AAACCCAGTCAAGCCC-1_1	M	mature_neutrophil
AAACCCAGTCCGTACG-1_1	M	mature_neutrophil
AAACCCATCATGCGGC-1_1	M	mature_neutrophil
AAACCCATCCATTGCC-1_1	M	mature_neutrophil
AAACGCTTCAACGAGG-1_1	M	mature_neutrophil
AAAGAACTCTCAGAAC-1_1	M	mature_neutrophil
AAAGGATCATCAGCTA-1_1	M	mature_neutrophil
AAAGGATGTATTCCGA-1_1	M	mature_neutrophil
AAAGGGCGTTTCAGAC-1_1	M	mature_neutrophil
AAAGGTAAGTCGCTAT-1_1	M	mature_neutrophil
AAAGTCCGTTAAGTCC-1_1	M	mature_neutrophil
AAAGTGACATCTCCCA-1_1	M	mature_neutrophil
AAATGGAGTAGAGGAA-1_1	M	mature_neutrophil
AACAAAGAGACCATAA-1_1	M	mature_neutrophil
AACAAAGCAGCAATTC-1_1	M	mature_neutrophil
AACAACCAGAGCATCG-1_1	M	mature_neutrophil
AACAACCTCTAGTGTG-1_1	M	mature_neutrophil
AACAAGACAGCCGTCA-1_1	M	mature_neutrophil
AACAAGACAGCTACCG-1_1	M	mature_neutrophil
AACACACGTCCAAAGG-1_1	M	mature_neutrophil
AACACACTCTATGTGG-1_1	M	mature_neutrophil
AACAGGGAGGGCGAGA-1_1	M	mature_neutrophil
AACAGGGCACAAACGG-1_1	M	mature_neutrophil
AACAGGGCATGGGCAA-1_1	M	mature_neutrophil
AACAGGGGTGTCATCA-1_1	M	mature_neutrophil
AACCAACCAAGTAGTA-1_1	M	mature_neutrophil
AACCATGAGTCACACT-1_1	M	mature_neutrophil
AACCATGCAAGCACAG-1_1	M	mature_neutrophil
AACCATGCAAGGCTTT-1_1	M	mature_neutrophil
AACCTGAAGTCAACAA-1_1	M	mature_neutrophil
AACCTGACAACCACAT-1_1	M	mature_neutrophil
AACCTGATCCTAGCTC-1_1	M	mature_neutrophil
AACCTTTAGTATGACA-1_1	M	mature_neutrophil
AACCTTTCAGGAGACT-1_1	M	mature_neutrophil
AACGAAATCGCTAAAC-1_1	M	mature_neutrophil
AACGGGAAGATAACAC-1_1	M	mature_neutrophil
AACGGGAAGGGAGGCA-1_1	M	mature_neutrophil
AACGGGATCTACAGGT-1_1	M	mature_neutrophil
AACTTCTCACTTGACA-1_1	M	mature_neutrophil
AACTTCTTCGCTACAA-1_1	M	mature_neutrophil
AAGAACACATCTCATT-1_1	M	mature_neutrophil
AAGAACAGTATAGGGC-1_1	M	mature_neutrophil
AAGACAAAGGTAGCCA-1_1	M	mature_neutrophil
AAGACAACACTTCCTG-1_1	M	mature_neutrophil
AAGACTCAGAGGTGCT-1_1	M	mature_neutrophil
AAGACTCGTTAAGCAA-1_1	M	mature_neutrophil
AAGACTCGTTCCGCAG-1_1	M	mature_neutrophil
AAGATAGTCAAGTCGT-1_1	M	mature_neutrophil
AAGCATCCATCGAAGG-1_1	M	mature_neutrophil
AAGCCATGTCAATCTG-1_1	M	mature_neutrophil
AAGCCATTCTGACCCT-1_1	M	mature_neutrophil
AAGCGAGCAAGGCTTT-1_1	M	mature_neutrophil
AAGCGAGTCACGGTCG-1_1	M	mature_neutrophil
AAGCGAGTCGAGCACC-1_1	M	mature_neutrophil
AAGCGTTTCTCTCCGA-1_1	M	mature_neutrophil
AAGCGTTTCTTTGCGC-1_1	M	mature_neutrophil
AAGGAATGTGTTCATG-1_1	M	mature_neutrophil
AAGGAATTCAGGACGA-1_1	M	mature_neutrophil
AAGGAATTCGTAGTGT-1_1	M	mature_neutrophil
AAGTACCCACAACGAG-1_1	M	mature_neutrophil
AAGTGAACAAGCCTGC-1_1	M	mature_neutrophil
AAGTGAACAGGTGTGA-1_1	M	mature_neutrophil
AAGTGAATCCTGTAGA-1_1	M	mature_neutrophil
AAGTGAATCTTAGCAG-1_1	M	mature_neutrophil
AAGTTCGCAATAAGGT-1_1	M	mature_neutrophil
AATAGAGTCACCGGGT-1_1	M	mature_neutrophil
AATCGACCAAAGACTA-1_1	M	mature_neutrophil
AATCGTGCACGCGCAT-1_1	M	mature_neutrophil
AATGAAGGTTCTCGTC-1_1	M	mature_neutrophil
AATGACCCATCGTGCG-1_1	M	mature_neutrophil
AATGCCAGTGCCCACA-1_1	M	mature_neutrophil
AATGGAAGTGGCTGCT-1_1	M	mature_neutrophil
AATGGAATCTGATGGT-1_1	M	mature_neutrophil
AATGGCTAGTTGCCTA-1_1	M	mature_neutrophil
AATTCCTGTTAGCTAC-1_1	M	mature_neutrophil
ACAAAGACAAGGGCAT-1_1	M	mature_neutrophil
ACAAAGACAGTAGGAC-1_1	M	mature_neutrophil
ACAACCAAGCAGCACA-1_1	M	mature_neutrophil
ACAAGCTCATCGATAC-1_1	M	mature_neutrophil
ACAAGCTTCGGAACTT-1_1	M	mature_neutrophil
ACACCAACAGACGATG-1_1	M	mature_neutrophil
ACACCAACAGATTCGT-1_1	M	mature_neutrophil
ACACCAACAGCTGAAG-1_1	M	mature_neutrophil
ACACCAAGTGCATGTT-1_1	M	mature_neutrophil
ACACCAAGTGCTAGCC-1_1	M	mature_neutrophil
ACACCAAGTGTGTTTG-1_1	M	mature_neutrophil
ACACCAATCTGGACTA-1_1	M	mature_neutrophil
ACACGCGCACCCGTAG-1_1	M	mature_neutrophil
ACACGCGCACGGAAGT-1_1	M	mature_neutrophil
ACACGCGGTAGGCAGT-1_1	M	mature_neutrophil
ACAGAAAGTACTCCCT-1_1	M	mature_neutrophil
ACAGGGAGTAGAGTTA-1_1	M	mature_neutrophil
ACAGGGATCTTTGCGC-1_1	M	mature_neutrophil
ACATCCCAGCCAGACA-1_1	M	mature_neutrophil
ACATCCCAGCCGTCGT-1_1	M	mature_neutrophil
ACATCCCGTACATTGC-1_1	M	mature_neutrophil
ACATCCCTCCGCGGAT-1_1	M	mature_neutrophil
ACATCGAAGTTCTACG-1_1	M	mature_neutrophil
ACATCGAGTCGTGGAA-1_1	M	mature_neutrophil
ACATGCACAGAACATA-1_1	M	mature_neutrophil
ACATTTCTCAATCAGC-1_1	M	mature_neutrophil
ACCAAACCAACACAGG-1_1	M	mature_neutrophil
ACCAAACCAAGCTGCC-1_1	M	mature_neutrophil
ACCAAACGTGACTGAG-1_1	M	mature_neutrophil
ACCAACACAACAACAA-1_1	M	mature_neutrophil
ACCAACATCTACGCAA-1_1	M	mature_neutrophil
ACCACAACAGATCCAT-1_1	M	mature_neutrophil
ACCATTTAGGAATGTT-1_1	M	mature_neutrophil
ACCATTTAGGCATCGA-1_1	M	mature_neutrophil
ACCATTTGTGTGCTTA-1_1	M	mature_neutrophil
ACCATTTTCGACCATA-1_1	M	mature_neutrophil
ACCCAAAGTCTACACA-1_1	M	mature_neutrophil
ACCCTCAAGCTGAAGC-1_1	M	mature_neutrophil
ACCGTTCCATAACTCG-1_1	M	mature_neutrophil
ACCGTTCTCGGCTGGT-1_1	M	mature_neutrophil
ACCTACCAGACCAAGC-1_1	M	mature_neutrophil
ACCTACCCAGTCCCGA-1_1	M	mature_neutrophil
ACCTGAACAAGTGGCA-1_1	M	mature_neutrophil
ACCTGTCAGGCTGAAC-1_1	M	mature_neutrophil
ACCTGTCTCTTAATCC-1_1	M	mature_neutrophil
ACGATCATCACTCACC-1_1	M	mature_neutrophil
ACGCACGAGCGTGCTC-1_1	M	mature_neutrophil
ACGCACGTCTCCATAT-1_1	M	mature_neutrophil
ACGGAAGAGGTTGAGC-1_1	M	mature_neutrophil
ACGGAAGTCCGTTGAA-1_1	M	mature_neutrophil
ACGGGTCCACTCCTGT-1_1	M	mature_neutrophil
ACGTAACCACTGGCGT-1_1	M	mature_neutrophil
ACGTAACGTCTCACAA-1_1	M	mature_neutrophil
ACGTACAAGTGCAACG-1_1	M	mature_neutrophil
ACGTACACATGACTGT-1_1	M	mature_neutrophil
ACGTAGTTCCGCAACG-1_1	M	mature_neutrophil
ACGTCCTAGACTCTTG-1_1	M	mature_neutrophil
ACGTCCTCAGCGCTTG-1_1	M	mature_neutrophil
ACGTCCTGTTTCGTAG-1_1	M	mature_neutrophil
ACGTTCCGTACGGGAT-1_1	M	mature_neutrophil
ACGTTCCGTTCGGTTA-1_1	M	mature_neutrophil
ACTACGAAGAAACCAT-1_1	M	mature_neutrophil
ACTACGACAAATGAAC-1_1	M	mature_neutrophil
ACTATCTTCATTACTC-1_1	M	mature_neutrophil
ACTATGGGTGGTGATG-1_1	M	mature_neutrophil
ACTATTCCAGTGTACT-1_1	M	mature_neutrophil
ACTCCCAAGCATCAGG-1_1	M	mature_neutrophil
ACTCCCAAGCGCTTCG-1_1	M	mature_neutrophil
ACTCCCACACCCTCTA-1_1	M	mature_neutrophil
ACTCCCACATGGTGGA-1_1	M	mature_neutrophil
ACTCTCGAGCAATTCC-1_1	M	mature_neutrophil
ACTGCAACACAAATAG-1_1	M	mature_neutrophil
ACTGTCCGTAGAGCTG-1_1	M	mature_neutrophil
ACTGTGATCCACTAGA-1_1	M	mature_neutrophil
ACTTAGGCATAGAATG-1_1	M	mature_neutrophil
ACTTATCCACATAGCT-1_1	M	mature_neutrophil
ACTTCCGGTCCGAAAG-1_1	M	mature_neutrophil
ACTTCCGTCCTTCTAA-1_1	M	mature_neutrophil
ACTTCGCCAGAGAATT-1_1	M	mature_neutrophil
ACTTCGCTCGCCATAA-1_1	M	mature_neutrophil
ACTTTCAAGTGCTACT-1_1	M	mature_neutrophil
AGAAATGAGACGCTCC-1_1	M	mature_neutrophil
AGAAATGCACCAGACC-1_1	M	mature_neutrophil
AGAAATGGTACTAGCT-1_1	M	mature_neutrophil
AGAAATGTCTTCGTGC-1_1	M	mature_neutrophil
AGAACAAGTTGCATCA-1_1	M	mature_neutrophil
AGAACCTAGACGGAAA-1_1	M	mature_neutrophil
AGAACCTAGCCATTGT-1_1	M	mature_neutrophil
AGAACCTAGTAGGCCA-1_1	M	mature_neutrophil
AGAACCTCAGTCTGGC-1_1	M	mature_neutrophil
AGAAGCGGTGAGTCAG-1_1	M	mature_neutrophil
AGAAGTAAGTGGCGAT-1_1	M	mature_neutrophil
AGAAGTATCTATCGGA-1_1	M	mature_neutrophil
AGACAAACAACGCCCA-1_1	M	mature_neutrophil
AGACAAATCGATCCCT-1_1	M	mature_neutrophil
AGACACTGTATGGTAA-1_1	M	mature_neutrophil
AGACACTTCTGATTCT-1_1	M	mature_neutrophil
AGACCATAGAGCAACC-1_1	M	mature_neutrophil
AGACCATAGGTCCCTG-1_1	M	mature_neutrophil
AGACCCGTCATCACCC-1_1	M	mature_neutrophil
AGAGAATTCCTATTGT-1_1	M	mature_neutrophil
AGAGCAGGTAGGAGGG-1_1	M	mature_neutrophil
AGAGCAGGTCGCATCG-1_1	M	mature_neutrophil
AGAGCAGTCATAGGCT-1_1	M	mature_neutrophil
AGATAGAAGGTTTACC-1_1	M	mature_neutrophil
AGATCCAGTGAGGATC-1_1	M	mature_neutrophil
AGATCCAGTGCGGATA-1_1	M	mature_neutrophil
AGATCGTTCTCATGGA-1_1	M	mature_neutrophil
AGATGAAGTCAGGTGA-1_1	M	mature_neutrophil
AGATGCTAGAGACAAG-1_1	M	mature_neutrophil
AGCATCACACTACTTT-1_1	M	mature_neutrophil
AGCATCAGTAAGGCCA-1_1	M	mature_neutrophil
AGCATCATCATCGACA-1_1	M	mature_neutrophil
AGCCAATAGATACAGT-1_1	M	mature_neutrophil
AGCCACGCAGTTACCA-1_1	M	mature_neutrophil
AGCCACGCATAGGTAA-1_1	M	mature_neutrophil
AGCCAGCCAACAGCTT-1_1	M	mature_neutrophil
AGCCAGCCACTCATAG-1_1	M	mature_neutrophil
AGCCAGCGTATTGAGA-1_1	M	mature_neutrophil
AGCCAGCGTGGCGTAA-1_1	M	mature_neutrophil
AGCGATTGTAACCAGG-1_1	M	mature_neutrophil
AGCGCCATCCACGTCT-1_1	M	mature_neutrophil
AGCTACACAGCTATTG-1_1	M	mature_neutrophil
AGCTACACATCGATGT-1_1	M	mature_neutrophil
AGCTACATCCCTCGAT-1_1	M	mature_neutrophil
AGCTACATCTGTACAG-1_1	M	mature_neutrophil
AGGAAATGTAACATAG-1_1	M	mature_neutrophil
AGGACGACAAATCAGA-1_1	M	mature_neutrophil
AGGAGGTAGATTGACA-1_1	M	mature_neutrophil
AGGATAAAGTCCCGAC-1_1	M	mature_neutrophil
AGGATAACACGCACCA-1_1	M	mature_neutrophil
AGGATCTAGACTCTAC-1_1	M	mature_neutrophil
AGGATCTCAGGTGTTT-1_1	M	mature_neutrophil
AGGATCTTCGTTCTCG-1_1	M	mature_neutrophil
AGGCATTAGAGAAGGT-1_1	M	mature_neutrophil
AGGCCACTCGAGTTGT-1_1	M	mature_neutrophil
AGGCTGCTCCGGACGT-1_1	M	mature_neutrophil
AGGGAGTCATAGAATG-1_1	M	mature_neutrophil
AGGGAGTTCACCGCTT-1_1	M	mature_neutrophil
AGGGCCTAGCTGGCCT-1_1	M	mature_neutrophil
AGGGTGATCTACTATC-1_1	M	mature_neutrophil
AGGGTTTAGATACCAA-1_1	M	mature_neutrophil
AGGGTTTAGCACGATG-1_1	M	mature_neutrophil
AGGGTTTAGGCAGGGA-1_1	M	mature_neutrophil
AGGGTTTAGTCACTCA-1_1	M	mature_neutrophil
AGGTCATAGGAGGTTC-1_1	M	mature_neutrophil
AGGTGTTCAGGCACTC-1_1	M	mature_neutrophil
AGGTGTTCATTCTCTA-1_1	M	mature_neutrophil
AGGTGTTTCGCTGATA-1_1	M	mature_neutrophil
AGGTTACCATTCAGCA-1_1	M	mature_neutrophil
AGGTTGTGTTAGGGTG-1_1	M	mature_neutrophil
AGTACCAGTTCTGACA-1_1	M	mature_neutrophil
AGTACTGTCTGCATGA-1_1	M	mature_neutrophil
AGTAGCTAGCATGTTC-1_1	M	mature_neutrophil
AGTAGCTAGCCATGCC-1_1	M	mature_neutrophil
AGTAGTCCATATCGGT-1_1	M	mature_neutrophil
AGTAGTCCATCCGAAT-1_1	M	mature_neutrophil
AGTCACACAGGAACCA-1_1	M	mature_neutrophil
AGTCACACATTGGATC-1_1	M	mature_neutrophil
AGTCACAGTAGGTTTC-1_1	M	mature_neutrophil
AGTCACAGTGCTTCAA-1_1	M	mature_neutrophil
AGTCTCCAGTAGCTCT-1_1	M	mature_neutrophil
AGTCTCCAGTCACGCC-1_1	M	mature_neutrophil
AGTCTCCGTTGTTGCA-1_1	M	mature_neutrophil
AGTGACTTCCCGATCT-1_1	M	mature_neutrophil
AGTGATCGTGTTCGAT-1_1	M	mature_neutrophil
AGTGTTGGTCCGGCAT-1_1	M	mature_neutrophil
AGTTAGCGTGGAGAAA-1_1	M	mature_neutrophil
AGTTCGAAGCGCACAA-1_1	M	mature_neutrophil
AGTTCGACATGGAACG-1_1	M	mature_neutrophil
ATACCGACACGCTGTG-1_1	M	mature_neutrophil
ATACTTCAGCGACTTT-1_1	M	mature_neutrophil
ATACTTCGTTTGAAAG-1_1	M	mature_neutrophil
ATACTTCTCAACCTCC-1_1	M	mature_neutrophil
ATAGACCAGAACCCGA-1_1	M	mature_neutrophil
ATAGAGACAGATACCT-1_1	M	mature_neutrophil
ATATCCTCAGCTACCG-1_1	M	mature_neutrophil
ATATCCTTCCAACCAA-1_1	M	mature_neutrophil
ATCACGAAGACATCAA-1_1	M	mature_neutrophil
ATCACTTTCTACACAG-1_1	M	mature_neutrophil
ATCAGGTAGCGAGTAC-1_1	M	mature_neutrophil
ATCAGGTGTGATGGCA-1_1	M	mature_neutrophil
ATCCACCAGATGCTGG-1_1	M	mature_neutrophil
ATCCACCTCTGGACCG-1_1	M	mature_neutrophil
ATCCATTGTACTTCCC-1_1	M	mature_neutrophil
ATCCCTGCATCTCATT-1_1	M	mature_neutrophil
ATCCCTGTCGGTCATA-1_1	M	mature_neutrophil
ATCCGTCCACAGCTGC-1_1	M	mature_neutrophil
ATCCGTCTCGAGAGCA-1_1	M	mature_neutrophil
ATCCTATAGTTAGAAC-1_1	M	mature_neutrophil
ATCCTATCACATATCG-1_1	M	mature_neutrophil
ATCGATGAGATGCTGG-1_1	M	mature_neutrophil
ATCGATGCAGCTGTAT-1_1	M	mature_neutrophil
ATCGATGTCCTAGAGT-1_1	M	mature_neutrophil
ATCGCCTTCTGTGCTC-1_1	M	mature_neutrophil
ATCGGATAGACTCTTG-1_1	M	mature_neutrophil
ATCGGATAGGGACTGT-1_1	M	mature_neutrophil
ATCGGATCAATTGTGC-1_1	M	mature_neutrophil
ATCGGATGTAACTTCG-1_1	M	mature_neutrophil
ATCGGCGAGTTGTAGA-1_1	M	mature_neutrophil
ATCGTAGAGAAGGATG-1_1	M	mature_neutrophil
ATCGTAGCAAGTTGGG-1_1	M	mature_neutrophil
ATCGTAGGTCAAGTTC-1_1	M	mature_neutrophil
ATCGTCCTCGTTAGTG-1_1	M	mature_neutrophil
ATCGTGAGTTACCCAA-1_1	M	mature_neutrophil
ATCTTCATCTGGTGGC-1_1	M	mature_neutrophil
ATGAAAGAGCTCGACC-1_1	M	mature_neutrophil
ATGACCATCACCATCC-1_1	M	mature_neutrophil
ATGAGGGGTACCTGTA-1_1	M	mature_neutrophil
ATGATCGAGTATGTAG-1_1	M	mature_neutrophil
ATGCATGCAATGCAGG-1_1	M	mature_neutrophil
ATGCATGTCACAACCA-1_1	M	mature_neutrophil
ATGCCTCAGTCTGTAC-1_1	M	mature_neutrophil
ATGCCTCTCGTAACTG-1_1	M	mature_neutrophil
ATGCGATCAACTAGAA-1_1	M	mature_neutrophil
ATGGAGGCAGACTGCC-1_1	M	mature_neutrophil
ATGGGAGAGGATAATC-1_1	M	mature_neutrophil
ATGGGAGGTTTCCATT-1_1	M	mature_neutrophil
ATGGGTTGTAATGCTC-1_1	M	mature_neutrophil
ATGTCCCGTCAGGCAA-1_1	M	mature_neutrophil
ATTACCTCAGAGATTA-1_1	M	mature_neutrophil
ATTACCTGTCAGACTT-1_1	M	mature_neutrophil
ATTACTCGTCGCTGCA-1_1	M	mature_neutrophil
ATTATCCAGGATATAC-1_1	M	mature_neutrophil
ATTATCCAGTTGTAGA-1_1	M	mature_neutrophil
ATTATCCGTCCAGCCA-1_1	M	mature_neutrophil
ATTCACTTCAAACGTC-1_1	M	mature_neutrophil
ATTCATCAGTTACGAA-1_1	M	mature_neutrophil
ATTCATCGTTCACGAT-1_1	M	mature_neutrophil
ATTCCATCACCGCTAG-1_1	M	mature_neutrophil
ATTCCCGCACAAATGA-1_1	M	mature_neutrophil
ATTCCCGCATGACTAC-1_1	M	mature_neutrophil
ATTCTACCAGCGACCT-1_1	M	mature_neutrophil
ATTCTACTCTTCACAT-1_1	M	mature_neutrophil
ATTCTTGAGGTCCCGT-1_1	M	mature_neutrophil
ATTCTTGTCTGTTCAT-1_1	M	mature_neutrophil
ATTGGGTCATCCGGTG-1_1	M	mature_neutrophil
ATTTCTGGTTATAGAG-1_1	M	mature_neutrophil
ATTTCTGTCCCGAACG-1_1	M	mature_neutrophil
CAACAACGTCAGACGA-1_1	M	mature_neutrophil
CAACAGTTCCGTACGG-1_1	M	mature_neutrophil
CAACCAACACCATTCC-1_1	M	mature_neutrophil
CAACCAAGTGGAAGTC-1_1	M	mature_neutrophil
CAACCAATCTAGTACG-1_1	M	mature_neutrophil
CAACCTCAGGGTATAT-1_1	M	mature_neutrophil
CAACCTCCAAGTGCTT-1_1	M	mature_neutrophil
CAACCTCGTAACCCGC-1_1	M	mature_neutrophil
CAACGATCACACGTGC-1_1	M	mature_neutrophil
CAACGATGTTATGACC-1_1	M	mature_neutrophil
CAACGATGTTGCCGAC-1_1	M	mature_neutrophil
CAACGGCAGCTATCCA-1_1	M	mature_neutrophil
CAACGGCAGTCGGGAT-1_1	M	mature_neutrophil
CAAGACTGTAGTTACC-1_1	M	mature_neutrophil
CAAGAGGCACAAATAG-1_1	M	mature_neutrophil
CAAGAGGCACAGCCAC-1_1	M	mature_neutrophil
CAAGGGACACATTCTT-1_1	M	mature_neutrophil
CAAGGGAGTTTATGCG-1_1	M	mature_neutrophil
CAATACGAGCCGTCGT-1_1	M	mature_neutrophil
CAATCGACAAACTCGT-1_1	M	mature_neutrophil
CAATCGACAGCATCTA-1_1	M	mature_neutrophil
CAATCGAGTCTCTCCA-1_1	M	mature_neutrophil
CAATGACAGGTAAGAG-1_1	M	mature_neutrophil
CAATGACAGGTGAGAA-1_1	M	mature_neutrophil
CAATGACTCGAGTCTA-1_1	M	mature_neutrophil
CAATTTCAGCTGCGAA-1_1	M	mature_neutrophil
CAATTTCCAGAGTAAT-1_1	M	mature_neutrophil
CAATTTCGTACCCGCA-1_1	M	mature_neutrophil
CAATTTCGTCACGACC-1_1	M	mature_neutrophil
CACAACAAGAAGCGCT-1_1	M	mature_neutrophil
CACAACATCGTTAGTG-1_1	M	mature_neutrophil
CACACAAGTCATAACC-1_1	M	mature_neutrophil
CACACAATCTTCCCGA-1_1	M	mature_neutrophil
CACAGATAGTAAGAGG-1_1	M	mature_neutrophil
CACAGATCAGTCAGTT-1_1	M	mature_neutrophil
CACAGATTCAGGAGAC-1_1	M	mature_neutrophil
CACAGGCCACAACCGC-1_1	M	mature_neutrophil
CACATGAGTTTAAGGA-1_1	M	mature_neutrophil
CACGAATTCAAGATAG-1_1	M	mature_neutrophil
CACGAATTCACACCCT-1_1	M	mature_neutrophil
CACGGGTAGTATGGAT-1_1	M	mature_neutrophil
CACGGGTTCTCCGATC-1_1	M	mature_neutrophil
CACGTGGGTTGCATTG-1_1	M	mature_neutrophil
CACGTTCCACACTTAG-1_1	M	mature_neutrophil
CACGTTCTCGAATCCA-1_1	M	mature_neutrophil
CACGTTCTCTCTCTAA-1_1	M	mature_neutrophil
CACTAAGCATGTAACC-1_1	M	mature_neutrophil
CACTGGGTCCATTTCA-1_1	M	mature_neutrophil
CACTGTCCAGCGTGAA-1_1	M	mature_neutrophil
CACTTCGCATGGCTAT-1_1	M	mature_neutrophil
CACTTCGTCGTGGAAG-1_1	M	mature_neutrophil
CAGAGCCCATTACGGT-1_1	M	mature_neutrophil
CAGATACTCCATTGTT-1_1	M	mature_neutrophil
CAGATCAGTGTGGACA-1_1	M	mature_neutrophil
CAGATCATCCACTTTA-1_1	M	mature_neutrophil
CAGATTGGTATCCTCC-1_1	M	mature_neutrophil
CAGCAATGTGGGTCAA-1_1	M	mature_neutrophil
CAGCACGGTATCCCAA-1_1	M	mature_neutrophil
CAGCACGGTCATGACT-1_1	M	mature_neutrophil
CAGCAGCTCACCTCTG-1_1	M	mature_neutrophil
CAGCCAGCACTAACCA-1_1	M	mature_neutrophil
CAGCCAGCAGCCATTA-1_1	M	mature_neutrophil
CAGCCAGTCGAGATAA-1_1	M	mature_neutrophil
CAGCGTGCAGAACTAA-1_1	M	mature_neutrophil
CAGGCCACACCCTGTT-1_1	M	mature_neutrophil
CAGGCCACATACGCAT-1_1	M	mature_neutrophil
CAGGCCACATATCTCT-1_1	M	mature_neutrophil
CAGGCCAGTCAGGTGA-1_1	M	mature_neutrophil
CAGGGCTAGGTACAGC-1_1	M	mature_neutrophil
CAGGGCTGTACTCGTA-1_1	M	mature_neutrophil
CAGGTATCACGTGTGC-1_1	M	mature_neutrophil
CAGGTATGTGAGCAGT-1_1	M	mature_neutrophil
CAGTGCGCAAGCACCC-1_1	M	mature_neutrophil
CAGTTAGTCGCTGCGA-1_1	M	mature_neutrophil
CAGTTCCCAACGTTAC-1_1	M	mature_neutrophil
CATAAGCAGTATTGCC-1_1	M	mature_neutrophil
CATAAGCTCACTCACC-1_1	M	mature_neutrophil
CATAAGCTCACTGTTT-1_1	M	mature_neutrophil
CATAAGCTCCATCTCG-1_1	M	mature_neutrophil
CATACAGGTTACCCAA-1_1	M	mature_neutrophil
CATACCCAGACCATTC-1_1	M	mature_neutrophil
CATACCCAGTTGTCGT-1_1	M	mature_neutrophil
CATACCCCACAGTACT-1_1	M	mature_neutrophil
CATACTTGTGGTCTTA-1_1	M	mature_neutrophil
CATCAAGTCTGTCAGA-1_1	M	mature_neutrophil
CATCCACGTTATGGTC-1_1	M	mature_neutrophil
CATCCACTCGAGGCAA-1_1	M	mature_neutrophil
CATCCGTGTGATACTC-1_1	M	mature_neutrophil
CATCGCTCATAATCGC-1_1	M	mature_neutrophil
CATCGGGAGAATCGAT-1_1	M	mature_neutrophil
CATCGTCCATTCTGTT-1_1	M	mature_neutrophil
CATCGTCGTTCAAAGA-1_1	M	mature_neutrophil
CATGAGTGTCCGGTGT-1_1	M	mature_neutrophil
CATGAGTTCCAAAGGG-1_1	M	mature_neutrophil
CATGCAACATGAGATA-1_1	M	mature_neutrophil
CATGCAAGTCAGGTGA-1_1	M	mature_neutrophil
CATGCAAGTCCTTGTC-1_1	M	mature_neutrophil
CATGCAATCTGTACAG-1_1	M	mature_neutrophil
CATGCCTAGCCAGACA-1_1	M	mature_neutrophil
CATGCCTCAGAGTCTT-1_1	M	mature_neutrophil
CATGCCTGTACGTGTT-1_1	M	mature_neutrophil
CATGCCTTCGCTTACC-1_1	M	mature_neutrophil
CATGCGGTCATGCCGG-1_1	M	mature_neutrophil
CATGCGGTCCTCATAT-1_1	M	mature_neutrophil
CATGCTCTCCTTGACC-1_1	M	mature_neutrophil
CATGGATAGCTAGAAT-1_1	M	mature_neutrophil
CATGGTACAATGGGTG-1_1	M	mature_neutrophil
CATTCATCACAAGCCC-1_1	M	mature_neutrophil
CATTCATCACAGCCTG-1_1	M	mature_neutrophil
CATTCCGAGTCTCCTC-1_1	M	mature_neutrophil
CATTCTAAGCCAAGCA-1_1	M	mature_neutrophil
CATTCTACAAGGGTCA-1_1	M	mature_neutrophil
CATTGAGAGTATGATG-1_1	M	mature_neutrophil
CATTGCCAGAACAAGG-1_1	M	mature_neutrophil
CATTGTTGTGGGTTGA-1_1	M	mature_neutrophil
CATTGTTTCCGGTAGC-1_1	M	mature_neutrophil
CATTGTTTCTTGTGCC-1_1	M	mature_neutrophil
CATTTCAAGAAGGCTC-1_1	M	mature_neutrophil
CATTTCATCACAATGC-1_1	M	mature_neutrophil
CATTTCATCCCATAGA-1_1	M	mature_neutrophil
CATTTCATCGCTTTAT-1_1	M	mature_neutrophil
CCAATGAAGCGACTTT-1_1	M	mature_neutrophil
CCAATGACACATACTG-1_1	M	mature_neutrophil
CCAATGACACGACCTG-1_1	M	mature_neutrophil
CCAATTTTCTCGTCAC-1_1	M	mature_neutrophil
CCACACTAGGACAACC-1_1	M	mature_neutrophil
CCACACTTCCCATAGA-1_1	M	mature_neutrophil
CCACACTTCTTACACT-1_1	M	mature_neutrophil
CCACCATTCATCCTAT-1_1	M	mature_neutrophil
CCACCATTCGCTACGG-1_1	M	mature_neutrophil
CCACTTGGTTCTTGCC-1_1	M	mature_neutrophil
CCACTTGTCGATTCCC-1_1	M	mature_neutrophil
CCATCACCACAGTATC-1_1	M	mature_neutrophil
CCATCACGTCTGTGAT-1_1	M	mature_neutrophil
CCCAACTCAATCGTCA-1_1	M	mature_neutrophil
CCCAACTTCGGTCGGT-1_1	M	mature_neutrophil
CCCATTGAGCGGACAT-1_1	M	mature_neutrophil
CCCGAAGCAAGATGTA-1_1	M	mature_neutrophil
CCCGAAGCAGTAACGG-1_1	M	mature_neutrophil
CCCGAAGGTCCCTGTT-1_1	M	mature_neutrophil
CCCTCAAAGACTGGGT-1_1	M	mature_neutrophil
CCCTCAATCCACACAA-1_1	M	mature_neutrophil
CCCTCAATCCGTATGA-1_1	M	mature_neutrophil
CCCTCTCAGCAGCCCT-1_1	M	mature_neutrophil
CCCTCTCAGTAACGAT-1_1	M	mature_neutrophil
CCCTCTCAGTAAGCAT-1_1	M	mature_neutrophil
CCCTCTCGTCCACTTC-1_1	M	mature_neutrophil
CCCTGATCATGGAAGC-1_1	M	mature_neutrophil
CCCTGATTCTCCCAAC-1_1	M	mature_neutrophil
CCCTTAGCACCAGCCA-1_1	M	mature_neutrophil
CCGAACGCATAGAAAC-1_1	M	mature_neutrophil
CCGATCTGTATGGTAA-1_1	M	mature_neutrophil
CCGCAAGCAATTTCGG-1_1	M	mature_neutrophil
CCGCAAGCACACAGCC-1_1	M	mature_neutrophil
CCGGACAGTCACCTTC-1_1	M	mature_neutrophil
CCGGGTACAGCGTATT-1_1	M	mature_neutrophil
CCGGGTATCCATTGCC-1_1	M	mature_neutrophil
CCGGTAGTCGAGCCTG-1_1	M	mature_neutrophil
CCGTGAGCATTGGCAT-1_1	M	mature_neutrophil
CCGTGAGGTTCCGTTC-1_1	M	mature_neutrophil
CCGTTCAAGCCTCACG-1_1	M	mature_neutrophil
CCGTTCATCACCACAA-1_1	M	mature_neutrophil
CCTAACCCAAATCGGG-1_1	M	mature_neutrophil
CCTAACCCACCAGGTC-1_1	M	mature_neutrophil
CCTAACCTCTAGCCAA-1_1	M	mature_neutrophil
CCTAAGACACGTACTA-1_1	M	mature_neutrophil
CCTAAGAGTTGAGGAC-1_1	M	mature_neutrophil
CCTAAGATCATAGCAC-1_1	M	mature_neutrophil
CCTCAACAGCCACCGT-1_1	M	mature_neutrophil
CCTCAACTCATCTCTA-1_1	M	mature_neutrophil
CCTCACACACAGCTGC-1_1	M	mature_neutrophil
CCTCACATCTTAGTTC-1_1	M	mature_neutrophil
CCTCAGTCAGAAATCA-1_1	M	mature_neutrophil
CCTCAGTGTATGGGAC-1_1	M	mature_neutrophil
CCTCCAAAGGTGCCTC-1_1	M	mature_neutrophil
CCTCCAATCCTCTCGA-1_1	M	mature_neutrophil
CCTCCTCAGCGCATCC-1_1	M	mature_neutrophil
CCTCCTCCAACGATCT-1_1	M	mature_neutrophil
CCTCCTCCAACGGCTC-1_1	M	mature_neutrophil
CCTCCTCGTTGGTACT-1_1	M	mature_neutrophil
CCTCTAGCAAAGCAAT-1_1	M	mature_neutrophil
CCTCTAGTCCATATGG-1_1	M	mature_neutrophil
CCTCTCCAGGCCTGCT-1_1	M	mature_neutrophil
CCTCTCCCACAAATGA-1_1	M	mature_neutrophil
CCTCTCCTCAGTGTTG-1_1	M	mature_neutrophil
CCTCTCCTCTCGACCT-1_1	M	mature_neutrophil
CCTGTTGGTTGCTTGA-1_1	M	mature_neutrophil
CCTTCAGTCTGTTCAT-1_1	M	mature_neutrophil
CCTTGTGAGACGCATG-1_1	M	mature_neutrophil
CCTTGTGAGGGCCCTT-1_1	M	mature_neutrophil
CCTTGTGCATCCGAGC-1_1	M	mature_neutrophil
CCTTTGGAGGATTCAA-1_1	M	mature_neutrophil
CCTTTGGCAGGTTACT-1_1	M	mature_neutrophil
CCTTTGGCATCCTTGC-1_1	M	mature_neutrophil
CGAAGGACATTCGATG-1_1	M	mature_neutrophil
CGAAGGAGTGTAAACA-1_1	M	mature_neutrophil
CGACAGCAGCCGAACA-1_1	M	mature_neutrophil
CGAGAAGCAGTTGAAA-1_1	M	mature_neutrophil
CGAGAAGTCCGACATA-1_1	M	mature_neutrophil
CGAGGAACACTCATAG-1_1	M	mature_neutrophil
CGAGGAACATTGACCA-1_1	M	mature_neutrophil
CGAGGCTAGGGAGAAT-1_1	M	mature_neutrophil
CGAGGCTCATGATGCT-1_1	M	mature_neutrophil
CGAGTGCAGGGTGAGG-1_1	M	mature_neutrophil
CGAGTGCCAACCAATC-1_1	M	mature_neutrophil
CGAGTGCTCGTCGCTT-1_1	M	mature_neutrophil
CGATCGGGTACGCTTA-1_1	M	mature_neutrophil
CGATCGGTCACGACTA-1_1	M	mature_neutrophil
CGATGCGGTCATCCCT-1_1	M	mature_neutrophil
CGATGGCTCTCGACCT-1_1	M	mature_neutrophil
CGCAGGTAGAACAAGG-1_1	M	mature_neutrophil
CGCAGGTAGTACAGAT-1_1	M	mature_neutrophil
CGCAGGTCAAATTGGA-1_1	M	mature_neutrophil
CGCATAATCCAAGCCG-1_1	M	mature_neutrophil
CGCATAATCGCAGTCG-1_1	M	mature_neutrophil
CGCCATTCAGAACATA-1_1	M	mature_neutrophil
CGCCATTGTTAATCGC-1_1	M	mature_neutrophil
CGCGTGAAGCACGGAT-1_1	M	mature_neutrophil
CGCGTGATCGCTTACC-1_1	M	mature_neutrophil
CGGAATTAGACCATTC-1_1	M	mature_neutrophil
CGGAATTCAGTCGAGA-1_1	M	mature_neutrophil
CGGAATTCATTCTCCG-1_1	M	mature_neutrophil
CGGAATTGTATCTCGA-1_1	M	mature_neutrophil
CGGAATTTCCTAAGTG-1_1	M	mature_neutrophil
CGGACACGTCGAATTC-1_1	M	mature_neutrophil
CGGACACTCAAAGACA-1_1	M	mature_neutrophil
CGGACACTCTACAGGT-1_1	M	mature_neutrophil
CGGAGAACAATCCTAG-1_1	M	mature_neutrophil
CGGAGAATCACTCACC-1_1	M	mature_neutrophil
CGGCAGTTCGATACTG-1_1	M	mature_neutrophil
CGGGACTGTTCTCACC-1_1	M	mature_neutrophil
CGGGCATAGAGCACTG-1_1	M	mature_neutrophil
CGGGTCACAGACCGCT-1_1	M	mature_neutrophil
CGGGTGTCAGGCGAAT-1_1	M	mature_neutrophil
CGGGTGTGTTGCTGAT-1_1	M	mature_neutrophil
CGGTCAGAGTACAGCG-1_1	M	mature_neutrophil
CGGTCAGGTATAATGG-1_1	M	mature_neutrophil
CGTAAGTTCTACTCAT-1_1	M	mature_neutrophil
CGTAAGTTCTGCTTTA-1_1	M	mature_neutrophil
CGTAATGTCACCTCTG-1_1	M	mature_neutrophil
CGTAGTACAGTTACCA-1_1	M	mature_neutrophil
CGTCCATCAAACAGGC-1_1	M	mature_neutrophil
CGTCCATTCATACAGC-1_1	M	mature_neutrophil
CGTGAATAGTCAACAA-1_1	M	mature_neutrophil
CGTGAATTCATTCGGA-1_1	M	mature_neutrophil
CGTGATATCGCTTACC-1_1	M	mature_neutrophil
CGTGTCTCATACACCA-1_1	M	mature_neutrophil
CGTTCTGCAAGTGGAC-1_1	M	mature_neutrophil
CGTTCTGGTATCCCAA-1_1	M	mature_neutrophil
CGTTGGGGTAGGCAAC-1_1	M	mature_neutrophil
CTAACCCCAGTATGAA-1_1	M	mature_neutrophil
CTAACCCGTATCGCAT-1_1	M	mature_neutrophil
CTAACCCTCATCGCTC-1_1	M	mature_neutrophil
CTACAGACAAAGGGCT-1_1	M	mature_neutrophil
CTACAGACAGCAGACA-1_1	M	mature_neutrophil
CTACAGATCCTATGGA-1_1	M	mature_neutrophil
CTACATTTCCTGATAG-1_1	M	mature_neutrophil
CTACGGGCAAGATGGC-1_1	M	mature_neutrophil
CTACGGGTCAATCTTC-1_1	M	mature_neutrophil
CTACTATAGTGTTCAC-1_1	M	mature_neutrophil
CTACTATAGTTCCGTA-1_1	M	mature_neutrophil
CTACTATCAAAGGCTG-1_1	M	mature_neutrophil
CTACTATCAGCAGTTT-1_1	M	mature_neutrophil
CTACTATTCCTACGAA-1_1	M	mature_neutrophil
CTACTATTCTACAGGT-1_1	M	mature_neutrophil
CTAGGTATCTTACGTT-1_1	M	mature_neutrophil
CTATAGGTCAAGCCGC-1_1	M	mature_neutrophil
CTATAGGTCTATCACT-1_1	M	mature_neutrophil
CTATCCGAGACCTCCG-1_1	M	mature_neutrophil
CTATCCGTCATCTCTA-1_1	M	mature_neutrophil
CTATCTAAGGTTGCCC-1_1	M	mature_neutrophil
CTATCTAAGTGATTCC-1_1	M	mature_neutrophil
CTATCTATCGTGTTCC-1_1	M	mature_neutrophil
CTCAACCAGCCTGAAG-1_1	M	mature_neutrophil
CTCAACCCACATCCCT-1_1	M	mature_neutrophil
CTCAACCGTTGCCGCA-1_1	M	mature_neutrophil
CTCAACCTCAGATTGC-1_1	M	mature_neutrophil
CTCAACCTCCAGCCTT-1_1	M	mature_neutrophil
CTCAATTAGCTCGTGC-1_1	M	mature_neutrophil
CTCAATTCAATGCTCA-1_1	M	mature_neutrophil
CTCAATTCACCTGCTT-1_1	M	mature_neutrophil
CTCAATTTCTGGTGGC-1_1	M	mature_neutrophil
CTCACTGAGACCAGAC-1_1	M	mature_neutrophil
CTCACTGCACACCAGC-1_1	M	mature_neutrophil
CTCACTGTCCATCTGC-1_1	M	mature_neutrophil
CTCAGAACAATAGTCC-1_1	M	mature_neutrophil
CTCAGTCAGGATGCGT-1_1	M	mature_neutrophil
CTCATGCCACCAGACC-1_1	M	mature_neutrophil
CTCATGCCATGCAGCC-1_1	M	mature_neutrophil
CTCATGCTCTGCGATA-1_1	M	mature_neutrophil
CTCATTACACCCTGTT-1_1	M	mature_neutrophil
CTCATTAGTTCAACGT-1_1	M	mature_neutrophil
CTCCAACAGGACTTCT-1_1	M	mature_neutrophil
CTCCAACTCGCCAGAC-1_1	M	mature_neutrophil
CTCCACAAGATGAATC-1_1	M	mature_neutrophil
CTCCACAGTAAGATAC-1_1	M	mature_neutrophil
CTCCATGCACCCTATC-1_1	M	mature_neutrophil
CTCCCAACACGCAGTC-1_1	M	mature_neutrophil
CTCCCAACATAACAGA-1_1	M	mature_neutrophil
CTCCCAAGTATGTGTC-1_1	M	mature_neutrophil
CTCCCAATCGTAGCCG-1_1	M	mature_neutrophil
CTCCCAATCTACTGAG-1_1	M	mature_neutrophil
CTCCCTCAGAAGATCT-1_1	M	mature_neutrophil
CTCCTCCAGCGTATAA-1_1	M	mature_neutrophil
CTCCTTTAGCTTCTAG-1_1	M	mature_neutrophil
CTCCTTTCAGAAGCGT-1_1	M	mature_neutrophil
CTCCTTTGTGTGCTTA-1_1	M	mature_neutrophil
CTCCTTTTCACAAGGG-1_1	M	mature_neutrophil
CTCGAGGCAAGGGCAT-1_1	M	mature_neutrophil
CTCGAGGCAATTGGTC-1_1	M	mature_neutrophil
CTCTCGAAGTCAGAGC-1_1	M	mature_neutrophil
CTGAATGAGATGCGAC-1_1	M	mature_neutrophil
CTGAGCGCAGATACCT-1_1	M	mature_neutrophil
CTGAGGCGTGTATACC-1_1	M	mature_neutrophil
CTGAGGCTCATTACTC-1_1	M	mature_neutrophil
CTGATCCGTGCCCAGT-1_1	M	mature_neutrophil
CTGATCCTCGAAGCCC-1_1	M	mature_neutrophil
CTGCAGGAGAAGATCT-1_1	M	mature_neutrophil
CTGCAGGAGGCCACCT-1_1	M	mature_neutrophil
CTGCAGGCATTACGGT-1_1	M	mature_neutrophil
CTGCATCAGCTCTATG-1_1	M	mature_neutrophil
CTGCCATCACTGCGTG-1_1	M	mature_neutrophil
CTGCCATTCTTCTGTA-1_1	M	mature_neutrophil
CTGCCTAAGCATCCCG-1_1	M	mature_neutrophil
CTGCCTAAGTAATCCC-1_1	M	mature_neutrophil
CTGCCTAGTCAAATCC-1_1	M	mature_neutrophil
CTGCGAGTCCTACTGC-1_1	M	mature_neutrophil
CTGCTCACAGTGAGCA-1_1	M	mature_neutrophil
CTGGACGAGTTAGTAG-1_1	M	mature_neutrophil
CTGGCAGGTGAATTAG-1_1	M	mature_neutrophil
CTGGTCTGTTCTTAGG-1_1	M	mature_neutrophil
CTGGTCTTCCTCTAGC-1_1	M	mature_neutrophil
CTGTACCAGGAACATT-1_1	M	mature_neutrophil
CTGTATTAGTCATGGG-1_1	M	mature_neutrophil
CTGTATTGTAACTTCG-1_1	M	mature_neutrophil
CTGTGGGTCCACACCT-1_1	M	mature_neutrophil
CTTACCGAGTTTGGCT-1_1	M	mature_neutrophil
CTTACCGCAATTCACG-1_1	M	mature_neutrophil
CTTCAATAGAAACACT-1_1	M	mature_neutrophil
CTTCCGACACAGCTGC-1_1	M	mature_neutrophil
CTTCGGTGTTAAGAAC-1_1	M	mature_neutrophil
CTTCTAACAAGTTTGC-1_1	M	mature_neutrophil
CTTCTAACATGTACGT-1_1	M	mature_neutrophil
CTTCTAATCAAGAATG-1_1	M	mature_neutrophil
CTTCTAATCGGCATTA-1_1	M	mature_neutrophil
CTTCTAATCTCGCTCA-1_1	M	mature_neutrophil
CTTGATTCATCTCCCA-1_1	M	mature_neutrophil
CTTGATTCATGCCGCA-1_1	M	mature_neutrophil
CTTTCAATCCCTTTGG-1_1	M	mature_neutrophil
CTTTCAATCTCTTCAA-1_1	M	mature_neutrophil
CTTTCGGCACAAATCC-1_1	M	mature_neutrophil
GAAACCTGTAATGCTC-1_1	M	mature_neutrophil
GAAACCTGTATGGTTC-1_1	M	mature_neutrophil
GAAATGATCATGCTAG-1_1	M	mature_neutrophil
GAACACTCAGGAATCG-1_1	M	mature_neutrophil
GAACGTTAGGGTACAC-1_1	M	mature_neutrophil
GAACGTTCATGGATCT-1_1	M	mature_neutrophil
GAACGTTTCTTAAGGC-1_1	M	mature_neutrophil
GAAGAATCAGTCTGGC-1_1	M	mature_neutrophil
GAAGAATTCCTCACCA-1_1	M	mature_neutrophil
GAAGAATTCGGACCAC-1_1	M	mature_neutrophil
GAAGGACGTACCTGTA-1_1	M	mature_neutrophil
GAAGGGTTCATCAGTG-1_1	M	mature_neutrophil
GAAGTAAAGTTCCGTA-1_1	M	mature_neutrophil
GAATAGAGTTTCGCTC-1_1	M	mature_neutrophil
GAATAGATCAACACGT-1_1	M	mature_neutrophil
GAATAGATCAGAACCT-1_1	M	mature_neutrophil
GAATAGATCGATTCCC-1_1	M	mature_neutrophil
GAATCACAGCGTACAG-1_1	M	mature_neutrophil
GAATCACCAAAGGAGA-1_1	M	mature_neutrophil
GAATCACCAAATTGCC-1_1	M	mature_neutrophil
GAATCGTTCAGTCCGG-1_1	M	mature_neutrophil
GACACGCGTTTCGTAG-1_1	M	mature_neutrophil
GACAGCCCAGTGTGCC-1_1	M	mature_neutrophil
GACAGCCCATGGGTTT-1_1	M	mature_neutrophil
GACATCATCGCTTTAT-1_1	M	mature_neutrophil
GACATCATCTAAACGC-1_1	M	mature_neutrophil
GACCCAGTCTGGTGCG-1_1	M	mature_neutrophil
GACCCTTCAAACCATC-1_1	M	mature_neutrophil
GACCCTTTCCGTGTAA-1_1	M	mature_neutrophil
GACCCTTTCGCCGTGA-1_1	M	mature_neutrophil
GACCGTGAGACGCTCC-1_1	M	mature_neutrophil
GACGCTGGTATGCAAA-1_1	M	mature_neutrophil
GACGCTGTCATGCATG-1_1	M	mature_neutrophil
GACGTTAGTGGCTGAA-1_1	M	mature_neutrophil
GACGTTATCCAATCCC-1_1	M	mature_neutrophil
GACGTTATCCCGTAAA-1_1	M	mature_neutrophil
GACTATGAGGGTCTTT-1_1	M	mature_neutrophil
GACTATGCACGTACAT-1_1	M	mature_neutrophil
GACTCAACACACTTAG-1_1	M	mature_neutrophil
GACTCTCAGAATCGCG-1_1	M	mature_neutrophil
GACTCTCCAGTAACCT-1_1	M	mature_neutrophil
GACTGATAGAGGCCAT-1_1	M	mature_neutrophil
GACTTCCTCGCAGTGC-1_1	M	mature_neutrophil
GACTTCCTCTGGACTA-1_1	M	mature_neutrophil
GAGAAATAGATTCGCT-1_1	M	mature_neutrophil
GAGACTTCAACGGCTC-1_1	M	mature_neutrophil
GAGACTTCACCAGGTC-1_1	M	mature_neutrophil
GAGAGGTAGGGCTTCC-1_1	M	mature_neutrophil
GAGAGGTGTAGACAGC-1_1	M	mature_neutrophil
GAGAGGTTCAGCTGTA-1_1	M	mature_neutrophil
GAGCCTGCAAACGAGC-1_1	M	mature_neutrophil
GAGCCTGGTCACTTCC-1_1	M	mature_neutrophil
GAGCTGCAGACCCTTA-1_1	M	mature_neutrophil
GAGGCAAGTCCGACGT-1_1	M	mature_neutrophil
GAGGCCTTCCCTCTAG-1_1	M	mature_neutrophil
GAGGCCTTCTTCCTAA-1_1	M	mature_neutrophil
GAGGGTACATCGAAGG-1_1	M	mature_neutrophil
GAGTCATAGGCTGTAG-1_1	M	mature_neutrophil
GAGTCATAGTAGAGTT-1_1	M	mature_neutrophil
GAGTCTACAGGCCTGT-1_1	M	mature_neutrophil
GAGTCTATCCTACAAG-1_1	M	mature_neutrophil
GAGTGAGGTAGACACG-1_1	M	mature_neutrophil
GAGTGTTGTGACAGCA-1_1	M	mature_neutrophil
GAGTTGTGTGAGCCAA-1_1	M	mature_neutrophil
GAGTTTGTCTGACGCG-1_1	M	mature_neutrophil
GATAGAACACTAACGT-1_1	M	mature_neutrophil
GATAGAAGTACGACAG-1_1	M	mature_neutrophil
GATAGAAGTGTTTCTT-1_1	M	mature_neutrophil
GATAGAATCCGAGCTG-1_1	M	mature_neutrophil
GATCACAAGTAATACG-1_1	M	mature_neutrophil
GATCACATCGACACTA-1_1	M	mature_neutrophil
GATCAGTCAGTTCCAA-1_1	M	mature_neutrophil
GATCATGTCTGCTTTA-1_1	M	mature_neutrophil
GATCCCTCAGAGGCAT-1_1	M	mature_neutrophil
GATCCCTGTGTTATCG-1_1	M	mature_neutrophil
GATCCCTTCTAAGGAA-1_1	M	mature_neutrophil
GATCGTACACATACTG-1_1	M	mature_neutrophil
GATGACTCACCAATTG-1_1	M	mature_neutrophil
GATGCTACATGTGCCG-1_1	M	mature_neutrophil
GATGTTGAGACTGTTC-1_1	M	mature_neutrophil
GCAACATAGGCCTTCG-1_1	M	mature_neutrophil
GCAACATGTTACGGAG-1_1	M	mature_neutrophil
GCAACATTCATTACTC-1_1	M	mature_neutrophil
GCAACATTCTCTGCCA-1_1	M	mature_neutrophil
GCAACCGGTTGCATGT-1_1	M	mature_neutrophil
GCACATAGTGCCCTTT-1_1	M	mature_neutrophil
GCACATATCCTCACCA-1_1	M	mature_neutrophil
GCACGGTGTCGTTCAA-1_1	M	mature_neutrophil
GCACTAACAAATGAAC-1_1	M	mature_neutrophil
GCAGCCACAAGGAGTC-1_1	M	mature_neutrophil
GCAGCCATCGGTCGAC-1_1	M	mature_neutrophil
GCAGCCATCTACTGCC-1_1	M	mature_neutrophil
GCAGGCTGTTGTTGAC-1_1	M	mature_neutrophil
GCAGTTAAGGGCATGT-1_1	M	mature_neutrophil
GCATCTCAGACGCCAA-1_1	M	mature_neutrophil
GCATCTCCATGGCTAT-1_1	M	mature_neutrophil
GCATCTCGTGTTCCTC-1_1	M	mature_neutrophil
GCATGATGTCTCCTGT-1_1	M	mature_neutrophil
GCATTAGGTCCTCCAT-1_1	M	mature_neutrophil
GCATTAGGTGTCTTGA-1_1	M	mature_neutrophil
GCCAGCAGTCGCTGCA-1_1	M	mature_neutrophil
GCCAGGTCAACACGTT-1_1	M	mature_neutrophil
GCCAGGTCAAGGCGTA-1_1	M	mature_neutrophil
GCCATTCCACTCCTGT-1_1	M	mature_neutrophil
GCCATTCTCACTCTTA-1_1	M	mature_neutrophil
GCCATTCTCCCATAAG-1_1	M	mature_neutrophil
GCCATTCTCCTCGCAT-1_1	M	mature_neutrophil
GCCCAGATCGACTCCT-1_1	M	mature_neutrophil
GCCCGAACATCTTCGC-1_1	M	mature_neutrophil
GCCCGAAGTAACATCC-1_1	M	mature_neutrophil
GCCCGAAGTTATGTGC-1_1	M	mature_neutrophil
GCCGTGACAGGCATTT-1_1	M	mature_neutrophil
GCCGTGAGTTTCGTAG-1_1	M	mature_neutrophil
GCCTGTTCACCGGTCA-1_1	M	mature_neutrophil
GCGAGAAAGTAATACG-1_1	M	mature_neutrophil
GCGGAAACATCGAGCC-1_1	M	mature_neutrophil
GCGGAAAGTGGATGAC-1_1	M	mature_neutrophil
GCGGAAATCATTGTGG-1_1	M	mature_neutrophil
GCGGATCCAGCACACC-1_1	M	mature_neutrophil
GCGGATCCAGGACAGT-1_1	M	mature_neutrophil
GCGGATCTCATATGGC-1_1	M	mature_neutrophil
GCGGATCTCTTGGCTC-1_1	M	mature_neutrophil
GCTACCTGTCAAAGAT-1_1	M	mature_neutrophil
GCTACCTGTCCAAAGG-1_1	M	mature_neutrophil
GCTACCTTCCTACCAC-1_1	M	mature_neutrophil
GCTACCTTCGAAATCC-1_1	M	mature_neutrophil
GCTGAATCAACTCCAA-1_1	M	mature_neutrophil
GCTGAATCATTACTCT-1_1	M	mature_neutrophil
GCTGCAGCAAGTGGCA-1_1	M	mature_neutrophil
GCTGCAGGTCCGCAGT-1_1	M	mature_neutrophil
GCTGCAGGTTGTAGCT-1_1	M	mature_neutrophil
GCTGGGTGTTAGAGTA-1_1	M	mature_neutrophil
GCTTCACGTCAACCAT-1_1	M	mature_neutrophil
GCTTCACTCCCGAGGT-1_1	M	mature_neutrophil
GCTTGGGAGAAGCTCG-1_1	M	mature_neutrophil
GCTTTCGGTGGGCTCT-1_1	M	mature_neutrophil
GGAACCCTCACACCGG-1_1	M	mature_neutrophil
GGAATCTTCTGTCTCG-1_1	M	mature_neutrophil
GGAATGGCAAGTGGTG-1_1	M	mature_neutrophil
GGAATGGTCTCCAAGA-1_1	M	mature_neutrophil
GGAGAACCAAAGGGTC-1_1	M	mature_neutrophil
GGAGAACGTTACCCTC-1_1	M	mature_neutrophil
GGAGATGCAGGGTCTC-1_1	M	mature_neutrophil
GGAGCAAAGGCTATCT-1_1	M	mature_neutrophil
GGAGCAAAGGGAGATA-1_1	M	mature_neutrophil
GGAGCAATCACACCCT-1_1	M	mature_neutrophil
GGAGGATAGATCGCCC-1_1	M	mature_neutrophil
GGATGTTCAGGCATGA-1_1	M	mature_neutrophil
GGCACGTAGAACAAGG-1_1	M	mature_neutrophil
GGCACGTAGGAATTAC-1_1	M	mature_neutrophil
GGCACGTCAGTCGCAC-1_1	M	mature_neutrophil
GGCACGTCATTCACCC-1_1	M	mature_neutrophil
GGCACGTTCCATCCGT-1_1	M	mature_neutrophil
GGCAGTCAGATAGCAT-1_1	M	mature_neutrophil
GGCGTCATCGTAGTGT-1_1	M	mature_neutrophil
GGCTGTGCAGAGTCTT-1_1	M	mature_neutrophil
GGCTTGGGTCCTTTGC-1_1	M	mature_neutrophil
GGCTTTCCAGTAGTGG-1_1	M	mature_neutrophil
GGCTTTCCATCCGGCA-1_1	M	mature_neutrophil
GGCTTTCTCAGAACCT-1_1	M	mature_neutrophil
GGCTTTCTCGTGTTCC-1_1	M	mature_neutrophil
GGCTTTCTCTGTACAG-1_1	M	mature_neutrophil
GGCTTTCTCTGTCCGT-1_1	M	mature_neutrophil
GGGAAGTCACAGTCGC-1_1	M	mature_neutrophil
GGGACAAAGCACTCCG-1_1	M	mature_neutrophil
GGGACAACATCATTTC-1_1	M	mature_neutrophil
GGGAGATAGTCATCGT-1_1	M	mature_neutrophil
GGGAGATTCAAGTGTC-1_1	M	mature_neutrophil
GGGAGTATCCGATAGT-1_1	M	mature_neutrophil
GGGATCCGTAGTCTGT-1_1	M	mature_neutrophil
GGGATGAGTTATCCAG-1_1	M	mature_neutrophil
GGGATGATCCCAAGTA-1_1	M	mature_neutrophil
GGGCGTTCAATGCAGG-1_1	M	mature_neutrophil
GGGCTACCACAATGTC-1_1	M	mature_neutrophil
GGGCTACCATCGTTCC-1_1	M	mature_neutrophil
GGGCTACTCCTTATGT-1_1	M	mature_neutrophil
GGGCTCAAGGATAATC-1_1	M	mature_neutrophil
GGGTAGAAGACCACGA-1_1	M	mature_neutrophil
GGGTAGAGTGTTAAAG-1_1	M	mature_neutrophil
GGGTAGATCCGGACGT-1_1	M	mature_neutrophil
GGGTATTAGCCATTGT-1_1	M	mature_neutrophil
GGGTATTGTCGATTTG-1_1	M	mature_neutrophil
GGGTCACGTGCAATAA-1_1	M	mature_neutrophil
GGGTCACTCTGACGCG-1_1	M	mature_neutrophil
GGGTCTGCAGTTCACA-1_1	M	mature_neutrophil
GGGTCTGTCCATACTT-1_1	M	mature_neutrophil
GGGTGAAAGGATGCGT-1_1	M	mature_neutrophil
GGGTGAATCCCAACTC-1_1	M	mature_neutrophil
GGGTGTCTCATTGCGA-1_1	M	mature_neutrophil
GGGTGTCTCGACCAAT-1_1	M	mature_neutrophil
GGGTTATGTGAGATCG-1_1	M	mature_neutrophil
GGGTTATTCAATGTCG-1_1	M	mature_neutrophil
GGTAACTCACCCTAAA-1_1	M	mature_neutrophil
GGTAACTCAGAAGCGT-1_1	M	mature_neutrophil
GGTAGAGAGACATACA-1_1	M	mature_neutrophil
GGTCTGGCATCACCAA-1_1	M	mature_neutrophil
GGTCTGGGTTCAAGTC-1_1	M	mature_neutrophil
GGTGAAGCAACGCATT-1_1	M	mature_neutrophil
GGTGATTAGTCTTCGA-1_1	M	mature_neutrophil
GGTGATTCATGAAGGC-1_1	M	mature_neutrophil
GGTGGCTGTTGGGATG-1_1	M	mature_neutrophil
GGTGTCGAGCACTTTG-1_1	M	mature_neutrophil
GGTGTCGAGTTGTACC-1_1	M	mature_neutrophil
GGTTAACTCGCATTGA-1_1	M	mature_neutrophil
GGTTGTAGTAACGTTC-1_1	M	mature_neutrophil
GTAACCAAGAGAATCT-1_1	M	mature_neutrophil
GTAATGCCAAGGTCGA-1_1	M	mature_neutrophil
GTACAACGTGTGCTTA-1_1	M	mature_neutrophil
GTACAGTCACAATGTC-1_1	M	mature_neutrophil
GTAGAAAAGTATTAGG-1_1	M	mature_neutrophil
GTAGAGGAGGTCATAA-1_1	M	mature_neutrophil
GTAGATCTCTTCCACG-1_1	M	mature_neutrophil
GTAGGAGCATATACCG-1_1	M	mature_neutrophil
GTAGGAGTCCAAGAGG-1_1	M	mature_neutrophil
GTAGGTTGTCGTGGAA-1_1	M	mature_neutrophil
GTATTGGCATCTATCT-1_1	M	mature_neutrophil
GTCAAACAGGTAGTAT-1_1	M	mature_neutrophil
GTCAAACGTACGTACT-1_1	M	mature_neutrophil
GTCAAGTGTCACTCGG-1_1	M	mature_neutrophil
GTCACGGGTTTGTGGT-1_1	M	mature_neutrophil
GTCACGGTCACCTTGC-1_1	M	mature_neutrophil
GTCACTCCATCCCACT-1_1	M	mature_neutrophil
GTCACTCTCCTCACCA-1_1	M	mature_neutrophil
GTCATGACACTAACCA-1_1	M	mature_neutrophil
GTCATTTGTCATAACC-1_1	M	mature_neutrophil
GTCATTTTCCACTTTA-1_1	M	mature_neutrophil
GTCCCATAGCCTGCCA-1_1	M	mature_neutrophil
GTCCCATCACCGGAAA-1_1	M	mature_neutrophil
GTCCCATGTGTGCTTA-1_1	M	mature_neutrophil
GTCCCATTCCGGTTCT-1_1	M	mature_neutrophil
GTCCTCAAGGTTGGAC-1_1	M	mature_neutrophil
GTCCTCAGTGATACTC-1_1	M	mature_neutrophil
GTCGTAAAGCGTCTGC-1_1	M	mature_neutrophil
GTCTACCAGTAGTCTC-1_1	M	mature_neutrophil
GTCTCACTCCGCATAA-1_1	M	mature_neutrophil
GTCTCACTCGCAGTCG-1_1	M	mature_neutrophil
GTCTGTCAGTTCGGTT-1_1	M	mature_neutrophil
GTCTTTATCGTGCGAC-1_1	M	mature_neutrophil
GTGAGCCTCCCGTGAG-1_1	M	mature_neutrophil
GTGAGTTGTTATCCAG-1_1	M	mature_neutrophil
GTGCACGAGAATCGCG-1_1	M	mature_neutrophil
GTGCGTGCAGCTCGGT-1_1	M	mature_neutrophil
GTGCGTGGTCAAAGCG-1_1	M	mature_neutrophil
GTGCTTCGTTTCGCTC-1_1	M	mature_neutrophil
GTGGAAGGTCCAATCA-1_1	M	mature_neutrophil
GTGGGAACAATGAACA-1_1	M	mature_neutrophil
GTGGGAAGTGCCGGTT-1_1	M	mature_neutrophil
GTGTCCTAGCCGCTTG-1_1	M	mature_neutrophil
GTGTTAGTCGAACGCC-1_1	M	mature_neutrophil
GTTACAGTCATCTACT-1_1	M	mature_neutrophil
GTTACCCAGGGCAGGA-1_1	M	mature_neutrophil
GTTACCCTCACAGTGT-1_1	M	mature_neutrophil
GTTACCCTCTGCGGCA-1_1	M	mature_neutrophil
GTTAGACAGAGTCCGA-1_1	M	mature_neutrophil
GTTCATTGTCTTCCGT-1_1	M	mature_neutrophil
GTTCATTGTTGTCAGT-1_1	M	mature_neutrophil
GTTCTATCAGCGGTCT-1_1	M	mature_neutrophil
GTTCTATGTGGGCTTC-1_1	M	mature_neutrophil
GTTGAACAGCCTCTTC-1_1	M	mature_neutrophil
GTTGAACGTATGATCC-1_1	M	mature_neutrophil
GTTGCTCAGGAGTACC-1_1	M	mature_neutrophil
GTTGCTCGTGTTCATG-1_1	M	mature_neutrophil
GTTGCTCGTTTACGTG-1_1	M	mature_neutrophil
GTTGTAGAGAGTTCGG-1_1	M	mature_neutrophil
GTTGTCCGTTGAGGAC-1_1	M	mature_neutrophil
GTTTGGACACCTGATA-1_1	M	mature_neutrophil
TAACACGAGATAGGGA-1_1	M	mature_neutrophil
TAACACGAGGCTAACG-1_1	M	mature_neutrophil
TAACCAGCATCCAACA-1_1	M	mature_neutrophil
TAACGACCAATCGCAT-1_1	M	mature_neutrophil
TAACGACTCCTACGAA-1_1	M	mature_neutrophil
TAACTTCGTTATCCAG-1_1	M	mature_neutrophil
TAACTTCTCCCTTGTG-1_1	M	mature_neutrophil
TAAGCACAGAGCACTG-1_1	M	mature_neutrophil
TAAGCACAGCTACGTT-1_1	M	mature_neutrophil
TAAGCACCAGTAGAAT-1_1	M	mature_neutrophil
TAAGCACTCAAGGCTT-1_1	M	mature_neutrophil
TAAGCACTCTCGCGTT-1_1	M	mature_neutrophil
TAAGCCAGTCAGTCCG-1_1	M	mature_neutrophil
TAAGCCAGTTCTTGTT-1_1	M	mature_neutrophil
TAAGCGTTCCTTTAGT-1_1	M	mature_neutrophil
TAAGCGTTCGCAACAT-1_1	M	mature_neutrophil
TAATCTCTCGAGCCAC-1_1	M	mature_neutrophil
TACAACGAGTACTGGG-1_1	M	mature_neutrophil
TACACCCAGCCTGAAG-1_1	M	mature_neutrophil
TACAGGTAGACTGGGT-1_1	M	mature_neutrophil
TACCCGTCACCAGCTG-1_1	M	mature_neutrophil
TACCCGTGTCATAGTC-1_1	M	mature_neutrophil
TACCCGTTCAGTCATG-1_1	M	mature_neutrophil
TACCCGTTCGGTCTAA-1_1	M	mature_neutrophil
TACCGAAAGCGTTACT-1_1	M	mature_neutrophil
TACCGAAGTAAGTAGT-1_1	M	mature_neutrophil
TACCGGGAGAAGCCTG-1_1	M	mature_neutrophil
TACCGGGAGGGTACAC-1_1	M	mature_neutrophil
TACCTCGTCCCTATTA-1_1	M	mature_neutrophil
TACCTGCGTTATCCAG-1_1	M	mature_neutrophil
TACCTGCTCTTGAGCA-1_1	M	mature_neutrophil
TACGGGCCAGGTCCGT-1_1	M	mature_neutrophil
TACGGGCCATAACTCG-1_1	M	mature_neutrophil
TACGGGCGTAGTTACC-1_1	M	mature_neutrophil
TACGTCCCAGATTTCG-1_1	M	mature_neutrophil
TACGTCCTCCTCATAT-1_1	M	mature_neutrophil
TACTGCCTCCTGCCAT-1_1	M	mature_neutrophil
TACTTACCAGACCTAT-1_1	M	mature_neutrophil
TACTTACGTGTTGAGG-1_1	M	mature_neutrophil
TACTTCAGTCAGGTGA-1_1	M	mature_neutrophil
TAGACCACAGCCGGTT-1_1	M	mature_neutrophil
TAGACCAGTGTTCAGT-1_1	M	mature_neutrophil
TAGACCAGTTGACGGA-1_1	M	mature_neutrophil
TAGACTGAGTTCATCG-1_1	M	mature_neutrophil
TAGACTGCAGTAACGG-1_1	M	mature_neutrophil
TAGACTGTCACCATGA-1_1	M	mature_neutrophil
TAGAGTCCATCATGAC-1_1	M	mature_neutrophil
TAGATCGAGTCGGGAT-1_1	M	mature_neutrophil
TAGATCGGTGAACGGT-1_1	M	mature_neutrophil
TAGCACAAGTGAGTGC-1_1	M	mature_neutrophil
TAGGGTTAGCTAGATA-1_1	M	mature_neutrophil
TAGGTACCATCGTCCT-1_1	M	mature_neutrophil
TAGGTACTCACAGAGG-1_1	M	mature_neutrophil
TAGGTTGTCTGCGGGT-1_1	M	mature_neutrophil
TAGTGCAAGGACCCAA-1_1	M	mature_neutrophil
TATACCTCAATTTCGG-1_1	M	mature_neutrophil
TATATCCCAACATCGT-1_1	M	mature_neutrophil
TATATCCTCAGCCTTC-1_1	M	mature_neutrophil
TATCCTAAGTCTAGAA-1_1	M	mature_neutrophil
TATCGCCAGCAGATAT-1_1	M	mature_neutrophil
TATCGCCAGTTGGGAC-1_1	M	mature_neutrophil
TATCGCCCACCTCAGG-1_1	M	mature_neutrophil
TATCTGTGTATGAAGT-1_1	M	mature_neutrophil
TATGTTCCAGTTCTAG-1_1	M	mature_neutrophil
TATTCCAAGCATGATA-1_1	M	mature_neutrophil
TATTCCAAGTATAACG-1_1	M	mature_neutrophil
TATTGCTAGGAAACGA-1_1	M	mature_neutrophil
TATTGGGGTAGTCTTG-1_1	M	mature_neutrophil
TATTGGGTCACCTCAC-1_1	M	mature_neutrophil
TATTTCGCACGGAAGT-1_1	M	mature_neutrophil
TCAAGACAGTCCCAGC-1_1	M	mature_neutrophil
TCAAGACCACCAAAGG-1_1	M	mature_neutrophil
TCAAGACCATTCCTCG-1_1	M	mature_neutrophil
TCAAGACGTGCACATT-1_1	M	mature_neutrophil
TCAAGCAGTATGGAAT-1_1	M	mature_neutrophil
TCAAGCATCTAAACGC-1_1	M	mature_neutrophil
TCAAGTGAGTATGTAG-1_1	M	mature_neutrophil
TCAAGTGTCAATCGGT-1_1	M	mature_neutrophil
TCAATCTCAGAGCCCT-1_1	M	mature_neutrophil
TCAATCTGTTGTAGCT-1_1	M	mature_neutrophil
TCAATCTTCGATTGGT-1_1	M	mature_neutrophil
TCAATCTTCGGATAAA-1_1	M	mature_neutrophil
TCAATTCAGAAATTCG-1_1	M	mature_neutrophil
TCAATTCAGCTACTAC-1_1	M	mature_neutrophil
TCAATTCAGTACCATC-1_1	M	mature_neutrophil
TCAATTCCAAATGATG-1_1	M	mature_neutrophil
TCAATTCGTCTGCGCA-1_1	M	mature_neutrophil
TCACAAGTCTCACTCG-1_1	M	mature_neutrophil
TCACACCTCCCATACC-1_1	M	mature_neutrophil
TCACATTCAGCGGTCT-1_1	M	mature_neutrophil
TCACGCTTCCTGGGTG-1_1	M	mature_neutrophil
TCACGCTTCCTGTTAT-1_1	M	mature_neutrophil
TCACGGGTCATTCGTT-1_1	M	mature_neutrophil
TCAGCAAAGAGCCGAT-1_1	M	mature_neutrophil
TCAGCAAAGGATACCG-1_1	M	mature_neutrophil
TCAGCAATCGTTCAGA-1_1	M	mature_neutrophil
TCAGCCTAGTGACCTT-1_1	M	mature_neutrophil
TCAGCCTCAACAAAGT-1_1	M	mature_neutrophil
TCAGGGCTCAAGAGTA-1_1	M	mature_neutrophil
TCAGTCCAGCCTTGAT-1_1	M	mature_neutrophil
TCAGTCCGTGAGTAAT-1_1	M	mature_neutrophil
TCAGTCCTCAAAGGAT-1_1	M	mature_neutrophil
TCAGTGAGTAGCGTCC-1_1	M	mature_neutrophil
TCAGTTTCAACTCGTA-1_1	M	mature_neutrophil
TCAGTTTCATGAATAG-1_1	M	mature_neutrophil
TCAGTTTGTACATACC-1_1	M	mature_neutrophil
TCAGTTTGTAGACAGC-1_1	M	mature_neutrophil
TCATACTCAACTGGTT-1_1	M	mature_neutrophil
TCATACTCACTGGACC-1_1	M	mature_neutrophil
TCATACTTCCACCTGT-1_1	M	mature_neutrophil
TCATATCAGACTCTAC-1_1	M	mature_neutrophil
TCATATCAGTTTGTCG-1_1	M	mature_neutrophil
TCATATCCAGGGTTGA-1_1	M	mature_neutrophil
TCATATCTCTCAGTCC-1_1	M	mature_neutrophil
TCATCATCACACCTTC-1_1	M	mature_neutrophil
TCATCCGTCCCAGGAC-1_1	M	mature_neutrophil
TCATGAGGTCGATTAC-1_1	M	mature_neutrophil
TCATGCCCACAAGTGG-1_1	M	mature_neutrophil
TCATGCCGTATCGAAA-1_1	M	mature_neutrophil
TCATGCCTCTTAGCAG-1_1	M	mature_neutrophil
TCATTACCAAGTTCCA-1_1	M	mature_neutrophil
TCATTACCATGGGCAA-1_1	M	mature_neutrophil
TCATTGTGTCGCAGTC-1_1	M	mature_neutrophil
TCATTGTGTTACGATC-1_1	M	mature_neutrophil
TCATTTGAGTATAGGT-1_1	M	mature_neutrophil
TCATTTGTCGATTCCC-1_1	M	mature_neutrophil
TCCACGTCACGTAACT-1_1	M	mature_neutrophil
TCCACGTGTGCAGTGA-1_1	M	mature_neutrophil
TCCAGAAGTGAATTAG-1_1	M	mature_neutrophil
TCCCACACAATGCTCA-1_1	M	mature_neutrophil
TCCCAGTCAGTCTGGC-1_1	M	mature_neutrophil
TCCCAGTTCACTGTTT-1_1	M	mature_neutrophil
TCCCATGTCCGGCAAC-1_1	M	mature_neutrophil
TCCGATCAGATGCTTC-1_1	M	mature_neutrophil
TCCGATCTCTGTGCAA-1_1	M	mature_neutrophil
TCCGGGAGTAGCGTAG-1_1	M	mature_neutrophil
TCCGGGATCTTGCAGA-1_1	M	mature_neutrophil
TCCTAATAGCGTCAAG-1_1	M	mature_neutrophil
TCCTAATGTCAGATTC-1_1	M	mature_neutrophil
TCCTCGACACGCACCA-1_1	M	mature_neutrophil
TCCTCTTAGCCAAGCA-1_1	M	mature_neutrophil
TCCTCTTGTGTCCACG-1_1	M	mature_neutrophil
TCCTCTTGTTTACTGG-1_1	M	mature_neutrophil
TCCTGCACATTGACTG-1_1	M	mature_neutrophil
TCCTTCTTCCGTCAAA-1_1	M	mature_neutrophil
TCCTTCTTCGCATAGT-1_1	M	mature_neutrophil
TCGAAGTAGCCTTGAT-1_1	M	mature_neutrophil
TCGAAGTTCGAAATCC-1_1	M	mature_neutrophil
TCGACCTCAACACAAA-1_1	M	mature_neutrophil
TCGACCTGTAAGGCTG-1_1	M	mature_neutrophil
TCGATTTCAGTAGAAT-1_1	M	mature_neutrophil
TCGATTTGTCCGGCAT-1_1	M	mature_neutrophil
TCGCACTAGTCGCGAA-1_1	M	mature_neutrophil
TCGCAGGCAACGGTAG-1_1	M	mature_neutrophil
TCGCAGGCACTTCATT-1_1	M	mature_neutrophil
TCGCAGGTCACTAGCA-1_1	M	mature_neutrophil
TCGCTTGCATAATGAG-1_1	M	mature_neutrophil
TCGCTTGTCACCGGTG-1_1	M	mature_neutrophil
TCGGATAGTTGTCCCT-1_1	M	mature_neutrophil
TCGGGACTCATCAGTG-1_1	M	mature_neutrophil
TCGGGCAAGATTTGCC-1_1	M	mature_neutrophil
TCGGGCAAGGTCTGGA-1_1	M	mature_neutrophil
TCTAACTAGGCCCGTT-1_1	M	mature_neutrophil
TCTATACCACCGGTCA-1_1	M	mature_neutrophil
TCTATACCAGAGACTG-1_1	M	mature_neutrophil
TCTATACTCTTTCTAG-1_1	M	mature_neutrophil
TCTATCAAGTCTGGTT-1_1	M	mature_neutrophil
TCTATCACAATTTCCT-1_1	M	mature_neutrophil
TCTATCATCCTATTTG-1_1	M	mature_neutrophil
TCTCACGCAAACAGGC-1_1	M	mature_neutrophil
TCTCACGTCTATTGTC-1_1	M	mature_neutrophil
TCTCAGCTCTGTCTCG-1_1	M	mature_neutrophil
TCTCCGATCCTACGAA-1_1	M	mature_neutrophil
TCTCTGGTCGAGTGAG-1_1	M	mature_neutrophil
TCTCTGGTCTCGCTCA-1_1	M	mature_neutrophil
TCTTCCTCAACAGTGG-1_1	M	mature_neutrophil
TCTTCCTGTCGACTTA-1_1	M	mature_neutrophil
TCTTGCGCAGAATCGG-1_1	M	mature_neutrophil
TCTTGCGGTAGTTACC-1_1	M	mature_neutrophil
TGAACGTAGCTAAATG-1_1	M	mature_neutrophil
TGAATCGTCAGCACCG-1_1	M	mature_neutrophil
TGAATGCGTTAGGCTT-1_1	M	mature_neutrophil
TGACCCTAGCGATTCT-1_1	M	mature_neutrophil
TGACCCTGTGTACATC-1_1	M	mature_neutrophil
TGACCCTTCATGGGAG-1_1	M	mature_neutrophil
TGACCCTTCCAGTGTA-1_1	M	mature_neutrophil
TGACTCCAGCAGAAAG-1_1	M	mature_neutrophil
TGACTCCGTCAGGAGT-1_1	M	mature_neutrophil
TGACTCCTCTATGCCC-1_1	M	mature_neutrophil
TGACTCCTCTCCAAGA-1_1	M	mature_neutrophil
TGAGACTAGTTCCTGA-1_1	M	mature_neutrophil
TGAGACTCAGCGTTGC-1_1	M	mature_neutrophil
TGAGCATAGTTGCTCA-1_1	M	mature_neutrophil
TGAGCGCTCGCGGTAC-1_1	M	mature_neutrophil
TGAGGAGTCGGAAACG-1_1	M	mature_neutrophil
TGAGTCAAGGGCTTCC-1_1	M	mature_neutrophil
TGAGTCAGTACAGTTC-1_1	M	mature_neutrophil
TGATCTTAGTCGAGGT-1_1	M	mature_neutrophil
TGATCTTGTAGATCGG-1_1	M	mature_neutrophil
TGATCTTTCACCTCGT-1_1	M	mature_neutrophil
TGATCTTTCATCTCTA-1_1	M	mature_neutrophil
TGATGCAAGGGCTAAC-1_1	M	mature_neutrophil
TGATGCAAGGGTGGGA-1_1	M	mature_neutrophil
TGATTCTAGGTCGTAG-1_1	M	mature_neutrophil
TGATTCTGTAGCCAGA-1_1	M	mature_neutrophil
TGCACGGAGAAACACT-1_1	M	mature_neutrophil
TGCAGATAGATGAACT-1_1	M	mature_neutrophil
TGCAGATAGCAGTCTT-1_1	M	mature_neutrophil
TGCAGGCAGTACAGCG-1_1	M	mature_neutrophil
TGCAGTAAGAAGGATG-1_1	M	mature_neutrophil
TGCAGTATCATGAGGG-1_1	M	mature_neutrophil
TGCATCCAGCCTCTTC-1_1	M	mature_neutrophil
TGCATCCCACCAACAT-1_1	M	mature_neutrophil
TGCATCCCACCCTTGT-1_1	M	mature_neutrophil
TGCATCCCATGGATCT-1_1	M	mature_neutrophil
TGCATGAAGTTCAACC-1_1	M	mature_neutrophil
TGCATGACAAATAAGC-1_1	M	mature_neutrophil
TGCCGAGCAGCGTGCT-1_1	M	mature_neutrophil
TGCCGAGTCACTTGGA-1_1	M	mature_neutrophil
TGCGACGAGTAGATCA-1_1	M	mature_neutrophil
TGCGATATCTGCGTCT-1_1	M	mature_neutrophil
TGCGGCATCCTACCAC-1_1	M	mature_neutrophil
TGCTCCACACCGAATT-1_1	M	mature_neutrophil
TGCTCCACACTAGGTT-1_1	M	mature_neutrophil
TGCTCGTCAAAGCACG-1_1	M	mature_neutrophil
TGCTCGTCAGGTGTGA-1_1	M	mature_neutrophil
TGCTCGTTCCAACTGA-1_1	M	mature_neutrophil
TGCTGAACAGCCTTCT-1_1	M	mature_neutrophil
TGCTGAACAGCTACTA-1_1	M	mature_neutrophil
TGCTTGCGTTCCTTGC-1_1	M	mature_neutrophil
TGGAACTAGTCATACC-1_1	M	mature_neutrophil
TGGAGAGAGCAATAAC-1_1	M	mature_neutrophil
TGGAGAGAGTGCTCGC-1_1	M	mature_neutrophil
TGGATGTGTATGAGAT-1_1	M	mature_neutrophil
TGGGAAGCATGGGTTT-1_1	M	mature_neutrophil
TGGGAAGTCTTACACT-1_1	M	mature_neutrophil
TGGGAGAAGTATTCCG-1_1	M	mature_neutrophil
TGGGAGAGTAAGCAAT-1_1	M	mature_neutrophil
TGGGAGAGTAATGATG-1_1	M	mature_neutrophil
TGGGAGAGTCGCAACC-1_1	M	mature_neutrophil
TGGGATTGTCACGACC-1_1	M	mature_neutrophil
TGGGTTACAGCCATTA-1_1	M	mature_neutrophil
TGGGTTATCGCCAGTG-1_1	M	mature_neutrophil
TGGTACAAGAAGAGCA-1_1	M	mature_neutrophil
TGGTACACAGTATACC-1_1	M	mature_neutrophil
TGGTACACATACTGTG-1_1	M	mature_neutrophil
TGGTAGTCAAGTGCTT-1_1	M	mature_neutrophil
TGGTAGTTCCTCCACA-1_1	M	mature_neutrophil
TGGTGATGTACAGAAT-1_1	M	mature_neutrophil
TGGTTAGCACTCACTC-1_1	M	mature_neutrophil
TGGTTAGCAGGTCCGT-1_1	M	mature_neutrophil
TGGTTAGCATAGATGA-1_1	M	mature_neutrophil
TGGTTAGTCGTCGATA-1_1	M	mature_neutrophil
TGTAAGCCATAACCCA-1_1	M	mature_neutrophil
TGTAAGCTCAGCGGAA-1_1	M	mature_neutrophil
TGTACAGTCTATCGCC-1_1	M	mature_neutrophil
TGTAGACGTGACTGAG-1_1	M	mature_neutrophil
TGTAGACGTTGCCAAT-1_1	M	mature_neutrophil
TGTCCACTCTCGTTTA-1_1	M	mature_neutrophil
TGTCCCAAGAGCTGCA-1_1	M	mature_neutrophil
TGTCCCACAGTGTGCC-1_1	M	mature_neutrophil
TGTCCTGGTATTGACC-1_1	M	mature_neutrophil
TGTGCGGAGTCTAGCT-1_1	M	mature_neutrophil
TGTGCGGCAAGCGCTC-1_1	M	mature_neutrophil
TGTGGCGCAGTCTCTC-1_1	M	mature_neutrophil
TGTTACTAGTAGCATA-1_1	M	mature_neutrophil
TGTTACTGTCATTGCA-1_1	M	mature_neutrophil
TGTTACTGTTCGAAGG-1_1	M	mature_neutrophil
TGTTACTTCTTTCCAA-1_1	M	mature_neutrophil
TGTTCATTCCAGCTCT-1_1	M	mature_neutrophil
TGTTCTACAACCTAAC-1_1	M	mature_neutrophil
TGTTCTACAAGACGGT-1_1	M	mature_neutrophil
TGTTCTAGTATCGATC-1_1	M	mature_neutrophil
TGTTCTATCACATACG-1_1	M	mature_neutrophil
TGTTGAGTCACACGAT-1_1	M	mature_neutrophil
TGTTGGAGTTCCTAAG-1_1	M	mature_neutrophil
TTAATCCGTAGAGCTG-1_1	M	mature_neutrophil
TTAATCCGTCCATCTC-1_1	M	mature_neutrophil
TTAATCCTCCGCTGTT-1_1	M	mature_neutrophil
TTACAGGAGCCACCGT-1_1	M	mature_neutrophil
TTACAGGGTACAGCGA-1_1	M	mature_neutrophil
TTACAGGGTCAACACT-1_1	M	mature_neutrophil
TTACAGGGTTGTGTTG-1_1	M	mature_neutrophil
TTACAGGTCACTCGAA-1_1	M	mature_neutrophil
TTACCGCGTGTATTCG-1_1	M	mature_neutrophil
TTACGCCAGGTACCTT-1_1	M	mature_neutrophil
TTACGCCAGTGCAGCA-1_1	M	mature_neutrophil
TTACGTTAGAATTGTG-1_1	M	mature_neutrophil
TTACGTTTCGAGAGAC-1_1	M	mature_neutrophil
TTACTGTAGTGGTTAA-1_1	M	mature_neutrophil
TTACTGTCACATCCCT-1_1	M	mature_neutrophil
TTACTGTCATCACAGT-1_1	M	mature_neutrophil
TTACTGTGTCTTCTAT-1_1	M	mature_neutrophil
TTACTGTGTGGCCTCA-1_1	M	mature_neutrophil
TTACTGTGTTTCGACA-1_1	M	mature_neutrophil
TTAGTCTAGAATTTGG-1_1	M	mature_neutrophil
TTAGTCTTCTGGCTGG-1_1	M	mature_neutrophil
TTATTGCCAAGCCATT-1_1	M	mature_neutrophil
TTCAATCAGCTTGTGT-1_1	M	mature_neutrophil
TTCAATCCACAATTCG-1_1	M	mature_neutrophil
TTCAATCCACAGCTGC-1_1	M	mature_neutrophil
TTCAATCCATCTAGAC-1_1	M	mature_neutrophil
TTCACCGGTGGCTACC-1_1	M	mature_neutrophil
TTCAGGAAGATCGCTT-1_1	M	mature_neutrophil
TTCATGTGTTCGTACA-1_1	M	mature_neutrophil
TTCATTGAGTAACCGG-1_1	M	mature_neutrophil
TTCATTGGTGCCTACG-1_1	M	mature_neutrophil
TTCCAATAGCCTCACG-1_1	M	mature_neutrophil
TTCCAATTCATACAGC-1_1	M	mature_neutrophil
TTCCAATTCCAGCTCT-1_1	M	mature_neutrophil
TTCCGTGAGATGCTGG-1_1	M	mature_neutrophil
TTCCTAAAGCGACTTT-1_1	M	mature_neutrophil
TTCCTAATCGTTGTGA-1_1	M	mature_neutrophil
TTCCTCTGTTCTATCT-1_1	M	mature_neutrophil
TTCCTTCAGCGCCTAC-1_1	M	mature_neutrophil
TTCCTTCGTCTTTCTA-1_1	M	mature_neutrophil
TTCGATTGTAACCCTA-1_1	M	mature_neutrophil
TTCGATTGTTGCGAAG-1_1	M	mature_neutrophil
TTCGATTTCCATAGAC-1_1	M	mature_neutrophil
TTCGCTGAGAACCGCA-1_1	M	mature_neutrophil
TTCTAACCAGCCGTCA-1_1	M	mature_neutrophil
TTCTCTCAGGTTACCT-1_1	M	mature_neutrophil
TTCTCTCGTATGAGCG-1_1	M	mature_neutrophil
TTCTTCCAGCACTCAT-1_1	M	mature_neutrophil
TTCTTCCCATATCTCT-1_1	M	mature_neutrophil
TTCTTCCTCTGAATGC-1_1	M	mature_neutrophil
TTCTTCCTCTGAGAAA-1_1	M	mature_neutrophil
TTCTTGAAGAACTTCC-1_1	M	mature_neutrophil
TTCTTGACACATTGTG-1_1	M	mature_neutrophil
TTGAACGCATGACACT-1_1	M	mature_neutrophil
TTGACCCCAAGTGCTT-1_1	M	mature_neutrophil
TTGCATTCAATTGGTC-1_1	M	mature_neutrophil
TTGCATTTCATTTGCT-1_1	M	mature_neutrophil
TTGCGTCCACAGTGTT-1_1	M	mature_neutrophil
TTGCGTCCAGGACTAG-1_1	M	mature_neutrophil
TTGGATGCATCAACCA-1_1	M	mature_neutrophil
TTGGATGTCCGCGATG-1_1	M	mature_neutrophil
TTGGGCGTCAGAACCT-1_1	M	mature_neutrophil
TTGGGCGTCTGAGATC-1_1	M	mature_neutrophil
TTGGTTTCAGCACCCA-1_1	M	mature_neutrophil
TTGTTCACAGTTGTTG-1_1	M	mature_neutrophil
TTGTTCATCGAGAAGC-1_1	M	mature_neutrophil
TTGTTGTCACTTCCTG-1_1	M	mature_neutrophil
TTGTTGTCAGTTCTAG-1_1	M	mature_neutrophil
TTGTTTGCAGAAGTTA-1_1	M	mature_neutrophil
TTGTTTGCATAGAATG-1_1	M	mature_neutrophil
TTGTTTGCATGTGGCC-1_1	M	mature_neutrophil
TTGTTTGGTTGATGTC-1_1	M	mature_neutrophil
TTTACGTGTGCAACAG-1_1	M	mature_neutrophil
TTTACTGGTGGAATGC-1_1	M	mature_neutrophil
TTTACTGTCGACGCTG-1_1	M	mature_neutrophil
TTTAGTCCACTGTCGG-1_1	M	mature_neutrophil
TTTCACACACGCGTGT-1_1	M	mature_neutrophil
TTTCACAGTCCTGTCT-1_1	M	mature_neutrophil
TTTCACAGTGGGTATG-1_1	M	mature_neutrophil
TTTCAGTCAGATCACT-1_1	M	mature_neutrophil
TTTGATCAGCAACAGC-1_1	M	mature_neutrophil
TTTGATCCATCGGAAG-1_1	M	mature_neutrophil
TTTGGAGCACTCTGCT-1_1	M	mature_neutrophil
TTTGGAGCAGCGTGAA-1_1	M	mature_neutrophil
TTTGGAGGTCTGATAC-1_1	M	mature_neutrophil
TTTGGAGTCAGCACCG-1_1	M	mature_neutrophil
TTTGGAGTCATGAGAA-1_1	M	mature_neutrophil
TTTGGTTAGACATCAA-1_1	M	mature_neutrophil
TTTGGTTTCACCGGTG-1_1	M	mature_neutrophil
TTTGGTTTCGATTCCC-1_1	M	mature_neutrophil
AAACCCAAGGAGGCAG-1_2	F	mature_neutrophil
AAACCCACAATTGTGC-1_2	F	mature_neutrophil
AAACCCATCAGACCTA-1_2	F	mature_neutrophil
AAACCCATCGTCAAAC-1_2	F	mature_neutrophil
AAACGAACATTCGATG-1_2	F	mature_neutrophil
AAACGAAGTTCGGGTC-1_2	F	mature_neutrophil
AAACGAATCACGATAC-1_2	F	mature_neutrophil
AAACGCTAGAAAGTCT-1_2	F	mature_neutrophil
AAACGCTAGTCGGGAT-1_2	F	mature_neutrophil
AAAGAACCAGACCTGC-1_2	F	mature_neutrophil
AAAGGATAGCGGGTAT-1_2	F	mature_neutrophil
AAAGGATAGGAACGAA-1_2	F	mature_neutrophil
AAAGGATCAAGACGGT-1_2	F	mature_neutrophil
AAAGGATCACCCTGAG-1_2	F	mature_neutrophil
AAAGGATGTTCAGTAC-1_2	F	mature_neutrophil
AAAGGGCCAATTCACG-1_2	F	mature_neutrophil
AAAGGGCGTTGCACGC-1_2	F	mature_neutrophil
AAAGGGCTCCTTTAGT-1_2	F	mature_neutrophil
AAAGGTAAGGCTTAGG-1_2	F	mature_neutrophil
AAAGGTAGTAGCACGA-1_2	F	mature_neutrophil
AAAGGTATCTGTGCTC-1_2	F	mature_neutrophil
AAAGTCCAGGATTCCT-1_2	F	mature_neutrophil
AAAGTCCAGTGCGACA-1_2	F	mature_neutrophil
AAAGTCCTCATCAGTG-1_2	F	mature_neutrophil
AAAGTCCTCCTGCCAT-1_2	F	mature_neutrophil
AAAGTGAAGGTTAGTA-1_2	F	mature_neutrophil
AAAGTGACAAATAAGC-1_2	F	mature_neutrophil
AAATGGAAGCCGTTAT-1_2	F	mature_neutrophil
AAATGGAAGTGTGTTC-1_2	F	mature_neutrophil
AAATGGACATAACCCA-1_2	F	mature_neutrophil
AAATGGACATGACAGG-1_2	F	mature_neutrophil
AAATGGATCCTTGAAG-1_2	F	mature_neutrophil
AAATGGATCTAGGCCG-1_2	F	mature_neutrophil
AACAAAGAGAAGAGCA-1_2	F	mature_neutrophil
AACAAAGCATCGATGT-1_2	F	mature_neutrophil
AACAAAGGTTTAGAGA-1_2	F	mature_neutrophil
AACAAAGTCAGGGATG-1_2	F	mature_neutrophil
AACAAAGTCATCCTAT-1_2	F	mature_neutrophil
AACAAAGTCGAACCAT-1_2	F	mature_neutrophil
AACAACCAGGTACAGC-1_2	F	mature_neutrophil
AACAACCCAAACTAAG-1_2	F	mature_neutrophil
AACAACCCAGACCGCT-1_2	F	mature_neutrophil
AACAAGAGTCGCATGC-1_2	F	mature_neutrophil
AACAAGATCTGTCCCA-1_2	F	mature_neutrophil
AACACACAGGCTGAAC-1_2	F	mature_neutrophil
AACACACCATGGCCAC-1_2	F	mature_neutrophil
AACACACTCATGACAC-1_2	F	mature_neutrophil
AACAGGGAGCTCAGAG-1_2	F	mature_neutrophil
AACAGGGGTATCTCGA-1_2	F	mature_neutrophil
AACAGGGTCCGCCTAT-1_2	F	mature_neutrophil
AACAGGGTCCTGATAG-1_2	F	mature_neutrophil
AACCACAAGCTCAGAG-1_2	F	mature_neutrophil
AACCACAAGTGGATTA-1_2	F	mature_neutrophil
AACCACAGTGGCATCC-1_2	F	mature_neutrophil
AACCACAGTTTGGGTT-1_2	F	mature_neutrophil
AACCATGCAGGGAATC-1_2	F	mature_neutrophil
AACCATGGTCACTTCC-1_2	F	mature_neutrophil
AACCATGGTTCGTGCG-1_2	F	mature_neutrophil
AACCATGTCAGCGTCG-1_2	F	mature_neutrophil
AACCCAATCCGTGGCA-1_2	F	mature_neutrophil
AACCTGAAGGTTCTTG-1_2	F	mature_neutrophil
AACCTGAAGTCTTGGT-1_2	F	mature_neutrophil
AACCTGACAAAGCAAT-1_2	F	mature_neutrophil
AACCTGATCTAGGCCG-1_2	F	mature_neutrophil
AACCTTTGTCGTCATA-1_2	F	mature_neutrophil
AACCTTTTCCCTGTTG-1_2	F	mature_neutrophil
AACGAAAAGCGGCTCT-1_2	F	mature_neutrophil
AACGAAAAGTAGTCTC-1_2	F	mature_neutrophil
AACGAAACACATTCTT-1_2	F	mature_neutrophil
AACGAAAGTCTCGGAC-1_2	F	mature_neutrophil
AACGAAAGTGTTATCG-1_2	F	mature_neutrophil
AACGAAATCTCAGTCC-1_2	F	mature_neutrophil
AACGGGATCCGGTTCT-1_2	F	mature_neutrophil
AACGGGATCGCATAGT-1_2	F	mature_neutrophil
AACGTCAAGGATGTTA-1_2	F	mature_neutrophil
AACTTCTCAAACGGCA-1_2	F	mature_neutrophil
AAGAACAAGACGCATG-1_2	F	mature_neutrophil
AAGAACAAGCCATTTG-1_2	F	mature_neutrophil
AAGAACAAGCGTCTCG-1_2	F	mature_neutrophil
AAGAACACACCGCTAG-1_2	F	mature_neutrophil
AAGAACACACTCAGAT-1_2	F	mature_neutrophil
AAGAACATCACCTTAT-1_2	F	mature_neutrophil
AAGAACATCCTCGCAT-1_2	F	mature_neutrophil
AAGACAACAATCGCAT-1_2	F	mature_neutrophil
AAGACAAGTTTACACG-1_2	F	mature_neutrophil
AAGACTCAGAAGCGCT-1_2	F	mature_neutrophil
AAGACTCAGTCAATCC-1_2	F	mature_neutrophil
AAGATAGAGCAATAGT-1_2	F	mature_neutrophil
AAGATAGCAACCGACC-1_2	F	mature_neutrophil
AAGATAGCACATTCGA-1_2	F	mature_neutrophil
AAGATAGCAGTGCCTG-1_2	F	mature_neutrophil
AAGATAGCATAGTCGT-1_2	F	mature_neutrophil
AAGATAGGTAGTTACC-1_2	F	mature_neutrophil
AAGATAGGTCGTACAT-1_2	F	mature_neutrophil
AAGATAGTCAAAGGTA-1_2	F	mature_neutrophil
AAGCATCCACAATGCT-1_2	F	mature_neutrophil
AAGCATCCACCAACAT-1_2	F	mature_neutrophil
AAGCATCTCAGGACGA-1_2	F	mature_neutrophil
AAGCCATCAGTCAGCC-1_2	F	mature_neutrophil
AAGCCATGTCCTACAA-1_2	F	mature_neutrophil
AAGCCATTCATTGCTT-1_2	F	mature_neutrophil
AAGCGTTCAGGCTATT-1_2	F	mature_neutrophil
AAGCGTTTCGCTTGCT-1_2	F	mature_neutrophil
AAGGAATTCGATACTG-1_2	F	mature_neutrophil
AAGGTAAAGCATCCCG-1_2	F	mature_neutrophil
AAGGTAAGTAGATCGG-1_2	F	mature_neutrophil
AAGGTAATCATGAGAA-1_2	F	mature_neutrophil
AAGTACCCACCCAACG-1_2	F	mature_neutrophil
AAGTACCGTGATTGGG-1_2	F	mature_neutrophil
AAGTACCTCAAGGAGC-1_2	F	mature_neutrophil
AAGTCGTAGGGCATGT-1_2	F	mature_neutrophil
AAGTGAACAACATCGT-1_2	F	mature_neutrophil
AAGTTCGGTCCAGGTC-1_2	F	mature_neutrophil
AAGTTCGTCCGATGTA-1_2	F	mature_neutrophil
AATAGAGAGGTCATTC-1_2	F	mature_neutrophil
AATCACGAGGCAATGC-1_2	F	mature_neutrophil
AATCACGCACACGGTC-1_2	F	mature_neutrophil
AATCACGGTAGCGTAG-1_2	F	mature_neutrophil
AATCGACCAAATGGTA-1_2	F	mature_neutrophil
AATCGACCATTGGATC-1_2	F	mature_neutrophil
AATCGACTCTCTCGAC-1_2	F	mature_neutrophil
AATCGTGGTAGCCCTG-1_2	F	mature_neutrophil
AATCGTGTCATCTCTA-1_2	F	mature_neutrophil
AATCGTGTCATGAAAG-1_2	F	mature_neutrophil
AATCGTGTCGTAGCTA-1_2	F	mature_neutrophil
AATGAAGAGAAGGCTC-1_2	F	mature_neutrophil
AATGAAGCAATCTGCA-1_2	F	mature_neutrophil
AATGACCAGGTAAGTT-1_2	F	mature_neutrophil
AATGCCAAGTGATAGT-1_2	F	mature_neutrophil
AATGCCAGTATGAAGT-1_2	F	mature_neutrophil
AATGCCATCCGATGCG-1_2	F	mature_neutrophil
AATGGAAAGGTTGCCC-1_2	F	mature_neutrophil
AATGGAAAGTTGGAGC-1_2	F	mature_neutrophil
AATGGAAGTGTGGACA-1_2	F	mature_neutrophil
AATGGCTCATGACTCA-1_2	F	mature_neutrophil
AATTCCTAGGGTGAAA-1_2	F	mature_neutrophil
AATTCCTCAGCCGTTG-1_2	F	mature_neutrophil
AATTCCTGTTTAAGGA-1_2	F	mature_neutrophil
AATTCCTTCTACGCAA-1_2	F	mature_neutrophil
AATTTCCAGAAGGCTC-1_2	F	mature_neutrophil
AATTTCCAGATGCAGC-1_2	F	mature_neutrophil
AATTTCCAGCGTTGTT-1_2	F	mature_neutrophil
AATTTCCAGCTCTATG-1_2	F	mature_neutrophil
AATTTCCCACGACAGA-1_2	F	mature_neutrophil
AATTTCCGTAGGACCA-1_2	F	mature_neutrophil
AATTTCCTCGACTCCT-1_2	F	mature_neutrophil
ACAAAGATCCTAACAG-1_2	F	mature_neutrophil
ACAAAGATCGAGAGAC-1_2	F	mature_neutrophil
ACAACCAAGGACAGTC-1_2	F	mature_neutrophil
ACAACCACAGTAGTGG-1_2	F	mature_neutrophil
ACAACCAGTACTCGTA-1_2	F	mature_neutrophil
ACAAGCTAGACTGGGT-1_2	F	mature_neutrophil
ACAAGCTAGATGACAT-1_2	F	mature_neutrophil
ACAAGCTAGTCATGGG-1_2	F	mature_neutrophil
ACAAGCTCAGGTCAGA-1_2	F	mature_neutrophil
ACAAGCTGTCACTAGT-1_2	F	mature_neutrophil
ACAAGCTTCCACAAGT-1_2	F	mature_neutrophil
ACACAGTAGCCTTTCC-1_2	F	mature_neutrophil
ACACAGTAGGTTTACC-1_2	F	mature_neutrophil
ACACAGTCACTCCCTA-1_2	F	mature_neutrophil
ACACAGTCAGCATGCC-1_2	F	mature_neutrophil
ACACAGTTCCATCGTC-1_2	F	mature_neutrophil
ACACAGTTCTTCCAGC-1_2	F	mature_neutrophil
ACACCAAAGGCACTAG-1_2	F	mature_neutrophil
ACACCAACACCCTAAA-1_2	F	mature_neutrophil
ACACCAACAGCTATTG-1_2	F	mature_neutrophil
ACACCAACATGGGAAC-1_2	F	mature_neutrophil
ACACGCGAGCCTGACC-1_2	F	mature_neutrophil
ACACTGACAGCTGTTA-1_2	F	mature_neutrophil
ACACTGACAGGCTATT-1_2	F	mature_neutrophil
ACACTGATCTGCCCTA-1_2	F	mature_neutrophil
ACAGAAAAGGGCGAAG-1_2	F	mature_neutrophil
ACAGAAAGTTCACGAT-1_2	F	mature_neutrophil
ACAGAAATCCCGAGAC-1_2	F	mature_neutrophil
ACAGAAATCGACACTA-1_2	F	mature_neutrophil
ACAGCCGAGAAGCCAC-1_2	F	mature_neutrophil
ACAGCCGCACCGTCGA-1_2	F	mature_neutrophil
ACAGCCGGTGAGACGT-1_2	F	mature_neutrophil
ACAGGGACACCTGCAG-1_2	F	mature_neutrophil
ACAGGGATCCTTCTTC-1_2	F	mature_neutrophil
ACATCCCAGAGAATCT-1_2	F	mature_neutrophil
ACATCCCGTAGGTGCA-1_2	F	mature_neutrophil
ACATCGAAGGATACCG-1_2	F	mature_neutrophil
ACATCGATCGACCTAA-1_2	F	mature_neutrophil
ACATCGATCGTCTCAC-1_2	F	mature_neutrophil
ACATGCATCACCTGTC-1_2	F	mature_neutrophil
ACATGCATCATTGTGG-1_2	F	mature_neutrophil
ACATGCATCGTGCGAC-1_2	F	mature_neutrophil
ACCAAACAGCACTCAT-1_2	F	mature_neutrophil
ACCAAACCACCCTTGT-1_2	F	mature_neutrophil
ACCAAACGTGACTGTT-1_2	F	mature_neutrophil
ACCAAACTCTGAGGTT-1_2	F	mature_neutrophil
ACCAACAGTAGAGATT-1_2	F	mature_neutrophil
ACCAACAGTGACAGCA-1_2	F	mature_neutrophil
ACCAACAGTGCCTATA-1_2	F	mature_neutrophil
ACCAACATCACGAACT-1_2	F	mature_neutrophil
ACCACAAAGCTAGTTC-1_2	F	mature_neutrophil
ACCACAAAGTATGAGT-1_2	F	mature_neutrophil
ACCACAAGTTACTCAG-1_2	F	mature_neutrophil
ACCACAATCAGAGTGG-1_2	F	mature_neutrophil
ACCATTTAGATCGACG-1_2	F	mature_neutrophil
ACCATTTCATCCTATT-1_2	F	mature_neutrophil
ACCATTTGTGAACGGT-1_2	F	mature_neutrophil
ACCATTTGTGATACCT-1_2	F	mature_neutrophil
ACCATTTGTTCGGCTG-1_2	F	mature_neutrophil
ACCCAAACAATAAGGT-1_2	F	mature_neutrophil
ACCCAAAGTCTAACTG-1_2	F	mature_neutrophil
ACCCAAATCACGGTCG-1_2	F	mature_neutrophil
ACCCTCACATGGATCT-1_2	F	mature_neutrophil
ACCCTTGCAGGTGACA-1_2	F	mature_neutrophil
ACCGTTCCATCATGAC-1_2	F	mature_neutrophil
ACCTACCCAAGTACCT-1_2	F	mature_neutrophil
ACCTACCCATCCGCGA-1_2	F	mature_neutrophil
ACCTACCGTACCTGTA-1_2	F	mature_neutrophil
ACCTACCTCATGCTAG-1_2	F	mature_neutrophil
ACCTACCTCTTGTGCC-1_2	F	mature_neutrophil
ACCTGAAAGTTACGGG-1_2	F	mature_neutrophil
ACCTGAAGTGGTATGG-1_2	F	mature_neutrophil
ACCTGTCTCCATAGGT-1_2	F	mature_neutrophil
ACCTGTCTCTTCGACC-1_2	F	mature_neutrophil
ACGATCAAGAGGCGTT-1_2	F	mature_neutrophil
ACGATCAGTATGCAAA-1_2	F	mature_neutrophil
ACGATGTCAGGCGATA-1_2	F	mature_neutrophil
ACGATGTTCGACATAC-1_2	F	mature_neutrophil
ACGCACGAGACAACTA-1_2	F	mature_neutrophil
ACGCACGAGTCACACT-1_2	F	mature_neutrophil
ACGCACGGTCTACTGA-1_2	F	mature_neutrophil
ACGCACGGTTCGGTTA-1_2	F	mature_neutrophil
ACGCACGTCAGGGATG-1_2	F	mature_neutrophil
ACGCACGTCATGAGAA-1_2	F	mature_neutrophil
ACGCACGTCCAATCTT-1_2	F	mature_neutrophil
ACGGGTCAGGCTGTAG-1_2	F	mature_neutrophil
ACGGGTCGTATCGCTA-1_2	F	mature_neutrophil
ACGGTCGCAACCGATT-1_2	F	mature_neutrophil
ACGGTCGCACACACGC-1_2	F	mature_neutrophil
ACGGTCGCACGTTGGC-1_2	F	mature_neutrophil
ACGGTTAAGCTTAAGA-1_2	F	mature_neutrophil
ACGGTTACACGGTGTC-1_2	F	mature_neutrophil
ACGGTTATCTATGCCC-1_2	F	mature_neutrophil
ACGGTTATCTGGAGAG-1_2	F	mature_neutrophil
ACGGTTATCTTGGGCG-1_2	F	mature_neutrophil
ACGTAACCACACCTAA-1_2	F	mature_neutrophil
ACGTAACCAGTGTATC-1_2	F	mature_neutrophil
ACGTACAAGGCTCCCA-1_2	F	mature_neutrophil
ACGTACACACAAACGG-1_2	F	mature_neutrophil
ACGTACAGTCATCCCT-1_2	F	mature_neutrophil
ACGTAGTAGCTTACGT-1_2	F	mature_neutrophil
ACGTAGTCAACTGAAA-1_2	F	mature_neutrophil
ACGTAGTGTAATCAGA-1_2	F	mature_neutrophil
ACGTAGTGTGGAGAAA-1_2	F	mature_neutrophil
ACGTAGTTCCTTTGAT-1_2	F	mature_neutrophil
ACGTAGTTCTTACACT-1_2	F	mature_neutrophil
ACGTCCTAGTCGAAAT-1_2	F	mature_neutrophil
ACGTCCTCACATGAAA-1_2	F	mature_neutrophil
ACGTCCTCACTGTGAT-1_2	F	mature_neutrophil
ACGTCCTTCATGACAC-1_2	F	mature_neutrophil
ACGTTCCAGACGCAGT-1_2	F	mature_neutrophil
ACGTTCCAGTTGCGCC-1_2	F	mature_neutrophil
ACGTTCCCATACGCAT-1_2	F	mature_neutrophil
ACGTTCCTCAGCTTCC-1_2	F	mature_neutrophil
ACTACGAAGTCCTACA-1_2	F	mature_neutrophil
ACTACGAGTAGTCACT-1_2	F	mature_neutrophil
ACTACGAGTGCTCTCT-1_2	F	mature_neutrophil
ACTATCTAGACATAAC-1_2	F	mature_neutrophil
ACTATCTCAACTGCCG-1_2	F	mature_neutrophil
ACTATCTGTGGCTACC-1_2	F	mature_neutrophil
ACTATCTTCGTAACAC-1_2	F	mature_neutrophil
ACTATCTTCTTGGAAC-1_2	F	mature_neutrophil
ACTATGGCAACTTCTT-1_2	F	mature_neutrophil
ACTATGGCATGCGGTC-1_2	F	mature_neutrophil
ACTATGGGTACAAACA-1_2	F	mature_neutrophil
ACTATGGTCCCTCGAT-1_2	F	mature_neutrophil
ACTATGGTCTGTTGGA-1_2	F	mature_neutrophil
ACTATGGTCTTGAGCA-1_2	F	mature_neutrophil
ACTATTCAGGCAGGTT-1_2	F	mature_neutrophil
ACTATTCTCTACAGGT-1_2	F	mature_neutrophil
ACTCCCAAGATACGAT-1_2	F	mature_neutrophil
ACTCCCAAGTAGAATC-1_2	F	mature_neutrophil
ACTCCCATCCCTAGGG-1_2	F	mature_neutrophil
ACTCTCGCAGAGTAAT-1_2	F	mature_neutrophil
ACTCTCGGTACCGCGT-1_2	F	mature_neutrophil
ACTCTCGGTGGCTTGC-1_2	F	mature_neutrophil
ACTGATGCATATCTGG-1_2	F	mature_neutrophil
ACTGATGGTGCCTTCT-1_2	F	mature_neutrophil
ACTGCAAGTACCGTCG-1_2	F	mature_neutrophil
ACTGTCCAGGATACAT-1_2	F	mature_neutrophil
ACTGTCCAGTACTGGG-1_2	F	mature_neutrophil
ACTGTCCGTCTAGATC-1_2	F	mature_neutrophil
ACTGTCCTCAGGAACG-1_2	F	mature_neutrophil
ACTGTCCTCATGGCCG-1_2	F	mature_neutrophil
ACTGTCCTCATTTCCA-1_2	F	mature_neutrophil
ACTGTGAAGTAGGAAG-1_2	F	mature_neutrophil
ACTGTGATCTCGTCAC-1_2	F	mature_neutrophil
ACTTAGGAGGTACTGG-1_2	F	mature_neutrophil
ACTTAGGCAAAGGCTG-1_2	F	mature_neutrophil
ACTTAGGGTCTCGACG-1_2	F	mature_neutrophil
ACTTATCAGGTGAGCT-1_2	F	mature_neutrophil
ACTTATCGTAGCGAGT-1_2	F	mature_neutrophil
ACTTATCGTGAATGAT-1_2	F	mature_neutrophil
ACTTATCTCGGCGATC-1_2	F	mature_neutrophil
ACTTCCGGTTGCCGAC-1_2	F	mature_neutrophil
ACTTCGCAGACATCAA-1_2	F	mature_neutrophil
ACTTCGCAGATGTAGT-1_2	F	mature_neutrophil
ACTTCGCCATAGCTGT-1_2	F	mature_neutrophil
ACTTCGCGTGATAGTA-1_2	F	mature_neutrophil
ACTTTCAGTAGTGTGG-1_2	F	mature_neutrophil
ACTTTGTTCGGCTGTG-1_2	F	mature_neutrophil
ACTTTGTTCGGTCATA-1_2	F	mature_neutrophil
ACTTTGTTCTCATTTG-1_2	F	mature_neutrophil
AGAAATGTCGGACAAG-1_2	F	mature_neutrophil
AGAACAATCAGATTGC-1_2	F	mature_neutrophil
AGAACAATCCCGTTGT-1_2	F	mature_neutrophil
AGAACAATCTCCGAGG-1_2	F	mature_neutrophil
AGAACAATCTGCGTCT-1_2	F	mature_neutrophil
AGAACCTTCAGCTAGT-1_2	F	mature_neutrophil
AGAACCTTCCGCAAAT-1_2	F	mature_neutrophil
AGAAGCGAGTGGATAT-1_2	F	mature_neutrophil
AGAAGCGTCCAAGCTA-1_2	F	mature_neutrophil
AGAAGTACAATGACCT-1_2	F	mature_neutrophil
AGACAAAAGACTGTTC-1_2	F	mature_neutrophil
AGACAAAAGGTAATCA-1_2	F	mature_neutrophil
AGACAAAGTCAAAGCG-1_2	F	mature_neutrophil
AGACAAATCAATCTTC-1_2	F	mature_neutrophil
AGACACTAGTAGGATT-1_2	F	mature_neutrophil
AGACACTCAGCCATTA-1_2	F	mature_neutrophil
AGACACTTCATTGGTG-1_2	F	mature_neutrophil
AGACAGGAGCTCTATG-1_2	F	mature_neutrophil
AGACAGGGTATGGTTC-1_2	F	mature_neutrophil
AGACCATCAATACGCT-1_2	F	mature_neutrophil
AGACCATTCAGGTGTT-1_2	F	mature_neutrophil
AGACCATTCATAGGCT-1_2	F	mature_neutrophil
AGACCATTCTTGGGCG-1_2	F	mature_neutrophil
AGACCCGGTCATAAAG-1_2	F	mature_neutrophil
AGACTCAGTGTCATTG-1_2	F	mature_neutrophil
AGACTCAGTTTGATCG-1_2	F	mature_neutrophil
AGAGAATAGAATAGTC-1_2	F	mature_neutrophil
AGAGAATCAGCAGGAT-1_2	F	mature_neutrophil
AGAGAGCCATCGATAC-1_2	F	mature_neutrophil
AGAGAGCTCATCGCAA-1_2	F	mature_neutrophil
AGAGAGCTCTCGAACA-1_2	F	mature_neutrophil
AGAGAGCTCTTAGTTC-1_2	F	mature_neutrophil
AGATAGACACCTATCC-1_2	F	mature_neutrophil
AGATCCACAAGAGGCT-1_2	F	mature_neutrophil
AGATCCAGTAGTCTTG-1_2	F	mature_neutrophil
AGATCCAGTCCATACA-1_2	F	mature_neutrophil
AGATCCAGTGTGTGTT-1_2	F	mature_neutrophil
AGATCCAGTTGCTCCT-1_2	F	mature_neutrophil
AGATCGTTCACGGAGA-1_2	F	mature_neutrophil
AGATGAAAGCAGCAGT-1_2	F	mature_neutrophil
AGATGAAAGCTGACAG-1_2	F	mature_neutrophil
AGATGCTAGCCATCCG-1_2	F	mature_neutrophil
AGATGCTCACATGTTG-1_2	F	mature_neutrophil
AGATGCTGTGAGTAAT-1_2	F	mature_neutrophil
AGATGCTTCAAGGTGG-1_2	F	mature_neutrophil
AGATGCTTCCCTTGTG-1_2	F	mature_neutrophil
AGCATCAAGACCCGCT-1_2	F	mature_neutrophil
AGCATCACACGCTTAA-1_2	F	mature_neutrophil
AGCATCACAGAACATA-1_2	F	mature_neutrophil
AGCATCATCGACGCGT-1_2	F	mature_neutrophil
AGCCAATAGACGACTG-1_2	F	mature_neutrophil
AGCCAATAGTCAATCC-1_2	F	mature_neutrophil
AGCCACGCAGTGTGCC-1_2	F	mature_neutrophil
AGCCACGGTACCTAAC-1_2	F	mature_neutrophil
AGCCACGTCGCCCAGA-1_2	F	mature_neutrophil
AGCCAGCAGACGCAGT-1_2	F	mature_neutrophil
AGCCAGCAGATTGCGG-1_2	F	mature_neutrophil
AGCCAGCCAGCGACCT-1_2	F	mature_neutrophil
AGCCAGCTCCACGGAC-1_2	F	mature_neutrophil
AGCCAGCTCCTGCTAC-1_2	F	mature_neutrophil
AGCCAGCTCGGACTGC-1_2	F	mature_neutrophil
AGCGATTAGCTTAGTC-1_2	F	mature_neutrophil
AGCGATTGTAGAATGT-1_2	F	mature_neutrophil
AGCGATTGTTATGTCG-1_2	F	mature_neutrophil
AGCGCCAAGCCTCTTC-1_2	F	mature_neutrophil
AGCGCCACATGACACT-1_2	F	mature_neutrophil
AGCGCCAGTGCCTTCT-1_2	F	mature_neutrophil
AGCGCTGAGCTGTACT-1_2	F	mature_neutrophil
AGCGCTGGTATTTCTC-1_2	F	mature_neutrophil
AGCGCTGGTCCCTGAG-1_2	F	mature_neutrophil
AGCGTATAGCTTCGTA-1_2	F	mature_neutrophil
AGCGTATCAGCTACCG-1_2	F	mature_neutrophil
AGCTACAGTGATACCT-1_2	F	mature_neutrophil
AGCTACAGTGCCCTTT-1_2	F	mature_neutrophil
AGCTACATCACGATAC-1_2	F	mature_neutrophil
AGCTACATCCAAACCA-1_2	F	mature_neutrophil
AGCTACATCTCCACTG-1_2	F	mature_neutrophil
AGCTCAACACATGTTG-1_2	F	mature_neutrophil
AGCTCAATCCCTTGTG-1_2	F	mature_neutrophil
AGCTCAATCGTTCATT-1_2	F	mature_neutrophil
AGCTTCCGTCCCTGTT-1_2	F	mature_neutrophil
AGCTTCCTCCCTCTCC-1_2	F	mature_neutrophil
AGCTTCCTCCTCATAT-1_2	F	mature_neutrophil
AGGAAATGTTTGGAAA-1_2	F	mature_neutrophil
AGGAATAAGAGGCGTT-1_2	F	mature_neutrophil
AGGAATAGTAGTCTTG-1_2	F	mature_neutrophil
AGGAATATCTACGCGG-1_2	F	mature_neutrophil
AGGACGACACATAACC-1_2	F	mature_neutrophil
AGGACGACACCCTGTT-1_2	F	mature_neutrophil
AGGACGAGTCATGGCC-1_2	F	mature_neutrophil
AGGACGATCCCGAATA-1_2	F	mature_neutrophil
AGGACGATCGTTCAGA-1_2	F	mature_neutrophil
AGGACTTAGCACCTGC-1_2	F	mature_neutrophil
AGGAGGTCACGACTAT-1_2	F	mature_neutrophil
AGGATAAAGGCATTTC-1_2	F	mature_neutrophil
AGGATCTAGTAGATCA-1_2	F	mature_neutrophil
AGGATCTCACGAGGTA-1_2	F	mature_neutrophil
AGGATCTGTGAACGGT-1_2	F	mature_neutrophil
AGGATCTTCGGAGCAA-1_2	F	mature_neutrophil
AGGCATTAGGGCGAGA-1_2	F	mature_neutrophil
AGGCATTGTTGTAGCT-1_2	F	mature_neutrophil
AGGCATTTCGCTGTCT-1_2	F	mature_neutrophil
AGGCCACCACTACTTT-1_2	F	mature_neutrophil
AGGGAGTAGGCTCTAT-1_2	F	mature_neutrophil
AGGGAGTGTACGCGTC-1_2	F	mature_neutrophil
AGGGAGTTCATGCGGC-1_2	F	mature_neutrophil
AGGGCCTCAAGCCTGC-1_2	F	mature_neutrophil
AGGGCCTGTGCACAAG-1_2	F	mature_neutrophil
AGGGCCTGTTTGCAGT-1_2	F	mature_neutrophil
AGGGCTCAGTTGCGAG-1_2	F	mature_neutrophil
AGGGCTCCACGTAACT-1_2	F	mature_neutrophil
AGGGCTCGTGCAGGAT-1_2	F	mature_neutrophil
AGGGTCCCAGGGCTTC-1_2	F	mature_neutrophil
AGGGTCCGTACAAGTA-1_2	F	mature_neutrophil
AGGGTCCTCAACGAGG-1_2	F	mature_neutrophil
AGGGTCCTCAAGGAGC-1_2	F	mature_neutrophil
AGGGTGAAGAGTCAAT-1_2	F	mature_neutrophil
AGGGTGAAGCGAGAAA-1_2	F	mature_neutrophil
AGGGTGACAGAAGCGT-1_2	F	mature_neutrophil
AGGGTGATCCGCAAAT-1_2	F	mature_neutrophil
AGGGTGATCTACGCGG-1_2	F	mature_neutrophil
AGGGTTTAGCCACCGT-1_2	F	mature_neutrophil
AGGGTTTGTACTCCCT-1_2	F	mature_neutrophil
AGGGTTTGTCCCACGA-1_2	F	mature_neutrophil
AGGGTTTGTGAATAAC-1_2	F	mature_neutrophil
AGGGTTTTCAGGGTAG-1_2	F	mature_neutrophil
AGGTAGGCACGCTTAA-1_2	F	mature_neutrophil
AGGTAGGTCGGTGAAG-1_2	F	mature_neutrophil
AGGTCATCACAGCCAC-1_2	F	mature_neutrophil
AGGTCATCACCCTGAG-1_2	F	mature_neutrophil
AGGTCATCAGAGTGAC-1_2	F	mature_neutrophil
AGGTCATGTACGCTAT-1_2	F	mature_neutrophil
AGGTCTACAGGCCCTA-1_2	F	mature_neutrophil
AGGTCTATCCATTTCA-1_2	F	mature_neutrophil
AGGTCTATCGTCTACC-1_2	F	mature_neutrophil
AGGTCTATCTTTGCAT-1_2	F	mature_neutrophil
AGGTGTTCAGCTGTTA-1_2	F	mature_neutrophil
AGGTGTTTCCAGCACG-1_2	F	mature_neutrophil
AGGTGTTTCTGATTCT-1_2	F	mature_neutrophil
AGGTTACCAAGCAGGT-1_2	F	mature_neutrophil
AGGTTGTGTCGAACAG-1_2	F	mature_neutrophil
AGGTTGTGTGAGATTA-1_2	F	mature_neutrophil
AGTAACCAGAATTCAG-1_2	F	mature_neutrophil
AGTAACCAGCCTCATA-1_2	F	mature_neutrophil
AGTAACCGTTCTCGCT-1_2	F	mature_neutrophil
AGTAACCTCAACTGAC-1_2	F	mature_neutrophil
AGTAACCTCCAATCCC-1_2	F	mature_neutrophil
AGTAACCTCTGCCTCA-1_2	F	mature_neutrophil
AGTACCACATTGCCGG-1_2	F	mature_neutrophil
AGTACCAGTACTGTTG-1_2	F	mature_neutrophil
AGTACCATCTCTCTAA-1_2	F	mature_neutrophil
AGTACTGAGATGGCGT-1_2	F	mature_neutrophil
AGTAGCTGTTCCTACC-1_2	F	mature_neutrophil
AGTAGTCAGCATCCTA-1_2	F	mature_neutrophil
AGTAGTCAGGCACCAA-1_2	F	mature_neutrophil
AGTAGTCAGGTTCTAC-1_2	F	mature_neutrophil
AGTAGTCCAAGAGAGA-1_2	F	mature_neutrophil
AGTAGTCCAAGCCTGC-1_2	F	mature_neutrophil
AGTCAACCACATCCCT-1_2	F	mature_neutrophil
AGTCAACGTTACGCCG-1_2	F	mature_neutrophil
AGTCAACTCCAAACCA-1_2	F	mature_neutrophil
AGTCAACTCCTTCACG-1_2	F	mature_neutrophil
AGTCACAGTCTTACAG-1_2	F	mature_neutrophil
AGTCACAGTCTTCATT-1_2	F	mature_neutrophil
AGTCACATCTTCCCAG-1_2	F	mature_neutrophil
AGTCATGAGTCTGCAT-1_2	F	mature_neutrophil
AGTCATGCACGCACCA-1_2	F	mature_neutrophil
AGTCATGTCAAGAATG-1_2	F	mature_neutrophil
AGTCATGTCACGGGAA-1_2	F	mature_neutrophil
AGTCTCCAGGGTACGT-1_2	F	mature_neutrophil
AGTCTCCTCGCGGACT-1_2	F	mature_neutrophil
AGTGACTAGGTGCCTC-1_2	F	mature_neutrophil
AGTGACTCAATGTCTG-1_2	F	mature_neutrophil
AGTGATCCAAAGTGTA-1_2	F	mature_neutrophil
AGTGATCGTGTAAACA-1_2	F	mature_neutrophil
AGTGCCGAGACCAACG-1_2	F	mature_neutrophil
AGTGCCGTCCCTCATG-1_2	F	mature_neutrophil
AGTGCCGTCTCCCAAC-1_2	F	mature_neutrophil
AGTGTTGAGTTTAGGA-1_2	F	mature_neutrophil
AGTGTTGTCGATTGGT-1_2	F	mature_neutrophil
AGTTAGCAGCGGTAGT-1_2	F	mature_neutrophil
AGTTAGCCAAAGGCAC-1_2	F	mature_neutrophil
AGTTAGCGTTCCTAGA-1_2	F	mature_neutrophil
AGTTCCCCAGTGCGCT-1_2	F	mature_neutrophil
AGTTCGAAGAGAGCCT-1_2	F	mature_neutrophil
AGTTCGAAGTCGGCCT-1_2	F	mature_neutrophil
AGTTCGACAACCAACT-1_2	F	mature_neutrophil
AGTTCGACAGGTTTAC-1_2	F	mature_neutrophil
AGTTCGAGTAAGCGGT-1_2	F	mature_neutrophil
ATACCGACAGATCCAT-1_2	F	mature_neutrophil
ATACCGAGTGGACAGT-1_2	F	mature_neutrophil
ATACCTTAGGGTTAGC-1_2	F	mature_neutrophil
ATACCTTAGTGGTTCT-1_2	F	mature_neutrophil
ATACCTTTCTGTCTCG-1_2	F	mature_neutrophil
ATACCTTTCTTGAACG-1_2	F	mature_neutrophil
ATACTTCAGCTAATCC-1_2	F	mature_neutrophil
ATACTTCCATGAAAGT-1_2	F	mature_neutrophil
ATACTTCTCAAAGACA-1_2	F	mature_neutrophil
ATAGACCCACGCTGAC-1_2	F	mature_neutrophil
ATAGACCTCTCGGTAA-1_2	F	mature_neutrophil
ATAGAGAAGACTACGG-1_2	F	mature_neutrophil
ATAGAGAAGCGTTCAT-1_2	F	mature_neutrophil
ATAGAGAAGTCGGCAA-1_2	F	mature_neutrophil
ATAGAGACAATGCAGG-1_2	F	mature_neutrophil
ATAGAGATCTGTTCAT-1_2	F	mature_neutrophil
ATAGGCTGTGCGGTAA-1_2	F	mature_neutrophil
ATAGGCTTCATTGTGG-1_2	F	mature_neutrophil
ATAGGCTTCTCTAAGG-1_2	F	mature_neutrophil
ATATCCTAGCAAATGT-1_2	F	mature_neutrophil
ATATCCTTCGCACTCT-1_2	F	mature_neutrophil
ATCACAGAGAAATTGC-1_2	F	mature_neutrophil
ATCACAGCAAATGATG-1_2	F	mature_neutrophil
ATCACAGGTCCGTACG-1_2	F	mature_neutrophil
ATCACAGGTTTACTTC-1_2	F	mature_neutrophil
ATCACGAAGGTGAGCT-1_2	F	mature_neutrophil
ATCACGAGTGTCATCA-1_2	F	mature_neutrophil
ATCACTTCACAGTCGC-1_2	F	mature_neutrophil
ATCACTTGTTCAGCGC-1_2	F	mature_neutrophil
ATCACTTTCTCTTGCG-1_2	F	mature_neutrophil
ATCAGGTAGTTGGCTT-1_2	F	mature_neutrophil
ATCAGGTGTACAAACA-1_2	F	mature_neutrophil
ATCAGGTTCGACACCG-1_2	F	mature_neutrophil
ATCAGGTTCTGTAAGC-1_2	F	mature_neutrophil
ATCATTCAGTATGAGT-1_2	F	mature_neutrophil
ATCATTCCAGTCAGTT-1_2	F	mature_neutrophil
ATCATTCGTAGATGTA-1_2	F	mature_neutrophil
ATCATTCTCTTCCCAG-1_2	F	mature_neutrophil
ATCCACCCACAATGCT-1_2	F	mature_neutrophil
ATCCACCGTGACATCT-1_2	F	mature_neutrophil
ATCCATTAGAAGTATC-1_2	F	mature_neutrophil
ATCCATTAGCCTCTCT-1_2	F	mature_neutrophil
ATCCATTGTAGTTACC-1_2	F	mature_neutrophil
ATCCCTGCAAATGGTA-1_2	F	mature_neutrophil
ATCCCTGGTCGCGGTT-1_2	F	mature_neutrophil
ATCCCTGGTGGTCTCG-1_2	F	mature_neutrophil
ATCCCTGTCACACGAT-1_2	F	mature_neutrophil
ATCCCTGTCACTCGAA-1_2	F	mature_neutrophil
ATCCCTGTCTTGGCTC-1_2	F	mature_neutrophil
ATCCGTCAGCGACTGA-1_2	F	mature_neutrophil
ATCCGTCAGCTCATAC-1_2	F	mature_neutrophil
ATCCGTCCACTAGAGG-1_2	F	mature_neutrophil
ATCCGTCGTAGCGTAG-1_2	F	mature_neutrophil
ATCCGTCTCACGATCA-1_2	F	mature_neutrophil
ATCCGTCTCCAGGACC-1_2	F	mature_neutrophil
ATCCTATCACGTTGGC-1_2	F	mature_neutrophil
ATCCTATCATGATCTG-1_2	F	mature_neutrophil
ATCCTATGTTCAGCGC-1_2	F	mature_neutrophil
ATCCTATGTTGCATCA-1_2	F	mature_neutrophil
ATCGATGCACTGATTG-1_2	F	mature_neutrophil
ATCGATGTCGTGGACC-1_2	F	mature_neutrophil
ATCGATGTCTATCCAT-1_2	F	mature_neutrophil
ATCGATGTCTCCGCAT-1_2	F	mature_neutrophil
ATCGCCTAGATTACCC-1_2	F	mature_neutrophil
ATCGCCTAGCACACAG-1_2	F	mature_neutrophil
ATCGCCTAGCTACGTT-1_2	F	mature_neutrophil
ATCGCCTCAGACATCT-1_2	F	mature_neutrophil
ATCGCCTTCCCTGGTT-1_2	F	mature_neutrophil
ATCGCCTTCCGTAGGC-1_2	F	mature_neutrophil
ATCGGATGTAACAGTA-1_2	F	mature_neutrophil
ATCGGATTCAGCATTG-1_2	F	mature_neutrophil
ATCGGCGAGGATAATC-1_2	F	mature_neutrophil
ATCGGCGAGTAGACCG-1_2	F	mature_neutrophil
ATCGGCGCAACTTCTT-1_2	F	mature_neutrophil
ATCGGCGCAGGCGAAT-1_2	F	mature_neutrophil
ATCGGCGCAGTCTTCC-1_2	F	mature_neutrophil
ATCGGCGGTATACAGA-1_2	F	mature_neutrophil
ATCGGCGGTTTACCTT-1_2	F	mature_neutrophil
ATCGGCGTCCCAGGAC-1_2	F	mature_neutrophil
ATCGGCGTCGACATAC-1_2	F	mature_neutrophil
ATCGTAGCAAATGGAT-1_2	F	mature_neutrophil
ATCGTCCAGTAAACTG-1_2	F	mature_neutrophil
ATCGTCCCACCCTGTT-1_2	F	mature_neutrophil
ATCGTCCGTACGTGTT-1_2	F	mature_neutrophil
ATCGTCCGTGGGAGAG-1_2	F	mature_neutrophil
ATCGTCCGTTCGGCTG-1_2	F	mature_neutrophil
ATCGTGACAACTTGGT-1_2	F	mature_neutrophil
ATCGTGACAAGCTACT-1_2	F	mature_neutrophil
ATCGTGATCGTGGACC-1_2	F	mature_neutrophil
ATCTCTAAGCGTGAGT-1_2	F	mature_neutrophil
ATCTCTAAGCTCTTCC-1_2	F	mature_neutrophil
ATCTCTAAGTATAGGT-1_2	F	mature_neutrophil
ATCTCTACATCATGAC-1_2	F	mature_neutrophil
ATCTCTACATCCGTTC-1_2	F	mature_neutrophil
ATCTCTATCATTTGGG-1_2	F	mature_neutrophil
ATCTTCAAGTAACGTA-1_2	F	mature_neutrophil
ATCTTCATCTTGGCTC-1_2	F	mature_neutrophil
ATGAAAGAGAGGTTAT-1_2	F	mature_neutrophil
ATGAAAGAGTGGTTAA-1_2	F	mature_neutrophil
ATGAAAGCATCTGGGC-1_2	F	mature_neutrophil
ATGACCAAGTACAGCG-1_2	F	mature_neutrophil
ATGACCACACACCGAC-1_2	F	mature_neutrophil
ATGACCATCAACCGAT-1_2	F	mature_neutrophil
ATGACCATCGTTCGCT-1_2	F	mature_neutrophil
ATGAGGGAGTAGTCTC-1_2	F	mature_neutrophil
ATGAGGGCATCTTCGC-1_2	F	mature_neutrophil
ATGAGGGTCGGCATAT-1_2	F	mature_neutrophil
ATGAGTCAGCTGCCAC-1_2	F	mature_neutrophil
ATGAGTCCAAGTGACG-1_2	F	mature_neutrophil
ATGAGTCGTATTGGCT-1_2	F	mature_neutrophil
ATGAGTCTCAATGTCG-1_2	F	mature_neutrophil
ATGAGTCTCACCGGTG-1_2	F	mature_neutrophil
ATGATCGCAATCGCAT-1_2	F	mature_neutrophil
ATGATCGTCAGGAAGC-1_2	F	mature_neutrophil
ATGATCGTCGCTCTAC-1_2	F	mature_neutrophil
ATGCATGAGTGGAATT-1_2	F	mature_neutrophil
ATGCATGCAAGCACCC-1_2	F	mature_neutrophil
ATGCATGCACCAGCGT-1_2	F	mature_neutrophil
ATGCATGCATAATCCG-1_2	F	mature_neutrophil
ATGCATGTCAAAGCCT-1_2	F	mature_neutrophil
ATGCCTCAGCTTGTTG-1_2	F	mature_neutrophil
ATGCGATAGATTGGGC-1_2	F	mature_neutrophil
ATGCGATAGCACCGAA-1_2	F	mature_neutrophil
ATGCGATCAATCTGCA-1_2	F	mature_neutrophil
ATGCGATGTACCACGC-1_2	F	mature_neutrophil
ATGCGATGTCACCTTC-1_2	F	mature_neutrophil
ATGCGATTCAAGCCGC-1_2	F	mature_neutrophil
ATGCGATTCATGAGGG-1_2	F	mature_neutrophil
ATGCGATTCCGCATAA-1_2	F	mature_neutrophil
ATGGAGGAGAAGCTGC-1_2	F	mature_neutrophil
ATGGAGGGTACGCGTC-1_2	F	mature_neutrophil
ATGGATCAGGCACCAA-1_2	F	mature_neutrophil
ATGGATCAGTGATGGC-1_2	F	mature_neutrophil
ATGGATCAGTTGTCGT-1_2	F	mature_neutrophil
ATGGATCTCGGTCAGC-1_2	F	mature_neutrophil
ATGGGAGAGGGCAGAG-1_2	F	mature_neutrophil
ATGGGAGGTATATGGA-1_2	F	mature_neutrophil
ATGGGAGTCGAAACAA-1_2	F	mature_neutrophil
ATGGGTTCACGCGCAT-1_2	F	mature_neutrophil
ATGGGTTGTGACCGTC-1_2	F	mature_neutrophil
ATGTCCCAGTGCCGAA-1_2	F	mature_neutrophil
ATGTCCCGTATTCCGA-1_2	F	mature_neutrophil
ATGTCTTAGCATCCTA-1_2	F	mature_neutrophil
ATGTCTTTCAGCCTTC-1_2	F	mature_neutrophil
ATTACCTAGACGCCAA-1_2	F	mature_neutrophil
ATTACCTAGCCACAAG-1_2	F	mature_neutrophil
ATTACCTGTACGATGG-1_2	F	mature_neutrophil
ATTACCTGTGAACGGT-1_2	F	mature_neutrophil
ATTACCTTCATACGAC-1_2	F	mature_neutrophil
ATTACCTTCTGAGCAT-1_2	F	mature_neutrophil
ATTACTCTCGCTTTAT-1_2	F	mature_neutrophil
ATTATCCGTTGGACTT-1_2	F	mature_neutrophil
ATTCACTCACTTCAAG-1_2	F	mature_neutrophil
ATTCACTGTAACCCGC-1_2	F	mature_neutrophil
ATTCACTGTCATCACA-1_2	F	mature_neutrophil
ATTCACTTCAGCAATC-1_2	F	mature_neutrophil
ATTCACTTCCAGCTCT-1_2	F	mature_neutrophil
ATTCAGGAGAAGGATG-1_2	F	mature_neutrophil
ATTCAGGAGGGCATGT-1_2	F	mature_neutrophil
ATTCAGGCACAACGAG-1_2	F	mature_neutrophil
ATTCAGGGTCCGGATC-1_2	F	mature_neutrophil
ATTCATCAGCTATCCA-1_2	F	mature_neutrophil
ATTCATCGTTAGGGTG-1_2	F	mature_neutrophil
ATTCCATCACTGAGGA-1_2	F	mature_neutrophil
ATTCCATGTGGAACAC-1_2	F	mature_neutrophil
ATTCCATTCACTGAAC-1_2	F	mature_neutrophil
ATTCCATTCCTTATAC-1_2	F	mature_neutrophil
ATTCCATTCGGCTTCT-1_2	F	mature_neutrophil
ATTCCATTCGGTTCAA-1_2	F	mature_neutrophil
ATTCCATTCGTGTGAT-1_2	F	mature_neutrophil
ATTCCATTCTTTCGAT-1_2	F	mature_neutrophil
ATTCCCGCAAAGCTCT-1_2	F	mature_neutrophil
ATTCCCGCATTGCCTC-1_2	F	mature_neutrophil
ATTCCCGGTTCGAGCC-1_2	F	mature_neutrophil
ATTCCCGTCAGACAAA-1_2	F	mature_neutrophil
ATTCCCGTCAGGGTAG-1_2	F	mature_neutrophil
ATTCCTAAGGTCATCT-1_2	F	mature_neutrophil
ATTCCTAAGTTCATCG-1_2	F	mature_neutrophil
ATTCCTACATGACAAA-1_2	F	mature_neutrophil
ATTCCTAGTGCCTTCT-1_2	F	mature_neutrophil
ATTCCTATCGAAATCC-1_2	F	mature_neutrophil
ATTCCTATCTCCTACG-1_2	F	mature_neutrophil
ATTCCTATCTTCCGTG-1_2	F	mature_neutrophil
ATTCTACAGCTTTGTG-1_2	F	mature_neutrophil
ATTCTACGTCATAACC-1_2	F	mature_neutrophil
ATTCTACGTGATGTAA-1_2	F	mature_neutrophil
ATTCTACGTTCCCACT-1_2	F	mature_neutrophil
ATTCTACTCTTCTAAC-1_2	F	mature_neutrophil
ATTCTTGTCATCTACT-1_2	F	mature_neutrophil
ATTCTTGTCCCGTTCA-1_2	F	mature_neutrophil
ATTGGGTGTGGGTTGA-1_2	F	mature_neutrophil
ATTGGGTTCAGCTGTA-1_2	F	mature_neutrophil
ATTGTTCAGGCATTTC-1_2	F	mature_neutrophil
ATTGTTCAGGGCTGAT-1_2	F	mature_neutrophil
ATTTACCAGCGTGAAC-1_2	F	mature_neutrophil
ATTTACCGTCCTTTGC-1_2	F	mature_neutrophil
ATTTCACAGCCTGTCG-1_2	F	mature_neutrophil
ATTTCACCAACTGATC-1_2	F	mature_neutrophil
ATTTCACCACTACTTT-1_2	F	mature_neutrophil
ATTTCACGTGTGAGCA-1_2	F	mature_neutrophil
ATTTCACTCAACTACG-1_2	F	mature_neutrophil
ATTTCACTCGAGTGGA-1_2	F	mature_neutrophil
ATTTCTGAGAGATGCC-1_2	F	mature_neutrophil
[truncated: 4,698 more rows]
