# Supplementary material for: The unique interplay of mitochondrial oxidative phosphorylation (OXPHOS) and immunity and its potential implication for the sex‐ and age‐related morbidity of severe COVID‐19 patients
Source: MedComm (2020). 2023 Sep 23;4(5):e371. doi: 10.1002/mco2.371 (PMC10518039; doi:10.1002/mco2.371)
Supplement: Supplementary file 17 — Supporting Information [file MCO2-4-e371-s002.xlsx]

## Sheet: Sheet1
Cytokine_storm_signature_of_COVID19	IL2, IL7, CSF3, CXCL10, CCL2, CCL3, TNF, TFTN1, IL6, CCL7, IL1RN, CSF1, IFNG, IL2RA, IL10, IL18, HGF, CXCL9, CCL27, IL1B, CCL12, CXCL8, CXCL11, CSF2, IL8, LTA, LTB, TNFSF13, IL4, CCL4, CXCL1, CXCL2, CXCL3, CCL3L1, CCL8, CXCL16, CCL20, CCL4L2, OSM, TNFSF14, IFNA1, SA100A12, FGF19, CXCL5, CCL19, IL18R1, TGFA, IFNB1, CCL5, CCL11, IFNA2
Interferon_stimulated_genes_ISG	ISG15, MX1, IFIT2, IFIT3, IFITM1, IFITM2, IFITM3, OAS1
Cytokines	IL1A, IL1B, IL1F10, IL2, IL3, IL4, IL5, IL6, IL7, IL9, IL10, IL11, IL12A, IL12B, IL13, IL15, IL16, IL17A, IL17B, IL17C, IL17D, IL17E, IL17F, IL18, IL19, IL20, IL21, IL22, IL23A, IL24, IL26, IL27, IL31, IL32, IL33, IL34, IL36A, IL36B, IL36G, IL37, IL25, IL4I1, IFNL3, IFNA, IFNB, IFNG, IFNE, IFNK, IFNL1, IFNL2, IFNW, CSF1, CSF2, CSF3, THPO, TSLP, OSM, LIF, BSF3, CTF1, MIF, TNF, LTA, LTB, TNFSF4, TN…
Chemokines	CCL1, CCL2, CCL3, CCL4, CCL5, CCL6, CCL7, CCL8, CCL9, CCL11, CCL13, CCL14, CCL15, CCL16, CCL17, CCL18, CCL19, CCL20, CCL21, CCL22, CCL24, CCL25, CCL26, CCL27, CCL28, CXCL1, PF4, CXCL5, PPBP, CXCL9, CXCL10, CXCL11, CXCL12, CXCL13, CXCL14, CXCL15, CXCL16, CXCL17, CX3CL1, XCL1, XCL2, CXCL1L, CXCL2, CXCL3, CXCL6, CXCL8, CCL23
Receptors_of_cytokines_and_chemokines	IL2RA, IL2RB, IL2RG, IL4R, IL7R, IL9R, IL15RA, IL21R, TSLPR, IL3RA, IL5RA, IL13RA1, IL13RA2, CSF2RA, CSF2RB, IL6R, IL6ST, IL11RA, IL12RB1, IL12RB2, IL23R, IL27RA, IL31RA, OSMR, CNTFR, LIFR, EPOR, GHR, PRLR, TPOR, CSF3R, LEPR, IL10RA, IL10RB, IL20RA, IL20RB, IL22RA1, IL22RA2, IFNLR1, IFNAR1, IFNAR2, IFNGR1, IFNGR2, IL1R1, IL1R2, IL1RL1, IL1RL2, IL1RAP, IL1RAPL, IL18R1, IL18RAP, SIGIRR, IL17RA, IL1…
NADPH_Oxidase	NOX1, NOX3, NOX4, NOX5, CYBB, CYBA
SASP	IL18, CXCL8, CSF1, IL1B, IL6
